# Supplementary material for: Population-wide analysis of differences in disease progression patterns in men and women
Source: Nat Commun. 2019 Feb 8;10:666. doi: 10.1038/s41467-019-08475-9 (PMC6368599; doi:10.1038/s41467-019-08475-9)
Supplement: Supplementary file 4 — Supplementary Data 1 [file 41467_2019_8475_MOESM4_ESM.txt]

Code	Name	nMen	nWomen	Men2.5	Men50	Men97.5	Women	Women50	Women97.5	Diff2.5	Diff50	Diff97.5
A00	Cholera	274	269	6.51	7.74	9.16	6.34	7.61	9.01	-0.22	0.0187	0.269
A01	Typhoid and paratyphoid fevers	262	259	7.25	8.63	10.1	7.53	9.01	10.7	-0.282	-0.0426	0.197
A02	Other salmonella infections	3710	3885	107	112	117	112	118	123	-0.117	-0.0541	0.00972
A03	Shigellosis	352	433	9.34	10.9	12.5	11.6	13.4	15.3	-0.404	-0.208	-0.00975
A04	Other bacterial intestinal infections	11871	14963	316	325	333	362	371	380	-0.169	-0.133	-0.0986
A05	Other bacterial foodborne intoxications, not elsewhere classified	383	459	9.88	11.5	13.2	11.5	13.2	15.1	-0.337	-0.14	0.0448
A06	Amoebiasis	568	533	16.6	18.8	21.1	15.8	18	20.2	-0.123	0.0456	0.218
A07	Other protozoal intestinal diseases	943	976	28.6	31.4	34.3	30.7	33.6	36.7	-0.193	-0.0681	0.0579
A08	Viral and other specified intestinal infections	24599	28468	669	681	694	783	796	811	-0.181	-0.156	-0.131
A09	Diarrhoea and gastroenteritis of presumed infectious origin	90387	103394	2.62e+03	2.65e+03	2.67e+03	3.03e+03	3.06e+03	3.09e+03	-0.157	-0.144	-0.132
A15	Respiratory tuberculosis, bacteriologically and histologically confirmed	4169	2927	130	136	142	89.7	94.5	99.3	0.293	0.359	0.424
A16	Respiratory tuberculosis, not confirmed bacteriologically or histologically	3131	2370	94.4	99.4	104	70.1	74.5	78.8	0.211	0.287	0.36
A17	Tuberculosis of nervous system	116	123	2.81	3.7	4.74	3.02	3.99	5.08	-0.432	-0.0764	0.276
A18	Tuberculosis of other organs	1534	1858	46.9	50.4	54	56.5	60.5	64.5	-0.281	-0.182	-0.0841
A19	Miliary tuberculosis	215	164	5.48	6.74	8.08	4.02	5.06	6.25	-0.0033	0.288	0.567
A23	Brucellosis	111	119	2.75	3.66	4.71	3.06	4.01	5.12	-0.455	-0.0918	0.277
A26	Erysipeloid	1577	1287	43.2	46.5	49.8	33.1	36	39.1	0.15	0.254	0.36
A27	Leptospirosis	217	67	5.9	7.18	8.55	1.59	2.3	3.1	0.749	1.03	1.29
A28	Other zoonotic bacterial diseases, not elsewhere classified	480	458	13.7	15.6	17.7	13.2	15.1	17.1	-0.143	0.0347	0.217
A31	Infection due to other mycobacteria	887	746	24.3	26.6	29.2	20.3	22.6	25.1	0.0212	0.164	0.302
A32	Listeriosis	250	315	5.61	6.74	7.98	6.58	7.86	9.19	-0.385	-0.153	0.083
A35	Other tetanus	57	75	1.2	1.81	2.55	1.61	2.3	3.14	-0.704	-0.242	0.237
A37	Whooping cough	1821	2028	35.6	38.3	41	42.2	45.2	48.2	-0.26	-0.165	-0.075
A38	Scarlet fever	1052	920	29.6	32.3	35.1	29.5	32.4	35.5	-0.13	-0.0037	0.12
A39	Meningococcal infection	1688	1509	46.3	49.6	53.1	44.9	48.6	52.2	-0.0775	0.0207	0.124
A40	Streptococcal septicaemia	5604	4914	148	154	160	120	125	130	0.153	0.208	0.263
A41	Other septicaemia	77766	63769	2.07e+03	2.09e+03	2.11e+03	1.48e+03	1.49e+03	1.51e+03	0.317	0.332	0.347
A42	Actinomycosis	279	351	7.38	8.81	10.4	9.11	10.7	12.4	-0.414	-0.192	0.0302
A44	Bartonellosis	245	211	5.7	6.89	8.2	4.46	5.51	6.73	-0.0522	0.226	0.489
A46	Erysipelas	49642	40592	1.44e+03	1.46e+03	1.47e+03	1.07e+03	1.09e+03	1.1e+03	0.271	0.289	0.307
A48	Other bacterial diseases, not elsewhere classified	2398	1483	68.2	72.2	76.4	40.3	43.4	46.6	0.412	0.498	0.584
A49	Bacterial infection of unspecified site	30880	26033	861	876	890	672	685	698	0.22	0.245	0.268
A51	Early syphilis	1071	233	34	37.1	40.3	6.71	8.13	9.71	1.16	1.28	1.4
A52	Late syphilis	257	96	6.94	8.35	9.88	2.29	3.11	4.02	0.646	0.915	1.17
A53	Other and unspecified syphilis	316	151	9.13	10.7	12.5	3.98	5.08	6.31	0.463	0.717	0.945
A54	Gonococcal infection	2164	1172	68.7	73.1	77.7	38.4	41.6	45.1	0.456	0.549	0.641
A55	Chlamydial lymphogranuloma (venereum)	137	140	3.29	4.26	5.38	3.36	4.38	5.51	-0.367	-0.0282	0.318
A56	Other sexually transmitted chlamydial diseases	2738	4412	85.7	90.4	95	155	161	168	-0.626	-0.564	-0.501
A59	Trichomoniasis	17	243	0.386	0.744	1.23	6.42	7.78	9.22	-1.81	-1.65	-1.45
A60	Anogenital herpesviral [herpes simplex] infection	1316	4551	41.1	44.5	48.1	151	158	164	-1.18	-1.12	-1.06
A63	Other predominantly sexually transmitted diseases, not elsewhere classified	20910	30995	701	714	728	1.11e+03	1.13e+03	1.15e+03	-0.473	-0.449	-0.426
A64	Unspecified sexually transmitted disease	277	185	7.53	8.98	10.5	4.87	6.04	7.33	0.133	0.39	0.643
A68	Relapsing fevers	1429	1187	41.2	44.5	47.9	36	39.2	42.2	0.0218	0.128	0.238
A69	Other spirochaetal infections	6005	5619	190	197	204	183	190	197	-0.0194	0.0328	0.085
A70	Chlamydia psittaci infection	199	116	5.17	6.42	7.72	2.85	3.77	4.76	0.215	0.518	0.819
A74	Other diseases caused by chlamydiae	333	1227	9.18	10.7	12.4	40.2	43.6	47.1	-1.31	-1.21	-1.1
A77	Spotted fever [tick-borne rickettsioses]	214	93	5.78	7.07	8.53	2.33	3.15	4.1	0.472	0.769	1.05
A78	Q fever	391	321	9.75	11.3	13	7.96	9.4	11	-0.0351	0.18	0.387
A79	Other rickettsioses	175	97	4.51	5.71	6.98	2.43	3.26	4.22	0.21	0.546	0.849
A80	Acute poliomyelitis	50	62	0.978	1.53	2.18	1.21	1.83	2.58	-0.705	-0.174	0.369
A81	Atypical virus infections of central nervous system	244	250	5.74	6.98	8.3	5.71	6.92	8.24	-0.248	0.00977	0.253
A82	Rabies	57	52	1.21	1.83	2.57	1.13	1.72	2.47	-0.462	0.0588	0.577
A84	Tick-borne viral encephalitis	95	62	2.18	2.98	3.96	1.37	2.02	2.81	-0.0503	0.383	0.812
A85	Other viral encephalitis, not elsewhere classified	182	175	4.36	5.43	6.58	4.25	5.34	6.57	-0.284	0.0179	0.308
A86	Unspecified viral encephalitis	1355	1317	39.1	42.1	45.4	37.1	40.1	43.2	-0.0558	0.0502	0.16
A87	Viral meningitis	2896	2760	88.4	93.1	97.9	84.8	89.6	94.5	-0.0375	0.0385	0.112
A88	Other viral infections of central nervous system, not elsewhere classified	2113	3207	62.2	66.2	70.5	93.2	98.1	103	-0.462	-0.386	-0.312
A89	Unspecified viral infection of central nervous system	169	184	4.21	5.3	6.51	4.57	5.7	6.95	-0.36	-0.0763	0.212
A90	Dengue fever [classical dengue]	474	414	14.1	16	18.1	12.4	14.3	16.2	-0.0649	0.116	0.304
A98	Other viral haemorrhagic fevers, not elsewhere classified	132	71	3.3	4.3	5.38	1.64	2.33	3.19	0.203	0.593	0.95
A99	Unspecified viral haemorrhagic fever	93	81	1.8	2.46	3.25	1.38	1.98	2.71	-0.209	0.218	0.647
B00	Herpesviral [herpes simplex] infections	5424	7371	163	169	176	226	234	242	-0.368	-0.321	-0.273
B01	Varicella [chickenpox]	4690	3801	126	131	137	111	116	122	0.0595	0.122	0.183
B02	Zoster [herpes zoster]	7416	9889	198	205	212	245	252	260	-0.251	-0.208	-0.163
B05	Measles	212	164	4.92	6.04	7.28	3.95	4.97	6.2	-0.109	0.196	0.483
B07	Viral warts	6615	7294	214	221	229	247	256	264	-0.194	-0.146	-0.0998
B08	Other viral infections characterized by skin and mucous membrane lesions, not elsewhere classified	4307	3932	115	119	125	113	118	124	-0.0479	0.0112	0.0717
B09	Unspecified viral infection characterized by skin and mucous membrane lesions	1062	942	26.1	28.7	31.1	24.4	26.9	29.5	-0.0651	0.0614	0.19
B15	Acute hepatitis A	1057	768	32.1	35.1	38.1	23.7	26.3	29	0.159	0.285	0.413
B16	Acute hepatitis B	1930	1281	62	66.1	70.4	40.4	43.7	47.2	0.31	0.409	0.502
B17	Other acute viral hepatitis	1634	1245	51.9	55.6	59.6	38.7	42	45.3	0.178	0.281	0.387
B18	Chronic viral hepatitis	11193	7502	384	395	406	248	256	265	0.385	0.425	0.466
B19	Unspecified viral hepatitis	1398	1111	43.4	46.8	50.4	34.3	37.2	40.4	0.115	0.228	0.338
B20	Human immunodeficiency virus [HIV] disease resulting in infectious and parasitic diseases	2182	802	72.7	77.2	82	24.5	27.1	29.9	0.87	0.962	1.05
B21	Human immunodeficiency virus [HIV] disease resulting in malignant neoplasms	495	64	15.1	17.2	19.4	1.6	2.29	3.16	1.36	1.53	1.67
B22	Human immunodeficiency virus [HIV] disease resulting in other specified diseases	683	173	21.2	23.8	26.4	4.73	5.93	7.29	1.05	1.2	1.35
B23	Human immunodeficiency virus [HIV] disease resulting in other conditions	5010	1690	171	178	185	53.8	57.7	61.8	0.964	1.02	1.08
B24	Unspecified human immunodeficiency virus [HIV] disease	795	386	25.2	28	30.8	11.3	13.1	15	0.571	0.726	0.872
B25	Cytomegaloviral disease	1917	1612	59.8	63.8	67.8	49.3	53.1	56.8	0.0907	0.184	0.276
B26	Mumps	381	368	10.5	12.2	14	10.6	12.3	14.2	-0.218	-0.0105	0.193
B27	Infectious mononucleosis	10863	9905	340	350	359	361	372	382	-0.0983	-0.0608	-0.021
B30	Viral conjunctivitis	2455	2790	73.2	77.6	82	84.4	89.1	94	-0.216	-0.137	-0.0647
B33	Other viral diseases, not elsewhere classified	602	538	15.2	17.2	19.2	14.2	16.1	18.2	-0.103	0.064	0.231
B34	Viral infection of unspecified site	68387	62647	1.89e+03	1.92e+03	1.94e+03	1.84e+03	1.86e+03	1.88e+03	0.0129	0.0288	0.0447
B35	Dermatophytosis	4496	2955	136	142	148	88.1	92.9	97.8	0.354	0.418	0.484
B36	Other superficial mycoses	2694	2624	78.7	83	87.7	74.7	79.2	83.6	-0.0301	0.0482	0.126
B37	Candidiasis	15130	21131	404	414	424	533	544	555	-0.301	-0.272	-0.242
B39	Histoplasmosis	64	74	1.26	1.85	2.54	1.41	2.04	2.8	-0.574	-0.1	0.368
B40	Blastomycosis	79	27	1.48	2.09	2.81	0.416	0.752	1.2	0.438	0.943	1.37
B44	Aspergillosis	925	668	25.5	27.9	30.5	18.1	20.3	22.6	0.177	0.315	0.454
B45	Cryptococcosis	62	46	1.26	1.85	2.56	0.832	1.36	2	-0.238	0.309	0.837
B48	Other mycoses, not elsewhere classified	500	344	13	14.8	16.7	8.64	10.1	11.6	0.195	0.38	0.562
B49	Unspecified mycosis	595	531	15.6	17.5	19.6	13.3	15.1	17.1	-0.0212	0.148	0.319
B50	Plasmodium falciparum malaria	1054	645	32.8	35.9	39	19.9	22.2	24.7	0.339	0.473	0.601
B51	Plasmodium vivax malaria	299	208	8.43	9.98	11.6	5.95	7.25	8.78	0.062	0.317	0.555
B52	Plasmodium malariae malaria	53	56	1.15	1.73	2.46	1.22	1.83	2.57	-0.572	-0.0686	0.461
B53	Other parasitologically confirmed malaria	132	91	3.36	4.36	5.43	2.31	3.16	4.14	-0.0527	0.313	0.671
B54	Unspecified malaria	1378	1067	43.2	46.5	50.1	34	36.9	40.1	0.12	0.23	0.34
B55	Leishmaniasis	121	103	2.97	3.92	4.98	2.56	3.47	4.46	-0.254	0.123	0.503
B58	Toxoplasmosis	594	666	17.5	19.7	22	20.4	22.9	25.4	-0.303	-0.146	0.0079
B59	Pneumocystosis	644	314	16.6	18.6	20.7	7.68	9.03	10.4	0.522	0.69	0.856
B64	Unspecified protozoal disease	174	199	3.57	4.47	5.51	3.56	4.51	5.54	-0.311	-0.00409	0.292
B65	Schistosomiasis [bilharziasis]	487	455	14.3	16.3	18.4	14	16.1	18.1	-0.159	0.0159	0.192
B66	Other fluke infections	42	60	0.868	1.38	2.03	1.27	1.9	2.64	-0.846	-0.309	0.22
B67	Echinococcosis	103	161	2.53	3.41	4.37	4.09	5.16	6.28	-0.743	-0.406	-0.07
B68	Taeniasis	111	138	2.77	3.65	4.65	3.48	4.56	5.72	-0.562	-0.223	0.13
B71	Other cestode infections	76	71	1.76	2.46	3.28	1.67	2.4	3.24	-0.431	0.0198	0.483
B76	Hookworm diseases	360	458	10.3	11.9	13.8	14	16	18.1	-0.481	-0.291	-0.102
B77	Ascariasis	131	205	3.25	4.25	5.34	5.52	6.86	8.27	-0.761	-0.471	-0.147
B78	Strongyloidiasis	78	68	1.75	2.49	3.35	1.55	2.24	3.05	-0.348	0.109	0.554
B79	Trichuriasis	131	150	3.33	4.32	5.45	4.18	5.32	6.58	-0.528	-0.206	0.127
B80	Enterobiasis	1504	2320	45.8	49.2	52.7	79.4	84.1	89.2	-0.605	-0.524	-0.439
B82	Unspecified intestinal parasitism	156	161	4.07	5.12	6.33	4.37	5.51	6.83	-0.379	-0.0698	0.235
B83	Other helminthiases	64	88	1.43	2.08	2.88	2.07	2.89	3.78	-0.753	-0.319	0.133
B85	Pediculosis and phthiriasis	177	385	4.7	5.82	7.08	11.4	13.2	15.1	-0.978	-0.775	-0.553
B86	Scabies	1714	1540	47.5	50.9	54.3	42.4	45.8	49.1	0.00784	0.105	0.202
B88	Other infestations	156	159	3.95	5.01	6.21	4.2	5.34	6.61	-0.384	-0.0659	0.26
B89	Unspecified parasitic disease	185	181	4.86	6.06	7.35	5.07	6.31	7.72	-0.337	-0.0376	0.245
B90	Sequelae of tuberculosis	1349	1402	35.8	38.7	41.7	35.2	38	40.8	-0.0877	0.019	0.123
B91	Sequelae of poliomyelitis	1506	2086	41.2	44.3	47.6	56.1	59.8	63.7	-0.389	-0.297	-0.202
B94	Sequelae of other and unspecified infectious and parasitic diseases	837	913	23.3	25.7	28.3	25	27.6	30.3	-0.205	-0.0717	0.0649
B95	Streptococcus and staphylococcus as the cause of diseases classified to other chapters	2698	2469	76.7	81	85.5	68.8	72.9	77.2	0.0269	0.106	0.185
B96	Other bacterial agents as the cause of diseases classified to other chapters	2989	3512	77	81.2	85.3	83.5	87.9	92.2	-0.149	-0.0788	-0.00767
B97	Viral agents as the cause of diseases classified to other chapters	1268	1124	24.7	26.8	29.1	22.4	24.5	26.8	-0.0262	0.0899	0.208
B99	Other and unspecified infectious diseases	2624	2341	73	77.2	81.3	62.5	66.5	70.4	0.069	0.148	0.227
C00	Malignant neoplasm of lip	1437	551	34.1	36.9	39.8	11.3	12.8	14.5	0.858	0.969	1.08
C01	Malignant neoplasm of base of tongue	964	378	26.8	29.6	32.3	9.9	11.5	13.2	0.742	0.88	1.01
C02	Malignant neoplasm of other and unspecified parts of tongue	2103	1140	59.1	62.8	66.7	30.4	33.1	35.9	0.528	0.621	0.716
C03	Malignant neoplasm of gum	633	519	15.5	17.4	19.4	11.7	13.3	15.1	0.102	0.268	0.43
C04	Malignant neoplasm of floor of mouth	1516	770	42.6	45.8	49.1	20.5	22.8	25.3	0.555	0.669	0.78
C05	Malignant neoplasm of palate	436	541	11.5	13.2	15	14.1	15.9	17.8	-0.367	-0.187	-0.0165
C06	Malignant neoplasm of other and unspecified parts of mouth	3838	2260	108	113	118	60.3	64	67.9	0.486	0.553	0.622
C07	Malignant neoplasm of parotid gland	774	637	19.3	21.6	23.7	14.8	16.6	18.6	0.102	0.258	0.404
C08	Malignant neoplasm of other and unspecified major salivary glands	329	311	8.04	9.47	11	7.2	8.55	9.97	-0.117	0.105	0.333
C09	Malignant neoplasm of tonsil	2812	1071	82.9	87.5	92.1	30.3	33.2	36.2	0.819	0.9	0.978
C10	Malignant neoplasm of oropharynx	2906	1143	84.4	89	93.6	32.1	35	37.9	0.792	0.873	0.95
C11	Malignant neoplasm of nasopharynx	670	340	18.4	20.6	22.9	8.85	10.4	12	0.496	0.66	0.829
C12	Malignant neoplasm of piriform sinus	286	63	7.27	8.59	10.1	1.41	2.02	2.77	1	1.24	1.45
C13	Malignant neoplasm of hypopharynx	2384	675	68	72.1	76.3	18.2	20.4	22.6	1.04	1.12	1.2
C14	Malignant neoplasm of other and ill-defined sites in the lip, oral cavity and pharynx	1187	454	32.4	35.1	38	11.5	13.3	15	0.78	0.904	1.03
C15	Malignant neoplasm of oesophagus	9605	3513	257	265	272	87.2	91.7	96.2	0.928	0.97	1.01
C16	Malignant neoplasm of stomach	9995	5192	261	268	276	124	129	135	0.655	0.698	0.741
C17	Malignant neoplasm of small intestine	1405	1271	36.3	39	42.1	31.3	33.9	36.8	0.035	0.139	0.247
C18	Malignant neoplasm of colon	33316	34997	863	877	891	836	849	863	0.0103	0.0322	0.055
C19	Malignant neoplasm of rectosigmoid junction	1370	1189	34.5	37.2	40.1	28.3	30.8	33.3	0.0818	0.19	0.302
C20	Malignant neoplasm of rectum	20590	14848	545	556	567	366	374	383	0.361	0.391	0.419
C21	Malignant neoplasm of anus and anal canal	1035	2102	27.8	30.4	33.1	55.1	58.8	62.7	-0.732	-0.638	-0.54
C22	Malignant neoplasm of liver and intrahepatic bile ducts	5514	3233	145	150	156	79.6	83.9	88.3	0.508	0.566	0.625
C23	Malignant neoplasm of gallbladder	417	875	9.44	10.9	12.5	19.3	21.4	23.6	-0.797	-0.647	-0.498
C24	Malignant neoplasm of other and unspecified parts of biliary tract	2354	2716	58.8	62.3	66	63.9	67.5	71.4	-0.16	-0.0799	-0.000953
C25	Malignant neoplasm of pancreas	10266	10464	265	273	280	254	261	269	0.00497	0.044	0.0829
C26	Malignant neoplasm of other and ill-defined digestive organs	509	548	12	13.6	15.4	11.9	13.6	15.4	-0.18	-0.0015	0.182
C30	Malignant neoplasm of nasal cavity and middle ear	1026	725	25.7	28.1	30.6	16.7	18.6	20.8	0.262	0.406	0.537
C31	Malignant neoplasm of accessory sinuses	622	355	15.4	17.3	19.3	7.99	9.38	10.9	0.421	0.591	0.766
C32	Malignant neoplasm of larynx	6313	1542	177	183	190	40.9	43.9	47.2	1.18	1.23	1.27
C33	Malignant neoplasm of trachea	144	97	3.17	4.05	5.07	1.99	2.7	3.53	0.044	0.4	0.753
C34	Malignant neoplasm of bronchus and lung	53200	44718	1.48e+03	1.5e+03	1.52e+03	1.19e+03	1.21e+03	1.23e+03	0.197	0.215	0.232
C37	Malignant neoplasm of thymus	221	193	5.39	6.55	7.88	4.5	5.59	6.78	-0.112	0.16	0.427
C38	Malignant neoplasm of heart, mediastinum and pleura	1666	1112	44.2	47.5	50.9	28.4	30.9	33.5	0.32	0.423	0.524
C39	Malignant neoplasm of other and ill-defined sites in the respiratory system and intrathoracic organs	307	247	7.23	8.55	9.97	5.57	6.71	7.96	0.00157	0.241	0.475
C40	Malignant neoplasm of bone and articular cartilage of limbs	1040	964	29.1	31.6	34.4	26.7	29.4	32.1	-0.0507	0.0736	0.2
C41	Malignant neoplasm of bone and articular cartilage of other and unspecified sites	1837	1438	49.4	52.8	56.3	37.3	40.4	43.6	0.165	0.266	0.364
C43	Malignant melanoma of skin	16575	19944	497	508	519	575	587	599	-0.174	-0.144	-0.115
C44	Other malignant neoplasms of skin	44673	41670	1.18e+03	1.19e+03	1.21e+03	968	982	996	0.175	0.194	0.213
C45	Mesothelioma	2132	541	54.4	57.9	61.5	12.6	14.3	16.1	1.12	1.21	1.29
C46	Kaposi's sarcoma	267	162	6.54	7.84	9.28	3.58	4.54	5.58	0.275	0.536	0.787
C47	Malignant neoplasm of peripheral nerves and autonomic nervous system	262	233	6.34	7.64	9	5.59	6.78	8.09	-0.13	0.12	0.367
C48	Malignant neoplasm of retroperitoneum and peritoneum	655	1154	17.2	19.3	21.5	30.7	33.3	36.2	-0.66	-0.533	-0.407
C49	Malignant neoplasm of other connective and soft tissue	3287	3174	93.7	98.5	104	87.9	92.5	97.2	-0.00469	0.0633	0.13
C50	Malignant neoplasm of breast	982	110313	26.9	29.5	32.1	3.35e+03	3.37e+03	3.4e+03	-1.97	-1.97	-1.96
C64	Malignant neoplasm of kidney, except renal pelvis	9867	6034	269	277	285	158	163	170	0.476	0.516	0.559
C65	Malignant neoplasm of renal pelvis	2398	1610	60.5	64.1	67.9	38.3	41.2	44.2	0.345	0.435	0.521
C66	Malignant neoplasm of ureter	766	428	17.9	19.8	21.9	9.25	10.6	12.2	0.447	0.603	0.754
C67	Malignant neoplasm of bladder	21677	7533	544	554	565	169	175	180	1.01	1.04	1.07
C68	Malignant neoplasm of other and unspecified urinary organs	326	204	7.36	8.65	10.1	4.16	5.15	6.23	0.263	0.507	0.746
C69	Malignant neoplasm of eye and adnexa	1587	1626	42	45.4	48.7	41.6	44.8	48	-0.0859	0.0119	0.116
C70	Malignant neoplasm of meninges	290	341	7.21	8.55	10.1	8.42	9.85	11.5	-0.372	-0.142	0.0853
C71	Malignant neoplasm of brain	8356	7193	241	249	257	203	210	218	0.122	0.168	0.213
C72	Malignant neoplasm of spinal cord, cranial nerves and other parts of central nervous system	507	465	13.2	15.1	17.1	11.9	13.7	15.6	-0.084	0.0942	0.277
C73	Malignant neoplasm of thyroid gland	1497	3802	44.5	47.8	51.2	112	118	123	-0.914	-0.845	-0.774
C74	Malignant neoplasm of adrenal gland	419	393	10.5	12.1	13.8	9.92	11.5	13.3	-0.151	0.0492	0.24
C75	Malignant neoplasm of other endocrine glands and related structures	305	286	7.62	8.99	10.5	6.96	8.29	9.74	-0.15	0.0766	0.312
C76	Malignant neoplasm of other and ill-defined sites	3468	4665	88.2	92.6	97	110	115	120	-0.282	-0.219	-0.155
C77	Secondary and unspecified malignant neoplasm of lymph nodes	17295	22049	503	514	525	629	641	653	-0.249	-0.22	-0.192
C78	Secondary malignant neoplasm of respiratory and digestive organs	39253	42936	1.1e+03	1.11e+03	1.13e+03	1.15e+03	1.17e+03	1.19e+03	-0.0717	-0.0521	-0.0326
C79	Secondary malignant neoplasm of other sites	29665	29727	825	838	852	795	809	822	0.0133	0.036	0.0593
C80	Malignant neoplasm without specification of site	5842	6133	159	165	171	160	166	172	-0.0591	-0.00817	0.0434
C81	Hodgkin's disease	3140	2237	94	99.1	104	65.9	69.9	74.3	0.267	0.344	0.42
C82	Follicular [nodular] non-Hodgkin's lymphoma	2997	3033	84.4	88.9	93.4	83.3	87.8	92.3	-0.059	0.0128	0.0847
C83	Diffuse non-Hodgkin's lymphoma	7873	6222	215	222	229	161	167	173	0.233	0.28	0.327
C84	Peripheral and cutaneous T-cell lymphomas	1538	981	40.9	44	47.3	24.6	27	29.5	0.369	0.478	0.588
C85	Other and unspecified types of non-Hodgkin's lymphoma	8304	7012	229	236	243	184	190	197	0.169	0.215	0.261
C86	Other specified types of T/NK-cell lymphoma	94	68	1.94	2.66	3.48	1.3	1.89	2.61	-0.106	0.335	0.758
C88	Malignant immunoproliferative diseases	1830	1348	43.9	46.9	50.1	29.6	32	34.6	0.277	0.376	0.473
C90	Multiple myeloma and malignant plasma cell neoplasms	5082	4256	129	135	140	101	106	111	0.18	0.239	0.296
C91	Lymphoid leukaemia	8504	6141	221	228	235	150	156	161	0.332	0.379	0.426
C92	Myeloid leukaemia	4694	3809	125	130	136	95.3	99.9	105	0.203	0.265	0.325
C93	Monocytic leukaemia	562	402	12.9	14.5	16.3	8.23	9.57	11	0.233	0.412	0.592
C94	Other leukaemias of specified cell type	734	554	17.1	19.1	21.1	11.9	13.5	15.2	0.185	0.342	0.49
C95	Leukaemia of unspecified cell type	1955	1445	48.9	52.2	55.6	33.1	35.8	38.6	0.276	0.373	0.47
C96	Other and unspecified malignant neoplasms of lymphoid, haematopoietic and related tissue	605	473	15.5	17.5	19.4	11.8	13.5	15.4	0.0872	0.257	0.421
C97	Malignant neoplasms of independent (primary) multiple sites	58	74	1.05	1.57	2.18	1.28	1.86	2.53	-0.641	-0.163	0.305
D00	Carcinoma in situ of oral cavity, oesophagus and stomach	408	258	10.2	11.9	13.6	6.07	7.31	8.66	0.257	0.475	0.682
D01	Carcinoma in situ of other and unspecified digestive organs	368	420	8.9	10.4	11.9	9.74	11.3	12.9	-0.282	-0.0788	0.119
D02	Carcinoma in situ of middle ear and respiratory system	781	395	19.8	21.9	24.2	9.25	10.7	12.4	0.523	0.682	0.833
D03	Melanoma in situ	2842	4107	81.2	85.6	90	114	119	124	-0.391	-0.328	-0.262
D04	Carcinoma in situ of skin	1991	2411	48.3	51.4	54.8	51	54.3	57.6	-0.137	-0.0531	0.0315
D05	Carcinoma in situ of breast	45	8052	1.2	1.8	2.53	244	252	260	-1.98	-1.97	-1.96
D07	Carcinoma in situ of other and unspecified genital organs	1270	4966	36.4	39.4	42.6	144	150	156	-1.23	-1.17	-1.11
D09	Carcinoma in situ of other and unspecified sites	3064	818	75	78.9	83.1	18	20	22.1	1.12	1.19	1.26
D10	Benign neoplasm of mouth and pharynx	9409	10346	287	295	304	315	324	333	-0.133	-0.0915	-0.0521
D11	Benign neoplasm of major salivary glands	7323	8242	221	228	236	244	252	260	-0.145	-0.099	-0.0537
D12	Benign neoplasm of colon, rectum, anus and anal canal	78583	66587	2.36e+03	2.39e+03	2.41e+03	1.94e+03	1.97e+03	1.99e+03	0.18	0.194	0.209
D13	Benign neoplasm of other and ill-defined parts of digestive system	5890	8172	171	177	184	232	240	247	-0.348	-0.3	-0.254
D14	Benign neoplasm of middle ear and respiratory system	11739	9624	359	369	378	291	299	308	0.17	0.209	0.246
D15	Benign neoplasm of other and unspecified intrathoracic organs	880	1014	24.3	26.9	29.4	27.9	30.5	33.3	-0.26	-0.127	-0.00343
D16	Benign neoplasm of bone and articular cartilage	9740	9987	313	322	332	335	345	354	-0.106	-0.0674	-0.0281
D17	Benign lipomatous neoplasm	39119	40091	1.3e+03	1.32e+03	1.34e+03	1.32e+03	1.33e+03	1.35e+03	-0.0316	-0.0125	0.00775
D18	Haemangioma and lymphangioma, any site	8241	11992	233	240	248	351	360	369	-0.437	-0.399	-0.36
D19	Benign neoplasm of mesothelial tissue	303	263	7.78	9.18	10.7	6.47	7.84	9.27	-0.0804	0.157	0.387
D20	Benign neoplasm of soft tissue of retroperitoneum and peritoneum	227	279	5.9	7.21	8.71	7.31	8.73	10.2	-0.437	-0.189	0.0557
D21	Other benign neoplasms of connective and other soft tissue	8751	9596	276	285	294	305	313	323	-0.138	-0.0955	-0.0527
D22	Melanocytic naevi	17452	27156	575	587	600	922	938	953	-0.485	-0.46	-0.435
D23	Other benign neoplasms of skin	35104	40790	1.12e+03	1.13e+03	1.15e+03	1.29e+03	1.31e+03	1.33e+03	-0.165	-0.145	-0.124
D24	Benign neoplasm of breast	1878	59249	60.1	64.1	68.3	2.04e+03	2.06e+03	2.09e+03	-1.89	-1.88	-1.87
D30	Benign neoplasm of urinary organs	24201	9628	646	658	670	239	246	254	0.884	0.911	0.938
D31	Benign neoplasm of eye and adnexa	3320	4281	95.5	100	105	123	128	134	-0.311	-0.247	-0.18
D32	Benign neoplasm of meninges	2618	6806	72.7	77	81.3	186	193	200	-0.911	-0.859	-0.807
D33	Benign neoplasm of brain and other parts of central nervous system	6106	6576	186	193	201	200	207	215	-0.12	-0.0691	-0.0193
D34	Benign neoplasm of thyroid gland	1713	4619	53.4	57.2	61.1	145	152	158	-0.966	-0.904	-0.84
D35	Benign neoplasm of other and unspecified endocrine glands	5201	7024	157	163	169	211	218	225	-0.338	-0.289	-0.238
D36	Benign neoplasm of other and unspecified sites	2827	3299	86.6	91.6	96.5	101	106	112	-0.223	-0.151	-0.0772
D37	Neoplasm of uncertain or unknown behaviour of oral cavity and digestive organs	4089	4047	106	110	115	97	102	106	0.0196	0.0832	0.146
D38	Neoplasm of uncertain or unknown behaviour of middle ear and respiratory and intrathoracic organs	3283	2783	84.2	88.6	92.8	66.9	70.7	74.7	0.152	0.224	0.298
D41	Neoplasm of uncertain or unknown behaviour of urinary organs	3233	1745	80.3	84.5	88.7	39.2	42.2	45.2	0.592	0.667	0.744
D42	Neoplasm of uncertain or unknown behaviour of meninges	213	408	5.16	6.3	7.63	9.97	11.5	13.2	-0.793	-0.589	-0.358
D43	Neoplasm of uncertain or unknown behaviour of brain and central nervous system	4277	4284	125	130	136	123	129	134	-0.0475	0.0112	0.0722
D44	Neoplasm of uncertain or unknown behaviour of endocrine glands	919	1164	25.1	27.5	30.2	31.3	34.1	36.9	-0.334	-0.213	-0.0838
D45	Polycythaemia vera	2737	2612	70.6	74.5	78.6	63.2	67.1	71	0.0249	0.105	0.181
D46	Myelodysplastic syndromes	4140	3152	96.5	101	105	64.4	68	71.6	0.325	0.39	0.454
D47	Other neoplasms of uncertain or unknown behaviour of lymphoid, haematopoietic and related tissue	6307	7025	162	168	174	169	175	181	-0.0865	-0.0391	0.0105
D48	Neoplasm of uncertain or unknown behaviour of other and unspecified sites	3774	9181	109	114	120	261	269	276	-0.849	-0.804	-0.759
D50	Iron deficiency anaemia	22894	43214	608	620	631	1.04e+03	1.05e+03	1.07e+03	-0.538	-0.516	-0.494
D51	Vitamin B12 deficiency anaemia	6499	10227	159	164	170	213	219	226	-0.332	-0.286	-0.241
D52	Folate deficiency anaemia	1320	1943	31.3	33.9	36.7	39.7	42.5	45.6	-0.323	-0.225	-0.125
D53	Other nutritional anaemias	1660	2183	40.3	43.3	46.4	46.7	49.8	53	-0.233	-0.141	-0.0464
D55	Anaemia due to enzyme disorders	431	387	10.3	11.9	13.7	8.89	10.3	11.9	-0.0615	0.143	0.333
D56	Thalassaemia	763	1452	22.5	25	27.5	45.7	49	52.7	-0.758	-0.65	-0.538
D57	Sickle-cell disorders	153	246	3.75	4.79	5.95	6.42	7.76	9.31	-0.741	-0.473	-0.197
D58	Other hereditary haemolytic anaemias	665	710	17.5	19.6	21.9	19.5	21.7	24.3	-0.249	-0.102	0.0534
D59	Acquired haemolytic anaemia	2196	2613	57.5	61.2	65	65.2	69	72.9	-0.201	-0.119	-0.0365
D60	Acquired pure red cell aplasia [erythroblastopenia]	281	316	6.47	7.74	9.12	6.72	8.03	9.44	-0.271	-0.0377	0.205
D61	Other aplastic anaemias	3308	2969	87.6	92.1	96.8	73.7	77.8	82	0.0966	0.169	0.241
D62	Acute posthaemorrhagic anaemia	12505	17841	315	323	332	390	399	408	-0.244	-0.21	-0.176
D63	Anaemia in chronic diseases classified elsewhere	20213	16902	509	519	529	376	385	394	0.266	0.296	0.325
D64	Other anaemias	80915	101765	2.1e+03	2.12e+03	2.14e+03	2.24e+03	2.27e+03	2.29e+03	-0.081	-0.0674	-0.0538
D65	Disseminated intravascular coagulation [defibrination syndrome]	1225	1174	33.7	36.6	39.6	31.6	34.3	37.2	-0.0517	0.0641	0.175
D66	Hereditary factor VIII deficiency	682	381	18.7	20.9	23.2	10.2	11.9	13.7	0.38	0.551	0.708
D67	Hereditary factor IX deficiency	268	93	6.52	7.8	9.22	2.03	2.78	3.62	0.68	0.952	1.19
D68	Other coagulation defects	10567	16491	327	336	345	501	512	523	-0.447	-0.415	-0.381
D69	Purpura and other haemorrhagic conditions	15707	17328	467	477	488	523	535	546	-0.144	-0.113	-0.0821
D70	Agranulocytosis	1924	2385	53.7	57.3	60.9	67	71	75.2	-0.298	-0.214	-0.13
D71	Functional disorders of polymorphonuclear neutrophils	373	614	9.89	11.5	13.2	16.9	19	21.3	-0.666	-0.495	-0.323
D72	Other disorders of white blood cells	3376	4012	97.8	103	108	114	119	125	-0.212	-0.149	-0.083
D73	Diseases of spleen	1199	984	34.3	37.1	40.2	27.7	30.5	33.3	0.0823	0.198	0.322
D75	Other diseases of blood and blood-forming organs	5052	5325	143	149	155	146	152	158	-0.0731	-0.0166	0.038
D76	Certain diseases involving lymphoreticular tissue and reticulohistiocytic system	400	299	10.3	11.9	13.6	7.96	9.4	11.1	0.0247	0.236	0.443
D77	Other disorders of blood and blood-forming organs in diseases classified elsewhere	362	365	9.86	11.5	13.3	9.61	11.2	13	-0.186	0.0299	0.238
D80	Immunodeficiency with predominantly antibody defects	1179	1495	34.3	37.3	40.5	45.1	48.5	52.1	-0.373	-0.261	-0.153
D81	Combined immunodeficiencies	317	368	8.28	9.72	11.4	9.81	11.5	13.2	-0.377	-0.166	0.0526
D82	Immunodeficiency associated with other major defects	321	289	8.13	9.59	11.1	7.74	9.21	10.9	-0.188	0.0399	0.269
D83	Common variable immunodeficiency	737	758	20.7	23	25.3	22.5	24.9	27.5	-0.221	-0.0814	0.0617
D84	Other immunodeficiencies	1652	1932	48.2	51.5	55.1	59.9	63.8	68	-0.306	-0.213	-0.121
D86	Sarcoidosis	8205	6915	270	278	287	220	227	235	0.156	0.202	0.246
D89	Other disorders involving the immune mechanism, not elsewhere classified	701	793	18.9	21	23.2	21.4	23.8	26.2	-0.27	-0.124	0.0251
E01	Iodine-deficiency-related thyroid disorders and allied conditions	336	1908	9.38	10.9	12.8	55.8	59.5	63.3	-1.46	-1.38	-1.29
E02	Subclinical iodine-deficiency hypothyroidism	56	226	1.11	1.67	2.34	4.7	5.77	6.96	-1.38	-1.1	-0.804
E03	Other hypothyroidism	13596	72503	394	404	414	2.04e+03	2.07e+03	2.09e+03	-1.36	-1.35	-1.33
E04	Other nontoxic goitre	13890	69280	445	456	467	2.26e+03	2.28e+03	2.31e+03	-1.35	-1.33	-1.32
E05	Thyrotoxicosis [hyperthyroidism]	16789	74695	497	508	519	2.19e+03	2.21e+03	2.23e+03	-1.27	-1.25	-1.24
E06	Thyroiditis	2477	12925	78.8	83.2	88.2	420	430	441	-1.38	-1.35	-1.32
E07	Other disorders of thyroid	881	3056	26.3	28.9	31.8	93.9	98.8	104	-1.17	-1.09	-1.02
E10	Insulin-dependent diabetes mellitus	69524	55738	2.09e+03	2.12e+03	2.14e+03	1.61e+03	1.63e+03	1.65e+03	0.243	0.259	0.274
E11	Non-insulin-dependent diabetes mellitus	151152	121319	4.69e+03	4.72e+03	4.75e+03	3.48e+03	3.51e+03	3.54e+03	0.283	0.294	0.305
E12	Malnutrition-related diabetes mellitus	1607	1034	42.9	46.1	49.5	25.8	28.2	30.8	0.371	0.481	0.583
E13	Other specified diabetes mellitus	5662	3478	166	173	179	98.3	103	108	0.445	0.503	0.559
E14	Unspecified diabetes mellitus	37348	27680	1.09e+03	1.11e+03	1.12e+03	769	783	796	0.32	0.342	0.364
E15	Nondiabetic hypoglycaemic coma	2662	1912	74.1	78.4	82.6	50.1	53.6	57	0.296	0.377	0.455
E16	Other disorders of pancreatic internal secretion	19216	16304	543	555	566	436	446	456	0.187	0.217	0.247
E20	Hypoparathyroidism	1427	2106	37.2	40.1	43.2	52.4	55.8	59.4	-0.419	-0.33	-0.234
E21	Hyperparathyroidism and other disorders of parathyroid gland	4632	13725	127	132	138	363	372	381	-0.988	-0.952	-0.915
E22	Hyperfunction of pituitary gland	1885	8245	59	62.8	66.8	279	288	297	-1.32	-1.28	-1.24
E23	Hypofunction and other disorders of pituitary gland	5280	5201	162	169	175	164	171	178	-0.069	-0.0128	0.0418
E24	Cushing's syndrome	447	1330	12.7	14.5	16.4	39.7	43	46.3	-1.11	-0.992	-0.874
E25	Adrenogenital disorders	1437	1152	35.1	37.8	40.7	25.8	28.2	30.7	0.181	0.292	0.402
E26	Hyperaldosteronism	618	872	16.8	18.9	21	23.3	25.7	28.3	-0.447	-0.307	-0.168
E27	Other disorders of adrenal gland	3514	5895	103	108	113	177	183	190	-0.574	-0.517	-0.46
E30	Disorders of puberty, not elsewhere classified	2766	6333	84.1	88.6	93.2	234	242	251	-0.976	-0.929	-0.88
E31	Polyglandular dysfunction	114	163	2.58	3.41	4.38	3.74	4.72	5.85	-0.645	-0.325	0.0154
E32	Diseases of thymus	170	258	3.88	4.92	6.01	5.8	7.04	8.34	-0.622	-0.354	-0.0845
E34	Other endocrine disorders	8710	10707	268	276	285	363	373	383	-0.337	-0.297	-0.259
E35	Disorders of endocrine glands in diseases classified elsewhere	463	689	10.3	11.8	13.4	13.6	15.3	17.1	-0.423	-0.259	-0.0901
E41	Nutritional marasmus	1603	1924	37.9	40.8	43.7	39.9	42.8	45.8	-0.146	-0.0494	0.0479
E42	Marasmic kwashiorkor	241	266	5.42	6.54	7.77	5.54	6.71	7.97	-0.285	-0.0253	0.224
E43	Unspecified severe protein-energy malnutrition	117	197	2.56	3.38	4.32	4.28	5.34	6.51	-0.75	-0.447	-0.128
E44	Protein-energy malnutrition of moderate and mild degree	149	189	3.24	4.12	5.17	3.84	4.78	5.87	-0.452	-0.152	0.168
E45	Retarded development following protein-energy malnutrition	107	106	2.14	2.88	3.73	2.07	2.78	3.63	-0.339	0.0351	0.409
E46	Unspecified protein-energy malnutrition	976	1185	23.1	25.3	27.7	24.7	27	29.4	-0.19	-0.0607	0.064
E50	Vitamin A deficiency	1298	1406	29.3	31.7	34.4	27.2	29.5	31.9	-0.033	0.0731	0.189
E51	Thiamine deficiency	1647	891	47.6	51	54.6	24.1	26.6	29.2	0.527	0.629	0.735
E53	Deficiency of other B group vitamins	3160	5380	70.4	74.2	78	97.7	102	106	-0.379	-0.316	-0.251
E55	Vitamin D deficiency	8427	16441	223	230	237	381	391	400	-0.552	-0.517	-0.482
E56	Other vitamin deficiencies	970	1970	24.4	26.8	29.4	44.8	48.2	51.4	-0.673	-0.568	-0.461
E58	Dietary calcium deficiency	354	604	7.89	9.21	10.6	11.7	13.4	15.1	-0.557	-0.368	-0.18
E60	Dietary zinc deficiency	435	521	9.73	11.2	12.9	10	11.6	13.2	-0.223	-0.0293	0.164
E61	Deficiency of other nutrient elements	1049	1866	27.9	30.5	33.3	48.3	51.6	55.2	-0.613	-0.513	-0.412
E63	Other nutritional deficiencies	1603	2093	37.6	40.3	43.2	43.9	47	50.1	-0.247	-0.153	-0.06
E64	Sequelae of malnutrition and other nutritional deficiencies	8877	9881	237	244	252	246	253	261	-0.0782	-0.0342	0.00732
E65	Localized adiposity	2457	15293	82.4	87.1	91.9	513	525	537	-1.46	-1.43	-1.4
E66	Obesity	71164	205132	2.41e+03	2.43e+03	2.46e+03	7.35e+03	7.39e+03	7.44e+03	-1.02	-1.01	-1
E67	Other hyperalimentation	87	143	1.61	2.23	2.97	2.48	3.24	4.12	-0.726	-0.366	0.0077
E68	Sequelae of hyperalimentation	1714	9695	57	60.8	65.1	323	333	342	-1.42	-1.38	-1.34
E70	Disorders of aromatic amino-acid metabolism	1118	1230	27.9	30.4	33	29.4	32.1	34.7	-0.172	-0.0541	0.0615
E71	Disorders of branched-chain amino-acid metabolism and fatty-acid metabolism	314	257	7.07	8.34	9.73	5.77	6.98	8.35	-0.0606	0.176	0.415
E72	Other disorders of amino-acid metabolism	965	907	27.2	30	32.8	25.4	28	30.8	-0.0619	0.0652	0.193
E73	Lactose intolerance	3392	5363	107	112	118	178	185	192	-0.545	-0.49	-0.433
E74	Other disorders of carbohydrate metabolism	391	621	10.4	12.1	13.9	17.2	19.4	21.8	-0.636	-0.465	-0.286
E75	Disorders of sphingolipid metabolism and other lipid storage disorders	247	298	6.39	7.66	9.13	8.1	9.6	11.2	-0.455	-0.224	0.0155
E76	Disorders of glycosaminoglycan metabolism	160	175	3.55	4.48	5.56	3.62	4.6	5.65	-0.34	-0.023	0.281
E77	Disorders of glycoprotein metabolism	122	114	2.61	3.41	4.3	2.39	3.2	4.1	-0.289	0.0633	0.415
E78	Disorders of lipoprotein metabolism and other lipidaemias	149168	114496	4.76e+03	4.79e+03	4.83e+03	3.47e+03	3.5e+03	3.53e+03	0.302	0.313	0.324
E79	Disorders of purine and pyrimidine metabolism	414	301	10	11.6	13.2	6.7	8	9.37	0.148	0.368	0.567
E80	Disorders of porphyrin and bilirubin metabolism	2942	2049	85.3	90	94.8	59.2	63.1	67.1	0.273	0.351	0.427
E83	Disorders of mineral metabolism	8357	11007	232	239	246	290	298	306	-0.26	-0.22	-0.179
E84	Cystic fibrosis	634	643	16.5	18.5	20.7	17.5	19.7	21.9	-0.222	-0.0602	0.101
E85	Amyloidosis	1029	827	28.3	31	33.9	22.4	24.8	27.3	0.0927	0.223	0.354
E86	Volume depletion	88012	124388	2.12e+03	2.14e+03	2.17e+03	2.5e+03	2.53e+03	2.55e+03	-0.176	-0.164	-0.151
E87	Other disorders of fluid, electrolyte and acid-base balance	38275	59344	966	980	994	1.34e+03	1.36e+03	1.37e+03	-0.34	-0.322	-0.304
E88	Other metabolic disorders	2963	5750	88	92.8	97.7	170	176	183	-0.679	-0.621	-0.564
E89	Postprocedural endocrine and metabolic disorders, not elsewhere classified	3336	8623	100	105	110	257	266	274	-0.911	-0.865	-0.819
E90	Nutritional and metabolic disorders in diseases classified elsewhere	270	220	6.72	8.04	9.51	5.27	6.44	7.7	-0.0185	0.222	0.464
F00	Dementia in Alzheimer's disease	10783	18894	211	217	223	291	297	304	-0.346	-0.311	-0.276
F01	Vascular dementia	7689	8427	158	163	169	140	144	149	0.0754	0.122	0.167
F02	Dementia in other diseases classified elsewhere	3229	2589	74.2	78	82.1	51.9	55	58.3	0.274	0.346	0.42
F03	Unspecified dementia	35853	55689	742	754	765	880	892	903	-0.188	-0.168	-0.148
F04	Organic amnesic syndrome, not induced by alcohol and other psychoactive substances	671	702	16	18	20	15.6	17.4	19.4	-0.118	0.0289	0.182
F05	Delirium, not induced by alcohol and other psychoactive substances	11540	10871	255	262	269	186	191	197	0.274	0.313	0.35
F06	Other mental disorders due to brain damage and dysfunction and to physical disease	4927	5319	128	133	139	126	131	136	-0.0362	0.0192	0.0755
F07	Personality and behavioural disorders due to brain disease, damage and dysfunction	2634	2517	79.8	84.4	88.8	73.4	77.7	82.2	0.00378	0.0824	0.161
F09	Unspecified organic or symptomatic mental disorder	626	788	16.1	18	20.1	18.8	20.9	23.2	-0.3	-0.151	0.00189
F10	Mental and behavioural disorders due to use of alcohol	144268	71064	4.96e+03	5e+03	5.04e+03	2.44e+03	2.47e+03	2.49e+03	0.666	0.677	0.689
F11	Mental and behavioural disorders due to use of opioids	4934	3599	162	169	175	113	118	124	0.29	0.349	0.408
F12	Mental and behavioural disorders due to use of cannabinoids	3686	1749	119	125	131	58.2	62.3	66.5	0.598	0.67	0.742
F13	Mental and behavioural disorders due to use of sedatives or hypnotics	2611	3272	79.6	84.3	89	97.4	102	107	-0.268	-0.193	-0.121
F14	Mental and behavioural disorders due to use of cocaine	1909	629	60.9	65.1	69.4	19.8	22.2	24.7	0.882	0.982	1.08
F15	Mental and behavioural disorders due to use of other stimulants, including caffeine	1312	656	40.1	43.4	46.8	20.4	22.8	25.3	0.498	0.622	0.746
F16	Mental and behavioural disorders due to use of hallucinogens	213	71	5.6	6.86	8.23	1.75	2.52	3.42	0.618	0.924	1.21
F17	Mental and behavioural disorders due to use of tobacco	33890	37230	1.1e+03	1.12e+03	1.14e+03	1.21e+03	1.22e+03	1.24e+03	-0.11	-0.0892	-0.0681
F18	Mental and behavioural disorders due to use of volatile solvents	427	265	11.6	13.4	15.3	6.94	8.35	9.9	0.245	0.461	0.661
F19	Mental and behavioural disorders due to multiple drug use and use of other psychoactive substances	3411	2046	110	116	121	65	69.1	73.3	0.431	0.504	0.574
F20	Schizophrenia	8586	7312	276	285	294	232	239	247	0.129	0.173	0.218
F21	Schizotypal disorder	411	419	12.1	13.9	15.8	12.2	14.1	16.1	-0.199	-0.0173	0.176
F22	Persistent delusional disorders	1801	2619	48.4	51.8	55.3	65.2	69.1	73.1	-0.372	-0.286	-0.201
F23	Acute and transient psychotic disorders	2775	2688	82.1	86.7	91.3	76.3	80.7	85.4	-0.00417	0.072	0.146
F24	Induced delusional disorder	82	113	1.79	2.49	3.32	2.43	3.29	4.26	-0.669	-0.272	0.127
F25	Schizoaffective disorders	490	742	14.1	16	18.2	21.3	23.8	26.3	-0.543	-0.39	-0.224
F28	Other nonorganic psychotic disorders	307	361	8.45	9.97	11.6	9.8	11.5	13.2	-0.354	-0.138	0.081
F29	Unspecified nonorganic psychosis	943	1171	27.1	29.8	32.5	33	35.9	39	-0.312	-0.188	-0.0619
F30	Manic episode	560	697	14.5	16.5	18.4	17.2	19.3	21.5	-0.318	-0.157	0.00175
F31	Bipolar affective disorder	3272	5919	95	99.8	105	169	175	182	-0.603	-0.547	-0.491
F32	Depressive episode	31883	56529	880	895	909	1.44e+03	1.46e+03	1.47e+03	-0.497	-0.478	-0.459
F33	Recurrent depressive disorder	12361	28009	354	363	372	747	760	774	-0.734	-0.708	-0.681
F34	Persistent mood [affective] disorders	2223	4788	58.5	62.2	66.1	118	123	129	-0.726	-0.659	-0.594
F38	Other mood [affective] disorders	150	252	3.7	4.73	5.85	6.42	7.75	9.21	-0.742	-0.483	-0.207
F39	Unspecified mood [affective] disorder	598	1097	16.4	18.5	20.7	29.7	32.5	35.3	-0.679	-0.551	-0.412
F40	Phobic anxiety disorders	837	3436	26.7	29.5	32.3	109	115	120	-1.25	-1.18	-1.11
F41	Other anxiety disorders	15989	26678	492	503	514	809	824	839	-0.51	-0.484	-0.456
F42	Obsessive-compulsive disorder	631	1079	18.6	20.8	23.2	33.9	37	40.2	-0.687	-0.56	-0.429
F43	Reaction to severe stress, and adjustment disorders	14320	27678	468	479	491	929	946	961	-0.68	-0.654	-0.629
F44	Dissociative [conversion] disorders	1274	2969	39	42.2	45.4	95.6	101	106	-0.897	-0.821	-0.742
F45	Somatoform disorders	3332	6807	106	111	116	225	233	241	-0.761	-0.71	-0.658
F48	Other neurotic disorders	1308	3002	38.3	41.4	44.7	88.1	93	98.1	-0.844	-0.767	-0.688
F50	Eating disorders	1534	6947	43.8	47.1	50.6	227	235	243	-1.38	-1.33	-1.29
F51	Nonorganic sleep disorders	2165	1758	63.3	67.3	71.6	53.2	57	60.9	0.0759	0.167	0.257
F52	Sexual dysfunction, not caused by organic disorder or disease	3449	3493	114	120	126	115	120	126	-0.0678	-0.00102	0.065
F54	Psychological and behavioural factors associated with disorders or diseases classified elsewhere	151	182	3.79	4.84	6.02	4.7	5.84	7.12	-0.502	-0.186	0.107
F55	Abuse of non-dependence-producing substances	850	777	25.3	27.9	30.7	23.4	25.9	28.6	-0.062	0.0746	0.216
F59	Unspecified behavioural syndromes associated with physiological disturbances and physical factors	197	256	4.85	5.97	7.24	6.37	7.69	9.16	-0.511	-0.256	0.00514
F60	Specific personality disorders	2224	4731	70	74.2	78.7	153	160	166	-0.795	-0.733	-0.669
F61	Mixed and other personality disorders	144	258	3.85	4.92	6.14	7.18	8.63	10.2	-0.808	-0.547	-0.275
F62	Enduring personality changes, not attributable to brain damage and disease	254	262	6.73	8.11	9.57	6.79	8.15	9.65	-0.255	-0.0058	0.24
F63	Habit and impulse disorders	92	111	2.19	2.98	3.9	2.71	3.61	4.57	-0.572	-0.194	0.191
F64	Gender identity disorders	282	243	7.78	9.23	10.8	6.54	7.96	9.45	-0.0889	0.145	0.395
F68	Other disorders of adult personality and behaviour	472	865	13.7	15.6	17.7	26.8	29.6	32.6	-0.759	-0.617	-0.471
F69	Unspecified disorder of adult personality and behaviour	292	398	8.04	9.6	11.2	11.1	12.9	14.9	-0.508	-0.292	-0.0835
F70	Mild mental retardation	2070	1690	63.3	67.4	71.5	56.4	60.4	64.7	0.0178	0.109	0.198
F71	Moderate mental retardation	1205	969	36	39.1	42.3	31.2	34.2	37.3	0.0166	0.133	0.253
F72	Severe mental retardation	1082	849	31.9	34.8	37.9	26.3	28.9	31.7	0.0629	0.187	0.309
F73	Profound mental retardation	492	385	14.1	16.1	18.2	11.4	13.3	15.3	-0.0056	0.188	0.381
F78	Other mental retardation	319	319	8.55	10.1	11.8	8.87	10.5	12.2	-0.259	-0.033	0.181
F79	Unspecified mental retardation	4389	3656	137	143	148	121	127	132	0.0587	0.118	0.179
F80	Specific developmental disorders of speech and language	1798	826	52.3	55.8	59.8	26.4	29.2	32.2	0.52	0.628	0.736
F81	Specific developmental disorders of scholastic skills	526	245	15.1	17.1	19.1	7.72	9.28	11	0.395	0.593	0.787
F82	Specific developmental disorder of motor function	856	534	23.1	25.5	28	16	18.2	20.6	0.184	0.333	0.488
F83	Mixed specific developmental disorders	1814	687	53.7	57.3	61.2	23.1	25.6	28.4	0.658	0.766	0.869
F84	Pervasive developmental disorders	3894	1589	121	126	132	55	59	63.1	0.655	0.727	0.798
F88	Other disorders of psychological development	105	185	2.61	3.47	4.47	5.07	6.3	7.63	-0.88	-0.583	-0.266
F89	Unspecified disorder of psychological development	348	281	9.47	11.1	12.8	7.99	9.58	11.2	-0.0697	0.144	0.37
F90	Hyperkinetic disorders	5035	2097	159	165	172	74.5	79.3	84.2	0.639	0.703	0.767
F91	Conduct disorders	1456	786	43.2	46.4	50	26.1	28.9	32	0.351	0.465	0.583
F92	Mixed disorders of conduct and emotions	965	1196	26.9	29.6	32.3	35.2	38.4	41.6	-0.383	-0.261	-0.137
F93	Emotional disorders with onset specific to childhood	261	304	6.99	8.34	9.82	9.46	11.1	13.1	-0.512	-0.286	-0.0514
F94	Disorders of social functioning with onset specific to childhood and adolescence	323	302	7.92	9.43	11	8.28	9.85	11.5	-0.264	-0.0448	0.184
F95	Tic disorders	4504	1551	142	148	154	54.5	58.7	62.9	0.799	0.864	0.929
F98	Other behavioural and emotional disorders with onset usually occurring in childhood and adolescence	7080	4569	210	217	224	156	163	170	0.234	0.286	0.339
F99	Mental disorder, not otherwise specified	4181	4985	133	139	145	159	165	172	-0.231	-0.172	-0.114
G00	Bacterial meningitis, not elsewhere classified	4040	3787	108	113	118	101	106	111	-0.000948	0.0633	0.124
G01	Meningitis in bacterial diseases classified elsewhere	452	340	12.4	14.1	16.1	9.85	11.6	13.4	0.00806	0.201	0.406
G02	Meningitis in other infectious and parasitic diseases classified elsewhere	263	239	6.85	8.24	9.73	6.15	7.43	8.88	-0.154	0.102	0.353
G03	Meningitis due to other and unspecified causes	1499	1335	43.9	47.2	50.7	39.1	42.3	45.8	0.00486	0.109	0.213
G04	Encephalitis, myelitis and encephalomyelitis	1869	1800	56.2	59.9	63.7	54.4	58.1	61.9	-0.0614	0.0301	0.122
G05	Encephalitis, myelitis and encephalomyelitis in diseases classified elsewhere	289	289	7.57	8.97	10.5	7.64	9.11	10.6	-0.246	-0.0124	0.231
G06	Intracranial and intraspinal abscess and granuloma	1531	1019	43.9	47.4	50.9	28.5	31.2	34	0.302	0.413	0.52
G07	Intracranial and intraspinal abscess and granuloma in diseases classified elsewhere	80	51	1.71	2.41	3.24	1.02	1.56	2.25	-0.0546	0.427	0.896
G08	Intracranial and intraspinal phlebitis and thrombophlebitis	59	65	1.23	1.83	2.55	1.38	2.02	2.8	-0.586	-0.0952	0.404
G09	Sequelae of inflammatory diseases of central nervous system	458	526	12.5	14.4	16.3	14.7	16.7	18.8	-0.326	-0.145	0.0251
G10	Huntington's disease	424	473	11.9	13.6	15.5	13.1	15	17	-0.281	-0.0935	0.0936
G11	Hereditary ataxia	1083	943	31.1	34	37.1	27.3	30	32.8	-0.00283	0.125	0.25
G12	Spinal muscular atrophy and related syndromes	2904	2276	79.2	83.6	87.9	60.9	64.8	68.7	0.176	0.254	0.33
G13	Systemic atrophies primarily affecting central nervous system in diseases classified elsewhere	218	208	5.12	6.28	7.58	4.74	5.9	7.07	-0.207	0.0634	0.348
G20	Parkinson's disease	16729	12532	395	403	412	264	271	278	0.362	0.395	0.426
G21	Secondary parkinsonism	2637	2103	60.8	64.2	67.9	43.7	46.7	49.7	0.238	0.316	0.397
G22	Parkinsonism in diseases classified elsewhere	555	405	11.4	12.9	14.6	7.38	8.62	9.9	0.221	0.403	0.574
G23	Other degenerative diseases of basal ganglia	1242	932	30.1	32.6	35.3	21.6	23.7	26	0.196	0.317	0.434
G24	Dystonia	3692	6086	110	115	121	183	190	197	-0.545	-0.49	-0.433
G25	Other extrapyramidal and movement disorders	5468	6171	148	154	160	161	167	173	-0.132	-0.0804	-0.0266
G26	Extrapyramidal and movement disorders in diseases classified elsewhere	84	102	1.73	2.37	3.16	2.03	2.75	3.58	-0.541	-0.146	0.269
G30	Alzheimer's disease	7256	11117	150	155	160	189	194	200	-0.269	-0.226	-0.184
G31	Other degenerative diseases of nervous system, not elsewhere classified	6464	4866	164	170	176	113	118	123	0.312	0.364	0.418
G32	Other degenerative disorders of nervous system in diseases classified elsewhere	102	257	2.4	3.26	4.2	6.45	7.74	9.17	-1.09	-0.818	-0.541
G35	Multiple sclerosis	6843	13486	228	236	244	446	457	468	-0.675	-0.637	-0.601
G36	Other acute disseminated demyelination	267	463	7.57	9.02	10.7	13.5	15.4	17.4	-0.717	-0.521	-0.325
G37	Other demyelinating diseases of central nervous system	2209	3731	71.5	75.9	80.4	120	126	132	-0.564	-0.495	-0.426
G40	Epilepsy	61766	55354	1.91e+03	1.93e+03	1.96e+03	1.73e+03	1.75e+03	1.77e+03	0.0863	0.102	0.118
G41	Status epilepticus	3672	3230	106	110	116	93	97.7	103	0.0543	0.121	0.19
G43	Migraine	20391	49487	688	702	715	1.74e+03	1.76e+03	1.78e+03	-0.878	-0.859	-0.84
G44	Other headache syndromes	22447	37836	753	767	781	1.29e+03	1.31e+03	1.33e+03	-0.548	-0.525	-0.504
G45	Transient cerebral ischaemic attacks and related syndromes	63924	57829	1.77e+03	1.79e+03	1.81e+03	1.46e+03	1.48e+03	1.49e+03	0.176	0.191	0.207
G46	Vascular syndromes of brain in cerebrovascular diseases	2397	1779	63.2	67	70.9	43.8	47	50.3	0.266	0.351	0.434
G47	Sleep disorders	73779	30339	2.46e+03	2.49e+03	2.52e+03	985	1e+03	1.02e+03	0.839	0.854	0.869
G50	Disorders of trigeminal nerve	4346	8667	131	136	142	256	264	272	-0.681	-0.636	-0.588
G51	Facial nerve disorders	12469	12291	393	403	414	386	396	406	-0.0164	0.0182	0.0539
G52	Disorders of other cranial nerves	1048	988	30	32.9	35.8	27.8	30.5	33.3	-0.0494	0.0734	0.202
G53	Cranial nerve disorders in diseases classified elsewhere	435	505	10.8	12.5	14.3	11.8	13.5	15.3	-0.273	-0.0802	0.106
G54	Nerve root and plexus disorders	6357	6049	202	209	216	188	195	202	0.0188	0.0693	0.119
G55	Nerve root and plexus compressions in diseases classified elsewhere	3605	2997	108	113	118	87.2	91.8	96.7	0.136	0.205	0.272
G56	Mononeuropathies of upper limb	65133	101565	2.17e+03	2.2e+03	2.22e+03	3.34e+03	3.37e+03	3.4e+03	-0.436	-0.423	-0.409
G57	Mononeuropathies of lower limb	10931	14027	351	361	371	448	459	469	-0.272	-0.237	-0.204
G58	Other mononeuropathies	1770	1484	53.5	57.2	61.1	44	47.3	50.7	0.0901	0.191	0.291
G59	Mononeuropathy in diseases classified elsewhere	223	172	5.44	6.64	7.92	3.99	5.03	6.12	-0.00123	0.274	0.553
G60	Hereditary and idiopathic neuropathy	2545	1875	73.9	78.3	82.8	53.4	57.1	60.9	0.23	0.315	0.398
G61	Inflammatory polyneuropathy	2990	2118	88.2	93	97.8	61.1	65	69	0.278	0.354	0.432
G62	Other polyneuropathies	24862	15900	722	735	748	441	451	461	0.452	0.479	0.505
G63	Polyneuropathy in diseases classified elsewhere	3817	2569	108	113	118	69.8	74.1	78.2	0.348	0.417	0.486
G64	Other disorders of peripheral nervous system	2275	1921	65.9	69.9	74.1	53.1	56.9	60.6	0.12	0.206	0.297
G70	Myasthenia gravis and other myoneural disorders	1513	1628	41.7	45	48.6	44	47.2	50.6	-0.148	-0.0469	0.0569
G71	Primary disorders of muscles	2367	1847	72.2	76.4	80.9	57.9	61.7	65.8	0.129	0.212	0.298
G72	Other myopathies	2053	1901	61.2	65.1	69.1	56.2	60.1	64.3	-0.0107	0.0796	0.171
G73	Disorders of myoneural junction and muscle in diseases classified elsewhere	332	423	8.63	10.1	11.8	11.1	12.6	14.4	-0.419	-0.221	-0.0201
G80	Cerebral palsy	6467	5048	194	201	208	165	171	178	0.103	0.156	0.207
G81	Hemiplegia	3576	3167	99.5	104	109	87.7	92.3	96.9	0.0548	0.123	0.193
G82	Paraplegia and tetraplegia	7809	5220	238	245	253	161	167	173	0.334	0.382	0.43
G83	Other paralytic syndromes	3402	3330	102	107	112	97	102	107	-0.0223	0.0471	0.115
G90	Disorders of autonomic nervous system	4002	3436	109	114	119	87.4	91.9	96.5	0.148	0.213	0.28
G91	Hydrocephalus	6810	6212	186	192	199	168	174	181	0.0494	0.0976	0.145
G92	Toxic encephalopathy	1360	244	42.1	45.4	48.9	6.86	8.24	9.7	1.29	1.39	1.48
G93	Other disorders of brain	7685	7400	232	239	247	222	229	237	-0.00514	0.0415	0.0854
G94	Other disorders of brain in diseases classified elsewhere	1517	1892	44.1	47.3	50.8	55.9	59.8	63.7	-0.328	-0.235	-0.135
G95	Other diseases of spinal cord	9354	7347	265	273	281	203	210	217	0.22	0.263	0.306
G96	Other disorders of central nervous system	19626	21799	588	600	613	636	649	662	-0.106	-0.078	-0.0503
G97	Postprocedural disorders of nervous system, not elsewhere classified	1342	2693	42.8	46.2	49.8	87.1	91.9	96.9	-0.74	-0.661	-0.577
G98	Other disorders of nervous system, not elsewhere classified	7618	9736	236	243	250	305	314	323	-0.299	-0.256	-0.215
G99	Other disorders of nervous system in diseases classified elsewhere	1872	1664	53.5	57.1	60.9	46.3	49.7	53	0.0472	0.14	0.233
H00	Hordeolum and chalazion	11355	10287	364	373	383	343	352	362	0.0208	0.0576	0.0955
H01	Other inflammation of eyelid	5294	5905	154	160	166	167	174	181	-0.135	-0.0832	-0.0297
H02	Other disorders of eyelid	27884	43863	815	829	843	1.24e+03	1.26e+03	1.28e+03	-0.433	-0.412	-0.391
H03	Disorders of eyelid in diseases classified elsewhere	469	564	12.3	14	15.9	14.7	16.7	18.8	-0.351	-0.175	0.000349
H04	Disorders of lacrimal system	6918	9840	194	201	208	274	282	290	-0.379	-0.336	-0.293
H05	Disorders of orbit	3539	4712	107	113	118	145	151	157	-0.349	-0.289	-0.229
H06	Disorders of lacrimal system and orbit in diseases classified elsewhere	716	2852	21.3	23.8	26.4	88.5	93.1	98.1	-1.26	-1.19	-1.11
H10	Conjunctivitis	71348	52279	2.35e+03	2.38e+03	2.4e+03	1.73e+03	1.76e+03	1.78e+03	0.284	0.3	0.316
H11	Other disorders of conjunctiva	13168	11682	404	414	424	354	363	373	0.095	0.13	0.166
H13	Disorders of conjunctiva in diseases classified elsewhere	562	540	15	17	19	14.3	16.3	18.3	-0.124	0.0435	0.213
H15	Disorders of sclera	1463	2208	45.3	48.7	52.4	68.3	72.5	76.9	-0.484	-0.394	-0.3
H16	Keratitis	15146	14732	479	491	502	457	468	479	0.015	0.0483	0.0808
H17	Corneal scars and opacities	3031	2365	85.2	89.9	94.6	63.4	67.3	71.5	0.212	0.286	0.361
H18	Other disorders of cornea	9953	12505	278	286	294	328	337	346	-0.2	-0.163	-0.125
H19	Disorders of sclera and cornea in diseases classified elsewhere	2572	4104	76	80.3	84.7	119	125	130	-0.497	-0.433	-0.367
H20	Iridocyclitis	10446	10985	331	340	350	341	350	360	-0.0678	-0.03	0.00963
H21	Other disorders of iris and ciliary body	2911	1787	84.8	89.2	93.8	50.8	54.5	58.1	0.406	0.485	0.56
H22	Disorders of iris and ciliary body in diseases classified elsewhere	334	340	9.24	10.8	12.5	9.26	10.9	12.6	-0.226	-0.00638	0.204
H25	Senile cataract	165242	264917	4.59e+03	4.62e+03	4.66e+03	7.15e+03	7.18e+03	7.22e+03	-0.442	-0.434	-0.425
H26	Other cataract	43118	72784	1.12e+03	1.13e+03	1.15e+03	1.74e+03	1.75e+03	1.77e+03	-0.449	-0.433	-0.416
H27	Other disorders of lens	4761	6048	120	125	130	140	145	151	-0.205	-0.15	-0.0951
H28	Cataract and other disorders of lens in diseases classified elsewhere	999	1019	26	28.5	31.1	25.9	28.2	30.9	-0.12	0.0099	0.129
H30	Chorioretinal inflammation	1708	2009	52.4	56.1	60	61.6	65.5	69.6	-0.247	-0.154	-0.063
H31	Other disorders of choroid	1349	1438	36.2	39.1	42.2	37	40	43.1	-0.13	-0.0232	0.0857
H32	Chorioretinal disorders in diseases classified elsewhere	348	375	9.6	11.2	13	10.6	12.3	14.2	-0.295	-0.0894	0.13
H33	Retinal detachments and breaks	20629	18431	618	631	643	546	558	569	0.0935	0.122	0.15
H34	Retinal vascular occlusions	11341	11161	294	302	310	269	276	284	0.0512	0.0882	0.126
H35	Other retinal disorders	59501	87315	1.51e+03	1.53e+03	1.55e+03	2.01e+03	2.03e+03	2.05e+03	-0.294	-0.28	-0.265
H36	Retinal disorders in diseases classified elsewhere	26858	19622	817	832	845	584	596	608	0.304	0.331	0.356
H40	Glaucoma	23842	34012	618	629	640	813	825	839	-0.293	-0.27	-0.247
H42	Glaucoma in diseases classified elsewhere	172	237	3.74	4.74	5.82	4.92	6.02	7.2	-0.52	-0.237	0.0369
H43	Disorders of vitreous body	18542	22087	536	547	558	626	639	650	-0.182	-0.154	-0.127
H44	Disorders of globe	6798	8554	208	215	223	252	260	268	-0.232	-0.188	-0.144
H45	Disorders of vitreous body and globe in diseases classified elsewhere	962	884	26	28.6	31.2	23	25.4	27.8	-0.0117	0.119	0.247
H46	Optic neuritis	1684	3185	54.3	58.2	62.1	103	109	114	-0.679	-0.605	-0.528
H47	Other disorders of optic [2nd] nerve and visual pathways	5296	5678	158	164	171	172	179	186	-0.136	-0.0841	-0.0278
H48	Disorders of optic [2nd] nerve and visual pathways in diseases classified elsewhere	758	862	21.8	24.2	26.7	25.7	28.2	31.1	-0.294	-0.156	-0.0156
H49	Paralytic strabismus	5836	5710	171	178	184	167	173	180	-0.0263	0.0255	0.0813
H50	Other strabismus	20290	23668	639	652	664	806	821	836	-0.256	-0.229	-0.203
H51	Other disorders of binocular movement	1497	1965	44.4	47.9	51.5	60.4	64.5	68.8	-0.393	-0.296	-0.199
H52	Disorders of refraction and accommodation	35286	42555	1.17e+03	1.19e+03	1.21e+03	1.45e+03	1.47e+03	1.49e+03	-0.229	-0.208	-0.189
H53	Visual disturbances	22535	25411	682	695	708	766	780	795	-0.141	-0.115	-0.0905
H54	Blindness and low vision	7799	9669	205	212	219	227	234	242	-0.145	-0.101	-0.0565
H55	Nystagmus and other irregular eye movements	1699	1445	47.9	51.5	55	43	46.5	50.1	0.000252	0.103	0.201
H57	Other disorders of eye and adnexa	16787	18943	522	533	545	599	612	624	-0.166	-0.137	-0.106
H58	Other disorders of eye and adnexa in diseases classified elsewhere	893	786	26.4	28.9	31.7	23.3	25.8	28.4	-0.0139	0.116	0.252
H59	Postprocedural disorders of eye and adnexa, not elsewhere classified	1294	1798	31.7	34.4	37.2	42.3	45.4	48.6	-0.375	-0.275	-0.174
H60	Otitis externa	15702	13725	495	507	518	435	446	457	0.0962	0.128	0.161
H61	Other disorders of external ear	11456	8232	332	341	350	224	231	239	0.342	0.382	0.42
H62	Disorders of external ear in diseases classified elsewhere	871	812	24.8	27.4	30.1	23.1	25.6	28.1	-0.0655	0.0673	0.203
H65	Nonsuppurative otitis media	50750	41151	1.51e+03	1.53e+03	1.55e+03	1.32e+03	1.34e+03	1.35e+03	0.118	0.137	0.155
H66	Suppurative and unspecified otitis media	48426	39032	1.37e+03	1.39e+03	1.41e+03	1.17e+03	1.19e+03	1.2e+03	0.137	0.156	0.176
H67	Otitis media in diseases classified elsewhere	131	115	2.73	3.56	4.53	2.47	3.28	4.25	-0.289	0.0801	0.431
H68	Eustachian salpingitis and obstruction	3966	3817	117	123	128	120	126	132	-0.0916	-0.027	0.0367
H69	Other disorders of Eustachian tube	290	327	7.69	9.16	10.7	8.86	10.4	12	-0.347	-0.127	0.1
H70	Mastoiditis and related conditions	1244	953	32.7	35.6	38.6	26.5	29.2	31.9	0.0773	0.2	0.323
H71	Cholesteatoma of middle ear	7949	5821	251	259	267	190	197	204	0.225	0.272	0.32
H72	Perforation of tympanic membrane	14732	14056	471	482	493	484	496	508	-0.062	-0.0291	0.00487
H73	Other disorders of tympanic membrane	953	890	28	30.7	33.5	27.4	30.1	33	-0.11	0.0185	0.144
H74	Other disorders of middle ear and mastoid	2691	2556	79.6	84	88.7	76.1	80.5	85.1	-0.0341	0.0436	0.122
H80	Otosclerosis	8169	13918	246	254	262	409	420	430	-0.527	-0.491	-0.453
H81	Disorders of vestibular function	30459	44782	894	908	923	1.25e+03	1.27e+03	1.28e+03	-0.349	-0.329	-0.308
H82	Vertiginous syndromes in diseases classified elsewhere	1173	1797	30.2	32.9	35.7	43.5	46.7	50.1	-0.452	-0.347	-0.241
H83	Other diseases of inner ear	71273	6110	2.15e+03	2.18e+03	2.2e+03	170	177	183	1.69	1.7	1.71
H90	Conductive and sensorineural hearing loss	55569	57780	1.64e+03	1.66e+03	1.67e+03	1.65e+03	1.67e+03	1.69e+03	-0.0261	-0.00954	0.00775
H91	Other hearing loss	197139	196948	5.79e+03	5.83e+03	5.86e+03	5.02e+03	5.06e+03	5.09e+03	0.133	0.141	0.15
H92	Otalgia and effusion of ear	3137	3104	95.9	101	106	99.6	105	110	-0.108	-0.038	0.0327
H93	Other disorders of ear, not elsewhere classified	62156	52954	1.93e+03	1.96e+03	1.98e+03	1.61e+03	1.63e+03	1.65e+03	0.166	0.183	0.199
H94	Other disorders of ear in diseases classified elsewhere	3003	3405	84.2	88.6	93.3	93.4	98	103	-0.173	-0.101	-0.0321
H95	Postprocedural disorders of ear and mastoid process, not elsewhere classified	669	629	18	20.3	22.6	16.7	18.9	21.1	-0.0838	0.071	0.23
I00	Rheumatic fever without mention of heart involvement	616	1033	16	18.1	20.2	26.5	29	31.7	-0.595	-0.466	-0.331
I01	Rheumatic fever with heart involvement	213	216	5.17	6.3	7.57	5.12	6.25	7.53	-0.262	0.00881	0.278
I02	Rheumatic chorea	56	65	1.16	1.76	2.5	1.39	2.04	2.85	-0.645	-0.15	0.359
I05	Rheumatic mitral valve diseases	1225	2478	30.8	33.4	36.2	59.2	62.8	66.6	-0.7	-0.612	-0.524
I06	Rheumatic aortic valve diseases	1457	1762	33.4	36.1	38.8	35.5	38.2	41	-0.162	-0.0582	0.0428
I07	Rheumatic tricuspid valve diseases	147	159	3.42	4.34	5.4	3.54	4.48	5.58	-0.349	-0.0274	0.29
I08	Multiple valve diseases	1056	1055	25.5	27.9	30.4	23.4	25.7	28	-0.0365	0.0833	0.209
I09	Other rheumatic heart diseases	200	247	4.54	5.61	6.8	5.37	6.51	7.79	-0.411	-0.147	0.124
I10	Essential (primary) hypertension	329145	378499	1.14e+04	1.14e+04	1.15e+04	1.24e+04	1.24e+04	1.25e+04	-0.0911	-0.0847	-0.0783
I11	Hypertensive heart disease	14841	13989	368	377	386	307	314	322	0.148	0.181	0.214
I12	Hypertensive renal disease	5282	3233	143	148	154	81.4	85.7	90.2	0.477	0.536	0.595
I13	Hypertensive heart and renal disease	1742	1209	41.9	44.9	48	25.7	28	30.5	0.36	0.464	0.563
I15	Secondary hypertension	13498	13494	383	393	402	366	375	385	0.01	0.0449	0.0791
I20	Angina pectoris	181013	126700	5.79e+03	5.83e+03	5.87e+03	3.72e+03	3.75e+03	3.78e+03	0.424	0.435	0.444
I21	Acute myocardial infarction	139058	84166	4.02e+03	4.05e+03	4.08e+03	2.1e+03	2.12e+03	2.14e+03	0.614	0.625	0.636
I22	Subsequent myocardial infarction	2705	1541	66.2	70	74	33.8	36.5	39.3	0.546	0.63	0.711
I23	Certain current complications following acute myocardial infarction	1305	804	32.4	35.2	38	18.4	20.5	22.6	0.412	0.53	0.645
I24	Other acute ischaemic heart diseases	9129	5825	245	252	259	144	149	155	0.47	0.512	0.557
I25	Chronic ischaemic heart disease	200864	130991	6.08e+03	6.12e+03	6.16e+03	3.35e+03	3.38e+03	3.41e+03	0.568	0.578	0.587
I26	Pulmonary embolism	26940	31195	732	745	757	781	794	807	-0.0873	-0.0642	-0.0403
I27	Other pulmonary heart diseases	9130	10247	231	237	244	239	246	253	-0.0763	-0.0345	0.0051
I28	Other diseases of pulmonary vessels	488	404	11.9	13.6	15.4	9.1	10.6	12.2	0.0567	0.249	0.441
I30	Acute pericarditis	10144	3975	322	331	341	123	128	134	0.843	0.885	0.925
I31	Other diseases of pericardium	4423	2968	126	131	137	81.6	86.3	90.7	0.348	0.414	0.476
I32	Pericarditis in diseases classified elsewhere	589	438	16.2	18.3	20.4	11.7	13.4	15.3	0.135	0.306	0.472
I33	Acute and subacute endocarditis	5301	2897	143	149	155	72.3	76.6	80.7	0.58	0.642	0.702
I34	Nonrheumatic mitral valve disorders	17555	20258	455	465	475	484	494	505	-0.0911	-0.0608	-0.0308
I35	Nonrheumatic aortic valve disorders	48183	46328	1.21e+03	1.22e+03	1.24e+03	1.01e+03	1.02e+03	1.04e+03	0.157	0.175	0.194
I36	Nonrheumatic tricuspid valve disorders	1621	2070	39.5	42.3	45.4	46.1	49.4	52.6	-0.248	-0.154	-0.0557
I37	Pulmonary valve disorders	575	661	14.8	16.8	18.9	17.5	19.6	21.9	-0.316	-0.155	0.0101
I38	Endocarditis, valve unspecified	2255	1378	58.8	62.4	66.1	33	35.7	38.4	0.454	0.545	0.635
I39	Endocarditis and heart valve disorders in diseases classified elsewhere	1017	743	25.6	28	30.6	17.3	19.3	21.4	0.24	0.37	0.499
I40	Acute myocarditis	2072	1076	59.4	63.3	67.4	29.1	31.8	34.5	0.567	0.663	0.758
I41	Myocarditis in diseases classified elsewhere	304	216	7.34	8.7	10.2	4.81	5.88	7.13	0.142	0.386	0.624
I42	Cardiomyopathy	21934	11276	631	643	656	309	318	326	0.648	0.678	0.707
I43	Cardiomyopathy in diseases classified elsewhere	381	304	9.52	11.1	12.7	7.22	8.57	10.1	0.0332	0.255	0.474
I44	Atrioventricular and left bundle-branch block	26933	18840	641	652	663	372	380	388	0.503	0.529	0.554
I45	Other conduction disorders	14783	11765	394	404	413	283	291	299	0.29	0.324	0.359
I46	Cardiac arrest	30045	16581	794	808	821	393	403	412	0.645	0.67	0.694
I47	Paroxysmal tachycardia	49209	51199	1.46e+03	1.48e+03	1.5e+03	1.46e+03	1.48e+03	1.5e+03	-0.0203	-0.00256	0.0154
I48	Atrial fibrillation and flutter	181731	158881	5.16e+03	5.19e+03	5.23e+03	3.76e+03	3.79e+03	3.81e+03	0.304	0.314	0.323
I49	Other cardiac arrhythmias	45219	45496	1.27e+03	1.29e+03	1.31e+03	1.19e+03	1.2e+03	1.22e+03	0.0518	0.0709	0.0902
I50	Heart failure	150476	128274	4.04e+03	4.07e+03	4.1e+03	2.79e+03	2.81e+03	2.83e+03	0.357	0.368	0.378
I51	Complications and ill-defined descriptions of heart disease	12348	10984	336	344	353	276	284	292	0.156	0.192	0.227
I52	Other heart disorders in diseases classified elsewhere	240	199	5.13	6.21	7.44	3.79	4.73	5.8	-0.0049	0.271	0.535
I60	Subarachnoid haemorrhage	8543	11040	260	268	276	326	335	344	-0.262	-0.223	-0.182
I61	Intracerebral haemorrhage	23289	21502	612	624	636	512	523	533	0.151	0.176	0.203
I62	Other nontraumatic intracranial haemorrhage	2607	1842	64.7	68.5	72.5	40.5	43.4	46.5	0.364	0.448	0.534
I63	Cerebral infarction	86218	76318	2.34e+03	2.36e+03	2.39e+03	1.83e+03	1.85e+03	1.87e+03	0.23	0.244	0.257
I64	Stroke, not specified as haemorrhage or infarction	98482	96953	2.63e+03	2.65e+03	2.68e+03	2.25e+03	2.27e+03	2.29e+03	0.143	0.157	0.169
I65	Occlusion and stenosis of precerebral arteries, not resulting in cerebral infarction	12393	8828	342	350	359	236	243	250	0.325	0.363	0.401
I66	Occlusion and stenosis of cerebral arteries, not resulting in cerebral infarction	1195	1223	31.4	34.1	36.8	30.6	33.2	36	-0.086	0.026	0.139
I67	Other cerebrovascular diseases	8338	10551	222	229	236	258	266	273	-0.187	-0.147	-0.105
I68	Cerebrovascular disorders in diseases classified elsewhere	216	235	4.87	6.03	7.25	5.14	6.28	7.54	-0.317	-0.0435	0.226
I69	Sequelae of cerebrovascular disease	85727	77336	2.26e+03	2.28e+03	2.3e+03	1.77e+03	1.79e+03	1.81e+03	0.228	0.242	0.256
I70	Atherosclerosis	68014	59065	1.83e+03	1.85e+03	1.87e+03	1.43e+03	1.45e+03	1.47e+03	0.23	0.245	0.261
I71	Aortic aneurysm and dissection	34972	13849	897	910	924	322	330	338	0.914	0.936	0.958
I72	Other aneurysm	7113	3866	191	198	205	98.1	103	108	0.581	0.632	0.683
I73	Other peripheral vascular diseases	44913	37077	1.27e+03	1.28e+03	1.3e+03	992	1.01e+03	1.02e+03	0.221	0.241	0.26
I74	Arterial embolism and thrombosis	9313	9482	243	251	258	221	228	235	0.0516	0.0935	0.137
I77	Other disorders of arteries and arterioles	2246	2923	62	65.9	69.9	78.6	83	87.5	-0.308	-0.23	-0.154
I78	Diseases of capillaries	5761	11298	181	188	195	357	366	376	-0.685	-0.643	-0.602
I79	Disorders of arteries, arterioles and capillaries in diseases classified elsewhere	405	359	9.53	11	12.6	7.78	9.1	10.5	-0.0142	0.186	0.389
I80	Phlebitis and thrombophlebitis	52074	58181	1.55e+03	1.56e+03	1.58e+03	1.63e+03	1.64e+03	1.66e+03	-0.0667	-0.0503	-0.0341
I81	Portal vein thrombosis	1263	952	34.5	37.4	40.5	24.4	26.9	29.6	0.206	0.325	0.442
I82	Other venous embolism and thrombosis	8695	9260	251	258	266	253	261	269	-0.0525	-0.0103	0.0331
I83	Varicose veins of lower extremities	57099	117091	1.85e+03	1.88e+03	1.9e+03	3.77e+03	3.8e+03	3.83e+03	-0.691	-0.678	-0.665
I84	Haemorrhoids	61540	67384	2.05e+03	2.08e+03	2.1e+03	2.19e+03	2.21e+03	2.23e+03	-0.0778	-0.0619	-0.0465
I85	Oesophageal varices	8459	3664	262	270	278	110	115	121	0.756	0.802	0.848
I86	Varicose veins of other sites	10387	1490	340	350	360	46.8	50.3	54.2	1.46	1.5	1.53
I87	Other disorders of veins	6504	7787	182	188	195	203	210	217	-0.157	-0.109	-0.0621
I88	Nonspecific lymphadenitis	7672	9983	241	249	257	333	343	352	-0.357	-0.316	-0.273
I89	Other noninfective disorders of lymphatic vessels and lymph nodes	6047	9532	181	188	195	284	293	301	-0.48	-0.435	-0.391
I95	Hypotension	16660	18270	410	419	428	388	397	406	0.0238	0.0537	0.0847
I97	Postprocedural disorders of circulatory system, not elsewhere classified	1556	4280	40.9	43.9	47	109	114	120	-0.954	-0.891	-0.825
I98	Other disorders of circulatory system in diseases classified elsewhere	1318	623	38.7	41.9	45.3	17.5	19.6	21.9	0.603	0.723	0.839
I99	Other and unspecified disorders of circulatory system	6276	5224	175	182	188	137	142	148	0.191	0.243	0.295
J00	Acute nasopharyngitis [common cold]	29147	24361	672	684	696	593	604	616	0.0977	0.124	0.149
J01	Acute sinusitis	9819	12909	321	330	339	427	438	448	-0.318	-0.28	-0.245
J02	Acute pharyngitis	8941	9125	269	277	286	289	297	307	-0.112	-0.0691	-0.0276
J03	Acute tonsillitis	55549	55120	1.8e+03	1.82e+03	1.84e+03	1.95e+03	1.97e+03	1.99e+03	-0.0974	-0.0808	-0.0637
J04	Acute laryngitis and tracheitis	5423	6292	163	169	176	196	203	211	-0.235	-0.183	-0.129
J05	Acute obstructive laryngitis [croup] and epiglottitis	38767	19825	1.09e+03	1.11e+03	1.12e+03	604	616	629	0.548	0.571	0.594
J06	Acute upper respiratory infections of multiple and unspecified sites	23263	21835	616	628	641	609	621	633	-0.0155	0.0117	0.0396
J09	Influenza due to identified avian influenza virus	1375	1345	37.3	40.2	43.4	36.2	39.2	42.4	-0.0827	0.0252	0.136
J10	Influenza due to other identified influenza virus	2084	1973	57.9	61.8	65.6	55.9	59.7	63.7	-0.0556	0.0327	0.125
J11	Influenza, virus not identified	13129	13932	404	414	425	436	446	457	-0.109	-0.0753	-0.0403
J12	Viral pneumonia, not elsewhere classified	14034	11380	283	291	298	238	244	252	0.136	0.173	0.208
J13	Pneumonia due to Streptococcus pneumoniae	8741	8009	235	242	249	205	211	218	0.0934	0.136	0.179
J14	Pneumonia due to Haemophilus influenzae	4751	4128	120	125	131	102	107	112	0.101	0.159	0.218
J15	Bacterial pneumonia, not elsewhere classified	72054	65312	1.92e+03	1.94e+03	1.96e+03	1.52e+03	1.54e+03	1.56e+03	0.215	0.23	0.246
J16	Pneumonia due to other infectious organisms, not elsewhere classified	2689	2440	68.9	73	77	57.8	61.3	65	0.097	0.173	0.252
J17	Pneumonia in diseases classified elsewhere	2017	1679	50.3	53.7	57.1	39.8	42.8	45.8	0.131	0.226	0.318
J18	Pneumonia, organism unspecified	265985	247309	7.95e+03	7.99e+03	8.03e+03	6.4e+03	6.44e+03	6.47e+03	0.208	0.215	0.223
J20	Acute bronchitis	60611	47876	1.54e+03	1.56e+03	1.58e+03	1.23e+03	1.25e+03	1.27e+03	0.205	0.223	0.24
J21	Acute bronchiolitis	7017	5225	130	135	140	99.3	104	108	0.209	0.261	0.313
J22	Unspecified acute lower respiratory infection	8473	8389	213	219	226	185	191	198	0.0921	0.138	0.182
J30	Vasomotor and allergic rhinitis	33474	34686	1.13e+03	1.15e+03	1.16e+03	1.23e+03	1.25e+03	1.27e+03	-0.105	-0.0841	-0.064
J31	Chronic rhinitis, nasopharyngitis and pharyngitis	5941	5872	190	197	204	190	197	205	-0.0555	-0.00257	0.0467
J32	Chronic sinusitis	15376	16109	508	520	532	528	540	552	-0.0708	-0.0385	-0.00691
J33	Nasal polyp	12002	5654	386	396	406	179	186	193	0.682	0.723	0.763
J34	Other disorders of nose and nasal sinuses	50772	19687	1.76e+03	1.78e+03	1.8e+03	671	684	698	0.872	0.891	0.91
J35	Chronic diseases of tonsils and adenoids	72055	86034	2.42e+03	2.44e+03	2.47e+03	3.27e+03	3.3e+03	3.34e+03	-0.314	-0.3	-0.286
J36	Peritonsillar abscess	19616	16643	645	659	671	580	593	606	0.076	0.105	0.134
J37	Chronic laryngitis and laryngotracheitis	7342	6138	229	236	244	191	198	205	0.13	0.178	0.224
J38	Diseases of vocal cords and larynx, not elsewhere classified	15401	21210	477	488	499	662	675	689	-0.352	-0.322	-0.293
J39	Other diseases of upper respiratory tract	5706	4916	155	161	168	137	143	149	0.0648	0.121	0.176
J40	Bronchitis, not specified as acute or chronic	5261	5399	139	144	150	140	145	151	-0.0596	-0.00746	0.0451
J41	Simple and mucopurulent chronic bronchitis	7274	7103	193	199	206	179	185	191	0.0268	0.0732	0.121
J42	Unspecified chronic bronchitis	29585	29575	790	802	815	743	755	769	0.0367	0.0604	0.0841
J43	Emphysema	13638	11943	373	383	392	315	324	332	0.132	0.167	0.201
J44	Other chronic obstructive pulmonary disease	135576	139845	3.93e+03	3.96e+03	3.99e+03	3.81e+03	3.84e+03	3.87e+03	0.0209	0.0313	0.042
J45	Asthma	141779	150473	4.53e+03	4.56e+03	4.6e+03	5.01e+03	5.05e+03	5.09e+03	-0.111	-0.101	-0.09
J46	Status asthmaticus	5530	6209	165	171	178	192	199	206	-0.2	-0.149	-0.0963
J47	Bronchiectasis	3890	6323	111	116	121	179	186	193	-0.521	-0.466	-0.413
J61	Pneumoconiosis due to asbestos and other mineral fibres	1584	50	38.2	41.2	44.2	0.955	1.46	2.02	1.81	1.86	1.91
J62	Pneumoconiosis due to dust containing silica	313	26	7.28	8.54	9.96	0.474	0.855	1.35	1.44	1.64	1.79
J63	Pneumoconiosis due to other inorganic dusts	122	60	2.54	3.37	4.3	1.12	1.63	2.29	0.304	0.691	1.07
J64	Unspecified pneumoconiosis	470	361	10.4	11.9	13.5	7.01	8.25	9.59	0.168	0.365	0.558
J66	Airway disease due to specific organic dust	80	53	1.69	2.41	3.21	1.07	1.61	2.29	-0.0782	0.399	0.853
J67	Hypersensitivity pneumonitis due to organic dust	717	593	20.9	23.2	25.6	17	19.1	21.3	0.0431	0.197	0.347
J68	Respiratory conditions due to inhalation of chemicals, gases, fumes and vapours	1490	952	45.1	48.5	52	27.7	30.5	33.4	0.346	0.455	0.568
J69	Pneumonitis due to solids and liquids	9004	5544	224	231	238	120	125	130	0.553	0.599	0.643
J70	Respiratory conditions due to other external agents	794	972	20.2	22.3	24.6	24	26.3	28.8	-0.297	-0.162	-0.0283
J80	Adult respiratory distress syndrome	1197	882	33.3	36.1	39.2	23.8	26.3	28.8	0.195	0.316	0.442
J81	Pulmonary oedema	14752	14092	333	341	349	260	267	273	0.212	0.246	0.278
J82	Pulmonary eosinophilia, not elsewhere classified	458	476	11.6	13.3	15.1	11.6	13.3	15.1	-0.188	-0.00201	0.18
J84	Other interstitial pulmonary diseases	11975	9782	321	329	338	247	254	262	0.219	0.257	0.296
J85	Abscess of lung and mediastinum	3234	1836	91.3	95.9	101	49.3	52.6	56.2	0.508	0.583	0.656
J86	Pyothorax	7475	3957	215	222	229	108	113	118	0.603	0.653	0.701
J90	Pleural effusion, not elsewhere classified	16546	13164	431	440	450	306	314	322	0.302	0.335	0.368
J91	Pleural effusion in conditions classified elsewhere	7310	6868	190	196	203	163	169	175	0.103	0.151	0.199
J92	Pleural plaque	5359	469	139	144	150	10.8	12.4	14	1.65	1.68	1.72
J93	Pneumothorax	17577	9489	520	531	542	269	277	285	0.596	0.628	0.661
J94	Other pleural conditions	7630	5519	199	205	212	130	135	140	0.366	0.414	0.462
J95	Postprocedural respiratory disorders, not elsewhere classified	3426	2705	90.1	94.8	99.5	68.1	72.1	76.3	0.202	0.271	0.347
J96	Respiratory failure, not elsewhere classified	64123	61608	1.7e+03	1.72e+03	1.74e+03	1.51e+03	1.52e+03	1.54e+03	0.104	0.12	0.137
J98	Other respiratory disorders	18779	16624	529	541	552	460	470	480	0.109	0.139	0.17
J99	Respiratory disorders in diseases classified elsewhere	1915	1526	52.7	56.3	60	40.9	44.1	47.4	0.148	0.243	0.339
K00	Disorders of tooth development and eruption	11897	14161	380	390	399	523	535	548	-0.348	-0.315	-0.281
K01	Embedded and impacted teeth	12806	12252	406	417	427	427	438	449	-0.086	-0.0495	-0.0147
K02	Dental caries	19311	12637	610	622	635	413	423	433	0.352	0.382	0.413
K03	Other diseases of hard tissues of teeth	4085	2978	127	132	138	96.7	102	107	0.194	0.26	0.327
K04	Diseases of pulp and periapical tissues	21378	16934	675	689	701	530	542	553	0.211	0.239	0.267
K05	Gingivitis and periodontal diseases	18889	13300	578	590	602	401	411	422	0.325	0.356	0.387
K06	Other disorders of gingiva and edentulous alveolar ridge	1767	2037	51.9	55.6	59.3	61	64.9	69	-0.245	-0.154	-0.0637
K07	Dentofacial anomalies [including malocclusion]	21523	35901	700	714	728	1.29e+03	1.31e+03	1.33e+03	-0.612	-0.59	-0.569
K08	Other disorders of teeth and supporting structures	16748	15172	508	520	531	462	472	484	0.0639	0.0956	0.126
K09	Cysts of oral region, not elsewhere classified	4672	3397	144	150	156	107	112	118	0.225	0.285	0.347
K10	Other diseases of jaws	5420	5100	166	172	179	156	162	168	0.00994	0.0637	0.115
K11	Diseases of salivary glands	11131	13755	344	354	363	423	433	444	-0.24	-0.203	-0.166
K12	Stomatitis and related lesions	10087	9470	311	320	329	296	305	314	0.00691	0.0478	0.0872
K13	Other diseases of lip and oral mucosa	8025	9111	242	250	258	273	282	290	-0.163	-0.12	-0.0755
K14	Diseases of tongue	2120	2627	62.3	66.3	70.5	77.7	82.3	86.8	-0.295	-0.214	-0.129
K20	Oesophagitis	27429	19963	811	826	840	556	568	579	0.344	0.37	0.396
K21	Gastro-oesophageal reflux disease	73553	68814	2.33e+03	2.35e+03	2.38e+03	2.13e+03	2.16e+03	2.18e+03	0.072	0.0862	0.101
K22	Other diseases of oesophagus	25081	17836	719	732	745	479	490	501	0.37	0.396	0.423
K23	Disorders of oesophagus in diseases classified elsewhere	164	144	3.85	4.85	5.98	3.21	4.1	5.15	-0.158	0.165	0.473
K25	Gastric ulcer	46786	52542	1.28e+03	1.3e+03	1.32e+03	1.32e+03	1.33e+03	1.35e+03	-0.0415	-0.0244	-0.00592
K26	Duodenal ulcer	39674	31822	1.1e+03	1.11e+03	1.13e+03	793	807	820	0.297	0.318	0.34
K27	Peptic ulcer, site unspecified	11068	11315	296	304	312	271	279	287	0.0471	0.0865	0.123
K28	Gastrojejunal ulcer	2771	2613	72.6	76.7	80.8	62.1	66	69.8	0.0741	0.15	0.229
K29	Gastritis and duodenitis	75435	80736	2.33e+03	2.36e+03	2.38e+03	2.4e+03	2.42e+03	2.45e+03	-0.0415	-0.0278	-0.0132
K30	Dyspepsia	61667	82400	2e+03	2.02e+03	2.04e+03	2.64e+03	2.67e+03	2.69e+03	-0.29	-0.276	-0.261
K31	Other diseases of stomach and duodenum	6852	6702	182	189	195	169	176	182	0.0231	0.0715	0.118
K35	Acute appendicitis	68570	66097	2.29e+03	2.32e+03	2.34e+03	2.34e+03	2.36e+03	2.39e+03	-0.0356	-0.02	-0.00434
K36	Other appendicitis	232	320	6.31	7.59	8.98	9.03	10.6	12.2	-0.551	-0.328	-0.102
K37	Unspecified appendicitis	3049	3580	95.2	100	105	120	126	132	-0.295	-0.226	-0.158
K38	Other diseases of appendix	276	375	7.3	8.75	10.2	10.3	12.1	14	-0.543	-0.32	-0.0919
K40	Inguinal hernia	218045	31184	7.06e+03	7.1e+03	7.14e+03	913	927	942	1.53	1.54	1.55
K41	Femoral hernia	3613	6570	100	105	110	173	179	186	-0.574	-0.52	-0.467
K42	Umbilical hernia	37779	20262	1.19e+03	1.21e+03	1.23e+03	624	636	648	0.598	0.62	0.641
K43	Ventral hernia	25742	30438	783	796	811	903	918	933	-0.165	-0.142	-0.118
K44	Diaphragmatic hernia	49127	55626	1.51e+03	1.53e+03	1.55e+03	1.65e+03	1.67e+03	1.69e+03	-0.107	-0.0887	-0.0714
K45	Other abdominal hernia	6439	8295	201	208	216	254	262	270	-0.273	-0.229	-0.183
K46	Unspecified abdominal hernia	2503	3058	71.8	76.1	80.4	84.7	89.3	94	-0.235	-0.161	-0.0842
K50	Crohn's disease [regional enteritis]	11450	14974	365	375	385	484	495	506	-0.311	-0.277	-0.243
K51	Ulcerative colitis	23508	27152	753	767	781	862	876	891	-0.159	-0.133	-0.109
K52	Other noninfective gastroenteritis and colitis	39133	55503	1.14e+03	1.15e+03	1.17e+03	1.58e+03	1.6e+03	1.62e+03	-0.342	-0.323	-0.306
K55	Vascular disorders of intestine	5281	6736	131	136	142	153	159	164	-0.203	-0.151	-0.0986
K56	Paralytic ileus and intestinal obstruction without hernia	30417	41343	829	843	856	1.05e+03	1.06e+03	1.08e+03	-0.251	-0.229	-0.209
K57	Diverticular disease of intestine	66151	86253	1.86e+03	1.88e+03	1.9e+03	2.3e+03	2.32e+03	2.35e+03	-0.227	-0.212	-0.198
K58	Irritable bowel syndrome	24497	54233	796	809	824	1.8e+03	1.82e+03	1.84e+03	-0.786	-0.768	-0.75
K59	Other functional intestinal disorders	115868	156479	3.38e+03	3.41e+03	3.43e+03	4.43e+03	4.47e+03	4.5e+03	-0.28	-0.269	-0.259
K60	Fissure and fistula of anal and rectal regions	29412	24728	977	993	1.01e+03	810	825	839	0.161	0.186	0.209
K61	Abscess of anal and rectal regions	29816	13374	991	1.01e+03	1.02e+03	432	442	453	0.755	0.78	0.803
K62	Other diseases of anus and rectum	65998	73103	1.96e+03	1.98e+03	2e+03	2.04e+03	2.06e+03	2.09e+03	-0.0576	-0.0423	-0.0264
K63	Other diseases of intestine	10570	12235	298	306	314	329	338	347	-0.138	-0.1	-0.0626
K65	Peritonitis	13332	14253	388	398	407	401	411	421	-0.0667	-0.0324	0.00167
K66	Other disorders of peritoneum	1587	6042	48.7	52.4	56	188	195	201	-1.2	-1.15	-1.1
K67	Disorders of peritoneum in infectious diseases classified elsewhere	96	143	1.96	2.67	3.51	2.85	3.71	4.66	-0.676	-0.326	0.0491
K70	Alcoholic liver disease	26251	12401	857	873	888	399	409	419	0.697	0.725	0.751
K71	Toxic liver disease	3550	4342	107	112	117	130	136	142	-0.256	-0.194	-0.129
K72	Hepatic failure, not elsewhere classified	8742	6039	265	273	281	180	186	193	0.332	0.377	0.421
K73	Chronic hepatitis, not elsewhere classified	1752	2987	52.5	56.1	60	90.1	95	100	-0.593	-0.515	-0.436
K74	Fibrosis and cirrhosis of liver	9315	7363	280	288	296	218	225	232	0.202	0.246	0.289
K75	Other inflammatory liver diseases	2483	2492	70.8	74.9	79.1	69	73	77.3	-0.0537	0.025	0.105
K76	Other diseases of liver	15584	16321	486	497	509	501	512	524	-0.0613	-0.0298	-4.62e-05
K77	Liver disorders in diseases classified elsewhere	490	579	13.4	15.3	17.4	15.7	17.8	19.9	-0.318	-0.15	0.0223
K80	Cholelithiasis	65849	153547	2.11e+03	2.13e+03	2.16e+03	4.91e+03	4.94e+03	4.98e+03	-0.806	-0.794	-0.784
K81	Cholecystitis	14827	19108	425	435	445	511	522	534	-0.214	-0.183	-0.152
K82	Other diseases of gallbladder	1322	2147	37.6	40.6	43.7	59.2	63	66.8	-0.524	-0.432	-0.339
K83	Other diseases of biliary tract	10509	13645	288	296	305	348	357	366	-0.221	-0.185	-0.148
K85	Acute pancreatitis	21203	18496	647	660	673	535	546	557	0.161	0.188	0.216
K86	Other diseases of pancreas	13660	8129	424	435	446	244	252	260	0.496	0.532	0.57
K87	Disorders of gallbladder, biliary tract and pancreas in diseases classified elsewhere	157	174	3.63	4.62	5.71	3.88	4.91	5.99	-0.369	-0.0574	0.261
K90	Intestinal malabsorption	5503	9351	171	177	184	303	312	322	-0.595	-0.551	-0.508
K91	Postprocedural disorders of digestive system, not elsewhere classified	5853	7584	169	176	182	214	221	228	-0.276	-0.229	-0.182
K92	Other diseases of digestive system	53327	45669	1.44e+03	1.46e+03	1.48e+03	1.07e+03	1.09e+03	1.1e+03	0.272	0.291	0.309
K93	Disorders of other digestive organs in diseases classified elsewhere	77	101	1.68	2.36	3.19	2.2	2.97	3.9	-0.641	-0.232	0.177
L00	Staphylococcal scalded skin syndrome	1531	1417	33	35.7	38.3	32.5	35.3	38.1	-0.0978	0.0104	0.119
L01	Impetigo	7630	6867	218	225	232	210	218	225	-0.0154	0.0326	0.0828
L02	Cutaneous abscess, furuncle and carbuncle	82844	65871	2.74e+03	2.77e+03	2.8e+03	2.14e+03	2.17e+03	2.19e+03	0.23	0.244	0.258
L03	Cellulitis	43185	28739	1.41e+03	1.43e+03	1.45e+03	937	953	968	0.381	0.401	0.422
L04	Acute lymphadenitis	9599	8170	299	308	317	270	279	287	0.0571	0.0999	0.141
L05	Pilonidal cyst	26791	10765	896	912	927	375	385	395	0.785	0.812	0.839
L08	Other local infections of skin and subcutaneous tissue	45520	33377	1.47e+03	1.49e+03	1.51e+03	1.07e+03	1.09e+03	1.1e+03	0.293	0.313	0.332
L10	Pemphigus	448	521	11.1	12.7	14.5	12.1	13.8	15.5	-0.262	-0.0833	0.103
L11	Other acantholytic disorders	337	231	8.19	9.59	11.1	5.12	6.25	7.51	0.184	0.421	0.653
L12	Pemphigoid	1355	1773	28.9	31.3	33.7	31.2	33.6	36.2	-0.177	-0.072	0.0324
L13	Other bullous disorders	641	795	16.5	18.5	20.6	19.7	22	24.2	-0.319	-0.17	-0.0259
L14	Bullous disorders in diseases classified elsewhere	94	65	1.99	2.72	3.59	1.28	1.85	2.53	-0.0515	0.39	0.799
L20	Atopic dermatitis	19370	20846	587	599	611	693	706	720	-0.192	-0.165	-0.137
L21	Seborrhoeic dermatitis	6375	4728	187	193	200	135	140	146	0.265	0.319	0.371
L22	Diaper [napkin] dermatitis	682	812	12.6	14.2	15.8	15.9	17.8	19.8	-0.374	-0.223	-0.068
L23	Allergic contact dermatitis	7128	14586	230	238	246	476	487	499	-0.724	-0.688	-0.652
L24	Irritant contact dermatitis	3711	5684	122	128	134	188	195	202	-0.473	-0.416	-0.359
L25	Unspecified contact dermatitis	2714	3809	84.3	89	94	118	124	129	-0.393	-0.325	-0.254
L26	Exfoliative dermatitis	312	245	7.2	8.53	9.98	5.18	6.27	7.48	0.0655	0.305	0.543
L27	Dermatitis due to substances taken internally	3059	4014	84.8	89.3	94	107	112	117	-0.293	-0.227	-0.16
L28	Lichen simplex chronicus and prurigo	3467	4912	99.9	105	110	136	142	148	-0.36	-0.299	-0.235
L29	Pruritus	4542	6127	136	142	148	180	187	193	-0.323	-0.268	-0.215
L30	Other dermatitis	23378	27054	723	737	750	822	837	852	-0.152	-0.127	-0.102
L40	Psoriasis	16902	18201	541	553	565	577	589	602	-0.0944	-0.0636	-0.0335
L41	Parapsoriasis	757	630	20.7	22.9	25.1	16.7	18.7	20.8	0.0564	0.201	0.345
L42	Pityriasis rosea	486	612	14.2	16.2	18.3	18.8	21.2	23.8	-0.434	-0.267	-0.0952
L43	Lichen planus	3511	6248	106	111	116	189	196	202	-0.607	-0.553	-0.499
L44	Other papulosquamous disorders	584	462	15.4	17.3	19.5	12.5	14.3	16.3	0.0184	0.191	0.366
L50	Urticaria	23658	32351	760	774	788	1.08e+03	1.1e+03	1.11e+03	-0.369	-0.346	-0.323
L51	Erythema multiforme	2499	2290	70.6	74.8	79	67.7	71.9	76.3	-0.0446	0.0401	0.117
L52	Erythema nodosum	1099	2905	33.7	36.7	39.7	95.4	100	106	-1.01	-0.93	-0.854
L53	Other erythematous conditions	2361	2036	62.9	66.8	70.7	53.9	57.5	61.4	0.0611	0.15	0.236
L54	Erythema in diseases classified elsewhere	66	70	1.35	1.98	2.73	1.45	2.07	2.85	-0.521	-0.0456	0.405
L55	Sunburn	653	488	18.8	21	23.3	14.7	16.8	19.1	0.0532	0.221	0.385
L56	Other acute skin changes due to ultraviolet radiation	837	1434	24.4	26.9	29.6	43.2	46.5	50.1	-0.645	-0.531	-0.421
L57	Skin changes due to chronic exposure to nonionizing radiation	8934	12195	247	255	262	313	321	329	-0.269	-0.23	-0.193
L58	Radiodermatitis	135	347	3.28	4.2	5.21	8.92	10.4	12.2	-1.08	-0.852	-0.615
L59	Other disorders of skin and subcutaneous tissue related to radiation	338	1066	9.12	10.7	12.3	30.2	33	35.9	-1.15	-1.02	-0.895
L60	Nail disorders	19264	14389	608	620	633	483	494	506	0.198	0.228	0.257
L63	Alopecia areata	1252	2087	38.9	42.1	45.4	67.9	72.2	76.7	-0.618	-0.527	-0.433
L64	Androgenic alopecia	354	512	10.3	12	13.8	15.1	17.1	19.3	-0.535	-0.351	-0.166
L65	Other nonscarring hair loss	137	1086	3.64	4.69	5.85	33.6	36.7	39.9	-1.64	-1.55	-1.44
L66	Cicatricial alopecia [scarring hair loss]	842	865	25.2	27.8	30.6	25.9	28.6	31.3	-0.159	-0.0265	0.108
L67	Hair colour and hair shaft abnormalities	41	60	0.811	1.3	1.9	1.26	1.89	2.68	-0.902	-0.376	0.186
L68	Hypertrichosis	563	17161	17.5	19.7	22.1	593	606	619	-1.89	-1.87	-1.86
L70	Acne	3722	4701	118	123	129	162	168	175	-0.369	-0.309	-0.249
L71	Rosacea	4072	6708	130	136	142	214	221	228	-0.527	-0.476	-0.426
L72	Follicular cysts of skin and subcutaneous tissue	11781	10931	379	388	398	349	358	368	0.0447	0.0804	0.117
L73	Other follicular disorders	6471	10147	216	223	231	339	348	358	-0.48	-0.437	-0.394
L74	Eccrine sweat disorders	406	586	10.6	12.2	14	15.8	17.9	20.1	-0.549	-0.378	-0.195
L75	Apocrine sweat disorders	88	125	2.12	2.94	3.81	3.12	4.07	5.18	-0.694	-0.319	0.0394
L80	Vitiligo	1049	1373	32.3	35.1	38.2	43.5	46.9	50.4	-0.396	-0.288	-0.175
L81	Other disorders of pigmentation	2777	6183	86.9	91.7	96.5	196	204	210	-0.812	-0.757	-0.704
L82	Seborrhoeic keratosis	6357	6768	184	191	197	187	194	201	-0.0675	-0.0191	0.0311
L83	Acanthosis nigricans	106	206	2.6	3.46	4.47	5.54	6.81	8.24	-0.938	-0.654	-0.337
L84	Corns and callosities	1753	2246	51	54.5	58.2	63.3	67.3	71.3	-0.297	-0.21	-0.119
L85	Other epidermal thickening	1882	1707	52.6	56.2	59.9	45.5	49	52.6	0.0413	0.137	0.236
L87	Transepidermal elimination disorders	156	179	3.7	4.69	5.77	4.01	5.06	6.22	-0.388	-0.0749	0.223
L88	Pyoderma gangrenosum	673	873	17	19	21.1	21.4	23.7	26.1	-0.364	-0.217	-0.0786
L89	Decubitus ulcer	12479	15367	298	306	313	307	314	322	-0.0654	-0.0285	0.00636
L90	Atrophic disorders of skin	11939	35769	385	395	405	1.2e+03	1.21e+03	1.23e+03	-1.04	-1.02	-0.997
L91	Hypertrophic disorders of skin	2439	4098	76.2	80.8	85.4	136	142	148	-0.616	-0.547	-0.484
L92	Granulomatous disorders of skin and subcutaneous tissue	3926	4333	120	126	131	135	141	147	-0.175	-0.115	-0.0559
L93	Lupus erythematosus	656	2856	19.2	21.4	23.8	86.5	91.1	96.1	-1.31	-1.24	-1.17
L94	Other localized connective tissue disorders	675	1819	19.2	21.5	23.7	54	57.8	61.7	-1.02	-0.917	-0.816
L95	Vasculitis limited to skin, not elsewhere classified	2441	3022	69	73.2	77.5	83.4	87.9	92.7	-0.262	-0.183	-0.106
L97	Ulcer of lower limb, not elsewhere classified	20182	20096	505	515	526	434	444	453	0.12	0.149	0.177
L98	Other disorders of skin and subcutaneous tissue, not elsewhere classified	19711	22888	574	585	597	630	641	654	-0.119	-0.0921	-0.0657
L99	Other disorders of skin and subcutaneous tissue in diseases classified elsewhere	288	593	7.96	9.44	11	16.8	19	21.2	-0.842	-0.671	-0.493
M00	Pyogenic arthritis	8448	4794	244	252	260	131	137	143	0.54	0.589	0.64
M01	Direct infections of joint in infectious and parasitic diseases classified elsewhere	665	543	18.8	21	23.4	15.2	17.3	19.4	0.0313	0.193	0.355
M02	Reactive arthropathies	19362	15273	616	629	641	501	513	524	0.174	0.203	0.234
M03	Postinfective and reactive arthropathies in diseases classified elsewhere	1548	1107	45.9	49.2	52.7	34.5	37.5	40.7	0.165	0.271	0.376
M05	Seropositive rheumatoid arthritis	11025	27232	320	329	338	787	800	814	-0.861	-0.834	-0.808
M06	Other rheumatoid arthritis	13511	33098	392	401	411	947	961	976	-0.845	-0.822	-0.798
M07	Psoriatic and enteropathic arthropathies	7316	9928	238	246	254	321	330	339	-0.332	-0.29	-0.249
M08	Juvenile arthritis	2547	4188	77.7	82.1	86.8	148	155	162	-0.678	-0.614	-0.548
M09	Juvenile arthritis in diseases classified elsewhere	216	316	5.65	6.91	8.31	9.42	11.1	12.9	-0.692	-0.466	-0.229
M10	Gout	34938	13063	976	991	1.01e+03	325	334	342	0.97	0.993	1.01
M11	Other crystal arthropathies	2089	1892	53.7	57.3	60.8	43.8	46.8	50.1	0.111	0.201	0.288
M12	Other specific arthropathies	2070	2092	63.9	68.1	72.2	63.7	67.8	72.2	-0.0875	0.00366	0.0887
M13	Other arthritis	24050	26574	745	759	773	816	830	845	-0.116	-0.0904	-0.0651
M14	Arthropathies in other diseases classified elsewhere	1938	1314	57	60.7	64.7	37.3	40.4	43.7	0.308	0.402	0.498
M15	Polyarthrosis	5994	21870	165	171	177	587	598	610	-1.14	-1.11	-1.08
M16	Coxarthrosis [arthrosis of hip]	77456	100727	2.22e+03	2.24e+03	2.26e+03	2.8e+03	2.83e+03	2.85e+03	-0.244	-0.231	-0.218
M17	Gonarthrosis [arthrosis of knee]	118322	154085	3.76e+03	3.79e+03	3.82e+03	4.85e+03	4.89e+03	4.92e+03	-0.263	-0.252	-0.241
M18	Arthrosis of first carpometacarpal joint	6235	18508	188	195	202	566	578	590	-1.02	-0.993	-0.961
M19	Other arthrosis	56231	72464	1.74e+03	1.76e+03	1.78e+03	2.19e+03	2.21e+03	2.23e+03	-0.24	-0.224	-0.209
M20	Acquired deformities of fingers and toes	24038	81249	764	778	792	2.68e+03	2.7e+03	2.73e+03	-1.12	-1.11	-1.09
M21	Other acquired deformities of limbs	21814	32668	683	696	709	1.06e+03	1.08e+03	1.1e+03	-0.457	-0.433	-0.41
M22	Disorders of patella	36731	61192	1.24e+03	1.25e+03	1.27e+03	2.26e+03	2.28e+03	2.31e+03	-0.599	-0.582	-0.566
M23	Internal derangement of knee	204569	180668	7.54e+03	7.58e+03	7.63e+03	6.64e+03	6.69e+03	6.73e+03	0.117	0.126	0.135
M24	Other specific joint derangements	34229	27177	1.13e+03	1.15e+03	1.17e+03	915	931	947	0.187	0.209	0.232
M25	Other joint disorders, not elsewhere classified	41164	64663	1.37e+03	1.39e+03	1.41e+03	2.18e+03	2.21e+03	2.23e+03	-0.473	-0.456	-0.44
M30	Polyarteritis nodosa and related conditions	1337	1857	34.1	36.9	39.9	45.2	48.5	51.9	-0.371	-0.271	-0.167
M31	Other necrotizing vasculopathies	7171	12290	185	191	198	304	312	320	-0.519	-0.48	-0.44
M32	Systemic lupus erythematosus	804	4377	24.2	26.6	29.3	138	144	150	-1.43	-1.37	-1.32
M33	Dermatopolymyositis	906	1233	25.4	27.9	30.5	34.5	37.7	40.8	-0.416	-0.297	-0.176
M34	Systemic sclerosis	721	2422	20.6	22.9	25.3	72.1	76.5	80.8	-1.16	-1.08	-0.992
M35	Other systemic involvement of connective tissue	18308	48695	524	535	547	1.39e+03	1.41e+03	1.42e+03	-0.917	-0.897	-0.878
M36	Systemic disorders of connective tissue in diseases classified elsewhere	316	365	8.1	9.57	11.2	9.58	11.2	12.9	-0.369	-0.158	0.0613
M40	Kyphosis and lordosis	3072	3310	95.2	100	105	104	109	115	-0.159	-0.0866	-0.0182
M41	Scoliosis	11697	22199	359	369	379	754	769	784	-0.733	-0.703	-0.675
M42	Spinal osteochondrosis	6483	3819	211	219	227	124	130	135	0.46	0.512	0.566
M43	Other deforming dorsopathies	17771	22847	531	543	555	683	696	709	-0.275	-0.247	-0.22
M45	Ankylosing spondylitis	5825	3084	192	199	206	97.2	102	108	0.586	0.64	0.696
M46	Other inflammatory spondylopathies	6434	6805	202	209	216	208	216	223	-0.077	-0.0313	0.018
M47	Spondylosis	46934	55437	1.47e+03	1.49e+03	1.51e+03	1.69e+03	1.71e+03	1.73e+03	-0.158	-0.141	-0.124
M48	Other spondylopathies	44460	52931	1.27e+03	1.29e+03	1.31e+03	1.47e+03	1.49e+03	1.51e+03	-0.162	-0.144	-0.126
M49	Spondylopathies in diseases classified elsewhere	786	795	20	22.2	24.5	19.2	21.2	23.4	-0.0907	0.0459	0.189
M50	Cervical disc disorders	35248	39111	1.21e+03	1.22e+03	1.24e+03	1.32e+03	1.33e+03	1.35e+03	-0.106	-0.0862	-0.065
M51	Other intervertebral disc disorders	123665	121898	4.35e+03	4.38e+03	4.41e+03	4.14e+03	4.18e+03	4.21e+03	0.0354	0.0469	0.0581
M53	Other dorsopathies, not elsewhere classified	17639	26261	582	595	608	860	875	891	-0.408	-0.381	-0.355
M54	Dorsalgia	183487	212991	6.42e+03	6.46e+03	6.51e+03	7.27e+03	7.31e+03	7.36e+03	-0.132	-0.123	-0.114
M60	Myositis	2946	3367	88	92.8	97.8	98.7	104	109	-0.182	-0.112	-0.04
M61	Calcification and ossification of muscle	542	494	15.1	17.2	19.2	13.5	15.4	17.6	-0.072	0.103	0.279
M62	Other disorders of muscle	78575	133245	2.65e+03	2.68e+03	2.71e+03	4.57e+03	4.6e+03	4.64e+03	-0.539	-0.528	-0.516
M63	Disorders of muscle in diseases classified elsewhere	272	278	7.29	8.67	10.3	7.45	8.88	10.4	-0.258	-0.0216	0.215
M65	Synovitis and tenosynovitis	61670	90576	2.06e+03	2.09e+03	2.11e+03	3.08e+03	3.11e+03	3.14e+03	-0.409	-0.395	-0.381
M66	Spontaneous rupture of synovium and tendon	5640	5530	170	177	184	164	170	177	-0.014	0.0409	0.0959
M67	Other disorders of synovium and tendon	53412	73655	1.81e+03	1.84e+03	1.86e+03	2.58e+03	2.61e+03	2.63e+03	-0.362	-0.347	-0.332
M68	Disorders of synovium and tendon in diseases classified elsewhere	388	424	11.2	12.9	14.8	12.4	14.3	16.4	-0.288	-0.0968	0.094
M70	Soft tissue disorders related to use, overuse and pressure	54861	43904	1.8e+03	1.83e+03	1.85e+03	1.42e+03	1.44e+03	1.46e+03	0.221	0.238	0.256
M71	Other bursopathies	15094	15453	474	486	497	480	491	502	-0.0436	-0.0107	0.021
M72	Fibroblastic disorders	45565	24849	1.44e+03	1.46e+03	1.48e+03	766	780	794	0.585	0.605	0.625
M73	Soft tissue disorders in diseases classified elsewhere	104	122	2.54	3.41	4.37	3.02	3.97	5.01	-0.515	-0.154	0.225
M75	Shoulder lesions	149375	146760	5.32e+03	5.35e+03	5.39e+03	5.18e+03	5.22e+03	5.26e+03	0.0148	0.0252	0.0355
M76	Enthesopathies of lower limb, excluding foot	38800	38675	1.31e+03	1.33e+03	1.35e+03	1.32e+03	1.34e+03	1.36e+03	-0.0323	-0.0118	0.00901
M77	Other enthesopathies	34224	50128	1.17e+03	1.19e+03	1.21e+03	1.72e+03	1.74e+03	1.76e+03	-0.393	-0.374	-0.355
M79	Other soft tissue disorders, not elsewhere classified	162203	195614	5.53e+03	5.57e+03	5.6e+03	6.76e+03	6.8e+03	6.84e+03	-0.209	-0.2	-0.191
M80	Osteoporosis with pathological fracture	13059	52880	297	305	312	1.08e+03	1.09e+03	1.11e+03	-1.15	-1.13	-1.11
M81	Osteoporosis without pathological fracture	27258	130437	718	730	742	3.44e+03	3.47e+03	3.49e+03	-1.31	-1.3	-1.29
M82	Osteoporosis in diseases classified elsewhere	803	1324	20.9	23.2	25.5	34.1	36.9	39.9	-0.575	-0.457	-0.339
M83	Adult osteomalacia	2235	3979	66.1	70.2	74.5	114	119	125	-0.59	-0.519	-0.448
M84	Disorders of continuity of bone	7776	6552	239	247	255	200	207	214	0.13	0.178	0.226
M85	Other disorders of bone density and structure	13827	52509	406	416	426	1.59e+03	1.61e+03	1.63e+03	-1.19	-1.18	-1.16
M86	Osteomyelitis	7502	5222	215	222	229	143	149	155	0.342	0.391	0.439
M87	Osteonecrosis	2804	3326	79.5	83.8	88.3	91.1	95.6	100	-0.204	-0.131	-0.0604
M88	Paget's disease of bone [osteitis deformans]	382	449	8.8	10.2	11.8	9.55	11.1	12.6	-0.275	-0.0764	0.126
M89	Other disorders of bone	8825	17616	264	272	280	533	544	556	-0.7	-0.667	-0.635
M90	Osteopathies in diseases classified elsewhere	1086	1408	28.6	31.2	33.9	36.4	39.3	42.3	-0.34	-0.232	-0.121
M91	Juvenile osteochondrosis of hip and pelvis	2639	1043	80.9	85.4	90	34.7	38	41.3	0.682	0.768	0.854
M92	Other juvenile osteochondrosis	7424	4053	239	247	255	145	152	158	0.428	0.478	0.528
M93	Other osteochondropathies	6662	4657	219	227	235	158	165	171	0.267	0.319	0.37
M94	Other disorders of cartilage	3651	3955	119	125	131	129	135	141	-0.145	-0.0803	-0.0153
M95	Other acquired deformities of musculoskeletal system and connective tissue	14203	10007	447	458	469	322	331	341	0.286	0.322	0.357
M96	Postprocedural musculoskeletal disorders, not elsewhere classified	3761	4490	115	120	126	133	139	145	-0.202	-0.141	-0.0797
M99	Biomechanical lesions, not elsewhere classified	11072	12410	340	349	359	376	386	396	-0.135	-0.0989	-0.0629
N00	Acute nephritic syndrome	3665	2491	104	110	115	70	74.1	78.5	0.315	0.386	0.457
N01	Rapidly progressive nephritic syndrome	328	253	8.5	10.1	11.7	6.49	7.78	9.28	0.0111	0.256	0.486
N02	Recurrent and persistent haematuria	3778	2421	104	109	114	62.4	66.3	70.4	0.416	0.487	0.556
N03	Chronic nephritic syndrome	3646	2560	111	116	122	76.6	81.1	85.7	0.288	0.357	0.426
N04	Nephrotic syndrome	2632	1943	76.5	80.8	85.3	55.7	59.5	63.6	0.221	0.304	0.387
N05	Unspecified nephritic syndrome	1815	1347	53.3	57	60.6	38.9	42.2	45.5	0.198	0.3	0.397
N06	Isolated proteinuria with specified morphological lesion	1693	1579	49.8	53.3	56.8	46.1	49.7	53.2	-0.0246	0.0705	0.168
N07	Hereditary nephropathy, not elsewhere classified	237	232	5.69	6.95	8.29	5.38	6.54	7.88	-0.211	0.0562	0.317
N08	Glomerular disorders in diseases classified elsewhere	1313	922	36.3	39.2	42.1	24.6	27	29.5	0.253	0.369	0.48
N10	Acute tubulo-interstitial nephritis	14755	36521	421	431	441	1.07e+03	1.09e+03	1.1e+03	-0.887	-0.864	-0.842
N11	Chronic tubulo-interstitial nephritis	1694	3297	46.8	50.2	53.6	91.6	96.6	101	-0.708	-0.631	-0.557
N12	Tubulo-interstitial nephritis, not specified as acute or chronic	2604	7234	74.3	78.6	83.1	214	221	228	-1	-0.95	-0.899
N13	Obstructive and reflux uropathy	23691	21952	667	679	692	589	600	612	0.0965	0.123	0.15
N14	Drug- and heavy-metal-induced tubulo-interstitial and tubular conditions	1179	1143	30	32.6	35.3	27.4	29.8	32.5	-0.0273	0.0902	0.202
N15	Other renal tubulo-interstitial diseases	2293	2053	60.8	64.5	68.2	51.2	54.7	58.1	0.0822	0.163	0.248
N16	Renal tubulo-interstitial disorders in diseases classified elsewhere	711	559	17.6	19.6	21.7	12.9	14.7	16.5	0.141	0.288	0.45
N17	Acute renal failure	19865	13322	518	529	539	314	323	331	0.453	0.484	0.514
N18	Chronic renal failure	45827	29422	1.17e+03	1.19e+03	1.21e+03	648	659	670	0.554	0.574	0.594
N19	Unspecified renal failure	26205	16043	663	674	686	352	360	369	0.581	0.607	0.634
N20	Calculus of kidney and ureter	64421	41143	2.14e+03	2.16e+03	2.18e+03	1.32e+03	1.34e+03	1.36e+03	0.454	0.471	0.488
N21	Calculus of lower urinary tract	11086	2935	310	318	327	74.8	78.9	83.1	1.17	1.2	1.24
N22	Calculus of urinary tract in diseases classified elsewhere	100	75	2.32	3.19	4.15	1.68	2.39	3.19	-0.14	0.285	0.691
N23	Unspecified renal colic	1046	1013	32	34.9	38.1	30.5	33.4	36.5	-0.0791	0.0441	0.17
N25	Disorders resulting from impaired renal tubular function	1502	1919	41.7	45	48.4	51.4	54.8	58.5	-0.293	-0.199	-0.102
N26	Unspecified contracted kidney	1326	1338	33.9	36.6	39.4	32	34.7	37.6	-0.0577	0.0507	0.161
N27	Small kidney of unknown cause	407	594	10.4	12	13.8	15.2	17.1	19.2	-0.528	-0.349	-0.17
N28	Other disorders of kidney and ureter, not elsewhere classified	8867	6647	238	245	253	163	169	176	0.322	0.367	0.413
N29	Other disorders of kidney and ureter in diseases classified elsewhere	163	179	3.77	4.75	5.86	3.98	5.02	6.16	-0.357	-0.0557	0.255
N30	Cystitis	102085	222627	2.85e+03	2.87e+03	2.9e+03	5.81e+03	5.84e+03	5.88e+03	-0.691	-0.682	-0.672
N31	Neuromuscular dysfunction of bladder, not elsewhere classified	13817	8993	414	424	434	261	269	277	0.413	0.447	0.482
N32	Other disorders of bladder	9068	7414	259	267	275	201	208	215	0.204	0.247	0.292
N33	Bladder disorders in diseases classified elsewhere	146	124	2.99	3.83	4.8	2.23	2.99	3.84	-0.0871	0.254	0.591
N34	Urethritis and urethral syndrome	3898	1592	123	128	134	48.3	52	55.8	0.781	0.847	0.916
N35	Urethral stricture	16407	1738	470	481	491	45.1	48.3	51.8	1.61	1.63	1.66
N36	Other disorders of urethra	2248	4732	62.5	66.3	70.4	129	134	140	-0.739	-0.677	-0.611
N37	Urethral disorders in diseases classified elsewhere	92	125	2.04	2.79	3.67	2.69	3.56	4.56	-0.615	-0.241	0.137
N39	Other disorders of urinary system	65363	169777	1.82e+03	1.84e+03	1.86e+03	4.48e+03	4.51e+03	4.54e+03	-0.851	-0.84	-0.83
N60	Benign mammary dysplasia	290	60001	8.9	10.4	12.2	2.08e+03	2.1e+03	2.12e+03	-1.98	-1.98	-1.98
N61	Inflammatory disorders of breast	858	14311	26.7	29.4	32.3	474	486	497	-1.79	-1.77	-1.75
N62	Hypertrophy of breast	27064	27656	883	899	914	932	948	964	-0.0772	-0.0536	-0.0294
N63	Unspecified lump in breast	2675	60133	84.7	89.6	94.3	2e+03	2.03e+03	2.05e+03	-1.84	-1.83	-1.82
N64	Other disorders of breast	1008	41239	31.5	34.6	37.7	1.41e+03	1.43e+03	1.45e+03	-1.91	-1.91	-1.9
N99	Postprocedural disorders of genitourinary system, not elsewhere classified	10036	11564	287	295	304	315	324	333	-0.132	-0.0919	-0.0535
P00	Fetus and newborn affected by maternal conditions that may be unrelated to present pregnancy	410	384	5.08	5.92	6.82	4.75	5.56	6.43	-0.144	0.0642	0.259
P01	Fetus and newborn affected by maternal complications of pregnancy	12610	11357	167	171	175	152	156	160	0.0566	0.0929	0.127
P02	Fetus and newborn affected by complications of placenta, cord and membranes	2058	2105	28.8	30.7	32.9	29.4	31.4	33.5	-0.11	-0.0226	0.0652
P03	Fetus and newborn affected by other complications of labour and delivery	24871	19256	339	345	351	263	268	273	0.225	0.251	0.277
P04	Fetus and newborn affected by noxious influences transmitted via placenta or breast milk	1326	1662	25.6	27.9	30.2	33	35.6	38.4	-0.352	-0.244	-0.137
P05	Slow fetal growth and fetal malnutrition	19391	19419	262	267	272	269	274	280	-0.0553	-0.0266	0.00135
P07	Disorders related to short gestation and low birth weight, not elsewhere classified	47123	41687	699	708	717	632	640	649	0.0814	0.1	0.12
P08	Disorders related to long gestation and high birth weight	39748	30834	572	580	589	443	451	458	0.231	0.252	0.273
P10	Intracranial laceration and haemorrhage due to birth injury	221	124	3.15	3.89	4.73	1.69	2.26	2.94	0.213	0.53	0.826
P11	Other birth injuries to central nervous system	148	140	2.85	3.67	4.63	2.7	3.58	4.52	-0.308	0.0286	0.373
P12	Birth injury to scalp	2875	1601	35.8	37.7	39.7	19.7	21.1	22.6	0.483	0.564	0.646
P13	Birth injury to skeleton	1118	858	13.5	14.6	15.9	10.3	11.3	12.5	0.131	0.253	0.383
P14	Birth injury to peripheral nervous system	1119	1043	17.8	19.7	21.5	17.2	18.9	20.7	-0.0903	0.0429	0.167
P15	Other birth injuries	447	453	7.21	8.34	9.62	7.31	8.43	9.69	-0.204	-0.0106	0.185
P20	Intrauterine hypoxia	2764	2251	35.5	37.5	39.7	29	30.8	32.7	0.113	0.197	0.275
P21	Birth asphyxia	32212	23952	461	468	476	340	346	352	0.277	0.3	0.324
P22	Respiratory distress of newborn	40011	25764	590	599	607	368	375	381	0.439	0.46	0.481
P23	Congenital pneumonia	838	576	10.9	12.2	13.4	7.38	8.38	9.44	0.215	0.369	0.513
P24	Neonatal aspiration syndromes	3083	2745	38.3	40.3	42.4	34.4	36.2	38.1	0.0315	0.106	0.177
P25	Interstitial emphysema and related conditions originating in the perinatal period	1725	899	21.2	22.8	24.3	10.9	12	13.1	0.514	0.62	0.723
P26	Pulmonary haemorrhage originating in the perinatal period	157	103	1.67	2.13	2.64	1.05	1.42	1.87	0.0424	0.402	0.736
P27	Chronic respiratory disease originating in the perinatal period	1232	768	15.5	16.9	18.4	9.62	10.7	11.8	0.326	0.452	0.574
P28	Other respiratory conditions originating in the perinatal period	2699	2464	33.9	35.7	37.7	31.1	33	34.9	0.00381	0.0808	0.161
P29	Cardiovascular disorders originating in the perinatal period	2034	1480	25.3	26.9	28.5	18.3	19.7	21.1	0.216	0.308	0.401
P35	Congenital viral diseases	295	251	4.83	5.85	6.88	4.23	5.15	6.2	-0.128	0.128	0.371
P36	Bacterial sepsis of newborn	13354	8743	176	180	184	114	118	121	0.38	0.418	0.454
P37	Other congenital infectious and parasitic diseases	384	397	5.71	6.72	7.82	6.02	7.07	8.19	-0.264	-0.0515	0.164
P38	Omphalitis of newborn with or without mild haemorrhage	1291	1191	16.4	17.8	19.2	15.3	16.6	18.1	-0.0466	0.0668	0.182
P39	Other infections specific to the perinatal period	3408	2669	43.8	46.1	48.3	34.4	36.3	38.3	0.166	0.237	0.308
P50	Fetal blood loss	316	358	4.35	5.2	6.13	5.02	5.88	6.87	-0.35	-0.122	0.0949
P51	Umbilical haemorrhage of newborn	140	131	1.57	2.02	2.58	1.44	1.89	2.42	-0.277	0.0677	0.422
P52	Intracranial nontraumatic haemorrhage of fetus and newborn	1536	997	19.1	20.5	22	12.3	13.4	14.7	0.311	0.418	0.525
P54	Other neonatal haemorrhages	275	623	4.75	5.7	6.81	11.2	12.7	14.3	-0.943	-0.764	-0.567
P55	Haemolytic disease of fetus and newborn	1795	1621	21.9	23.5	25.1	20	21.4	23	-0.00428	0.0933	0.188
P58	Neonatal jaundice due to other excessive haemolysis	912	697	10.8	11.8	13	8.2	9.13	10.1	0.123	0.259	0.394
P59	Neonatal jaundice from other and unspecified causes	42792	32032	619	627	635	461	468	476	0.269	0.29	0.31
P60	Disseminated intravascular coagulation of fetus and newborn	83	58	0.914	1.29	1.76	0.599	0.925	1.33	-0.157	0.336	0.795
P61	Other perinatal haematological disorders	2476	1967	31.1	33	34.8	24.7	26.3	28.1	0.14	0.223	0.305
P70	Transitory disorders of carbohydrate metabolism specific to fetus and newborn	27250	20352	375	381	387	280	285	291	0.261	0.287	0.312
P71	Transitory neonatal disorders of calcium and magnesium metabolism	524	373	6.53	7.42	8.39	4.56	5.32	6.13	0.141	0.329	0.519
P72	Other transitory neonatal endocrine disorders	96	201	1.47	2.02	2.68	3.23	4.04	4.98	-0.984	-0.667	-0.339
P74	Other transitory neonatal electrolyte and metabolic disturbances	1692	1418	20.9	22.3	23.9	17.5	18.9	20.3	0.0643	0.169	0.269
P76	Other intestinal obstruction of newborn	177	104	1.85	2.33	2.84	1.05	1.4	1.8	0.168	0.498	0.801
P77	Necrotizing enterocolitis of fetus and newborn	569	478	6.59	7.43	8.27	5.54	6.3	7.11	-0.00606	0.164	0.327
P78	Other perinatal digestive system disorders	394	372	5.56	6.47	7.47	5.29	6.17	7.19	-0.161	0.0434	0.257
P80	Hypothermia of newborn	406	339	5.57	6.54	7.54	4.57	5.41	6.33	-0.0291	0.188	0.408
P81	Other disturbances of temperature regulation of newborn	317	213	3.81	4.5	5.3	2.5	3.08	3.72	0.137	0.377	0.618
P83	Other conditions of integument specific to fetus and newborn	5967	686	132	138	143	15.1	16.9	18.9	1.51	1.56	1.6
P90	Convulsions of newborn	1480	1210	18.1	19.5	20.9	14.8	16	17.4	0.0845	0.192	0.299
P91	Other disturbances of cerebral status of newborn	1525	1088	19.4	20.9	22.5	13.8	15.1	16.4	0.211	0.322	0.435
P92	Feeding problems of newborn	23605	21781	347	354	360	324	330	337	0.0415	0.0678	0.094
P93	Reactions and intoxications due to drugs administered to fetus and newborn	137	119	1.74	2.29	2.93	1.47	1.97	2.58	-0.221	0.143	0.504
P94	Disorders of muscle tone of newborn	869	793	17.8	19.6	21.6	17.2	19.2	21.3	-0.121	0.0207	0.161
P95	Fetal death of unspecified cause	39	837	0.998	1.54	2.23	24.2	26.7	29.3	-1.86	-1.78	-1.69
P96	Other conditions originating in the perinatal period	1150	1004	16.1	17.6	19.2	14.1	15.5	17	0.00559	0.129	0.252
Q00	Anencephaly and similar malformations	23	137	0.439	0.825	1.33	3.09	4.02	5.11	-1.62	-1.32	-0.958
Q01	Encephalocele	110	128	2.11	2.81	3.65	2.56	3.36	4.27	-0.533	-0.178	0.188
Q02	Microcephaly	442	510	9.46	10.9	12.4	11.9	13.7	15.5	-0.407	-0.226	-0.038
Q03	Congenital hydrocephalus	1098	888	26.2	28.7	31.3	22	24.3	26.7	0.0362	0.166	0.29
Q04	Other congenital malformations of brain	1158	1187	29.6	32.3	35.1	32.2	35.1	38.1	-0.199	-0.0814	0.0344
Q05	Spina bifida	757	932	18.6	20.7	23	24.5	27	29.5	-0.398	-0.262	-0.121
Q06	Other congenital malformations of spinal cord	438	686	11	12.7	14.5	18.1	20.2	22.5	-0.619	-0.46	-0.289
Q07	Other congenital malformations of nervous system	584	685	15.8	17.8	19.9	19.8	22.1	24.6	-0.375	-0.216	-0.056
Q10	Congenital malformations of eyelid, lacrimal apparatus and orbit	2156	1969	59.4	63.2	67	59.1	63	67	-0.0819	0.0037	0.089
Q11	Anophthalmos, microphthalmos and macrophthalmos	290	309	6.44	7.66	8.99	7.02	8.33	9.77	-0.319	-0.0866	0.141
Q12	Congenital lens malformations	1027	1047	27	29.7	32.5	29.6	32.4	35.3	-0.214	-0.0856	0.0411
Q13	Congenital malformations of anterior segment of eye	868	958	22	24.3	26.7	25.6	28.2	30.7	-0.279	-0.15	-0.015
Q14	Congenital malformations of posterior segment of eye	814	833	22.2	24.5	26.9	24	26.5	29.2	-0.215	-0.0786	0.0576
Q15	Other congenital malformations of eye	419	369	10.2	11.7	13.4	9.32	10.9	12.5	-0.124	0.0742	0.277
Q16	Congenital malformations of ear causing impairment of hearing	991	989	27.7	30.5	33.2	29.7	32.6	35.6	-0.2	-0.0677	0.0567
Q17	Other congenital malformations of ear	9850	12027	310	319	328	442	453	465	-0.383	-0.346	-0.31
Q18	Other congenital malformations of face and neck	6082	8973	192	199	206	294	302	311	-0.456	-0.414	-0.37
Q20	Congenital malformations of cardiac chambers and connections	1119	886	22.4	24.5	26.7	18.2	20.2	22.4	0.0568	0.189	0.328
Q21	Congenital malformations of cardiac septa	9605	10676	223	230	237	260	268	275	-0.191	-0.15	-0.109
Q22	Congenital malformations of pulmonary and tricuspid valves	1444	1667	34	36.7	39.7	42.3	45.5	48.9	-0.312	-0.215	-0.105
Q23	Congenital malformations of aortic and mitral valves	3029	2229	85.7	90.2	94.8	65.9	70.1	74.5	0.173	0.25	0.325
Q24	Other congenital malformations of heart	3381	3127	85	89.4	93.9	83.6	88.3	93	-0.0602	0.0127	0.0824
Q25	Congenital malformations of great arteries	4649	4691	90.4	94.3	98.5	94.2	98.7	103	-0.104	-0.0446	0.0152
Q26	Congenital malformations of great veins	358	376	8.1	9.45	10.9	8.94	10.5	12.1	-0.312	-0.0992	0.106
Q27	Other congenital malformations of peripheral vascular system	1146	2443	32.1	34.9	38	71.8	76.4	80.9	-0.83	-0.745	-0.656
Q28	Other congenital malformations of circulatory system	2174	2518	65.1	69.3	73.5	76.8	81.2	85.9	-0.24	-0.159	-0.0768
Q30	Congenital malformations of nose	1248	1594	35.5	38.5	41.6	48.2	51.9	55.5	-0.398	-0.298	-0.195
Q31	Congenital malformations of larynx	1157	861	19.6	21.5	23.4	14.9	16.5	18.3	0.13	0.26	0.384
Q32	Congenital malformations of trachea and bronchus	618	421	9.78	11.1	12.4	6.65	7.77	8.96	0.173	0.349	0.525
Q33	Congenital malformations of lung	586	580	12.9	14.5	16.3	13	14.7	16.4	-0.181	-0.0103	0.158
Q34	Other congenital malformations of respiratory system	118	149	2.49	3.34	4.25	3.29	4.23	5.34	-0.578	-0.24	0.109
Q35	Cleft palate	1164	1142	25.6	28	30.4	27	29.5	32.1	-0.176	-0.0528	0.0655
Q36	Cleft lip	1079	746	24.8	27.2	29.9	17.8	20	22.2	0.166	0.305	0.442
Q37	Cleft palate with cleft lip	2496	1602	59	62.7	66.5	40	43.1	46.3	0.283	0.371	0.46
Q38	Other congenital malformations of tongue, mouth and pharynx	4042	2335	76.4	80.1	84	45.6	48.6	51.7	0.416	0.49	0.559
Q39	Congenital malformations of oesophagus	507	456	9.48	10.9	12.3	8.29	9.61	11	-0.0671	0.122	0.31
Q40	Other congenital malformations of upper alimentary tract	3931	3627	101	106	111	90.5	95.1	99.8	0.0451	0.11	0.176
Q41	Congenital absence, atresia and stenosis of small intestine	283	308	4.01	4.87	5.75	4.48	5.35	6.35	-0.344	-0.0952	0.137
Q42	Congenital absence, atresia and stenosis of large intestine	548	442	9.21	10.5	11.9	7.61	8.83	10.1	-0.0095	0.174	0.354
Q43	Other congenital malformations of intestine	1954	1466	48	51.2	54.6	37	39.9	43	0.15	0.248	0.343
Q44	Congenital malformations of gallbladder, bile ducts and liver	445	950	10.8	12.4	14.1	23.9	26.3	28.7	-0.853	-0.715	-0.577
Q45	Other congenital malformations of digestive system	122	190	2.3	3.04	3.93	3.79	4.76	5.88	-0.754	-0.439	-0.122
Q56	Indeterminate sex and pseudohermaphroditism	83	79	1.57	2.21	2.94	1.5	2.15	2.91	-0.42	0.0227	0.462
Q60	Renal agenesis and other reduction defects of kidney	784	657	19.7	22.1	24.4	17.3	19.4	21.7	-0.0221	0.125	0.276
Q61	Cystic kidney disease	6399	5471	184	191	198	155	161	167	0.123	0.174	0.225
Q62	Congenital obstructive defects of renal pelvis and congenital malformations of ureter	4037	3649	98.1	103	108	92.5	97.3	102	-0.0109	0.0566	0.123
Q63	Other congenital malformations of kidney	972	1603	26.4	29	31.6	46.3	49.8	53.3	-0.631	-0.528	-0.421
Q64	Other congenital malformations of urinary system	1910	804	48.9	52.3	55.9	20.8	23.1	25.5	0.673	0.775	0.876
Q65	Congenital deformities of hip	8120	17086	207	214	221	471	482	493	-0.801	-0.769	-0.738
Q66	Congenital deformities of feet	16861	16864	480	491	502	522	534	546	-0.115	-0.0839	-0.0536
Q67	Congenital musculoskeletal deformities of head, face, spine and chest	8780	4528	222	229	237	124	129	135	0.511	0.559	0.607
Q68	Other congenital musculoskeletal deformities	3502	3197	82.8	87	91.4	81.3	85.7	90.3	-0.0553	0.0151	0.0848
Q69	Polydactyly	859	704	16.1	17.8	19.7	13.7	15.4	17.2	-0.00246	0.146	0.297
Q70	Syndactyly	1347	857	29.3	31.7	34.3	19.5	21.7	23.9	0.254	0.375	0.499
Q71	Reduction defects of upper limb	750	780	18.4	20.5	22.7	20.8	23.1	25.5	-0.266	-0.12	0.0285
Q72	Reduction defects of lower limb	1908	2190	56.4	60.2	64	71.2	75.6	80.4	-0.313	-0.228	-0.142
Q73	Reduction defects of unspecified limb	102	130	2.3	3.09	4.04	3.21	4.17	5.21	-0.631	-0.295	0.0643
Q74	Other congenital malformations of limb(s)	3317	3291	93.3	97.9	103	103	108	113	-0.166	-0.0971	-0.0296
Q75	Other congenital malformations of skull and face bones	2201	1415	44.2	47.2	50.3	29.5	32	34.6	0.289	0.384	0.48
Q76	Congenital malformations of spine and bony thorax	1848	2473	56.6	60.5	64.6	79.8	84.5	89.3	-0.412	-0.331	-0.247
Q77	Osteochondrodysplasia with defects of growth of tubular bones and spine	259	278	6.33	7.59	9	7.44	8.92	10.5	-0.402	-0.162	0.0862
Q78	Other osteochondrodysplasias	2626	2764	81.2	85.8	90.2	91.8	96.7	102	-0.196	-0.121	-0.0471
Q79	Congenital malformations of the musculoskeletal system, not elsewhere classified	1695	2888	45.5	48.8	52.4	82.5	87.4	92.3	-0.645	-0.566	-0.484
Q80	Congenital ichthyosis	566	605	15	16.9	19	16.6	18.8	21	-0.27	-0.105	0.0594
Q81	Epidermolysis bullosa	209	196	5.06	6.25	7.51	4.95	6.1	7.43	-0.252	0.0241	0.306
Q82	Other congenital malformations of skin	6631	10701	204	211	219	350	360	370	-0.56	-0.52	-0.479
Q83	Congenital malformations of breast	109	5408	3.06	3.99	5.1	186	193	201	-1.94	-1.92	-1.9
Q84	Other congenital malformations of integument	214	299	4.72	5.77	6.95	7.21	8.55	10.1	-0.634	-0.39	-0.145
Q85	Phakomatoses, not elsewhere classified	2035	2083	61.1	65	69.1	66.1	70.6	74.9	-0.165	-0.0827	0.00263
Q86	Congenital malformation syndromes due to known exogenous causes, not elsewhere classified	257	207	5.98	7.19	8.61	5.22	6.45	7.81	-0.153	0.107	0.373
Q87	Other specified congenital malformation syndromes affecting multiple systems	2714	2610	75.4	79.7	84.1	78.8	83.5	88.1	-0.124	-0.0462	0.0328
Q89	Other congenital malformations, not elsewhere classified	2042	1920	38.8	41.5	44.3	37.7	40.4	43.2	-0.0677	0.0268	0.121
Q90	Down's syndrome	1874	1797	49.1	52.8	56.4	48.2	51.7	55.3	-0.075	0.02	0.117
Q91	Edwards' syndrome and Patau's syndrome	104	253	1.83	2.48	3.21	4.78	5.85	7.02	-1.08	-0.812	-0.524
Q92	Other trisomies and partial trisomies of the autosomes, not elsewhere classified	178	167	3.99	4.98	6.15	4.03	5.1	6.29	-0.331	-0.0227	0.278
Q93	Monosomies and deletions from the autosomes, not elsewhere classified	498	523	12.8	14.7	16.6	15.3	17.5	19.8	-0.352	-0.175	0.00501
Q95	Balanced rearrangements and structural markers, not elsewhere classified	123	177	2.99	3.88	4.98	4.41	5.52	6.75	-0.658	-0.343	-0.0209
Q99	Other chromosome abnormalities, not elsewhere classified	1016	1350	29.1	31.7	34.6	41.5	44.9	48.5	-0.457	-0.347	-0.227
R00	Abnormalities of heart beat	35874	44287	1.06e+03	1.08e+03	1.09e+03	1.24e+03	1.26e+03	1.28e+03	-0.177	-0.157	-0.136
R01	Cardiac murmurs and other cardiac sounds	15355	14913	427	437	447	452	463	473	-0.0898	-0.0573	-0.0252
R02	Gangrene, not elsewhere classified	1515	1132	35.3	38.2	40.9	22.3	24.4	26.7	0.326	0.439	0.546
R03	Abnormal blood-pressure reading, without diagnosis	869	1272	23.6	26	28.7	33.5	36.4	39.4	-0.453	-0.333	-0.211
R04	Haemorrhage from respiratory passages	80558	55797	2.4e+03	2.42e+03	2.45e+03	1.59e+03	1.61e+03	1.63e+03	0.39	0.405	0.42
R05	Cough	43052	53454	1.34e+03	1.36e+03	1.38e+03	1.68e+03	1.7e+03	1.72e+03	-0.241	-0.224	-0.206
R06	Abnormalities of breathing	121565	124547	3.75e+03	3.78e+03	3.81e+03	3.71e+03	3.74e+03	3.77e+03	0.000406	0.0118	0.0229
R07	Pain in throat and chest	103026	90755	3.36e+03	3.39e+03	3.42e+03	2.86e+03	2.88e+03	2.91e+03	0.148	0.161	0.174
R09	Other symptoms and signs involving the circulatory and respiratory systems	15033	13147	441	451	462	363	373	382	0.157	0.19	0.224
R10	Abdominal and pelvic pain	253204	453425	8.8e+03	8.85e+03	8.9e+03	1.73e+04	1.74e+04	1.75e+04	-0.659	-0.652	-0.646
R11	Nausea and vomiting	32569	45766	900	914	929	1.24e+03	1.25e+03	1.27e+03	-0.333	-0.313	-0.293
R12	Heartburn	1085	1288	31.8	34.9	37.9	37.5	40.7	44	-0.271	-0.154	-0.042
R13	Dysphagia	25860	21850	731	743	757	574	585	597	0.212	0.238	0.263
R14	Flatulence and related conditions	183	355	4.57	5.67	6.95	9.15	10.7	12.4	-0.838	-0.615	-0.376
R15	Faecal incontinence	8431	16489	250	258	265	497	509	520	-0.689	-0.655	-0.622
R16	Hepatomegaly and splenomegaly, not elsewhere classified	3133	2796	91.3	96	101	79.9	84.4	89.2	0.0553	0.129	0.202
R17	Unspecified jaundice	11060	8547	280	289	297	202	209	215	0.28	0.322	0.362
R18	Ascites	13459	11758	394	403	413	334	342	352	0.128	0.164	0.198
R19	Other symptoms and signs involving the digestive system and abdomen	25754	36005	768	782	795	1.06e+03	1.07e+03	1.09e+03	-0.336	-0.314	-0.293
R20	Disturbances of skin sensation	6284	9914	206	213	221	323	332	342	-0.48	-0.436	-0.392
R21	Rash and other nonspecific skin eruption	7469	7785	211	218	225	228	235	243	-0.121	-0.0754	-0.0297
R22	Localized swelling, mass and lump of skin and subcutaneous tissue	11843	13120	365	375	384	402	412	423	-0.131	-0.0958	-0.0607
R23	Other skin changes	8781	11252	258	266	274	334	343	352	-0.289	-0.252	-0.213
R25	Abnormal involuntary movements	22171	17730	671	684	697	534	545	557	0.198	0.226	0.253
R26	Abnormalities of gait and mobility	8494	11655	199	205	211	232	238	245	-0.192	-0.152	-0.111
R27	Other lack of coordination	1254	926	34.8	37.7	40.7	25.6	28.3	31	0.165	0.285	0.402
R29	Other symptoms and signs involving the nervous and musculoskeletal systems	58535	85590	1.58e+03	1.6e+03	1.62e+03	2.09e+03	2.11e+03	2.13e+03	-0.291	-0.276	-0.261
R30	Pain associated with micturition	5175	6084	154	160	166	181	187	194	-0.213	-0.16	-0.107
R31	Unspecified haematuria	120021	73403	3.69e+03	3.72e+03	3.75e+03	2.1e+03	2.12e+03	2.14e+03	0.537	0.55	0.562
R32	Unspecified urinary incontinence	32768	74660	1e+03	1.02e+03	1.03e+03	2.37e+03	2.4e+03	2.42e+03	-0.825	-0.809	-0.793
R33	Retention of urine	95323	27583	2.55e+03	2.57e+03	2.6e+03	590	600	611	1.23	1.24	1.25
R34	Anuria and oliguria	1599	1330	39.1	42.1	45.2	29.7	32.2	34.8	0.161	0.266	0.37
R35	Polyuria	4473	5201	128	134	139	147	153	159	-0.191	-0.134	-0.0744
R36	Urethral discharge	125	59	2.88	3.79	4.85	1.23	1.84	2.57	0.286	0.694	1.07
R39	Other symptoms and signs involving the urinary system	103000	22248	3.04e+03	3.07e+03	3.1e+03	586	597	609	1.34	1.35	1.36
R40	Somnolence, stupor and coma	4238	3833	117	122	128	98.7	104	108	0.103	0.165	0.229
R41	Other symptoms and signs involving cognitive functions and awareness	14888	17643	347	355	364	342	350	358	-0.0176	0.0144	0.0466
R42	Dizziness and giddiness	52674	74427	1.51e+03	1.53e+03	1.55e+03	2e+03	2.02e+03	2.04e+03	-0.29	-0.274	-0.258
R43	Disturbances of smell and taste	573	702	16.6	18.8	21	20.6	23.1	25.5	-0.365	-0.203	-0.0494
R44	Other symptoms and signs involving general sensations and perceptions	1013	1124	24.1	26.4	28.9	23	25.3	27.7	-0.0811	0.0433	0.175
R45	Symptoms and signs involving emotional state	2097	4129	62.3	66.3	70.4	122	128	133	-0.702	-0.634	-0.565
R46	Symptoms and signs involving appearance and behaviour	862	663	22.4	24.8	27.3	17.2	19.3	21.6	0.104	0.248	0.391
R47	Speech disturbances, not elsewhere classified	6385	4367	181	188	194	128	133	139	0.284	0.341	0.393
R48	Dyslexia and other symbolic dysfunctions, not elsewhere classified	944	443	27.4	30.1	32.8	13.8	15.9	18.1	0.468	0.614	0.757
R49	Voice disturbances	15349	21531	480	491	503	689	703	717	-0.383	-0.354	-0.325
R50	Fever of other and unknown origin	81147	75156	2.28e+03	2.31e+03	2.33e+03	2.13e+03	2.15e+03	2.17e+03	0.0566	0.0708	0.0858
R51	Headache	43978	64997	1.47e+03	1.49e+03	1.51e+03	2.21e+03	2.23e+03	2.26e+03	-0.418	-0.402	-0.385
R52	Pain, not elsewhere classified	104901	138578	3.37e+03	3.4e+03	3.43e+03	4.37e+03	4.4e+03	4.44e+03	-0.27	-0.258	-0.247
R53	Malaise and fatigue	52257	58300	1.52e+03	1.53e+03	1.55e+03	1.6e+03	1.62e+03	1.64e+03	-0.0717	-0.0549	-0.0376
R54	Senility	1274	2137	21.6	23.4	25.3	24.6	26.3	28.2	-0.219	-0.118	-0.0159
R55	Syncope and collapse	128378	145989	3.87e+03	3.9e+03	3.93e+03	4.21e+03	4.25e+03	4.28e+03	-0.0948	-0.0842	-0.0734
R56	Convulsions, not elsewhere classified	66755	51175	1.99e+03	2.01e+03	2.03e+03	1.6e+03	1.62e+03	1.64e+03	0.201	0.217	0.233
R57	Shock, not elsewhere classified	9109	6820	231	238	245	157	163	169	0.329	0.374	0.417
R58	Haemorrhage, not elsewhere classified	3563	5111	103	108	113	143	149	155	-0.382	-0.322	-0.26
R59	Enlarged lymph nodes	14292	16238	448	459	470	521	533	545	-0.179	-0.148	-0.116
R60	Oedema, not elsewhere classified	11185	14067	310	319	327	361	370	379	-0.183	-0.147	-0.111
R61	Hyperhidrosis	4115	7096	132	138	144	239	247	255	-0.618	-0.568	-0.518
R62	Lack of expected normal physiological development	29902	25147	755	769	782	697	711	724	0.0536	0.0787	0.104
R63	Symptoms and signs concerning food and fluid intake	23643	26479	640	652	664	680	692	705	-0.0852	-0.0597	-0.0349
R64	Cachexia	6940	6462	179	185	192	154	160	166	0.0976	0.146	0.199
R68	Other general symptoms and signs	3931	4355	86.6	90.8	95.1	94.9	99.4	104	-0.155	-0.0906	-0.0291
R69	Unknown and unspecified causes of morbidity	1566	2703	47.8	51.2	55	81.8	86.6	91.3	-0.596	-0.512	-0.426
R70	Elevated erythrocyte sedimentation rate and abnormality of plasma viscosity	5666	9097	144	149	155	217	224	231	-0.449	-0.403	-0.356
R72	Abnormality of white blood cells, not elsewhere classified	150	193	3.46	4.41	5.48	4.36	5.43	6.57	-0.51	-0.206	0.101
R73	Elevated blood glucose level	6524	5290	187	194	201	145	151	158	0.193	0.246	0.297
R74	Abnormal serum enzyme levels	6969	6987	211	219	226	208	216	223	-0.0322	0.0149	0.0625
R76	Other abnormal immunological findings in serum	1294	1721	39.8	43	46.4	54.1	58.1	62.1	-0.399	-0.298	-0.195
R77	Other abnormalities of plasma proteins	992	1129	23.8	26.2	28.7	24.3	26.6	29	-0.139	-0.0161	0.112
R78	Findings of drugs and other substances, not normally found in blood	1737	1172	52.3	56.1	59.9	34.7	37.8	40.9	0.289	0.391	0.488
R79	Other abnormal findings of blood chemistry	16353	2840	441	452	462	70.6	74.3	78.4	1.41	1.43	1.46
R80	Isolated proteinuria	1967	1684	58.7	62.7	66.6	51.4	55	58.8	0.036	0.13	0.223
R81	Glycosuria	159	576	4.27	5.38	6.6	16.6	18.7	21	-1.28	-1.11	-0.94
R82	Other abnormal findings in urine	1463	1060	37.2	40.2	43.3	25	27.4	29.9	0.267	0.38	0.491
R83	Abnormal findings in cerebrospinal fluid	135	120	3.15	4.09	5.14	2.69	3.59	4.56	-0.208	0.13	0.484
R84	Abnormal findings in specimens from respiratory organs and thorax	862	916	20.8	22.9	25.2	20.4	22.5	24.7	-0.117	0.0199	0.156
R85	Abnormal findings in specimens from digestive organs and abdominal cavity	214	177	5.28	6.4	7.67	4.1	5.14	6.28	-0.0595	0.221	0.504
R89	Abnormal findings in specimens from other organs, systems and tissues	160	3209	4.25	5.32	6.55	96.9	102	107	-1.84	-1.8	-1.76
R90	Abnormal findings on diagnostic imaging of central nervous system	1414	1693	40.5	43.7	47	48.1	51.7	55.2	-0.266	-0.169	-0.0688
R91	Abnormal findings on diagnostic imaging of lung	43382	37975	1.25e+03	1.27e+03	1.28e+03	1.06e+03	1.07e+03	1.09e+03	0.147	0.166	0.185
R92	Abnormal findings on diagnostic imaging of breast	78	312	1.78	2.47	3.3	7.77	9.18	10.8	-1.37	-1.15	-0.912
R93	Abnormal findings on diagnostic imaging of other body structures	15986	17242	509	521	533	545	557	569	-0.0985	-0.0673	-0.0362
R94	Abnormal results of function studies	13680	14338	415	425	435	436	446	457	-0.0829	-0.0496	-0.016
R95	Sudden infant death syndrome	87	72	0.842	1.17	1.57	0.68	0.988	1.34	-0.265	0.166	0.608
R96	Other sudden death, cause unknown	3233	1873	80.9	85.1	89.4	41.7	44.6	47.5	0.549	0.625	0.7
R98	Unattended death	5315	3230	140	146	151	77.6	81.8	86.3	0.503	0.562	0.619
R99	Other ill-defined and unspecified causes of mortality	61458	48248	1.56e+03	1.57e+03	1.59e+03	1.03e+03	1.05e+03	1.06e+03	0.384	0.4	0.417
S00	Superficial injury of head	331859	234348	1.19e+04	1.19e+04	1.2e+04	8.47e+03	8.52e+03	8.57e+03	0.326	0.333	0.341
S01	Open wound of head	637378	335531	2.61e+04	2.62e+04	2.63e+04	1.26e+04	1.27e+04	1.28e+04	0.69	0.695	0.701
S02	Fracture of skull and facial bones	110118	56780	3.68e+03	3.71e+03	3.74e+03	1.94e+03	1.97e+03	1.99e+03	0.6	0.613	0.626
S03	Dislocation, sprain and strain of joints and ligaments of head	26808	19738	855	870	884	685	699	713	0.191	0.218	0.243
S04	Injury of cranial nerves	3293	3303	101	106	112	101	106	112	-0.0666	0.000381	0.0681
S05	Injury of eye and orbit	162996	72750	5.87e+03	5.91e+03	5.95e+03	2.55e+03	2.58e+03	2.61e+03	0.774	0.784	0.795
S06	Intracranial injury	184105	140964	6.05e+03	6.09e+03	6.13e+03	4.7e+03	4.74e+03	4.78e+03	0.24	0.25	0.259
S07	Crushing injury of head	654	370	18.5	20.7	23.1	10.4	12.1	14	0.353	0.521	0.687
S08	Traumatic amputation of part of head	484	271	13.8	15.7	17.6	7.53	8.94	10.5	0.346	0.545	0.733
S09	Other and unspecified injuries of head	23490	15236	741	754	768	501	513	525	0.351	0.381	0.409
S10	Superficial injury of neck	27189	25431	900	916	931	891	907	923	-0.0151	0.00978	0.0343
S11	Open wound of neck	7691	3994	242	250	258	131	137	143	0.536	0.585	0.635
S12	Fracture of neck	7985	4475	240	247	255	127	132	138	0.556	0.604	0.654
S13	Dislocation, sprain and strain of joints and ligaments at neck level	78246	92592	2.72e+03	2.74e+03	2.77e+03	3.37e+03	3.4e+03	3.43e+03	-0.227	-0.214	-0.201
S14	Injury of nerves and spinal cord at neck level	3826	1979	119	124	130	60.8	64.8	69	0.56	0.631	0.699
S15	Injury of blood vessels at neck level	1563	419	49.2	52.9	56.7	12.7	14.6	16.5	1.03	1.14	1.24
S16	Injury of muscle and tendon at neck level	1251	1209	38.7	41.8	45.2	39.1	42.4	45.8	-0.128	-0.0144	0.0949
S17	Crushing injury of neck	244	201	6.52	7.9	9.45	5.43	6.75	8.18	-0.113	0.156	0.431
S18	Traumatic amputation at neck level	57	49	1.05	1.6	2.25	0.831	1.3	1.93	-0.359	0.198	0.732
S19	Other and unspecified injuries of neck	2347	1999	73.6	78	82.4	65.4	69.4	73.8	0.031	0.116	0.198
S20	Superficial injury of thorax	145701	95249	4.92e+03	4.95e+03	4.99e+03	3.15e+03	3.18e+03	3.21e+03	0.426	0.437	0.448
S21	Open wound of thorax	8656	3471	278	287	295	114	120	125	0.778	0.822	0.869
S22	Fracture of rib(s), sternum and thoracic spine	48489	30182	1.48e+03	1.5e+03	1.52e+03	855	870	884	0.511	0.53	0.549
S23	Dislocation, sprain and strain of joints and ligaments of thorax	12760	11059	415	425	435	367	377	387	0.0839	0.118	0.153
S24	Injury of nerves and spinal cord at thorax level	1527	863	46.1	49.6	53.3	25.5	28.1	30.9	0.444	0.552	0.661
S25	Injury of blood vessels of thorax	653	440	18.5	20.6	23	12.2	14	15.9	0.219	0.382	0.547
S26	Injury of heart	335	148	8.98	10.6	12.4	3.68	4.74	5.89	0.525	0.768	1
S27	Injury of other and unspecified intrathoracic organs	13480	5882	415	426	436	174	181	188	0.77	0.808	0.843
S28	Crushing injury of thorax and traumatic amputation of part of thorax	153	89	3.91	4.94	6.13	2.13	2.94	3.88	0.152	0.509	0.849
S29	Other and unspecified injuries of thorax	2245	1181	70	74.4	78.6	36.6	39.9	43.3	0.511	0.604	0.694
S30	Superficial injury of abdomen, lower back and pelvis	84782	96827	2.72e+03	2.75e+03	2.77e+03	3.13e+03	3.16e+03	3.19e+03	-0.154	-0.14	-0.127
S31	Open wound of abdomen, lower back and pelvis	14588	8629	469	480	491	293	302	311	0.418	0.454	0.489
S32	Fracture of lumbar spine and pelvis	29780	52423	790	803	816	1.24e+03	1.26e+03	1.27e+03	-0.462	-0.441	-0.422
S33	Dislocation, sprain and strain of joints and ligaments of lumbar spine and pelvis	15998	17026	528	540	551	566	577	590	-0.0989	-0.0679	-0.0375
S34	Injury of nerves and lumbar spinal cord at abdomen, lower back and pelvis level	1112	829	33.5	36.5	39.6	24.7	27.3	30.1	0.158	0.286	0.412
S35	Injury of blood vessels at abdomen, lower back and pelvis level	515	372	14.5	16.4	18.5	10.1	11.8	13.5	0.141	0.326	0.505
S36	Injury of intra-abdominal organs	7460	4451	234	241	249	142	148	154	0.429	0.478	0.528
S37	Injury of urinary and pelvic organs	4850	2562	152	158	164	81	85.6	90.2	0.533	0.596	0.659
S38	Crushing injury and traumatic amputation of part of abdomen, lower back and pelvis	265	170	6.9	8.24	9.75	4.19	5.27	6.45	0.172	0.441	0.691
S39	Other and unspecified injuries of abdomen, lower back and pelvis	2314	1639	71.6	75.9	80.3	51.3	55.2	59	0.229	0.316	0.403
S40	Superficial injury of shoulder and upper arm	139587	120036	4.66e+03	4.69e+03	4.72e+03	4.01e+03	4.05e+03	4.08e+03	0.136	0.148	0.159
S41	Open wound of shoulder and upper arm	17500	9775	550	562	574	305	314	323	0.533	0.566	0.597
S42	Fracture of shoulder and upper arm	142134	153541	4.41e+03	4.44e+03	4.48e+03	4.8e+03	4.84e+03	4.87e+03	-0.0959	-0.0851	-0.0744
S43	Dislocation, sprain and strain of joints and ligaments of shoulder girdle	92834	49684	3.1e+03	3.13e+03	3.16e+03	1.63e+03	1.66e+03	1.68e+03	0.603	0.618	0.632
S44	Injury of nerves at shoulder and upper arm level	1887	1133	56.2	60	63.9	32.7	35.5	38.5	0.415	0.512	0.608
S45	Injury of blood vessels at shoulder and upper arm level	547	356	15.3	17.4	19.5	9.89	11.5	13.3	0.223	0.406	0.59
S46	Injury of muscle and tendon at shoulder and upper arm level	36659	18153	1.18e+03	1.2e+03	1.22e+03	571	584	595	0.669	0.691	0.713
S47	Crushing injury of shoulder and upper arm	573	533	16.2	18.3	20.5	15.4	17.5	19.8	-0.123	0.0435	0.207
S48	Traumatic amputation of shoulder and upper arm	162	106	4.05	5.14	6.36	2.48	3.34	4.31	0.0906	0.428	0.737
S49	Other and unspecified injuries of shoulder and upper arm	1831	1326	55.8	59.7	63.6	40.1	43.3	46.7	0.218	0.318	0.416
S50	Superficial injury of forearm	164149	174222	5.71e+03	5.75e+03	5.79e+03	6.61e+03	6.65e+03	6.7e+03	-0.155	-0.145	-0.136
S51	Open wound of forearm	108169	55808	3.55e+03	3.58e+03	3.61e+03	1.78e+03	1.8e+03	1.82e+03	0.65	0.663	0.676
S52	Fracture of forearm	218210	318984	7.33e+03	7.37e+03	7.41e+03	1.15e+04	1.16e+04	1.16e+04	-0.45	-0.443	-0.436
S53	Dislocation, sprain and strain of joints and ligaments of elbow	37714	47959	1.19e+03	1.2e+03	1.22e+03	1.69e+03	1.71e+03	1.73e+03	-0.365	-0.346	-0.328
S54	Injury of nerves at forearm level	2799	1296	89.1	93.8	98.8	40.5	43.7	47.2	0.646	0.728	0.809
S55	Injury of blood vessels at forearm level	968	527	28.5	31.2	34	15.3	17.3	19.5	0.433	0.574	0.715
S56	Injury of muscle and tendon at forearm level	7724	3588	252	260	269	117	122	128	0.672	0.72	0.769
S57	Crushing injury of forearm	306	185	8.39	10	11.7	4.96	6.18	7.5	0.218	0.473	0.712
S58	Traumatic amputation of forearm	133	60	3.28	4.27	5.38	1.36	2.03	2.8	0.325	0.714	1.07
S59	Other and unspecified injuries of forearm	2156	1685	66.5	70.6	74.8	53.8	57.7	61.7	0.113	0.201	0.288
S60	Superficial injury of wrist and hand	405348	354959	1.6e+04	1.61e+04	1.61e+04	1.48e+04	1.48e+04	1.49e+04	0.0739	0.0802	0.0867
S61	Open wound of wrist and hand	621958	334396	2.7e+04	2.71e+04	2.72e+04	1.3e+04	1.31e+04	1.32e+04	0.692	0.698	0.703
S62	Fracture at wrist and hand level	309383	201797	1.15e+04	1.15e+04	1.16e+04	7.49e+03	7.53e+03	7.58e+03	0.413	0.42	0.428
S63	Dislocation, sprain and strain of joints and ligaments at wrist and hand level	244544	237586	9.02e+03	9.07e+03	9.12e+03	9.45e+03	9.51e+03	9.56e+03	-0.0549	-0.0468	-0.0388
S64	Injury of nerves at wrist and hand level	10598	4828	350	360	370	160	167	174	0.692	0.734	0.777
S65	Injury of blood vessels at wrist and hand level	2072	1192	64.9	68.9	73.2	37.1	40.3	43.7	0.43	0.524	0.62
S66	Injury of muscle and tendon at wrist and hand level	44153	22520	1.49e+03	1.51e+03	1.53e+03	758	773	788	0.624	0.644	0.665
S67	Crushing injury of wrist and hand	2196	748	68.9	73.4	77.8	23.3	25.9	28.5	0.865	0.958	1.05
S68	Traumatic amputation of wrist and hand	11346	2541	368	378	388	80.9	85.6	90.3	1.23	1.26	1.3
S69	Other and unspecified injuries of wrist and hand	6324	5209	204	211	218	175	182	189	0.0947	0.148	0.2
S70	Superficial injury of hip and thigh	87481	120486	2.5e+03	2.53e+03	2.55e+03	3.21e+03	3.23e+03	3.26e+03	-0.258	-0.245	-0.233
S71	Open wound of hip and thigh	32666	14816	1.08e+03	1.1e+03	1.11e+03	506	518	530	0.693	0.718	0.742
S72	Fracture of femur	73130	149115	1.73e+03	1.75e+03	1.77e+03	3.06e+03	3.08e+03	3.11e+03	-0.565	-0.553	-0.541
S73	Dislocation, sprain and strain of joint and ligaments of hip	9595	14246	258	266	274	359	369	378	-0.36	-0.324	-0.287
S74	Injury of nerves at hip and thigh level	360	381	9.66	11.2	12.9	9.93	11.6	13.3	-0.229	-0.0284	0.168
S75	Injury of blood vessels at hip and thigh level	514	334	14.1	16	18	8.64	10.1	11.8	0.262	0.454	0.629
S76	Injury of muscle and tendon at hip and thigh level	11079	5948	353	362	372	192	199	206	0.539	0.58	0.621
S77	Crushing injury of hip and thigh	195	184	4.48	5.57	6.73	3.75	4.75	5.87	-0.144	0.158	0.448
S78	Traumatic amputation of hip and thigh	211	137	4.78	5.9	7.08	2.75	3.56	4.51	0.192	0.494	0.775
S79	Other and specified injuries of hip and thigh	1677	2065	46.8	50.2	53.7	56.3	60.1	64.1	-0.274	-0.18	-0.0877
S80	Superficial injury of lower leg	227411	225842	8.01e+03	8.05e+03	8.1e+03	8.24e+03	8.28e+03	8.34e+03	-0.0365	-0.0282	-0.0198
S81	Open wound of lower leg	121014	85959	3.97e+03	4e+03	4.04e+03	2.83e+03	2.85e+03	2.88e+03	0.323	0.335	0.347
S82	Fracture of lower leg, including ankle	141212	147455	4.67e+03	4.71e+03	4.74e+03	4.98e+03	5.01e+03	5.05e+03	-0.0742	-0.0636	-0.0529
S83	Dislocation, sprain and strain of joints and ligaments of knee	274783	223212	1.04e+04	1.05e+04	1.05e+04	8.51e+03	8.56e+03	8.61e+03	0.191	0.198	0.206
S84	Injury of nerves at lower leg level	1415	1055	41.9	45.2	48.7	30.1	33	35.9	0.199	0.312	0.423
S85	Injury of blood vessels at lower leg level	852	608	24.6	27.1	29.8	17.1	19.2	21.6	0.189	0.34	0.485
S86	Injury of muscle and tendon at lower leg level	40633	16904	1.4e+03	1.42e+03	1.44e+03	560	572	584	0.833	0.853	0.874
S87	Crushing injury of lower leg	363	240	10	11.7	13.5	6.52	7.89	9.39	0.163	0.391	0.61
S88	Traumatic amputation of lower leg	476	211	12.1	13.9	15.9	4.88	5.98	7.2	0.598	0.797	0.995
S89	Other and unspecified injuries of lower leg	4163	4211	121	126	132	117	123	128	-0.0335	0.027	0.0893
S90	Superficial injury of ankle and foot	281446	244882	1.06e+04	1.07e+04	1.07e+04	9.72e+03	9.77e+03	9.83e+03	0.0785	0.0859	0.0939
S91	Open wound of ankle and foot	102135	73874	3.45e+03	3.48e+03	3.51e+03	2.6e+03	2.63e+03	2.66e+03	0.264	0.278	0.291
S92	Fracture of foot, except ankle	141807	134160	4.94e+03	4.97e+03	5.01e+03	4.81e+03	4.84e+03	4.88e+03	0.0157	0.0264	0.0367
S93	Dislocation, sprain and strain of joints and ligaments at ankle and foot level	431142	429365	1.77e+04	1.78e+04	1.79e+04	1.86e+04	1.87e+04	1.88e+04	-0.0543	-0.0481	-0.0422
S94	Injury of nerves at ankle and foot level	712	579	21.3	23.7	26.2	17.8	19.9	22.4	0.0141	0.171	0.322
S95	Injury of blood vessels at ankle and foot level	419	399	11.9	13.7	15.7	11.4	13.3	15.2	-0.163	0.0351	0.23
S96	Injury of muscle and tendon at ankle and foot level	3906	2771	127	133	139	90.6	95.6	101	0.257	0.325	0.39
S97	Crushing injury of ankle and foot	658	318	19.5	21.9	24.2	9.4	11	12.8	0.49	0.661	0.823
S98	Traumatic amputation of ankle and foot	740	301	21.3	23.8	26.3	8.36	9.86	11.5	0.666	0.828	0.981
S99	Other and unspecified injuries of ankle and foot	3518	3314	111	116	122	109	114	120	-0.0488	0.0199	0.0847
T00	Superficial injuries involving multiple body regions	28772	24135	919	935	950	778	792	807	0.141	0.165	0.189
T01	Open wounds involving multiple body regions	3004	1696	89.8	94.7	99.6	49.9	53.5	57.2	0.477	0.555	0.635
T02	Fractures involving multiple body regions	1578	1150	44.8	48.2	51.8	31.1	33.9	36.8	0.24	0.347	0.454
T03	Dislocations, sprains and strains involving multiple body regions	915	968	26.9	29.6	32.3	29.3	32.1	35	-0.207	-0.0811	0.0452
T04	Crushing injuries involving multiple body regions	403	203	11.3	13.1	15	5.49	6.72	8.1	0.415	0.64	0.848
T05	Traumatic amputations involving multiple body regions	193	72	5.09	6.28	7.56	1.73	2.45	3.31	0.563	0.874	1.17
T06	Other injuries involving multiple body regions, not elsewhere classified	8263	4345	263	271	280	141	147	153	0.546	0.595	0.641
T07	Unspecified multiple injuries	21303	11549	690	704	718	384	394	404	0.536	0.565	0.595
T08	Fracture of spine, level unspecified	1761	2310	44.4	47.7	51.1	53.5	56.9	60.5	-0.265	-0.176	-0.0836
T09	Other injuries of spine and trunk, level unspecified	2920	1862	90.6	95.4	100	58.6	62.8	67	0.334	0.412	0.493
T10	Fracture of upper limb, level unspecified	945	795	26.6	29.1	31.7	22	24.4	27	0.0406	0.178	0.306
T11	Other injuries of upper limb, level unspecified	7655	4913	244	252	261	158	165	171	0.37	0.421	0.468
T12	Fracture of lower limb, level unspecified	1587	1507	44	47.2	50.5	40.1	43.1	46.3	-0.00653	0.0908	0.19
T13	Other injuries of lower limb, level unspecified	9066	6848	283	291	300	215	222	230	0.227	0.267	0.31
T14	Injury of unspecified body region	141317	117839	4.76e+03	4.8e+03	4.83e+03	4.02e+03	4.06e+03	4.09e+03	0.156	0.167	0.178
T15	Foreign body on external eye	188064	53557	6.95e+03	6.99e+03	7.04e+03	1.89e+03	1.91e+03	1.93e+03	1.13	1.14	1.15
T16	Foreign body in ear	14590	12104	464	475	486	419	430	441	0.0654	0.1	0.133
T17	Foreign body in respiratory tract	24708	27042	756	770	784	901	917	932	-0.199	-0.174	-0.149
T18	Foreign body in alimentary tract	27521	20681	829	843	858	636	649	662	0.235	0.261	0.286
T19	Foreign body in genitourinary tract	611	2818	17.8	20	22.3	88.7	93.8	98.7	-1.37	-1.3	-1.22
T20	Burn and corrosion of head and neck	12396	5833	396	406	416	192	199	206	0.645	0.682	0.72
T21	Burn and corrosion of trunk	7377	6426	222	229	237	204	211	219	0.0337	0.0819	0.13
T22	Burn and corrosion of shoulder and upper limb, except wrist and hand	19351	14417	616	629	641	479	490	501	0.217	0.248	0.278
T23	Burn and corrosion of wrist and hand	30075	20284	956	971	987	676	689	703	0.315	0.34	0.365
T24	Burn and corrosion of hip and lower limb, except ankle and foot	10257	9525	317	326	335	310	319	328	-0.0194	0.0209	0.0601
T25	Burn and corrosion of ankle and foot	6896	4341	212	219	227	138	144	150	0.363	0.413	0.466
T26	Burn and corrosion confined to eye and adnexa	23998	8224	814	828	844	280	289	297	0.939	0.966	0.993
T27	Burn and corrosion of respiratory tract	274	156	7.39	8.79	10.4	4.02	5.13	6.3	0.261	0.527	0.784
T28	Burn and corrosion of other internal organs	1094	852	31.6	34.5	37.5	24.9	27.5	30.2	0.0975	0.226	0.355
T29	Burns and corrosions of multiple body regions	1712	994	49.9	53.4	57.1	28.7	31.5	34.4	0.41	0.515	0.621
T30	Burn and corrosion, body region unspecified	15301	12578	482	493	505	416	426	437	0.112	0.146	0.18
T31	Burns classified according to extent of body surface involved	6469	4421	193	200	207	136	142	148	0.287	0.341	0.394
T32	Corrosions classified according to extent of body surface involved	338	128	9.33	10.9	12.6	3.27	4.31	5.42	0.633	0.872	1.1
T33	Superficial frostbite	414	173	11.7	13.4	15.3	4.61	5.73	6.97	0.576	0.8	1.01
T34	Frostbite with tissue necrosis	188	99	4.73	5.88	7.11	2.29	3.12	4.08	0.281	0.614	0.919
T35	Frostbite involving multiple body regions and unspecified frostbite	245	99	6.4	7.75	9.22	2.38	3.19	4.21	0.553	0.833	1.09
T36	Poisoning by systemic antibiotics	8279	12188	258	267	275	392	402	412	-0.442	-0.404	-0.367
T37	Poisoning by other systemic anti-infectives and antiparasitics	493	662	13.2	15	17	17.9	19.9	22.2	-0.442	-0.284	-0.126
T38	Poisoning by hormones and their synthetic substitutes and antagonists, not elsewhere classified	927	1058	26.5	29.1	31.8	31	33.7	36.7	-0.273	-0.148	-0.0216
T39	Poisoning by nonopioid analgesics, antipyretics and antirheumatics	15375	34745	492	503	514	1.22e+03	1.24e+03	1.26e+03	-0.865	-0.844	-0.822
T40	Poisoning by narcotics and psychodysleptics [hallucinogens]	14142	10408	449	460	471	329	338	348	0.27	0.305	0.34
T41	Poisoning by anaesthetics and therapeutic gases	645	561	18.8	21.1	23.6	16.3	18.4	20.7	-0.0298	0.135	0.297
T42	Poisoning by antiepileptic, sedative-hypnotic and antiparkinsonism drugs	10248	14536	330	338	348	460	471	483	-0.364	-0.328	-0.292
T43	Poisoning by psychotropic drugs, not elsewhere classified	12908	17099	420	430	440	573	586	599	-0.339	-0.307	-0.275
T44	Poisoning by drugs primarily affecting the autonomic nervous system	888	1187	25.8	28.4	31.1	36.1	39.4	42.6	-0.439	-0.321	-0.2
T45	Poisoning by primarily systemic and haematological agents, not elsewhere classified	3437	3842	85.4	89.6	94.1	87.9	92.3	96.8	-0.0943	-0.0293	0.0392
T46	Poisoning by agents primarily affecting the cardiovascular system	3438	4665	87.7	92.1	96.7	109	113	118	-0.271	-0.208	-0.142
T47	Poisoning by agents primarily affecting the gastrointestinal system	465	821	12.7	14.5	16.4	24.1	26.6	29.3	-0.733	-0.589	-0.436
T48	Poisoning by agents primarily acting on smooth and skeletal muscles and the respiratory system	1241	1620	36.2	39.2	42.5	48.2	51.9	55.7	-0.381	-0.278	-0.171
T49	Poisoning by topical agents primarily affecting skin and mucous membrane and by ophthalmological, otorhinolaryngological and dental drugs	211	282	5.29	6.51	7.78	7.56	8.96	10.5	-0.564	-0.32	-0.069
T50	Poisoning by diuretics and other and unspecified drugs, medicaments and biological substances	12313	14666	385	395	405	471	483	493	-0.232	-0.199	-0.166
T51	Toxic effect of alcohol	12540	7215	409	419	429	245	253	262	0.456	0.493	0.532
T52	Toxic effect of organic solvents	2803	1511	83.6	88.2	92.7	47.1	50.6	54.3	0.456	0.542	0.62
T53	Toxic effect of halogen derivatives of aliphatic and aromatic hydrocarbons	222	177	5.9	7.2	8.61	4.79	5.98	7.27	-0.0879	0.184	0.464
T54	Toxic effect of corrosive substances	1959	1327	57.8	61.6	65.5	40.2	43.3	46.8	0.249	0.35	0.442
T55	Toxic effect of soaps and detergents	1119	990	30.3	33	35.9	28.2	31.1	34	-0.0631	0.0612	0.182
T56	Toxic effect of metals	645	400	18.5	20.8	23.1	11.7	13.5	15.4	0.257	0.424	0.59
T57	Toxic effect of other inorganic substances	429	285	11.7	13.5	15.3	7.91	9.37	11	0.146	0.36	0.557
T58	Toxic effect of carbon monoxide	3753	2243	119	124	130	69.5	73.7	78.1	0.44	0.511	0.58
T59	Toxic effect of other gases, fumes and vapours	11357	8097	367	376	386	259	267	276	0.301	0.339	0.378
T60	Toxic effect of pesticides	550	405	15.3	17.3	19.4	11.5	13.4	15.3	0.0722	0.253	0.433
T61	Toxic effect of noxious substances eaten as seafood	216	138	5.64	6.89	8.27	3.42	4.4	5.47	0.162	0.441	0.719
T62	Toxic effect of other noxious substances eaten as food	2978	2679	87.4	91.8	96.4	87.6	92.6	97.7	-0.0809	-0.00809	0.0703
T63	Toxic effect of contact with venomous animals	55953	48412	1.84e+03	1.87e+03	1.89e+03	1.65e+03	1.67e+03	1.69e+03	0.0939	0.111	0.128
T64	Toxic effect of aflatoxin and other mycotoxin food contaminants	184	173	4.15	5.17	6.26	3.66	4.62	5.7	-0.183	0.117	0.411
T65	Toxic effect of other and unspecified substances	14016	13431	434	444	455	430	441	452	-0.0255	0.00786	0.0424
T66	Unspecified effects of radiation	1638	1733	46.4	49.7	53.4	48.4	51.9	55.5	-0.136	-0.0436	0.0512
T67	Effects of heat and light	1362	1345	37.2	40.2	43.3	36	39	42.1	-0.0781	0.0305	0.139
T68	Hypothermia	2604	1541	70.6	75	79.1	37.2	40.2	43.3	0.518	0.603	0.69
T69	Other effects of reduced temperature	183	342	4.56	5.67	6.88	8.96	10.5	12.1	-0.826	-0.594	-0.358
T70	Effects of air pressure and water pressure	939	393	28.5	31.3	34.2	11.1	12.9	14.7	0.695	0.835	0.966
T71	Asphyxiation	1235	873	37.4	40.6	43.8	26.6	29.2	32.1	0.207	0.325	0.443
T73	Effects of other deprivation	248	233	6.31	7.62	9.06	5.84	7.14	8.55	-0.193	0.0645	0.323
T74	Maltreatment syndromes	2651	3681	80.2	84.6	89.1	122	128	134	-0.476	-0.409	-0.34
T75	Effects of other external causes	17666	7289	586	599	611	245	254	262	0.777	0.809	0.841
T78	Adverse effects, not elsewhere classified	36191	47661	1.17e+03	1.19e+03	1.21e+03	1.59e+03	1.61e+03	1.63e+03	-0.316	-0.297	-0.278
T79	Certain early complications of trauma, not elsewhere classified	10599	7073	307	315	324	188	195	202	0.432	0.474	0.514
T80	Complications following infusion, transfusion and therapeutic injection	2561	2775	73.9	78	82.4	76.4	80.7	85.1	-0.112	-0.0346	0.0433
T81	Complications of procedures, not elsewhere classified	79684	97301	2.55e+03	2.58e+03	2.6e+03	3.09e+03	3.12e+03	3.15e+03	-0.203	-0.19	-0.177
T82	Complications of cardiac and vascular prosthetic devices, implants and grafts	4743	2928	126	132	137	73.3	77.5	81.7	0.456	0.519	0.581
T83	Complications of genitourinary prosthetic devices, implants and grafts	24883	7082	610	621	633	140	146	151	1.22	1.24	1.27
T84	Complications of internal orthopaedic prosthetic devices, implants and grafts	36029	50945	1.01e+03	1.02e+03	1.04e+03	1.35e+03	1.37e+03	1.39e+03	-0.311	-0.292	-0.272
T85	Complications of other internal prosthetic devices, implants and grafts	7238	13002	215	223	230	381	390	400	-0.586	-0.548	-0.508
T86	Failure and rejection of transplanted organs and tissues	2125	1406	66.4	70.6	75	43.3	46.8	50.2	0.314	0.407	0.499
T87	Complications peculiar to reattachment and amputation	2217	1354	60.7	64.4	68.3	34.3	37.3	40.2	0.444	0.535	0.625
T88	Other complications of surgical and medical care, not elsewhere classified	40867	53073	1.26e+03	1.28e+03	1.3e+03	1.63e+03	1.65e+03	1.67e+03	-0.272	-0.255	-0.237
T90	Sequelae of injuries of head	4824	2865	153	159	166	90.8	95.8	101	0.437	0.497	0.559
T91	Sequelae of injuries of neck and trunk	4492	4114	137	143	149	122	127	133	0.0547	0.117	0.178
T92	Sequelae of injuries of upper limb	76065	63565	2.55e+03	2.58e+03	2.61e+03	2.15e+03	2.17e+03	2.19e+03	0.158	0.173	0.187
T93	Sequelae of injuries of lower limb	74065	79930	2.39e+03	2.41e+03	2.44e+03	2.53e+03	2.56e+03	2.58e+03	-0.0728	-0.0589	-0.0442
T94	Sequelae of injuries involving multiple and unspecified body regions	1059	1244	31.5	34.4	37.4	36.7	39.9	43	-0.263	-0.15	-0.0303
T95	Sequelae of burns, corrosions and frostbite	1676	1327	50.7	54.5	58.3	41.7	45	48.5	0.0838	0.191	0.291
T96	Sequelae of poisoning by drugs, medicaments and biological substances	1466	1971	44.5	48	51.5	60.7	64.7	68.7	-0.388	-0.298	-0.204
T97	Sequelae of toxic effects of substances chiefly nonmedicinal as to source	354	196	9.71	11.3	13.1	5.32	6.59	7.95	0.297	0.532	0.756
T98	Sequelae of other and unspecified effects of external causes	16970	18672	538	550	562	595	608	620	-0.131	-0.1	-0.0702
