# Supplementary material for: Population-wide analysis of differences in disease progression patterns in men and women
Source: Nat Commun. 2019 Feb 8;10:666. doi: 10.1038/s41467-019-08475-9 (PMC6368599; doi:10.1038/s41467-019-08475-9)
Supplement: Supplementary file 5 — Supplementary Data 2 [file 41467_2019_8475_MOESM5_ESM.txt]

Code	Name	nMen	nWomen	MenMean	WomenMean	Diff2.5	DiffMean	Diff97.5	FDR
L72	Follicular cysts of skin and subcutaneous tissue	11781	10931	45.521	47.580	-2.562	-2.058553	-1.555064	3.487e-15
L73	Other follicular disorders	6471	10147	40.856	37.505	2.868	3.351022	3.833861	3.765e-41
L70	Acne	3722	4701	27.066	28.490	-1.994	-1.424642	-0.855638	1.998e-06
L71	Rosacea	4072	6708	54.406	46.546	7.236	7.859886	8.484271	1.349e-128
L74	Eccrine sweat disorders	406	586	38.049	45.028	-10.12	-6.979682	-3.839598	2.827e-05
L75	Apocrine sweat disorders	88	125	36.425	40.391	-8.789	-3.966357	0.856448	0.1379
K44	Diaphragmatic hernia	49127	55626	56.242	59.977	-3.946	-3.735526	-3.524608	2.181e-261
K45	Other abdominal hernia	6439	8295	48.297	48.794	-1.172	-0.496341	0.179576	0.189
K46	Unspecified abdominal hernia	2503	3058	56.218	56.460	-1.319	-0.241182	0.83636	0.7096
K40	Inguinal hernia	218045	31184	51.530	47.191	4.011	4.339396	4.667505	7.004e-146
K41	Femoral hernia	3613	6570	60.039	61.313	-2.096	-1.274446	-0.452704	0.003827
K42	Umbilical hernia	37779	20262	47.915	41.260	6.256	6.654696	7.053038	1.038e-230
K43	Ventral hernia	25742	30438	58.515	58.055	0.174	0.459676	0.745598	0.002682
B27	Infectious mononucleosis	10863	9905	19.531	18.585	0.644	0.946252	1.248439	2.105e-09
B26	Mumps	381	368	26.072	33.321	-10.663	-7.249180	-3.835128	6.594e-05
B25	Cytomegaloviral disease	1917	1612	39.571	41.914	-3.612	-2.342647	-1.072817	0.0005412
B24	Unspecified human immunodeficiency virus [HIV] disease	795	386	44.810	37.294	6.028	7.515945	9.004186	1.935e-21
B23	Human immunodeficiency virus [HIV] disease resulting in other conditions	5010	1690	42.553	36.084	5.826	6.468936	7.112285	1.205e-80
B22	Human immunodeficiency virus [HIV] disease resulting in other specified diseases	683	173	45.456	38.809	4.557	6.646745	8.736368	3.758e-09
B21	Human immunodeficiency virus [HIV] disease resulting in malignant neoplasms	495	64	44.663	41.454	-0.066	3.209035	6.48379	0.07426
B20	Human immunodeficiency virus [HIV] disease resulting in infectious and parasitic diseases	2182	802	43.648	38.301	4.291	5.346300	6.401702	5.847e-22
T88	Other complications of surgical and medical care, not elsewhere classified	40867	53073	48.508	49.857	-1.655	-1.349411	-1.043842	1.596e-17
T87	Complications peculiar to reattachment and amputation	2217	1354	59.803	63.702	-5.167	-3.899120	-2.631077	4.559e-09
T86	Failure and rejection of transplanted organs and tissues	2125	1406	46.855	48.028	-2.399	-1.172598	0.053623	0.08214
T85	Complications of other internal prosthetic devices, implants and grafts	7238	13002	56.966	53.787	2.578	3.178673	3.779065	1.479e-24
T84	Complications of internal orthopaedic prosthetic devices, implants and grafts	36029	50945	59.657	67.059	-7.653	-7.401623	-7.15059	0
T83	Complications of genitourinary prosthetic devices, implants and grafts	24883	7082	75.148	58.124	16.517	17.024374	17.532191	0
T82	Complications of cardiac and vascular prosthetic devices, implants and grafts	4743	2928	65.714	66.857	-1.865	-1.142765	-0.420457	0.003174
T81	Complications of procedures, not elsewhere classified	79684	97301	53.021	49.991	2.837	3.029841	3.223103	1.106e-205
T80	Complications following infusion, transfusion and therapeutic injection	2561	2775	50.970	51.821	-2.104	-0.851406	0.401273	0.2253
A51	Early syphilis	1071	233	38.742	35.199	1.615	3.543436	5.47178	0.0006163
A53	Other and unspecified syphilis	316	151	41.846	37.319	1.595	4.527322	7.460072	0.004172
A52	Late syphilis	257	96	49.086	51.698	-7.07	-2.612187	1.845847	0.2994
A55	Chlamydial lymphogranuloma (venereum)	137	140	46.329	38.050	2.945	8.278905	13.612574	0.003977
A54	Gonococcal infection	2164	1172	33.006	27.004	5.212	6.001217	6.789961	1.078e-47
A56	Other sexually transmitted chlamydial diseases	2738	4412	30.316	23.849	6.007	6.466349	6.926195	1.022e-152
A59	Trichomoniasis	17	243	42.852	41.442	-16.15	1.409392	18.968327	0.8935
H18	Other disorders of cornea	9953	12505	55.128	64.550	-9.968	-9.422002	-8.876114	5.132e-243
H19	Disorders of sclera and cornea in diseases classified elsewhere	2572	4104	51.702	56.173	-5.44	-4.470904	-3.501927	6.765e-19
H10	Conjunctivitis	71348	52279	33.300	38.240	-5.185	-4.939259	-4.693487	0
H11	Other disorders of conjunctiva	13168	11682	50.726	53.860	-3.647	-3.133865	-2.620799	2.703e-32
H13	Disorders of conjunctiva in diseases classified elsewhere	562	540	40.723	44.380	-6.754	-3.657039	-0.560153	0.02979
H15	Disorders of sclera	1463	2208	44.115	47.012	-4.12	-2.896814	-1.673648	7.356e-06
H16	Keratitis	15146	14732	43.124	48.881	-6.232	-5.756192	-5.280642	2.532e-122
H17	Corneal scars and opacities	3031	2365	53.455	59.191	-6.944	-5.736555	-4.528649	6.356e-20
Q99	Other chromosome abnormalities, not elsewhere classified	1016	1350	13.369	19.869	-7.691	-6.499907	-5.309115	1.621e-25
Q95	Balanced rearrangements and structural markers, not elsewhere classified	123	177	19.708	25.688	-9.845	-5.980003	-2.114744	0.004112
Q91	Edwards' syndrome and Patau's syndrome	104	253	12.086	20.112	-13.151	-8.025338	-2.89946	0.003754
Q90	Down's syndrome	1874	1797	24.747	26.423	-3.136	-1.676248	-0.216802	0.03479
Q93	Monosomies and deletions from the autosomes, not elsewhere classified	498	523	9.722	11.170	-2.866	-1.448126	-0.029763	0.06247
Q92	Other trisomies and partial trisomies of the autosomes, not elsewhere classified	178	167	10.659	14.824	-7.723	-4.164461	-0.605571	0.03146
E24	Cushing's syndrome	447	1330	49.040	49.049	-2.153	-0.009170	2.134351	0.9933
E25	Adrenogenital disorders	1437	1152	63.225	54.611	6.519	8.614691	10.710591	3.757e-15
E26	Hyperaldosteronism	618	872	57.130	56.525	-1.357	0.604940	2.56722	0.5998
E27	Other disorders of adrenal gland	3514	5895	53.157	47.381	4.79	5.775606	6.760907	1.051e-29
E20	Hypoparathyroidism	1427	2106	64.042	62.624	0.133	1.418478	2.704085	0.04296
E21	Hyperparathyroidism and other disorders of parathyroid gland	4632	13725	63.125	65.355	-2.78	-2.229716	-1.679034	6.982e-15
E22	Hyperfunction of pituitary gland	1885	8245	42.030	29.475	11.39	12.555340	13.720488	1.464e-90
E23	Hypofunction and other disorders of pituitary gland	5280	5201	41.660	42.632	-1.863	-0.972680	-0.082835	0.0449
D38	Neoplasm of uncertain or unknown behaviour of middle ear and respiratory and intrathoracic organs	3283	2783	68.152	68.537	-1.094	-0.385510	0.323053	0.3393
D36	Benign neoplasm of other and unspecified sites	2827	3299	47.643	48.684	-2.035	-1.040576	-0.046437	0.05558
D37	Neoplasm of uncertain or unknown behaviour of oral cavity and digestive organs	4089	4047	67.211	68.680	-2.128	-1.468612	-0.808775	2.553e-05
D34	Benign neoplasm of thyroid gland	1713	4619	50.472	48.661	0.843	1.811303	2.779895	0.0004504
D35	Benign neoplasm of other and unspecified endocrine glands	5201	7024	57.629	54.708	2.31	2.921192	3.532106	2.875e-20
D32	Benign neoplasm of meninges	2618	6806	61.554	63.426	-2.597	-1.871665	-1.146136	9.564e-07
D33	Benign neoplasm of brain and other parts of central nervous system	6106	6576	50.185	53.035	-3.548	-2.849779	-2.151602	3.994e-15
D30	Benign neoplasm of urinary organs	24201	9628	69.468	67.563	1.602	1.904620	2.207646	4.603e-34
D31	Benign neoplasm of eye and adnexa	3320	4281	49.744	51.854	-3.235	-2.110951	-0.986846	0.0004215
M54	Dorsalgia	183487	212991	46.616	50.005	-3.507	-3.388558	-3.270473	0
M51	Other intervertebral disc disorders	123665	121898	49.315	52.289	-3.094	-2.973891	-2.854211	0
M50	Cervical disc disorders	35248	39111	51.365	51.187	-0.0	0.178323	0.356654	0.06848
M53	Other dorsopathies, not elsewhere classified	17639	26261	47.874	47.356	0.198	0.518755	0.839343	0.002516
L08	Other local infections of skin and subcutaneous tissue	45520	33377	41.369	43.924	-2.881	-2.555199	-2.229787	1.273e-52
L05	Pilonidal cyst	26791	10765	30.078	27.906	1.885	2.172544	2.45987	1.081e-48
L04	Acute lymphadenitis	9599	8170	23.064	29.235	-6.837	-6.171801	-5.506283	2.455e-72
L03	Cellulitis	43185	28739	39.111	41.946	-3.171	-2.835404	-2.499984	9.58e-61
L02	Cutaneous abscess, furuncle and carbuncle	82844	65871	43.184	43.384	-0.422	-0.200326	0.02109	0.1014
L01	Impetigo	7630	6867	19.543	20.011	-1.235	-0.468468	0.297795	0.2792
L00	Staphylococcal scalded skin syndrome	1531	1417	7.728	8.806	-2.427	-1.078217	0.270969	0.1507
J81	Pulmonary oedema	14752	14092	74.561	78.729	-4.452	-4.167663	-3.883432	4.656e-178
J80	Adult respiratory distress syndrome	1197	882	59.334	58.222	-0.386	1.111827	2.610003	0.1842
J82	Pulmonary eosinophilia, not elsewhere classified	458	476	61.944	62.859	-3.086	-0.915043	1.256203	0.4633
J85	Abscess of lung and mediastinum	3234	1836	58.977	61.974	-4.03	-2.997115	-1.964035	3.242e-08
J84	Other interstitial pulmonary diseases	11975	9782	66.366	65.985	-0.064	0.380958	0.826171	0.1224
J86	Pyothorax	7475	3957	59.533	60.008	-1.223	-0.475001	0.272738	0.2596
B39	Histoplasmosis	64	74	37.667	44.760	-17.38	-7.093099	3.194266	0.2166
B34	Viral infection of unspecified site	68387	62647	11.428	14.629	-3.421	-3.201458	-2.981434	2.822e-177
B35	Dermatophytosis	4496	2955	45.051	43.669	0.224	1.381274	2.53881	0.0279
B36	Other superficial mycoses	2694	2624	43.260	43.046	-1.138	0.214194	1.566222	0.7957
B37	Candidiasis	15130	21131	55.371	53.574	1.221	1.796780	2.372838	2.425e-09
B30	Viral conjunctivitis	2455	2790	32.437	36.707	-5.533	-4.269988	-3.006539	9.954e-11
B33	Other viral diseases, not elsewhere classified	602	538	22.079	24.109	-4.856	-2.029924	0.796265	0.1983
T98	Sequelae of other and unspecified effects of external causes	16970	18672	41.468	45.248	-4.238	-3.780113	-3.322637	4.99e-58
T94	Sequelae of injuries involving multiple and unspecified body regions	1059	1244	43.245	48.153	-6.554	-4.907437	-3.261124	1.378e-08
T95	Sequelae of burns, corrosions and frostbite	1676	1327	32.203	33.540	-2.963	-1.337056	0.28913	0.1385
T96	Sequelae of poisoning by drugs, medicaments and biological substances	1466	1971	39.313	39.199	-1.295	0.113740	1.52243	0.8999
T97	Sequelae of toxic effects of substances chiefly nonmedicinal as to source	354	196	30.681	30.440	-3.555	0.241289	4.037804	0.9208
T90	Sequelae of injuries of head	4824	2865	39.452	41.569	-3.054	-2.117126	-1.180362	1.896e-05
T91	Sequelae of injuries of neck and trunk	4492	4114	46.749	52.018	-6.155	-5.268906	-4.382779	1.615e-30
T92	Sequelae of injuries of upper limb	76065	63565	38.776	46.860	-8.297	-8.084634	-7.872427	0
T93	Sequelae of injuries of lower limb	74065	79930	42.053	51.237	-9.402	-9.184378	-8.967022	0
I39	Endocarditis and heart valve disorders in diseases classified elsewhere	1017	743	62.510	66.079	-5.389	-3.568736	-1.748016	0.0002317
I38	Endocarditis, valve unspecified	2255	1378	64.323	65.442	-2.356	-1.118942	0.117637	0.1014
I33	Acute and subacute endocarditis	5301	2897	62.808	65.211	-3.257	-2.402756	-1.548852	8.328e-08
I32	Pericarditis in diseases classified elsewhere	589	438	53.346	55.383	-4.41	-2.036645	0.336394	0.1212
I31	Other diseases of pericardium	4423	2968	59.587	61.544	-2.761	-1.956984	-1.152856	3.944e-06
I30	Acute pericarditis	10144	3975	45.691	54.257	-9.264	-8.566206	-7.868549	6.193e-122
I37	Pulmonary valve disorders	575	661	36.603	40.261	-6.765	-3.657430	-0.549824	0.03033
I36	Nonrheumatic tricuspid valve disorders	1621	2070	64.080	68.798	-6.03	-4.717721	-3.405186	5.983e-12
I35	Nonrheumatic aortic valve disorders	48183	46328	70.690	75.474	-4.96	-4.784128	-4.608421	0
I34	Nonrheumatic mitral valve disorders	17555	20258	67.158	70.387	-3.549	-3.228776	-2.908617	1.114e-85
A46	Erysipelas	49642	40592	57.290	65.841	-8.818	-8.551511	-8.284735	0
A44	Bartonellosis	245	211	57.895	59.258	-5.934	-1.362320	3.209764	0.6126
A42	Actinomycosis	279	351	54.108	53.359	-2.288	0.749536	3.787042	0.6798
A40	Streptococcal septicaemia	5604	4914	59.641	62.055	-3.328	-2.413296	-1.498179	5.256e-07
A41	Other septicaemia	77766	63769	67.678	68.539	-1.07	-0.861587	-0.652972	1.747e-15
A48	Other bacterial diseases, not elsewhere classified	2398	1483	57.756	56.762	-0.301	0.993999	2.289177	0.1691
A49	Bacterial infection of unspecified site	30880	26033	55.621	58.215	-3.023	-2.594230	-2.165936	7.905e-32
K71	Toxic liver disease	3550	4342	52.875	53.192	-1.144	-0.316922	0.509879	0.5098
K70	Alcoholic liver disease	26251	12401	56.458	57.147	-0.922	-0.689025	-0.455915	1.651e-08
K73	Chronic hepatitis, not elsewhere classified	1752	2987	48.329	53.396	-6.154	-5.066565	-3.979628	3.332e-19
K72	Hepatic failure, not elsewhere classified	8742	6039	57.657	58.402	-1.266	-0.744604	-0.223002	0.00802
K75	Other inflammatory liver diseases	2483	2492	56.134	58.192	-3.138	-2.058463	-0.978539	0.0003433
K74	Fibrosis and cirrhosis of liver	9315	7363	59.814	61.213	-1.812	-1.398897	-0.986237	8.216e-11
K77	Liver disorders in diseases classified elsewhere	490	579	52.883	53.461	-2.942	-0.578082	1.786175	0.6824
K76	Other diseases of liver	15584	16321	53.941	56.499	-2.924	-2.557474	-2.19122	8.142e-42
H28	Cataract and other disorders of lens in diseases classified elsewhere	999	1019	63.738	64.541	-2.153	-0.802166	0.548421	0.2944
H25	Senile cataract	165242	264917	73.413	75.287	-1.937	-1.873968	-1.811419	0
H27	Other disorders of lens	4761	6048	60.706	70.243	-10.331	-9.537166	-8.743665	2.195e-118
H26	Other cataract	43118	72784	66.911	72.719	-5.996	-5.808133	-5.620022	0
H21	Other disorders of iris and ciliary body	2911	1787	42.573	54.084	-12.963	-11.510555	-10.058531	4.71e-52
H20	Iridocyclitis	10446	10985	46.377	50.704	-4.845	-4.326283	-3.807841	5.149e-59
H22	Disorders of iris and ciliary body in diseases classified elsewhere	334	340	47.071	47.630	-3.677	-0.559368	2.558191	0.7694
Q82	Other congenital malformations of skin	6631	10701	27.256	30.102	-3.497	-2.845820	-2.194852	3.665e-17
Q83	Congenital malformations of breast	109	5408	22.046	30.587	-11.942	-8.540985	-5.13954	5.025e-06
Q80	Congenital ichthyosis	566	605	30.158	40.689	-13.71	-10.531485	-7.353029	3.055e-10
Q81	Epidermolysis bullosa	209	196	27.667	30.568	-8.087	-2.900874	2.284917	0.324
Q86	Congenital malformation syndromes due to known exogenous causes, not elsewhere classified	257	207	11.196	10.495	-2.093	0.700497	3.493833	0.6747
Q87	Other specified congenital malformation syndromes affecting multiple systems	2714	2610	16.702	18.888	-3.189	-2.185364	-1.181666	3.904e-05
Q84	Other congenital malformations of integument	214	299	13.239	19.558	-10.008	-6.318884	-2.629348	0.001412
Q85	Phakomatoses, not elsewhere classified	2035	2083	26.073	28.854	-4.137	-2.780697	-1.424248	0.0001122
Q89	Other congenital malformations, not elsewhere classified	2042	1920	6.872	10.724	-4.924	-3.852023	-2.779673	6.054e-12
E11	Non-insulin-dependent diabetes mellitus	151152	121319	63.763	66.441	-2.787	-2.678020	-2.568953	0
E10	Insulin-dependent diabetes mellitus	69524	55738	56.909	59.962	-3.283	-3.052650	-2.822793	6.095e-148
E13	Other specified diabetes mellitus	5662	3478	58.817	58.726	-0.656	0.090725	0.837337	0.8444
E12	Malnutrition-related diabetes mellitus	1607	1034	62.100	63.724	-3.049	-1.624493	-0.200171	0.03621
E15	Nondiabetic hypoglycaemic coma	2662	1912	54.856	60.876	-7.303	-6.019763	-4.736961	1.912e-19
E14	Unspecified diabetes mellitus	37348	27680	61.104	62.741	-1.916	-1.636269	-1.356762	8.042e-30
E16	Other disorders of pancreatic internal secretion	19216	16304	55.041	58.744	-4.208	-3.702756	-3.197935	5.178e-46
G97	Postprocedural disorders of nervous system, not elsewhere classified	1342	2693	39.576	37.818	0.688	1.758404	2.828586	0.002161
G96	Other disorders of central nervous system	19626	21799	55.225	54.511	0.303	0.714130	1.124769	0.001129
G95	Other diseases of spinal cord	9354	7347	63.942	60.874	2.577	3.067677	3.558724	1.166e-33
G94	Other disorders of brain in diseases classified elsewhere	1517	1892	46.707	51.841	-6.635	-5.133844	-3.63294	6.211e-11
G93	Other disorders of brain	7685	7400	49.493	48.847	-0.08	0.646519	1.37334	0.1077
G92	Toxic encephalopathy	1360	244	53.598	53.257	-1.808	0.340960	2.490215	0.7952
G91	Hydrocephalus	6810	6212	48.312	52.311	-4.92	-3.999536	-3.078681	5.886e-17
G90	Disorders of autonomic nervous system	4002	3436	60.488	58.528	0.927	1.960033	2.993108	0.0003649
G99	Other disorders of nervous system in diseases classified elsewhere	1872	1664	54.043	54.745	-2.108	-0.702251	0.703296	0.3837
G98	Other disorders of nervous system, not elsewhere classified	7618	9736	45.848	46.168	-1.008	-0.319942	0.368294	0.4178
F23	Acute and transient psychotic disorders	2775	2688	48.023	53.903	-7.016	-5.880461	-4.744991	1.982e-23
F22	Persistent delusional disorders	1801	2619	54.442	66.257	-12.985	-11.814896	-10.644752	3.074e-82
F21	Schizotypal disorder	411	419	42.935	40.163	0.55	2.772528	4.99481	0.02136
F20	Schizophrenia	8586	7312	47.124	48.744	-2.17	-1.620098	-1.070304	1.845e-08
F25	Schizoaffective disorders	490	742	49.680	50.223	-2.482	-0.542878	1.396442	0.6365
F24	Induced delusional disorder	82	113	45.671	56.763	-17.524	-11.091394	-4.658532	0.001411
F29	Unspecified nonorganic psychosis	943	1171	47.958	52.806	-6.596	-4.847404	-3.099284	1.368e-07
F28	Other nonorganic psychotic disorders	307	361	44.473	48.977	-7.462	-4.504040	-1.545647	0.004648
M48	Other spondylopathies	44460	52931	64.420	67.560	-3.305	-3.140243	-2.975758	5.129e-303
M49	Spondylopathies in diseases classified elsewhere	786	795	62.049	65.366	-5.098	-3.317120	-1.536577	0.000479
M42	Spinal osteochondrosis	6483	3819	38.914	42.772	-4.595	-3.857666	-3.120057	6.417e-24
M43	Other deforming dorsopathies	17771	22847	42.908	51.505	-9.053	-8.596878	-8.14032	8.984e-292
M40	Kyphosis and lordosis	3072	3310	38.480	43.995	-6.54	-5.514789	-4.489666	3.34e-25
M41	Scoliosis	11697	22199	28.829	34.583	-6.278	-5.753062	-5.22807	1.395e-100
M46	Other inflammatory spondylopathies	6434	6805	50.449	48.245	1.55	2.203568	2.857128	1.048e-10
M47	Spondylosis	46934	55437	58.271	61.128	-3.031	-2.857189	-2.683711	2.331e-226
M45	Ankylosing spondylitis	5825	3084	46.138	43.795	1.671	2.343652	3.016129	2.437e-11
L14	Bullous disorders in diseases classified elsewhere	94	65	60.630	61.600	-6.944	-0.970514	5.002588	0.791
L10	Pemphigus	448	521	57.916	59.556	-4.688	-1.639975	1.407725	0.344
L11	Other acantholytic disorders	337	231	64.187	59.921	1.184	4.266332	7.348623	0.01041
L12	Pemphigoid	1355	1773	73.929	76.190	-3.393	-2.260968	-1.128591	0.0001719
L13	Other bullous disorders	641	795	50.351	53.233	-5.786	-2.881818	0.022849	0.0709
J96	Respiratory failure, not elsewhere classified	64123	61608	62.981	66.314	-3.581	-3.333223	-3.08559	5.84e-152
J94	Other pleural conditions	7630	5519	65.114	68.442	-3.963	-3.327690	-2.692164	4.941e-24
J95	Postprocedural respiratory disorders, not elsewhere classified	3426	2705	63.787	65.396	-2.514	-1.608716	-0.703423	0.0008685
J92	Pleural plaque	5359	469	69.361	68.146	-0.016	1.214950	2.445784	0.07224
J93	Pneumothorax	17577	9489	51.943	58.188	-6.772	-6.244328	-5.716884	1.064e-116
J90	Pleural effusion, not elsewhere classified	16546	13164	68.080	70.332	-2.62	-2.252330	-1.884616	1.779e-32
J91	Pleural effusion in conditions classified elsewhere	7310	6868	67.678	68.874	-1.722	-1.196519	-0.671224	1.611e-05
J98	Other respiratory disorders	18779	16624	52.055	54.409	-2.911	-2.354274	-1.797187	3.834e-16
J99	Respiratory disorders in diseases classified elsewhere	1915	1526	50.001	52.479	-4.228	-2.477317	-0.726903	0.008623
B01	Varicella [chickenpox]	4690	3801	8.172	8.394	-0.854	-0.221462	0.411504	0.5507
B00	Herpesviral [herpes simplex] infections	5424	7371	36.765	38.979	-3.125	-2.214660	-1.304739	3.908e-06
B02	Zoster [herpes zoster]	7416	9889	59.414	64.425	-5.69	-5.010502	-4.331481	2.131e-46
B05	Measles	212	164	14.648	16.399	-6.032	-1.751544	2.529288	0.4769
B07	Viral warts	6615	7294	33.895	33.208	0.025	0.687409	1.350136	0.058
B09	Unspecified viral infection characterized by skin and mucous membrane lesions	1062	942	12.183	15.352	-4.984	-3.169139	-1.353949	0.001089
B08	Other viral infections characterized by skin and mucous membrane lesions, not elsewhere classified	4307	3932	11.499	11.457	-0.672	0.041898	0.75621	0.9245
I28	Other diseases of pulmonary vessels	488	404	60.819	60.244	-2.372	0.575557	3.522832	0.7495
I20	Angina pectoris	181013	126700	63.373	66.880	-3.602	-3.506788	-3.411598	0
I21	Acute myocardial infarction	139058	84166	66.933	73.576	-6.756	-6.643671	-6.530908	0
I22	Subsequent myocardial infarction	2705	1541	68.735	74.703	-6.724	-5.967815	-5.211249	2.23e-51
I23	Certain current complications following acute myocardial infarction	1305	804	66.358	70.402	-5.35	-4.044046	-2.737841	3.86e-09
I24	Other acute ischaemic heart diseases	9129	5825	65.717	70.010	-4.76	-4.292549	-3.824649	1.443e-70
I25	Chronic ischaemic heart disease	200864	130991	67.834	73.732	-5.985	-5.897519	-5.810459	0
I26	Pulmonary embolism	26940	31195	65.937	67.300	-1.633	-1.362675	-1.092321	1.952e-22
I27	Other pulmonary heart diseases	9130	10247	68.669	70.489	-2.258	-1.820561	-1.383016	1.123e-15
S19	Other and unspecified injuries of neck	2347	1999	30.961	32.515	-2.667	-1.554144	-0.440805	0.009642
S18	Traumatic amputation at neck level	57	49	50.122	58.923	-19.473	-8.800856	1.871281	0.1361
S13	Dislocation, sprain and strain of joints and ligaments at neck level	78246	92592	32.211	32.647	-0.587	-0.436329	-0.285307	3.484e-08
S12	Fracture of neck	7985	4475	46.716	55.403	-9.555	-8.687009	-7.819015	6.384e-83
S11	Open wound of neck	7691	3994	28.540	31.673	-4.055	-3.133160	-2.211195	7.686e-11
S10	Superficial injury of neck	27189	25431	29.304	31.109	-2.107	-1.804997	-1.50283	5.445e-31
S17	Crushing injury of neck	244	201	35.134	41.970	-10.945	-6.836402	-2.727699	0.001958
S16	Injury of muscle and tendon at neck level	1251	1209	30.747	32.283	-2.917	-1.536381	-0.155454	0.04114
S15	Injury of blood vessels at neck level	1563	419	34.645	36.320	-3.87	-1.675203	0.51951	0.1711
S14	Injury of nerves and spinal cord at neck level	3826	1979	41.685	41.877	-1.38	-0.191684	0.99629	0.7935
K66	Other disorders of peritoneum	1587	6042	52.392	47.590	3.69	4.801844	5.914108	1.433e-16
K67	Disorders of peritoneum in infectious diseases classified elsewhere	96	143	61.434	64.411	-8.213	-2.976711	2.259998	0.3154
K65	Peritonitis	13332	14253	58.209	58.949	-1.21	-0.739884	-0.270098	0.003316
K62	Other diseases of anus and rectum	65998	73103	56.847	60.918	-4.293	-4.070202	-3.847423	2.209e-278
K63	Other diseases of intestine	10570	12235	60.033	60.946	-1.437	-0.913319	-0.389815	0.001088
K60	Fissure and fistula of anal and rectal regions	29412	24728	44.000	41.222	2.464	2.778155	3.092093	2.046e-66
K61	Abscess of anal and rectal regions	29816	13374	42.451	42.649	-0.564	-0.198161	0.168166	0.342
H32	Chorioretinal disorders in diseases classified elsewhere	348	375	43.154	44.486	-4.459	-1.332591	1.793393	0.4578
H33	Retinal detachments and breaks	20629	18431	59.144	61.923	-3.073	-2.778924	-2.484471	2.939e-75
H30	Chorioretinal inflammation	1708	2009	44.918	47.143	-3.472	-2.225325	-0.97843	0.0008264
H31	Other disorders of choroid	1349	1438	54.085	60.154	-7.776	-6.069824	-4.363704	1.02e-11
H36	Retinal disorders in diseases classified elsewhere	26858	19622	57.728	59.889	-2.466	-2.161294	-1.856867	3.312e-43
H34	Retinal vascular occlusions	11341	11161	67.813	71.373	-3.905	-3.560519	-3.216461	8.523e-90
H35	Other retinal disorders	59501	87315	68.107	73.241	-5.312	-5.133388	-4.955043	0
E06	Thyroiditis	2477	12925	49.748	45.589	3.385	4.158806	4.932677	5.596e-25
E07	Other disorders of thyroid	881	3056	49.145	48.688	-1.034	0.456376	1.946418	0.6022
E04	Other nontoxic goitre	13890	69280	56.326	52.291	3.754	4.034323	4.3142	2.658e-171
E05	Thyrotoxicosis [hyperthyroidism]	16789	74695	61.074	58.647	2.142	2.427930	2.714198	5.568e-61
E02	Subclinical iodine-deficiency hypothyroidism	56	226	63.139	64.161	-6.372	-1.021459	4.329094	0.7521
E03	Other hypothyroidism	13596	72503	60.607	58.648	1.575	1.958591	2.342017	5.664e-23
E01	Iodine-deficiency-related thyroid disorders and allied conditions	336	1908	55.914	53.820	0.146	2.093883	4.041699	0.04881
G80	Cerebral palsy	6467	5048	18.892	21.442	-3.359	-2.549568	-1.740195	1.707e-09
G81	Hemiplegia	3576	3167	46.244	50.013	-5.148	-3.768781	-2.390037	1.955e-07
G82	Paraplegia and tetraplegia	7809	5220	44.211	46.168	-2.814	-1.956949	-1.100165	1.528e-05
G83	Other paralytic syndromes	3402	3330	51.410	50.790	-0.385	0.619147	1.623617	0.275
F30	Manic episode	560	697	58.078	62.423	-6.442	-4.344677	-2.247517	9.726e-05
F31	Bipolar affective disorder	3272	5919	58.490	59.376	-1.575	-0.886585	-0.197816	0.01723
F32	Depressive episode	31883	56529	63.935	64.601	-0.925	-0.665574	-0.406458	1.036e-06
F33	Recurrent depressive disorder	12361	28009	61.215	59.716	1.093	1.499176	1.905064	1.287e-12
F34	Persistent mood [affective] disorders	2223	4788	63.645	64.644	-1.919	-0.998381	-0.07763	0.04663
F38	Other mood [affective] disorders	150	252	46.278	48.431	-6.67	-2.152984	2.363876	0.4051
F39	Unspecified mood [affective] disorder	598	1097	51.672	52.891	-3.268	-1.219071	0.830001	0.2936
P03	Fetus and newborn affected by other complications of labour and delivery	24871	19256	0.056	0.132	-0.1	-0.075817	-0.052098	9.517e-10
P02	Fetus and newborn affected by complications of placenta, cord and membranes	2058	2105	0.184	5.658	-6.011	-5.473819	-4.936234	3.316e-81
P01	Fetus and newborn affected by maternal complications of pregnancy	12610	11357	0.082	0.844	-0.854	-0.762128	-0.670569	1.937e-58
P00	Fetus and newborn affected by maternal conditions that may be unrelated to present pregnancy	410	384	0.357	3.882	-4.629	-3.524950	-2.420618	1.992e-09
P07	Disorders related to short gestation and low birth weight, not elsewhere classified	47123	41687	0.082	0.164	-0.099	-0.081892	-0.064297	2.541e-19
P05	Slow fetal growth and fetal malnutrition	19391	19419	0.105	0.241	-0.171	-0.135851	-0.100404	1.72e-13
P04	Fetus and newborn affected by noxious influences transmitted via placenta or breast milk	1326	1662	5.670	12.010	-7.42	-6.340378	-5.260809	2.007e-29
P08	Disorders related to long gestation and high birth weight	39748	30834	0.010	0.146	-0.159	-0.135847	-0.113013	1.003e-30
M36	Systemic disorders of connective tissue in diseases classified elsewhere	316	365	44.614	49.827	-9.329	-5.213518	-1.098396	0.01934
M35	Other systemic involvement of connective tissue	18308	48695	55.544	54.567	0.527	0.977594	1.427924	4.076e-05
M34	Systemic sclerosis	721	2422	53.509	55.502	-3.466	-1.992937	-0.520103	0.01227
M33	Dermatopolymyositis	906	1233	55.441	55.149	-1.366	0.292038	1.949645	0.7733
M32	Systemic lupus erythematosus	804	4377	52.296	47.532	3.422	4.763344	6.105141	1.512e-11
M31	Other necrotizing vasculopathies	7171	12290	66.532	69.288	-3.207	-2.755158	-2.303149	4.175e-32
M30	Polyarteritis nodosa and related conditions	1337	1857	44.053	57.284	-15.387	-13.231081	-11.075368	6.397e-32
J69	Pneumonitis due to solids and liquids	9004	5544	63.782	66.894	-3.936	-3.112107	-2.288212	4.014e-13
J68	Respiratory conditions due to inhalation of chemicals, gases, fumes and vapours	1490	952	43.167	44.490	-3.102	-1.323324	0.455199	0.1832
J63	Pneumoconiosis due to other inorganic dusts	122	60	64.576	59.594	-1.504	4.981460	11.46713	0.1668
J62	Pneumoconiosis due to dust containing silica	313	26	65.101	40.904	11.788	24.197236	36.606419	0.0007951
J61	Pneumoconiosis due to asbestos and other mineral fibres	1584	50	70.707	71.511	-4.148	-0.803810	2.540349	0.6824
J67	Hypersensitivity pneumonitis due to organic dust	717	593	51.103	50.215	-1.086	0.887932	2.861829	0.4331
J66	Airway disease due to specific organic dust	80	53	46.261	46.541	-9.203	-0.280048	8.642515	0.9561
J64	Unspecified pneumoconiosis	470	361	67.218	72.744	-7.95	-5.526586	-3.10366	1.723e-05
B16	Acute hepatitis B	1930	1281	38.608	36.936	0.538	1.672284	2.806189	0.006114
B17	Other acute viral hepatitis	1634	1245	41.318	41.513	-1.448	-0.195134	1.057244	0.7991
B15	Acute hepatitis A	1057	768	35.383	36.255	-2.86	-0.871323	1.117128	0.4452
B18	Chronic viral hepatitis	11193	7502	42.956	41.004	1.548	1.951787	2.355287	1.001e-20
B19	Unspecified viral hepatitis	1398	1111	40.146	41.239	-2.589	-1.093738	0.401445	0.1904
L21	Seborrhoeic dermatitis	6375	4728	45.502	44.669	-0.076	0.832697	1.741538	0.09699
L20	Atopic dermatitis	19370	20846	13.983	18.662	-5.028	-4.679606	-4.331368	1.354e-150
L23	Allergic contact dermatitis	7128	14586	44.859	44.132	0.185	0.727267	1.269606	0.01302
L22	Diaper [napkin] dermatitis	682	812	1.449	1.556	-0.53	-0.107481	0.315449	0.6712
L25	Unspecified contact dermatitis	2714	3809	44.764	44.745	-0.965	0.019277	1.00401	0.9729
L24	Irritant contact dermatitis	3711	5684	40.261	38.910	0.705	1.351087	1.99696	7.942e-05
L27	Dermatitis due to substances taken internally	3059	4014	56.349	56.309	-1.069	0.040129	1.149024	0.9518
L26	Exfoliative dermatitis	312	245	64.087	61.509	-1.117	2.578755	6.274629	0.2121
L29	Pruritus	4542	6127	51.481	49.426	1.198	2.055018	2.912375	5.522e-06
L28	Lichen simplex chronicus and prurigo	3467	4912	57.427	56.677	-0.133	0.750701	1.634827	0.1255
I15	Secondary hypertension	13498	13494	61.144	63.638	-2.909	-2.493418	-2.077413	3.721e-31
I11	Hypertensive heart disease	14841	13989	70.105	74.914	-5.101	-4.808683	-4.516052	1.676e-222
I10	Essential (primary) hypertension	329145	378499	64.653	67.844	-3.256	-3.190660	-3.125271	0
I13	Hypertensive heart and renal disease	1742	1209	68.356	71.586	-4.412	-3.230382	-2.049028	2.023e-07
I12	Hypertensive renal disease	5282	3233	63.768	65.370	-2.375	-1.601603	-0.827721	9.557e-05
S08	Traumatic amputation of part of head	484	271	35.756	41.383	-9.139	-5.626721	-2.114907	0.002867
S09	Other and unspecified injuries of head	23490	15236	28.223	33.295	-5.561	-5.072873	-4.585233	7.33e-91
S00	Superficial injury of head	331859	234348	26.320	32.810	-6.624	-6.489834	-6.355869	0
S01	Open wound of head	637378	335531	28.081	35.236	-7.275	-7.154737	-7.034934	0
S02	Fracture of skull and facial bones	110118	56780	29.381	37.756	-8.618	-8.375571	-8.133492	0
S03	Dislocation, sprain and strain of joints and ligaments of head	26808	19738	21.788	26.731	-5.336	-4.943520	-4.55118	1.378e-132
S04	Injury of cranial nerves	3293	3303	41.925	45.198	-4.331	-3.273308	-2.215423	3.401e-09
S05	Injury of eye and orbit	162996	72750	34.111	36.337	-2.396	-2.226376	-2.057134	3.22e-145
S06	Intracranial injury	184105	140964	33.414	37.679	-4.448	-4.264459	-4.081166	0
S07	Crushing injury of head	654	370	32.995	39.856	-10.042	-6.860487	-3.678997	5.072e-05
K93	Disorders of other digestive organs in diseases classified elsewhere	77	101	51.736	50.956	-6.343	0.779582	7.901948	0.86
K92	Other diseases of digestive system	53327	45669	63.111	69.088	-6.236	-5.977288	-5.718266	0
K91	Postprocedural disorders of digestive system, not elsewhere classified	5853	7584	58.614	57.774	0.192	0.840809	1.489635	0.01648
K90	Intestinal malabsorption	5503	9351	38.853	38.847	-0.809	0.006665	0.822619	0.9879
H47	Other disorders of optic [2nd] nerve and visual pathways	5296	5678	45.602	46.285	-1.618	-0.682825	0.252628	0.1912
H46	Optic neuritis	1684	3185	42.239	39.490	1.838	2.749590	3.660823	8.743e-09
H45	Disorders of vitreous body and globe in diseases classified elsewhere	962	884	58.536	62.564	-5.585	-4.028166	-2.471669	9.217e-07
H44	Disorders of globe	6798	8554	50.686	52.693	-2.651	-2.006937	-1.363098	2.509e-09
H43	Disorders of vitreous body	18542	22087	62.293	63.981	-1.975	-1.687655	-1.400108	5.954e-30
H42	Glaucoma in diseases classified elsewhere	172	237	61.522	65.567	-8.214	-4.045249	0.123789	0.0775
H40	Glaucoma	23842	34012	67.482	71.345	-4.116	-3.863023	-3.609608	2.593e-193
H49	Paralytic strabismus	5836	5710	50.408	51.591	-2.065	-1.183106	-0.301266	0.01299
H48	Disorders of optic [2nd] nerve and visual pathways in diseases classified elsewhere	758	862	37.384	40.336	-5.358	-2.952005	-0.546475	0.0236
G53	Cranial nerve disorders in diseases classified elsewhere	435	505	57.841	61.952	-6.965	-4.110087	-1.255166	0.007583
G52	Disorders of other cranial nerves	1048	988	53.278	53.387	-1.803	-0.109207	1.585035	0.9203
G51	Facial nerve disorders	12469	12291	45.780	46.587	-1.34	-0.806345	-0.27258	0.004904
G50	Disorders of trigeminal nerve	4346	8667	56.734	55.788	0.317	0.946540	1.576206	0.005122
G57	Mononeuropathies of lower limb	10931	14027	51.201	52.024	-1.22	-0.822831	-0.425381	9.453e-05
G56	Mononeuropathies of upper limb	65133	101565	52.154	52.667	-0.673	-0.513579	-0.354306	6.658e-10
G55	Nerve root and plexus compressions in diseases classified elsewhere	3605	2997	58.377	56.525	1.102	1.852350	2.6027	2.829e-06
G54	Nerve root and plexus disorders	6357	6049	51.897	50.189	1.124	1.707958	2.292386	2.434e-08
G59	Mononeuropathy in diseases classified elsewhere	223	172	60.519	60.171	-2.878	0.347473	3.573161	0.8619
G58	Other mononeuropathies	1770	1484	52.455	53.103	-1.81	-0.647935	0.514027	0.3263
N99	Postprocedural disorders of genitourinary system, not elsewhere classified	10036	11564	64.426	54.752	9.15	9.673698	10.197378	2.59e-277
F05	Delirium, not induced by alcohol and other psychoactive substances	11540	10871	73.963	80.550	-6.945	-6.587271	-6.2296	3.199e-276
F04	Organic amnesic syndrome, not induced by alcohol and other psychoactive substances	671	702	65.893	70.506	-6.198	-4.613341	-3.029089	3.198e-08
F07	Personality and behavioural disorders due to brain disease, damage and dysfunction	2634	2517	48.060	49.801	-2.896	-1.740814	-0.586093	0.004995
F06	Other mental disorders due to brain damage and dysfunction and to physical disease	4927	5319	63.803	67.814	-4.743	-4.011258	-3.279269	3.548e-26
F01	Vascular dementia	7689	8427	77.455	81.420	-4.238	-3.964851	-3.691339	4.029e-172
F00	Dementia in Alzheimer's disease	10783	18894	80.143	82.247	-2.293	-2.104754	-1.916708	1.263e-104
F03	Unspecified dementia	35853	55689	79.143	82.914	-3.898	-3.771054	-3.644136	0
F02	Dementia in other diseases classified elsewhere	3229	2589	72.544	76.054	-4.117	-3.509605	-2.901743	9.103e-29
F09	Unspecified organic or symptomatic mental disorder	626	788	57.989	59.331	-3.708	-1.342557	1.02335	0.3176
P10	Intracranial laceration and haemorrhage due to birth injury	221	124	5.353	10.161	-8.893	-4.807397	-0.721395	0.03059
P11	Other birth injuries to central nervous system	148	140	18.721	21.207	-8.387	-2.486115	3.414491	0.4628
P12	Birth injury to scalp	2875	1601	0.143	0.287	-0.34	-0.143805	0.052502	0.1898
P13	Birth injury to skeleton	1118	858	0.169	0.421	-0.568	-0.252210	0.063261	0.1506
P14	Birth injury to peripheral nervous system	1119	1043	3.738	5.275	-2.607	-1.536715	-0.466199	0.007706
P15	Other birth injuries	447	453	1.234	14.678	-15.215	-13.444219	-11.673881	1.049e-41
M24	Other specific joint derangements	34229	27177	35.245	36.442	-1.519	-1.196665	-0.87444	9.56e-13
M25	Other joint disorders, not elsewhere classified	41164	64663	43.145	45.226	-2.324	-2.080826	-1.837465	3.694e-62
M20	Acquired deformities of fingers and toes	24038	81249	49.877	52.665	-3.059	-2.787339	-2.515911	9.198e-89
M21	Other acquired deformities of limbs	21814	32668	35.922	45.433	-9.931	-9.511487	-9.091864	0
M22	Disorders of patella	36731	61192	30.932	27.823	2.936	3.108720	3.281629	8.778e-269
M23	Internal derangement of knee	204569	180668	41.447	42.672	-1.333	-1.225322	-1.117835	1.335e-109
D89	Other disorders involving the immune mechanism, not elsewhere classified	701	793	47.891	49.724	-4.568	-1.833353	0.901401	0.2319
D86	Sarcoidosis	8205	6915	45.786	48.296	-3.029	-2.510029	-1.99079	1.07e-20
D84	Other immunodeficiencies	1652	1932	22.442	31.661	-10.893	-9.218296	-7.54347	3.865e-26
D83	Common variable immunodeficiency	737	758	24.695	31.417	-9.304	-6.721775	-4.139873	8.048e-07
D82	Immunodeficiency associated with other major defects	321	289	23.198	27.637	-8.386	-4.439188	-0.491878	0.03905
D81	Combined immunodeficiencies	317	368	33.841	42.146	-12.337	-8.305418	-4.27399	0.0001103
D80	Immunodeficiency with predominantly antibody defects	1179	1495	35.032	43.391	-10.279	-8.359344	-6.439641	7.339e-17
J70	Respiratory conditions due to other external agents	794	972	60.757	65.067	-6.088	-4.310410	-2.532823	4.496e-06
T49	Poisoning by topical agents primarily affecting skin and mucous membrane and by ophthalmological, otorhinolaryngological and dental drugs	211	282	25.756	32.800	-11.543	-7.043289	-2.543712	0.003603
T48	Poisoning by agents primarily acting on smooth and skeletal muscles and the respiratory system	1241	1620	34.639	39.651	-6.888	-5.012692	-3.137096	3.831e-07
T43	Poisoning by psychotropic drugs, not elsewhere classified	12908	17099	35.537	40.019	-4.895	-4.482309	-4.069745	5.449e-99
T42	Poisoning by antiepileptic, sedative-hypnotic and antiparkinsonism drugs	10248	14536	43.984	47.188	-3.686	-3.203765	-2.721296	6.567e-38
T41	Poisoning by anaesthetics and therapeutic gases	645	561	38.063	43.778	-7.971	-5.715609	-3.460559	1.629e-06
T40	Poisoning by narcotics and psychodysleptics [hallucinogens]	14142	10408	37.327	46.534	-9.742	-9.207062	-8.671986	3.85e-241
T47	Poisoning by agents primarily affecting the gastrointestinal system	465	821	30.425	34.508	-7.029	-4.082560	-1.136112	0.01028
T46	Poisoning by agents primarily affecting the cardiovascular system	3438	4665	56.078	61.729	-6.865	-5.650414	-4.436279	3.077e-19
T45	Poisoning by primarily systemic and haematological agents, not elsewhere classified	3437	3842	62.560	64.401	-2.976	-1.840980	-0.706321	0.002454
T44	Poisoning by drugs primarily affecting the autonomic nervous system	888	1187	32.925	36.013	-5.05	-3.088157	-1.125842	0.003361
L30	Other dermatitis	23378	27054	49.264	48.528	0.336	0.735371	1.134684	0.0005486
A99	Unspecified viral haemorrhagic fever	93	81	49.494	57.914	-17.554	-8.420567	0.712408	0.09448
A98	Other viral haemorrhagic fevers, not elsewhere classified	132	71	43.461	46.492	-9.229	-3.030662	3.168115	0.3907
A90	Dengue fever [classical dengue]	474	414	37.965	33.930	1.924	4.035019	6.146488	0.000343
S39	Other and unspecified injuries of abdomen, lower back and pelvis	2314	1639	36.124	37.954	-3.18	-1.830071	-0.480562	0.01203
S38	Crushing injury and traumatic amputation of part of abdomen, lower back and pelvis	265	170	44.119	47.151	-7.938	-3.032136	1.873973	0.273
S35	Injury of blood vessels at abdomen, lower back and pelvis level	515	372	42.263	48.359	-9.12	-6.095217	-3.070147	0.0001573
S34	Injury of nerves and lumbar spinal cord at abdomen, lower back and pelvis level	1112	829	40.109	42.196	-3.93	-2.086199	-0.242645	0.03773
S37	Injury of urinary and pelvic organs	4850	2562	38.573	39.849	-2.31	-1.276379	-0.243114	0.02261
S36	Injury of intra-abdominal organs	7460	4451	37.840	42.240	-5.241	-4.399700	-3.55802	6.38e-24
S31	Open wound of abdomen, lower back and pelvis	14588	8629	30.374	28.343	1.46	2.031262	2.602988	9.263e-12
S30	Superficial injury of abdomen, lower back and pelvis	84782	96827	36.357	43.242	-7.114	-6.885336	-6.657139	0
S33	Dislocation, sprain and strain of joints and ligaments of lumbar spine and pelvis	15998	17026	37.089	38.975	-2.282	-1.885804	-1.489188	4.232e-20
S32	Fracture of lumbar spine and pelvis	29780	52423	55.385	70.028	-14.959	-14.642831	-14.326559	0
K80	Cholelithiasis	65849	153547	58.418	52.273	5.984	6.145901	6.307676	0
K81	Cholecystitis	14827	19108	63.351	60.311	2.653	3.039653	3.425959	9.595e-53
K82	Other diseases of gallbladder	1322	2147	58.412	56.665	0.515	1.747437	2.979836	0.008498
K83	Other diseases of biliary tract	10509	13645	64.415	63.843	0.113	0.571883	1.030773	0.02141
K85	Acute pancreatitis	21203	18496	55.658	57.735	-2.445	-2.077008	-1.70878	9.187e-28
K86	Other diseases of pancreas	13660	8129	55.771	59.351	-4.003	-3.580642	-3.158342	1.001e-60
K87	Disorders of gallbladder, biliary tract and pancreas in diseases classified elsewhere	157	174	58.898	56.924	-2.584	1.973259	6.53047	0.4499
I02	Rheumatic chorea	56	65	41.384	37.673	-6.034	3.710231	13.454013	0.5098
I00	Rheumatic fever without mention of heart involvement	616	1033	56.873	59.749	-5.031	-2.876159	-0.72156	0.0135
I01	Rheumatic fever with heart involvement	213	216	50.247	56.638	-11.011	-6.391306	-1.77187	0.01045
I06	Rheumatic aortic valve diseases	1457	1762	70.171	74.450	-5.302	-4.278334	-3.254826	1.092e-15
I07	Rheumatic tricuspid valve diseases	147	159	58.989	62.956	-7.863	-3.966901	-0.070978	0.06317
I05	Rheumatic mitral valve diseases	1225	2478	64.543	66.937	-3.591	-2.394043	-1.196839	0.0001682
I08	Multiple valve diseases	1056	1055	66.067	69.495	-4.904	-3.427136	-1.949813	1.151e-05
I09	Other rheumatic heart diseases	200	247	61.969	66.069	-7.413	-4.099868	-0.786497	0.02254
H54	Blindness and low vision	7799	9669	56.199	63.871	-8.453	-7.672676	-6.892455	4.542e-81
H55	Nystagmus and other irregular eye movements	1699	1445	25.541	28.763	-4.93	-3.221434	-1.512977	0.0004005
H57	Other disorders of eye and adnexa	16787	18943	40.450	45.309	-5.353	-4.858937	-4.365324	1.106e-81
H50	Other strabismus	20290	23668	27.123	30.745	-4.086	-3.621574	-3.157644	5.616e-52
H51	Other disorders of binocular movement	1497	1965	40.452	40.846	-2.025	-0.394156	1.23702	0.6858
H52	Disorders of refraction and accommodation	35286	42555	36.412	38.971	-2.856	-2.559577	-2.263562	1.583e-63
H53	Visual disturbances	22535	25411	48.845	51.463	-3.053	-2.618045	-2.182835	2.087e-31
H58	Other disorders of eye and adnexa in diseases classified elsewhere	893	786	41.251	44.641	-5.448	-3.389990	-1.331634	0.002117
H59	Postprocedural disorders of eye and adnexa, not elsewhere classified	1294	1798	61.886	66.291	-5.97	-4.404481	-2.838815	8.688e-08
G40	Epilepsy	61766	55354	43.476	44.112	-0.933	-0.635391	-0.338009	5.425e-05
G41	Status epilepticus	3672	3230	43.224	46.375	-4.452	-3.150790	-1.849159	4.454e-06
G43	Migraine	20391	49487	33.464	38.207	-5.039	-4.742580	-4.446022	1.4e-211
G44	Other headache syndromes	22447	37836	40.205	39.977	-0.073	0.228503	0.529772	0.1742
G45	Transient cerebral ischaemic attacks and related syndromes	63924	57829	67.167	70.251	-3.242	-3.084121	-2.925744	0
G46	Vascular syndromes of brain in cerebrovascular diseases	2397	1779	64.635	67.528	-3.856	-2.893235	-1.930822	9.904e-09
G47	Sleep disorders	73779	30339	50.699	49.978	0.46	0.720859	0.981406	1.342e-07
Q33	Congenital malformations of lung	586	580	22.945	29.156	-9.419	-6.210952	-3.003158	0.0002811
Q32	Congenital malformations of trachea and bronchus	618	421	5.046	8.331	-5.581	-3.284489	-0.987668	0.007999
Q31	Congenital malformations of larynx	1157	861	5.479	9.500	-5.559	-4.021130	-2.482917	7.201e-07
Q30	Congenital malformations of nose	1248	1594	25.613	25.833	-1.504	-0.219627	1.064858	0.7808
Q37	Cleft palate with cleft lip	2496	1602	12.840	15.512	-3.787	-2.671920	-1.557222	5.625e-06
Q36	Cleft lip	1079	746	12.981	15.971	-4.673	-2.989777	-1.306126	0.0008853
Q35	Cleft palate	1164	1142	7.896	9.352	-2.754	-1.456422	-0.15857	0.03942
Q34	Other congenital malformations of respiratory system	118	149	21.463	26.195	-10.79	-4.731926	1.325826	0.1604
Q39	Congenital malformations of oesophagus	507	456	26.516	30.182	-7.936	-3.666392	0.603231	0.121
Q38	Other congenital malformations of tongue, mouth and pharynx	4042	2335	4.335	5.719	-1.972	-1.383733	-0.795579	8.399e-06
F18	Mental and behavioural disorders due to use of volatile solvents	427	265	34.789	35.894	-5.043	-1.105239	2.832924	0.6355
F19	Mental and behavioural disorders due to multiple drug use and use of other psychoactive substances	3411	2046	36.861	42.830	-6.94	-5.968815	-4.997623	4.085e-32
F12	Mental and behavioural disorders due to use of cannabinoids	3686	1749	32.866	27.949	4.239	4.916896	5.594365	4.201e-44
F13	Mental and behavioural disorders due to use of sedatives or hypnotics	2611	3272	45.425	54.022	-9.534	-8.596455	-7.659263	1.288e-69
F10	Mental and behavioural disorders due to use of alcohol	144268	71064	44.531	42.262	2.093	2.269137	2.445198	1.733e-139
F11	Mental and behavioural disorders due to use of opioids	4934	3599	41.370	44.501	-3.865	-3.131026	-2.396611	2.42e-16
F16	Mental and behavioural disorders due to use of hallucinogens	213	71	30.121	35.619	-10.791	-5.497746	-0.204302	0.05792
F17	Mental and behavioural disorders due to use of tobacco	33890	37230	52.895	47.985	4.659	4.910724	5.162236	0
F14	Mental and behavioural disorders due to use of cocaine	1909	629	29.978	30.308	-1.35	-0.330243	0.689745	0.58
F15	Mental and behavioural disorders due to use of other stimulants, including caffeine	1312	656	32.230	35.304	-4.771	-3.073740	-1.376247	0.0007011
P25	Interstitial emphysema and related conditions originating in the perinatal period	1725	899	0.402	0.945	-1.035	-0.542830	-0.050755	0.04299
P24	Neonatal aspiration syndromes	3083	2745	0.426	0.442	-0.283	-0.015961	0.250928	0.9242
P27	Chronic respiratory disease originating in the perinatal period	1232	768	0.570	1.171	-1.094	-0.600339	-0.106839	0.02498
P26	Pulmonary haemorrhage originating in the perinatal period	157	103	0.430	3.428	-5.361	-2.998242	-0.635701	0.01962
P21	Birth asphyxia	32212	23952	0.062	0.121	-0.081	-0.058736	-0.036086	8.115e-07
P20	Intrauterine hypoxia	2764	2251	0.273	1.907	-1.992	-1.633999	-1.275522	2.141e-18
P23	Congenital pneumonia	838	576	4.262	7.637	-5.448	-3.375534	-1.30257	0.002395
P22	Respiratory distress of newborn	40011	25764	0.063	0.099	-0.057	-0.036317	-0.015848	0.0008819
P29	Cardiovascular disorders originating in the perinatal period	2034	1480	0.387	0.864	-0.869	-0.476994	-0.084596	0.02503
P28	Other respiratory conditions originating in the perinatal period	2699	2464	0.456	0.521	-0.32	-0.065032	0.190294	0.6712
M11	Other crystal arthropathies	2089	1892	63.630	70.608	-7.996	-6.978136	-5.960065	1.362e-39
M10	Gout	34938	13063	63.228	71.480	-8.577	-8.252071	-7.927572	0
M13	Other arthritis	24050	26574	46.775	51.164	-4.8	-4.389258	-3.978175	6.042e-96
M12	Other specific arthropathies	2070	2092	46.764	48.051	-2.456	-1.287592	-0.119434	0.04311
M15	Polyarthrosis	5994	21870	65.740	66.958	-1.592	-1.218313	-0.844919	4.277e-10
M14	Arthropathies in other diseases classified elsewhere	1938	1314	57.162	55.973	0.012	1.188522	2.364882	0.06542
M17	Gonarthrosis [arthrosis of knee]	118322	154085	59.596	63.676	-4.183	-4.079394	-3.975937	0
M16	Coxarthrosis [arthrosis of hip]	77456	100727	65.177	68.740	-3.687	-3.562129	-3.43766	0
M19	Other arthrosis	56231	72464	57.288	62.633	-5.512	-5.345740	-5.179742	0
M18	Arthrosis of first carpometacarpal joint	6235	18508	59.919	60.940	-1.385	-1.021449	-0.657895	8.569e-08
J45	Asthma	141779	150473	25.994	35.840	-10.034	-9.845577	-9.65712	0
J44	Other chronic obstructive pulmonary disease	135576	139845	67.939	68.715	-0.89	-0.776561	-0.662673	4.949e-40
J47	Bronchiectasis	3890	6323	59.932	61.184	-1.938	-1.252633	-0.567394	0.0006062
J46	Status asthmaticus	5530	6209	35.128	43.478	-9.318	-8.350111	-7.381928	1.474e-62
J41	Simple and mucopurulent chronic bronchitis	7274	7103	67.601	66.956	0.163	0.644530	1.126307	0.01323
J40	Bronchitis, not specified as acute or chronic	5261	5399	42.736	50.851	-9.281	-8.115069	-6.949058	2.559e-41
J43	Emphysema	13638	11943	66.362	66.549	-0.522	-0.186301	0.149746	0.3295
J42	Unspecified chronic bronchitis	29585	29575	69.438	69.055	0.171	0.383163	0.595779	0.0007261
T58	Toxic effect of carbon monoxide	3753	2243	39.006	41.628	-3.731	-2.622474	-1.514272	7.415e-06
T59	Toxic effect of other gases, fumes and vapours	11357	8097	37.592	40.581	-3.586	-2.988107	-2.389895	5.164e-22
T50	Poisoning by diuretics and other and unspecified drugs, medicaments and biological substances	12313	14666	34.721	37.342	-3.191	-2.621049	-2.050819	7.246e-19
T51	Toxic effect of alcohol	12540	7215	38.454	36.369	1.556	2.084194	2.612249	3.163e-14
T52	Toxic effect of organic solvents	2803	1511	19.754	18.903	-0.475	0.851324	2.177172	0.254
T53	Toxic effect of halogen derivatives of aliphatic and aromatic hydrocarbons	222	177	29.752	34.061	-8.719	-4.308980	0.101378	0.07529
T54	Toxic effect of corrosive substances	1959	1327	25.821	27.352	-3.134	-1.531488	0.070887	0.08225
T55	Toxic effect of soaps and detergents	1119	990	13.408	19.557	-8.107	-6.148886	-4.190524	2.203e-09
T56	Toxic effect of metals	645	400	28.823	28.239	-2.378	0.583131	3.544652	0.7479
T57	Toxic effect of other inorganic substances	429	285	26.227	22.460	0.562	3.767097	6.972246	0.03059
A82	Rabies	57	52	40.244	33.475	-0.917	6.768968	14.454785	0.1105
A80	Acute poliomyelitis	50	62	49.987	56.685	-15.321	-6.697265	1.926784	0.162
A81	Atypical virus infections of central nervous system	244	250	58.153	62.720	-8.272	-4.567343	-0.862508	0.02302
A86	Unspecified viral encephalitis	1355	1317	43.045	46.029	-4.88	-2.983670	-1.087207	0.003361
A87	Viral meningitis	2896	2760	26.422	31.842	-6.421	-5.420532	-4.42046	1.558e-25
A84	Tick-borne viral encephalitis	95	62	34.250	46.918	-20.197	-12.668398	-5.13961	0.001923
A85	Other viral encephalitis, not elsewhere classified	182	175	29.306	32.056	-7.982	-2.749938	2.481971	0.3552
A88	Other viral infections of central nervous system, not elsewhere classified	2113	3207	53.743	54.866	-2.146	-1.123171	-0.100017	0.04402
A89	Unspecified viral infection of central nervous system	169	184	43.772	45.336	-6.399	-1.563375	3.272668	0.58
S22	Fracture of rib(s), sternum and thoracic spine	48489	30182	52.497	62.293	-10.092	-9.796094	-9.499898	0
S23	Dislocation, sprain and strain of joints and ligaments of thorax	12760	11059	35.833	37.725	-2.388	-1.891925	-1.396026	2.237e-13
S20	Superficial injury of thorax	145701	95249	39.541	44.868	-5.517	-5.327740	-5.138725	0
S21	Open wound of thorax	8656	3471	31.916	36.654	-5.598	-4.737885	-3.877429	2.784e-26
S26	Injury of heart	335	148	41.917	51.123	-13.688	-9.205614	-4.723526	0.0001319
S27	Injury of other and unspecified intrathoracic organs	13480	5882	48.367	54.650	-6.943	-6.282134	-5.621189	2.079e-75
S24	Injury of nerves and spinal cord at thorax level	1527	863	39.897	42.691	-4.707	-2.794770	-0.882662	0.006636
S25	Injury of blood vessels of thorax	653	440	37.932	51.812	-16.701	-13.879315	-11.057195	1.97e-20
S28	Crushing injury of thorax and traumatic amputation of part of thorax	153	89	42.039	42.322	-5.997	-0.282796	5.431638	0.9352
S29	Other and unspecified injuries of thorax	2245	1181	36.708	39.387	-4.133	-2.678657	-1.224631	0.0005534
I77	Other disorders of arteries and arterioles	2246	2923	57.381	58.192	-1.992	-0.810573	0.370405	0.2206
I74	Arterial embolism and thrombosis	9313	9482	65.878	70.560	-5.151	-4.681487	-4.211722	2.801e-83
I73	Other peripheral vascular diseases	44913	37077	66.081	66.413	-0.538	-0.332226	-0.126836	0.002523
I72	Other aneurysm	7113	3866	66.583	65.380	0.609	1.202733	1.796382	0.0001353
I71	Aortic aneurysm and dissection	34972	13849	71.401	73.219	-2.042	-1.818568	-1.594825	4.277e-56
I70	Atherosclerosis	68014	59065	69.500	72.842	-3.479	-3.341475	-3.204335	0
I79	Disorders of arteries, arterioles and capillaries in diseases classified elsewhere	405	359	65.642	66.227	-3.155	-0.584711	1.985637	0.7051
I78	Diseases of capillaries	5761	11298	53.275	48.810	3.871	4.464974	5.058503	5.168e-48
H69	Other disorders of Eustachian tube	290	327	44.123	40.682	-0.424	3.440623	7.305336	0.1073
H68	Eustachian salpingitis and obstruction	3966	3817	26.438	33.822	-8.618	-7.383529	-6.148584	7.944e-31
H61	Other disorders of external ear	11456	8232	51.515	54.615	-3.838	-3.100477	-2.362765	5.788e-16
H60	Otitis externa	15702	13725	40.959	40.056	0.368	0.903067	1.43827	0.001603
H62	Disorders of external ear in diseases classified elsewhere	871	812	42.009	45.711	-6.069	-3.701361	-1.33359	0.003576
H65	Nonsuppurative otitis media	50750	41151	16.306	20.720	-4.732	-4.414280	-4.096495	1.728e-161
H67	Otitis media in diseases classified elsewhere	131	115	11.649	20.537	-14.849	-8.888414	-2.927347	0.005824
H66	Suppurative and unspecified otitis media	48426	39032	14.393	17.358	-3.272	-2.965005	-2.658166	5.309e-79
H83	Other diseases of inner ear	71273	6110	63.617	58.310	4.855	5.306849	5.758859	6.112e-112
H82	Vertiginous syndromes in diseases classified elsewhere	1173	1797	63.616	63.145	-0.936	0.471088	1.877835	0.5675
H81	Disorders of vestibular function	30459	44782	59.510	60.970	-1.732	-1.459705	-1.187393	3.272e-25
H80	Otosclerosis	8169	13918	56.406	57.090	-1.161	-0.684132	-0.207519	0.007687
G71	Primary disorders of muscles	2367	1847	33.510	39.099	-6.96	-5.588270	-4.216785	5.248e-15
G70	Myasthenia gravis and other myoneural disorders	1513	1628	58.627	56.074	1.135	2.553290	3.971126	0.0007386
G73	Disorders of myoneural junction and muscle in diseases classified elsewhere	332	423	54.362	53.907	-2.61	0.454818	3.519535	0.8081
G72	Other myopathies	2053	1901	47.785	50.818	-4.363	-3.033099	-1.702707	1.607e-05
Q20	Congenital malformations of cardiac chambers and connections	1119	886	7.760	12.107	-5.81	-4.346773	-2.883978	1.58e-08
Q21	Congenital malformations of cardiac septa	9605	10676	12.953	14.896	-2.52	-1.943123	-1.366002	1.1e-10
Q22	Congenital malformations of pulmonary and tricuspid valves	1444	1667	10.778	12.670	-3.106	-1.891941	-0.677479	0.003681
Q23	Congenital malformations of aortic and mitral valves	3029	2229	26.497	26.453	-1.304	0.043762	1.39116	0.9561
Q24	Other congenital malformations of heart	3381	3127	12.608	15.877	-4.166	-3.268589	-2.371291	2.828e-12
Q25	Congenital malformations of great arteries	4649	4691	8.934	9.551	-1.375	-0.617546	0.140262	0.1425
Q26	Congenital malformations of great veins	358	376	16.374	20.582	-7.37	-4.207942	-1.045833	0.01379
Q27	Other congenital malformations of peripheral vascular system	1146	2443	24.913	26.758	-3.386	-1.845687	-0.30572	0.02723
Q28	Other congenital malformations of circulatory system	2174	2518	39.774	38.642	-0.15	1.132433	2.414753	0.1104
F69	Unspecified disorder of adult personality and behaviour	292	398	42.992	41.931	-1.971	1.061220	4.093402	0.5505
F68	Other disorders of adult personality and behaviour	472	865	40.553	36.160	2.138	4.393780	6.6499	0.0002591
F64	Gender identity disorders	282	243	40.158	43.866	-7.028	-3.708425	-0.388927	0.04042
F63	Habit and impulse disorders	92	111	42.029	32.766	2.746	9.263312	15.780605	0.008642
F62	Enduring personality changes, not attributable to brain damage and disease	254	262	48.512	50.389	-5.422	-1.876656	1.668807	0.3525
F61	Mixed and other personality disorders	144	258	42.349	39.637	-0.518	2.711931	5.94173	0.1295
F60	Specific personality disorders	2224	4731	44.042	38.565	4.602	5.476814	6.351613	1.883e-33
P38	Omphalitis of newborn with or without mild haemorrhage	1291	1191	0.539	0.612	-0.365	-0.072834	0.218875	0.6764
P39	Other infections specific to the perinatal period	3408	2669	0.303	1.981	-2.04	-1.677942	-1.316013	5.332e-19
P36	Bacterial sepsis of newborn	13354	8743	0.376	0.551	-0.314	-0.175173	-0.036088	0.01998
P37	Other congenital infectious and parasitic diseases	384	397	6.996	6.838	-2.249	0.158087	2.564819	0.9189
P35	Congenital viral diseases	295	251	6.386	8.464	-4.732	-2.078014	0.57608	0.1599
C19	Malignant neoplasm of rectosigmoid junction	1370	1189	68.362	69.300	-1.871	-0.938240	-0.005867	0.06659
C18	Malignant neoplasm of colon	33316	34997	70.553	72.270	-1.894	-1.717762	-1.541277	4.248e-80
C13	Malignant neoplasm of hypopharynx	2384	675	62.359	64.681	-3.278	-2.321778	-1.365902	4.505e-06
C12	Malignant neoplasm of piriform sinus	286	63	62.588	62.089	-2.332	0.499004	3.329789	0.771
C11	Malignant neoplasm of nasopharynx	670	340	58.455	57.971	-1.736	0.484576	2.705251	0.7166
C10	Malignant neoplasm of oropharynx	2906	1143	61.862	62.970	-1.884	-1.108868	-0.333981	0.007913
C17	Malignant neoplasm of small intestine	1405	1271	66.611	67.880	-2.232	-1.269009	-0.305856	0.0147
C16	Malignant neoplasm of stomach	9995	5192	68.572	70.707	-2.566	-2.135153	-1.704276	1.187e-21
C15	Malignant neoplasm of oesophagus	9605	3513	67.438	70.532	-3.554	-3.093452	-2.633124	2.205e-38
C14	Malignant neoplasm of other and ill-defined sites in the lip, oral cavity and pharynx	1187	454	62.699	64.414	-3.231	-1.715460	-0.2003	0.0377
M06	Other rheumatoid arthritis	13511	33098	61.355	61.160	-0.14	0.194843	0.529546	0.3052
M07	Psoriatic and enteropathic arthropathies	7316	9928	49.629	50.456	-1.275	-0.827093	-0.37957	0.0005245
M05	Seropositive rheumatoid arthritis	11025	27232	62.312	61.621	0.362	0.690395	1.018386	7.105e-05
M02	Reactive arthropathies	19362	15273	30.873	35.658	-5.308	-4.785652	-4.263299	5.838e-71
M03	Postinfective and reactive arthropathies in diseases classified elsewhere	1548	1107	24.110	31.421	-9.248	-7.310552	-5.372633	5.458e-13
M00	Pyogenic arthritis	8448	4794	49.513	55.910	-7.322	-6.396743	-5.471753	9.249e-41
M01	Direct infections of joint in infectious and parasitic diseases classified elsewhere	665	543	41.787	43.902	-4.998	-2.115034	0.76761	0.1891
M08	Juvenile arthritis	2547	4188	14.249	16.790	-3.267	-2.541403	-1.816241	1.89e-11
M09	Juvenile arthritis in diseases classified elsewhere	216	316	29.394	26.914	-1.482	2.480297	6.442556	0.2664
T69	Other effects of reduced temperature	183	342	50.171	44.277	1.473	5.893351	10.313893	0.01374
T68	Hypothermia	2604	1541	52.833	65.711	-14.36	-12.877415	-11.395243	1.71e-61
T65	Toxic effect of other and unspecified substances	14016	13431	31.984	33.072	-1.643	-1.087686	-0.532652	0.000227
T64	Toxic effect of aflatoxin and other mycotoxin food contaminants	184	173	51.907	58.977	-12.746	-7.070062	-1.393905	0.02163
T67	Effects of heat and light	1362	1345	49.111	49.498	-2.409	-0.387721	1.633235	0.7526
T66	Unspecified effects of radiation	1638	1733	58.606	61.388	-3.826	-2.781438	-1.73657	4.225e-07
T61	Toxic effect of noxious substances eaten as seafood	216	138	41.353	38.788	-2.352	2.565104	7.482024	0.3587
T60	Toxic effect of pesticides	550	405	29.064	26.966	-0.998	2.098179	5.194024	0.2263
T63	Toxic effect of contact with venomous animals	55953	48412	36.552	38.298	-2.018	-1.745443	-1.472989	1.815e-35
T62	Toxic effect of other noxious substances eaten as food	2978	2679	13.621	14.082	-1.48	-0.460692	0.5588	0.4312
S57	Crushing injury of forearm	306	185	37.759	41.487	-7.709	-3.727889	0.252891	0.08906
S56	Injury of muscle and tendon at forearm level	7724	3588	38.363	42.775	-5.179	-4.411968	-3.644491	1.491e-28
S55	Injury of blood vessels at forearm level	968	527	37.042	42.974	-8.473	-5.932399	-3.391463	1.07e-05
S54	Injury of nerves at forearm level	2799	1296	39.556	43.137	-4.893	-3.581463	-2.26966	2.141e-07
S53	Dislocation, sprain and strain of joints and ligaments of elbow	37714	47959	18.306	17.091	0.953	1.214163	1.475329	2.756e-19
S52	Fracture of forearm	218210	318984	26.752	47.369	-20.756	-20.616711	-20.477069	0
S51	Open wound of forearm	108169	55808	37.510	47.581	-10.328	-10.070775	-9.813745	0
S50	Superficial injury of forearm	164149	174222	26.906	28.832	-2.071	-1.926055	-1.780897	5.889e-148
S59	Other and unspecified injuries of forearm	2156	1685	33.362	32.341	-0.395	1.020606	2.435758	0.1968
S58	Traumatic amputation of forearm	133	60	37.066	39.553	-9.666	-2.487033	4.692408	0.5507
R89	Abnormal findings in specimens from other organs, systems and tissues	160	3209	53.014	57.782	-8.684	-4.768196	-0.852145	0.02516
R81	Glycosuria	159	576	45.429	33.635	7.437	11.793655	16.15003	5.68e-07
R80	Isolated proteinuria	1967	1684	46.694	40.516	4.7	6.178603	7.657005	1.066e-15
R83	Abnormal findings in cerebrospinal fluid	135	120	54.620	52.096	-2.703	2.524493	7.752188	0.3985
R82	Other abnormal findings in urine	1463	1060	53.970	56.897	-5.112	-2.926740	-0.741656	0.01315
R85	Abnormal findings in specimens from digestive organs and abdominal cavity	214	177	55.122	58.098	-7.059	-2.976386	1.105731	0.1912
R84	Abnormal findings in specimens from respiratory organs and thorax	862	916	65.619	67.840	-3.944	-2.220958	-0.497491	0.01714
I64	Stroke, not specified as haemorrhage or infarction	98482	96953	70.142	74.690	-4.666	-4.548242	-4.430612	0
I65	Occlusion and stenosis of precerebral arteries, not resulting in cerebral infarction	12393	8828	66.597	66.891	-0.628	-0.293148	0.04192	0.1136
I66	Occlusion and stenosis of cerebral arteries, not resulting in cerebral infarction	1195	1223	63.477	63.933	-1.812	-0.456032	0.900074	0.5659
I67	Other cerebrovascular diseases	8338	10551	65.631	66.028	-0.911	-0.396821	0.117265	0.1666
I60	Subarachnoid haemorrhage	8543	11040	55.262	57.584	-2.808	-2.322205	-1.836155	2.905e-20
I61	Intracerebral haemorrhage	23289	21502	66.193	71.066	-5.171	-4.872627	-4.574583	1.169e-221
I62	Other nontraumatic intracranial haemorrhage	2607	1842	67.571	68.918	-2.392	-1.347229	-0.302914	0.017
I63	Cerebral infarction	86218	76318	68.510	73.086	-4.713	-4.576725	-4.440397	0
I68	Cerebrovascular disorders in diseases classified elsewhere	216	235	64.626	63.013	-1.723	1.612585	4.948183	0.3985
I69	Sequelae of cerebrovascular disease	85727	77336	70.692	74.271	-3.708	-3.578438	-3.449087	0
H74	Other disorders of middle ear and mastoid	2691	2556	44.633	46.930	-3.637	-2.297271	-0.957806	0.001337
H72	Perforation of tympanic membrane	14732	14056	29.803	31.006	-1.734	-1.202110	-0.670016	1.891e-05
H73	Other disorders of tympanic membrane	953	890	27.241	29.244	-4.037	-2.003265	0.030926	0.07286
H70	Mastoiditis and related conditions	1244	953	17.482	20.110	-4.657	-2.628452	-0.600176	0.01649
H71	Cholesteatoma of middle ear	7949	5821	37.725	39.783	-2.841	-2.057245	-1.273154	6.001e-07
H90	Conductive and sensorineural hearing loss	55569	57780	55.794	57.549	-2.028	-1.754927	-1.481947	1.039e-35
H91	Other hearing loss	197139	196948	67.321	71.576	-4.36	-4.254129	-4.148692	0
H92	Otalgia and effusion of ear	3137	3104	29.925	32.148	-3.39	-2.222417	-1.054765	0.0003498
H93	Other disorders of ear, not elsewhere classified	62156	52954	57.627	59.019	-1.592	-1.392474	-1.193064	6.719e-42
H94	Other disorders of ear in diseases classified elsewhere	3003	3405	53.298	59.075	-6.875	-5.776976	-4.678702	3.73e-24
H95	Postprocedural disorders of ear and mastoid process, not elsewhere classified	669	629	51.106	54.408	-5.784	-3.302540	-0.821409	0.01375
R63	Symptoms and signs concerning food and fluid intake	23643	26479	61.782	62.121	-0.724	-0.339190	0.045229	0.1105
R62	Lack of expected normal physiological development	29902	25147	5.240	4.576	0.503	0.664142	0.825073	1.855e-15
R61	Hyperhidrosis	4115	7096	34.484	33.112	0.759	1.371355	1.983457	2.243e-05
R60	Oedema, not elsewhere classified	11185	14067	61.744	62.964	-1.719	-1.219756	-0.720413	3.579e-06
R64	Cachexia	6940	6462	68.934	70.085	-1.599	-1.150974	-0.703369	1.018e-06
R69	Unknown and unspecified causes of morbidity	1566	2703	46.292	47.810	-2.805	-1.517819	-0.230451	0.03001
R68	Other general symptoms and signs	3931	4355	22.615	36.425	-15.162	-13.810131	-12.458235	2.682e-86
G62	Other polyneuropathies	24862	15900	62.920	64.150	-1.53	-1.229403	-0.928927	3.297e-15
G63	Polyneuropathy in diseases classified elsewhere	3817	2569	62.830	62.085	-0.011	0.744905	1.501086	0.07284
G60	Hereditary and idiopathic neuropathy	2545	1875	53.466	53.392	-1.202	0.074448	1.350531	0.9245
G61	Inflammatory polyneuropathy	2990	2118	54.383	53.365	-0.091	1.018210	2.127639	0.09643
G64	Other disorders of peripheral nervous system	2275	1921	56.513	56.905	-1.529	-0.391630	0.745297	0.5564
Q15	Other congenital malformations of eye	419	369	22.879	22.806	-3.341	0.072774	3.486115	0.9709
Q14	Congenital malformations of posterior segment of eye	814	833	28.588	33.444	-7.406	-4.856444	-2.306389	0.0003521
Q17	Other congenital malformations of ear	9850	12027	14.668	15.847	-1.459	-1.179492	-0.900419	3.884e-16
Q16	Congenital malformations of ear causing impairment of hearing	991	989	25.690	28.879	-5.3	-3.189553	-1.079216	0.004904
Q11	Anophthalmos, microphthalmos and macrophthalmos	290	309	24.885	27.130	-6.638	-2.245730	2.146333	0.3704
Q10	Congenital malformations of eyelid, lacrimal apparatus and orbit	2156	1969	15.293	18.056	-4.104	-2.763455	-1.4227	0.0001026
Q13	Congenital malformations of anterior segment of eye	868	958	18.197	24.738	-8.678	-6.540270	-4.402523	5.738e-09
Q12	Congenital lens malformations	1027	1047	18.683	20.768	-3.948	-2.085704	-0.223147	0.03985
Q18	Other congenital malformations of face and neck	6082	8973	29.354	31.303	-2.628	-1.949371	-1.270665	4.29e-08
F78	Other mental retardation	319	319	39.092	42.930	-7.603	-3.837969	-0.073141	0.06287
F79	Unspecified mental retardation	4389	3656	30.639	33.350	-3.734	-2.711091	-1.688305	4.598e-07
F70	Mild mental retardation	2070	1690	25.171	30.695	-6.911	-5.523322	-4.135368	2.307e-14
F71	Moderate mental retardation	1205	969	28.175	30.731	-4.424	-2.555442	-0.686833	0.0113
F72	Severe mental retardation	1082	849	33.058	34.992	-4.047	-1.934543	0.177624	0.097
F73	Profound mental retardation	492	385	31.905	32.381	-3.344	-0.476269	2.391806	0.7877
C08	Malignant neoplasm of other and unspecified major salivary glands	329	311	64.630	63.214	-1.084	1.416078	3.916337	0.3181
C09	Malignant neoplasm of tonsil	2812	1071	60.370	62.240	-2.685	-1.870770	-1.056666	1.407e-05
C00	Malignant neoplasm of lip	1437	551	70.953	71.690	-2.074	-0.736876	0.600446	0.332
C01	Malignant neoplasm of base of tongue	964	378	61.044	63.699	-4.19	-2.654791	-1.119456	0.001259
C02	Malignant neoplasm of other and unspecified parts of tongue	2103	1140	61.547	65.996	-5.418	-4.449765	-3.482022	1.482e-18
C03	Malignant neoplasm of gum	633	519	64.493	70.549	-7.732	-6.055781	-4.379358	6.607e-12
C04	Malignant neoplasm of floor of mouth	1516	770	61.116	66.045	-5.989	-4.928299	-3.867662	9.643e-19
C05	Malignant neoplasm of palate	436	541	61.516	61.986	-2.251	-0.469633	1.311623	0.6584
C06	Malignant neoplasm of other and unspecified parts of mouth	3838	2260	62.678	66.742	-4.76	-4.063669	-3.366914	3.346e-29
C07	Malignant neoplasm of parotid gland	774	637	65.577	63.787	-0.077	1.790080	3.657258	0.08141
T73	Effects of other deprivation	248	233	43.848	46.035	-6.579	-2.186610	2.205553	0.3847
T70	Effects of air pressure and water pressure	939	393	39.435	44.149	-7.106	-4.713470	-2.321362	0.0002239
T71	Asphyxiation	1235	873	36.870	34.371	0.809	2.499235	4.189442	0.005982
T74	Maltreatment syndromes	2651	3681	18.791	22.669	-4.675	-3.878081	-3.081151	7.149e-21
T75	Effects of other external causes	17666	7289	30.823	31.955	-1.621	-1.131304	-0.641689	1.203e-05
T78	Adverse effects, not elsewhere classified	36191	47661	38.249	41.326	-3.379	-3.077140	-2.774941	1.57e-87
T79	Certain early complications of trauma, not elsewhere classified	10599	7073	50.655	59.011	-9.09	-8.355991	-7.621693	1.832e-107
S44	Injury of nerves at shoulder and upper arm level	1887	1133	45.206	52.708	-9.1	-7.502257	-5.904866	2.503e-19
S45	Injury of blood vessels at shoulder and upper arm level	547	356	39.765	47.162	-10.576	-7.396480	-4.216997	1.176e-05
S46	Injury of muscle and tendon at shoulder and upper arm level	36659	18153	52.241	55.100	-3.166	-2.859829	-2.553892	8.298e-74
S47	Crushing injury of shoulder and upper arm	573	533	35.779	42.561	-9.609	-6.782148	-3.955007	5.897e-06
S40	Superficial injury of shoulder and upper arm	139587	120036	36.226	42.040	-5.999	-5.813177	-5.627539	0
S41	Open wound of shoulder and upper arm	17500	9775	34.548	44.591	-10.674	-10.043043	-9.411649	4.605e-206
S42	Fracture of shoulder and upper arm	142134	153541	35.280	52.445	-17.368	-17.164324	-16.961121	0
S43	Dislocation, sprain and strain of joints and ligaments of shoulder girdle	92834	49684	37.634	45.840	-8.452	-8.205950	-7.959815	0
S48	Traumatic amputation of shoulder and upper arm	162	106	44.878	54.420	-14.787	-9.541390	-4.295468	0.0007408
S49	Other and unspecified injuries of shoulder and upper arm	1831	1326	39.058	42.784	-5.287	-3.726478	-2.166433	6.132e-06
J22	Unspecified acute lower respiratory infection	8473	8389	67.680	68.882	-1.791	-1.201884	-0.613214	0.0001187
J21	Acute bronchiolitis	7017	5225	4.246	5.650	-1.98	-1.403403	-0.826512	3.948e-06
J20	Acute bronchitis	60611	47876	17.648	26.436	-9.148	-8.787575	-8.426806	0
R98	Unattended death	5315	3230	63.352	69.467	-6.857	-6.114810	-5.372796	6.394e-57
R99	Other ill-defined and unspecified causes of mortality	61458	48248	70.146	75.071	-5.108	-4.924734	-4.74123	0
R96	Other sudden death, cause unknown	3233	1873	66.069	70.884	-5.809	-4.815278	-3.821187	1.268e-20
R94	Abnormal results of function studies	13680	14338	48.653	49.958	-1.854	-1.304846	-0.755948	6.572e-06
R95	Sudden infant death syndrome	87	72	0.368	0.251	-0.03	0.117208	0.264739	0.152
R92	Abnormal findings on diagnostic imaging of breast	78	312	63.148	58.401	0.592	4.747038	8.90253	0.03633
R93	Abnormal findings on diagnostic imaging of other body structures	15986	17242	51.223	51.823	-0.974	-0.600103	-0.225793	0.002761
R90	Abnormal findings on diagnostic imaging of central nervous system	1414	1693	55.632	55.726	-1.443	-0.094081	1.255228	0.914
R91	Abnormal findings on diagnostic imaging of lung	43382	37975	64.970	65.723	-0.941	-0.752851	-0.56454	1.383e-14
I51	Complications and ill-defined descriptions of heart disease	12348	10984	62.865	63.804	-1.457	-0.938809	-0.421013	0.0006717
I50	Heart failure	150476	128274	72.507	77.842	-5.427	-5.335035	-5.242763	0
I52	Other heart disorders in diseases classified elsewhere	240	199	68.421	67.250	-2.394	1.171496	4.737383	0.5745
R70	Elevated erythrocyte sedimentation rate and abnormality of plasma viscosity	5666	9097	69.449	69.057	-0.095	0.392240	0.879214	0.1476
R72	Abnormality of white blood cells, not elsewhere classified	150	193	54.559	53.167	-4.097	1.392086	6.881565	0.6712
R73	Elevated blood glucose level	6524	5290	57.474	57.826	-1.107	-0.352905	0.400849	0.4149
R74	Abnormal serum enzyme levels	6969	6987	54.085	54.360	-0.89	-0.275432	0.338863	0.4348
R76	Other abnormal immunological findings in serum	1294	1721	38.085	38.501	-1.86	-0.415938	1.027833	0.6267
R77	Other abnormalities of plasma proteins	992	1129	64.849	69.003	-5.835	-4.154510	-2.473574	2.85e-06
R78	Findings of drugs and other substances, not normally found in blood	1737	1172	43.761	48.467	-6.231	-4.705504	-3.179609	4.201e-09
R79	Other abnormal findings of blood chemistry	16353	2840	67.383	60.170	6.367	7.213366	8.059605	2.039e-59
G13	Systemic atrophies primarily affecting central nervous system in diseases classified elsewhere	218	208	61.347	61.471	-3.684	-0.123958	3.436262	0.9531
G12	Spinal muscular atrophy and related syndromes	2904	2276	59.255	62.559	-4.35	-3.304107	-2.257859	1.606e-09
G11	Hereditary ataxia	1083	943	50.742	50.709	-1.864	0.032807	1.929517	0.9758
G10	Huntington's disease	424	473	55.139	54.693	-1.522	0.446682	2.414988	0.7051
Q02	Microcephaly	442	510	5.533	6.400	-2.101	-0.866494	0.367934	0.2096
Q03	Congenital hydrocephalus	1098	888	13.736	18.206	-6.13	-4.470457	-2.811238	3.133e-07
Q00	Anencephaly and similar malformations	23	137	9.874	27.745	-27.322	-17.870423	-8.41838	0.001158
Q01	Encephalocele	110	128	14.350	17.238	-8.026	-2.888168	2.249968	0.3211
Q06	Other congenital malformations of spinal cord	438	686	33.155	35.768	-6.156	-2.612797	0.930665	0.1869
Q07	Other congenital malformations of nervous system	584	685	20.898	26.183	-7.587	-5.284967	-2.983269	1.456e-05
Q04	Other congenital malformations of brain	1158	1187	16.366	22.001	-7.34	-5.634897	-3.92991	2.865e-10
Q05	Spina bifida	757	932	15.406	19.458	-5.901	-4.051642	-2.2024	3.573e-05
F41	Other anxiety disorders	15989	26678	52.474	52.266	-0.186	0.207629	0.600787	0.3542
F40	Phobic anxiety disorders	837	3436	44.141	35.972	6.917	8.169864	9.423075	2.711e-34
F43	Reaction to severe stress, and adjustment disorders	14320	27678	39.095	39.690	-1.01	-0.595605	-0.181345	0.007585
F42	Obsessive-compulsive disorder	631	1079	30.296	33.592	-5.341	-3.296145	-1.251517	0.002646
F45	Somatoform disorders	3332	6807	39.371	38.698	-0.129	0.672043	1.472624	0.1299
F44	Dissociative [conversion] disorders	1274	2969	41.766	37.776	2.679	3.989235	5.299189	6.56e-09
F48	Other neurotic disorders	1308	3002	46.945	52.378	-6.723	-5.433633	-4.144466	6.72e-16
E90	Nutritional and metabolic disorders in diseases classified elsewhere	270	220	48.879	50.995	-6.639	-2.116619	2.405831	0.4146
P58	Neonatal jaundice due to other excessive haemolysis	912	697	0.133	0.190	-0.262	-0.057751	0.146317	0.633
P59	Neonatal jaundice from other and unspecified causes	42792	32032	0.069	0.269	-0.232	-0.200072	-0.168343	2.322e-34
P54	Other neonatal haemorrhages	275	623	1.525	19.479	-20.052	-17.954410	-15.857237	1.531e-54
P55	Haemolytic disease of fetus and newborn	1795	1621	0.202	0.611	-0.68	-0.408732	-0.137687	0.004994
P50	Fetal blood loss	316	358	2.144	9.481	-9.539	-7.337010	-5.134716	3.152e-10
P51	Umbilical haemorrhage of newborn	140	131	2.340	6.295	-7.56	-3.955218	-0.35008	0.04433
P52	Intracranial nontraumatic haemorrhage of fetus and newborn	1536	997	0.737	1.236	-1.09	-0.499804	0.090126	0.1263
D48	Neoplasm of uncertain or unknown behaviour of other and unspecified sites	3774	9181	57.756	56.643	0.313	1.112789	1.912383	0.00986
D43	Neoplasm of uncertain or unknown behaviour of brain and central nervous system	4277	4284	56.385	57.531	-1.96	-1.145497	-0.331231	0.009039
D42	Neoplasm of uncertain or unknown behaviour of meninges	213	408	58.157	62.103	-7.022	-3.946920	-0.871766	0.01776
D41	Neoplasm of uncertain or unknown behaviour of urinary organs	3233	1745	69.895	69.628	-0.574	0.266687	1.107514	0.5882
D47	Other neoplasms of uncertain or unknown behaviour of lymphoid, haematopoietic and related tissue	6307	7025	68.851	68.782	-0.426	0.069609	0.565511	0.8173
D46	Myelodysplastic syndromes	4140	3152	72.179	73.115	-1.631	-0.935906	-0.241019	0.01265
D45	Polycythaemia vera	2737	2612	65.484	70.395	-5.642	-4.910936	-4.17949	2.825e-38
D44	Neoplasm of uncertain or unknown behaviour of endocrine glands	919	1164	57.671	57.479	-1.535	0.192336	1.919444	0.8585
C39	Malignant neoplasm of other and ill-defined sites in the respiratory system and intrathoracic organs	307	247	66.945	66.218	-1.597	0.727356	3.051796	0.5932
C38	Malignant neoplasm of heart, mediastinum and pleura	1666	1112	64.324	65.143	-1.928	-0.818979	0.289806	0.1863
C34	Malignant neoplasm of bronchus and lung	53200	44718	69.475	68.592	0.749	0.883163	1.017453	2.618e-37
C37	Malignant neoplasm of thymus	221	193	61.198	63.566	-5.124	-2.367808	0.388311	0.1208
C31	Malignant neoplasm of accessory sinuses	622	355	64.886	66.844	-4.047	-1.957223	0.132118	0.08906
C30	Malignant neoplasm of nasal cavity and middle ear	1026	725	66.025	67.983	-3.433	-1.957962	-0.482868	0.01398
C33	Malignant neoplasm of trachea	144	97	66.435	65.107	-2.174	1.328331	4.830231	0.5117
C32	Malignant neoplasm of larynx	6313	1542	65.210	65.031	-0.467	0.178705	0.824373	0.6407
T07	Unspecified multiple injuries	21303	11549	37.458	37.517	-0.529	-0.059078	0.410797	0.8384
T06	Other injuries involving multiple body regions, not elsewhere classified	8263	4345	37.755	37.721	-0.741	0.034051	0.808617	0.9417
T05	Traumatic amputations involving multiple body regions	193	72	37.683	43.342	-11.548	-5.659372	0.22931	0.08044
T04	Crushing injuries involving multiple body regions	403	203	38.957	41.321	-6.064	-2.363342	1.337102	0.256
T03	Dislocations, sprains and strains involving multiple body regions	915	968	33.062	36.393	-5.317	-3.331439	-1.345741	0.00173
T02	Fractures involving multiple body regions	1578	1150	44.058	58.086	-15.812	-14.027715	-12.243852	2.538e-50
T01	Open wounds involving multiple body regions	3004	1696	36.729	45.348	-10.172	-8.618553	-7.064824	1.933e-26
T00	Superficial injuries involving multiple body regions	28772	24135	33.406	41.002	-7.987	-7.595684	-7.20473	0
T09	Other injuries of spine and trunk, level unspecified	2920	1862	33.742	37.577	-5.113	-3.835062	-2.557053	1.054e-08
T08	Fracture of spine, level unspecified	1761	2310	55.070	70.489	-16.701	-15.418834	-14.137155	1.617e-113
S79	Other and specified injuries of hip and thigh	1677	2065	44.538	52.902	-10.063	-8.364229	-6.665688	3.011e-21
S78	Traumatic amputation of hip and thigh	211	137	57.312	69.538	-16.658	-12.225807	-7.793949	2.67e-07
S71	Open wound of hip and thigh	32666	14816	31.738	32.710	-1.387	-0.971823	-0.557007	9.037e-06
S70	Superficial injury of hip and thigh	87481	120486	44.976	59.243	-14.515	-14.267197	-14.018981	0
S73	Dislocation, sprain and strain of joint and ligaments of hip	9595	14246	50.178	62.612	-13.126	-12.434077	-11.742336	9.733e-263
S72	Fracture of femur	73130	149115	67.233	78.513	-11.467	-11.280142	-11.093193	0
S75	Injury of blood vessels at hip and thigh level	514	334	45.334	56.454	-14.116	-11.120274	-8.124144	2.486e-12
S74	Injury of nerves at hip and thigh level	360	381	43.980	54.146	-13.306	-10.166007	-7.026084	9.14e-10
S77	Crushing injury of hip and thigh	195	184	44.751	65.854	-26.043	-21.103093	-16.163566	2.867e-15
S76	Injury of muscle and tendon at hip and thigh level	11079	5948	39.643	41.035	-2.084	-1.392614	-0.700738	0.0001502
J34	Other disorders of nose and nasal sinuses	50772	19687	38.091	37.965	-0.137	0.125888	0.388735	0.404
J35	Chronic diseases of tonsils and adenoids	72055	86034	14.946	18.361	-3.554	-3.414970	-3.275665	0
J36	Peritonsillar abscess	19616	16643	31.104	29.336	1.435	1.767385	2.099667	7.908e-25
J37	Chronic laryngitis and laryngotracheitis	7342	6138	53.943	51.224	2.118	2.719079	3.320366	2.808e-18
J30	Vasomotor and allergic rhinitis	33474	34686	28.719	33.013	-4.56	-4.294276	-4.028837	5.886e-218
J31	Chronic rhinitis, nasopharyngitis and pharyngitis	5941	5872	41.612	41.682	-0.793	-0.069901	0.653537	0.8774
J32	Chronic sinusitis	15376	16109	47.523	46.335	0.815	1.188015	1.561323	1.125e-09
J33	Nasal polyp	12002	5654	50.096	46.775	2.735	3.321339	3.907888	7.39e-28
J38	Diseases of vocal cords and larynx, not elsewhere classified	15401	21210	50.641	50.839	-0.635	-0.197735	0.239198	0.4308
J39	Other diseases of upper respiratory tract	5706	4916	26.778	28.960	-3.224	-2.182212	-1.140167	7.786e-05
I48	Atrial fibrillation and flutter	181731	158881	70.330	76.365	-6.121	-6.035512	-5.949881	0
I49	Other cardiac arrhythmias	45219	45496	64.286	64.168	-0.121	0.117863	0.356677	0.3895
I46	Cardiac arrest	30045	16581	67.064	70.505	-3.754	-3.441376	-3.12831	2.397e-101
I47	Paroxysmal tachycardia	49209	51199	59.401	58.859	0.299	0.541839	0.784467	2.37e-05
I44	Atrioventricular and left bundle-branch block	26933	18840	73.032	75.042	-2.299	-2.009631	-1.720129	2.329e-41
I45	Other conduction disorders	14783	11765	62.226	63.956	-2.268	-1.730026	-1.191638	7.751e-10
I42	Cardiomyopathy	21934	11276	61.187	63.788	-3.001	-2.600910	-2.200853	2.221e-36
I43	Cardiomyopathy in diseases classified elsewhere	381	304	58.309	59.392	-4.129	-1.082630	1.964235	0.5436
I40	Acute myocarditis	2072	1076	46.988	58.793	-13.432	-11.805372	-10.178702	3.026e-43
I41	Myocarditis in diseases classified elsewhere	304	216	58.464	59.538	-4.862	-1.074789	2.712143	0.6318
A32	Listeriosis	250	315	61.633	62.582	-4.88	-0.948755	2.982681	0.6858
A31	Infection due to other mycobacteria	887	746	46.879	42.697	1.381	4.182159	6.982966	0.005483
A37	Whooping cough	1821	2028	4.195	4.771	-1.235	-0.575930	0.08332	0.1141
A35	Other tetanus	57	75	44.069	47.732	-11.09	-3.663867	3.761951	0.3869
A39	Meningococcal infection	1688	1509	18.177	25.160	-8.661	-6.983155	-5.305211	1.486e-15
A38	Scarlet fever	1052	920	7.220	7.379	-1.018	-0.158834	0.700199	0.762
S93	Dislocation, sprain and strain of joints and ligaments at ankle and foot level	431142	429365	27.576	32.089	-4.59	-4.513549	-4.437425	0
S92	Fracture of foot, except ankle	141807	134160	32.147	40.104	-8.112	-7.957747	-7.803634	0
S91	Open wound of ankle and foot	102135	73874	31.444	31.997	-0.761	-0.552922	-0.344843	4.226e-07
S90	Superficial injury of ankle and foot	281446	244882	25.857	29.505	-3.75	-3.647380	-3.544288	0
S97	Crushing injury of ankle and foot	658	318	34.553	34.270	-2.436	0.282975	3.00154	0.8672
S96	Injury of muscle and tendon at ankle and foot level	3906	2771	37.542	37.993	-1.311	-0.450930	0.409545	0.3576
S95	Injury of blood vessels at ankle and foot level	419	399	36.212	38.139	-4.807	-1.927151	0.95243	0.2325
S94	Injury of nerves at ankle and foot level	712	579	34.447	37.041	-4.68	-2.594646	-0.509615	0.02163
S99	Other and unspecified injuries of ankle and foot	3518	3314	33.578	37.184	-4.607	-3.606810	-2.606518	4.709e-12
S98	Traumatic amputation of ankle and foot	740	301	40.319	42.706	-5.782	-2.386636	1.008827	0.2088
R45	Symptoms and signs involving emotional state	2097	4129	41.155	42.127	-2.184	-0.972658	0.238737	0.1488
R44	Other symptoms and signs involving general sensations and perceptions	1013	1124	59.485	70.549	-13.063	-11.063910	-9.064593	3.85e-26
R47	Speech disturbances, not elsewhere classified	6385	4367	30.210	45.332	-16.362	-15.121720	-13.881684	1.351e-121
R46	Symptoms and signs involving appearance and behaviour	862	663	33.371	42.035	-11.694	-8.663712	-5.633171	5.74e-08
R41	Other symptoms and signs involving cognitive functions and awareness	14888	17643	72.313	76.711	-4.721	-4.398619	-4.075949	1.712e-154
R40	Somnolence, stupor and coma	4238	3833	55.872	61.587	-6.714	-5.714371	-4.714608	2.608e-28
R43	Disturbances of smell and taste	573	702	49.794	50.942	-3.033	-1.148443	0.7366	0.2806
R42	Dizziness and giddiness	52674	74427	61.587	62.170	-0.804	-0.582720	-0.361165	5.568e-07
R49	Voice disturbances	15349	21531	47.407	47.054	-0.125	0.352963	0.830444	0.1862
R48	Dyslexia and other symbolic dysfunctions, not elsewhere classified	944	443	18.346	24.878	-9.29	-6.531630	-3.773612	8.142e-06
G08	Intracranial and intraspinal phlebitis and thrombophlebitis	59	65	36.661	39.642	-11.69	-2.981051	5.728035	0.5564
G09	Sequelae of inflammatory diseases of central nervous system	458	526	46.542	48.869	-5.127	-2.326479	0.474465	0.1342
G04	Encephalitis, myelitis and encephalomyelitis	1869	1800	43.031	44.349	-2.792	-1.318547	0.1547	0.1054
G05	Encephalitis, myelitis and encephalomyelitis in diseases classified elsewhere	289	289	40.386	43.831	-7.544	-3.445031	0.6537	0.1294
G06	Intracranial and intraspinal abscess and granuloma	1531	1019	53.109	52.941	-1.501	0.168419	1.837384	0.8718
G07	Intracranial and intraspinal abscess and granuloma in diseases classified elsewhere	80	51	51.892	51.504	-7.797	0.388333	8.573868	0.9375
G00	Bacterial meningitis, not elsewhere classified	4040	3787	38.278	44.413	-7.445	-6.134894	-4.824973	1.821e-19
G01	Meningitis in bacterial diseases classified elsewhere	452	340	25.246	31.657	-10.189	-6.410612	-2.632106	0.001555
G02	Meningitis in other infectious and parasitic diseases classified elsewhere	263	239	32.660	33.149	-4.264	-0.489581	3.284376	0.833
G03	Meningitis due to other and unspecified causes	1499	1335	36.622	38.884	-3.998	-2.261887	-0.525501	0.01594
Q79	Congenital malformations of the musculoskeletal system, not elsewhere classified	1695	2888	14.997	25.603	-11.787	-10.605621	-9.424636	6.07e-66
Q78	Other osteochondrodysplasias	2626	2764	27.467	30.963	-4.568	-3.495621	-2.423308	4.57e-10
Q77	Osteochondrodysplasia with defects of growth of tubular bones and spine	259	278	14.480	17.720	-6.142	-3.239450	-0.337326	0.04055
Q76	Congenital malformations of spine and bony thorax	1848	2473	27.767	32.916	-6.324	-5.149252	-3.974582	3.765e-17
Q75	Other congenital malformations of skull and face bones	2201	1415	3.175	6.993	-4.569	-3.817306	-3.0659	2.627e-22
Q74	Other congenital malformations of limb(s)	3317	3291	12.176	14.115	-2.655	-1.938992	-1.222957	2.556e-07
Q73	Reduction defects of unspecified limb	102	130	19.902	24.326	-9.656	-4.423620	0.808411	0.1266
Q72	Reduction defects of lower limb	1908	2190	20.680	23.820	-4.283	-3.140917	-1.999065	1.656e-07
Q71	Reduction defects of upper limb	750	780	10.782	14.406	-5.108	-3.624141	-2.14033	3.84e-06
Q70	Syndactyly	1347	857	6.150	9.612	-4.58	-3.462313	-2.34449	3.785e-09
F54	Psychological and behavioural factors associated with disorders or diseases classified elsewhere	151	182	47.054	43.527	-1.214	3.526702	8.26749	0.1829
F55	Abuse of non-dependence-producing substances	850	777	36.658	46.051	-11.219	-9.393262	-7.567432	1.203e-22
F52	Sexual dysfunction, not caused by organic disorder or disease	3449	3493	42.418	36.785	5.001	5.633019	6.264573	3.144e-66
F50	Eating disorders	1534	6947	17.200	23.289	-7.286	-6.089140	-4.892072	2.525e-22
F51	Nonorganic sleep disorders	2165	1758	27.155	31.507	-5.934	-4.351287	-2.768833	1.678e-07
F59	Unspecified behavioural syndromes associated with physiological disturbances and physical factors	197	256	38.525	41.405	-8.353	-2.879144	2.594363	0.3552
E86	Volume depletion	88012	124388	63.648	70.622	-7.218	-6.973915	-6.7294	0
E87	Other disorders of fluid, electrolyte and acid-base balance	38275	59344	64.785	71.313	-6.789	-6.528321	-6.267464	0
E84	Cystic fibrosis	634	643	25.332	28.425	-5.933	-3.093064	-0.25338	0.04569
E85	Amyloidosis	1029	827	54.976	54.226	-1.272	0.750090	2.772222	0.5241
E83	Disorders of mineral metabolism	8357	11007	60.508	64.844	-4.855	-4.336151	-3.817028	4.611e-59
E80	Disorders of porphyrin and bilirubin metabolism	2942	2049	38.761	44.781	-7.354	-6.019608	-4.685492	4.192e-18
E88	Other metabolic disorders	2963	5750	47.312	52.133	-5.79	-4.821099	-3.85227	9.339e-22
E89	Postprocedural endocrine and metabolic disorders, not elsewhere classified	3336	8623	51.585	54.989	-4.172	-3.403909	-2.635394	1.584e-17
P61	Other perinatal haematological disorders	2476	1967	0.993	1.754	-1.332	-0.761314	-0.190582	0.01352
P60	Disseminated intravascular coagulation of fetus and newborn	83	58	1.134	9.992	-13.705	-8.858019	-4.011455	0.0008897
D58	Other hereditary haemolytic anaemias	665	710	28.187	31.443	-6.044	-3.256052	-0.467798	0.03166
D59	Acquired haemolytic anaemia	2196	2613	57.805	59.307	-2.906	-1.501452	-0.096535	0.05019
D50	Iron deficiency anaemia	22894	43214	68.242	63.326	4.577	4.915553	5.254516	2.862e-175
D51	Vitamin B12 deficiency anaemia	6499	10227	71.654	69.135	1.948	2.519061	3.090242	1.876e-17
D52	Folate deficiency anaemia	1320	1943	70.097	69.206	-0.398	0.890166	2.177851	0.2169
D53	Other nutritional anaemias	1660	2183	65.302	66.344	-2.499	-1.042160	0.414854	0.2005
D55	Anaemia due to enzyme disorders	431	387	39.148	52.218	-17.346	-13.070365	-8.794233	7.165e-09
D56	Thalassaemia	763	1452	26.140	30.431	-6.067	-4.290865	-2.514652	4.961e-06
D57	Sickle-cell disorders	153	246	33.815	32.868	-4.347	0.947205	6.241428	0.7694
N29	Other disorders of kidney and ureter in diseases classified elsewhere	163	179	59.480	56.353	-1.46	3.127346	7.714417	0.2231
N28	Other disorders of kidney and ureter, not elsewhere classified	8867	6647	65.217	61.122	3.436	4.095169	4.75442	2.843e-33
N23	Unspecified renal colic	1046	1013	47.178	43.699	1.988	3.479749	4.971699	1.034e-05
N22	Calculus of urinary tract in diseases classified elsewhere	100	75	49.385	44.952	-1.414	4.432544	10.278679	0.1734
N21	Calculus of lower urinary tract	11086	2935	64.140	52.252	11.093	11.887478	12.681877	2.796e-171
N20	Calculus of kidney and ureter	64421	41143	51.418	48.559	2.637	2.858478	3.079501	3.147e-140
N27	Small kidney of unknown cause	407	594	55.284	52.423	-0.283	2.861355	6.005882	0.09936
N26	Unspecified contracted kidney	1326	1338	64.215	61.592	1.05	2.623098	4.195926	0.00184
N25	Disorders resulting from impaired renal tubular function	1502	1919	59.125	56.796	0.953	2.329012	3.70473	0.001555
C22	Malignant neoplasm of liver and intrahepatic bile ducts	5514	3233	67.317	69.143	-2.432	-1.825874	-1.220139	8.743e-09
C23	Malignant neoplasm of gallbladder	417	875	69.934	71.782	-3.202	-1.848221	-0.494859	0.01147
C20	Malignant neoplasm of rectum	20590	14848	69.272	70.559	-1.537	-1.286762	-1.036625	2.678e-23
C21	Malignant neoplasm of anus and anal canal	1035	2102	64.185	64.506	-1.331	-0.320847	0.689291	0.588
C26	Malignant neoplasm of other and ill-defined digestive organs	509	548	68.111	70.326	-3.818	-2.215219	-0.61217	0.01045
C24	Malignant neoplasm of other and unspecified parts of biliary tract	2354	2716	68.864	71.268	-3.054	-2.404466	-1.754691	1.291e-12
C25	Malignant neoplasm of pancreas	10266	10464	68.818	71.772	-3.265	-2.953651	-2.642447	8.311e-76
T14	Injury of unspecified body region	141317	117839	34.765	39.056	-4.471	-4.291414	-4.111982	0
T15	Foreign body on external eye	188064	53557	33.370	31.841	1.354	1.528822	1.70324	3.063e-65
T16	Foreign body in ear	14590	12104	26.306	25.021	0.73	1.284946	1.839607	1.141e-05
T17	Foreign body in respiratory tract	24708	27042	19.586	19.547	-0.388	0.039299	0.466743	0.8835
T10	Fracture of upper limb, level unspecified	945	795	39.805	53.443	-16.007	-13.637499	-11.268274	7.101e-28
T11	Other injuries of upper limb, level unspecified	7655	4913	36.543	38.721	-2.96	-2.178576	-1.397166	1.082e-07
T12	Fracture of lower limb, level unspecified	1587	1507	42.860	59.413	-18.308	-16.552904	-14.79769	1.258e-71
T13	Other injuries of lower limb, level unspecified	9066	6848	36.498	44.228	-8.48	-7.730297	-6.98031	1.588e-88
T18	Foreign body in alimentary tract	27521	20681	35.391	36.205	-1.336	-0.814795	-0.293664	0.003544
T19	Foreign body in genitourinary tract	611	2818	55.100	33.191	19.77	21.909194	24.048723	1.827e-71
L87	Transepidermal elimination disorders	156	179	56.760	60.765	-8.057	-4.004787	0.047906	0.07202
L85	Other epidermal thickening	1882	1707	55.568	54.901	-0.84	0.666970	2.174198	0.4404
L84	Corns and callosities	1753	2246	53.022	54.812	-3.046	-1.790788	-0.535776	0.008053
L83	Acanthosis nigricans	106	206	44.264	34.232	5.097	10.031279	14.965513	0.0001601
L82	Seborrhoeic keratosis	6357	6768	62.553	61.397	0.641	1.156366	1.671534	2.156e-05
L81	Other disorders of pigmentation	2777	6183	40.857	43.852	-3.928	-2.995056	-2.062234	8.492e-10
L80	Vitiligo	1049	1373	37.812	38.810	-2.582	-0.997768	0.586886	0.2639
L89	Decubitus ulcer	12479	15367	69.101	76.642	-7.921	-7.540941	-7.160525	0
L88	Pyoderma gangrenosum	673	873	52.196	56.439	-6.789	-4.242903	-1.696789	0.001867
S68	Traumatic amputation of wrist and hand	11346	2541	42.929	38.012	3.959	4.916357	5.874113	6.173e-23
S69	Other and unspecified injuries of wrist and hand	6324	5209	33.235	34.177	-1.657	-0.942903	-0.228315	0.01454
S66	Injury of muscle and tendon at wrist and hand level	44153	22520	38.720	45.603	-7.18	-6.883660	-6.587759	0
S67	Crushing injury of wrist and hand	2196	748	37.279	30.571	5.024	6.707427	8.39109	3.4e-14
S64	Injury of nerves at wrist and hand level	10598	4828	36.984	39.554	-3.169	-2.569923	-1.971168	1.44e-16
S65	Injury of blood vessels at wrist and hand level	2072	1192	38.125	41.730	-5.036	-3.605923	-2.17566	1.755e-06
S62	Fracture at wrist and hand level	309383	201797	30.991	37.354	-6.489	-6.362659	-6.236642	0
S63	Dislocation, sprain and strain of joints and ligaments at wrist and hand level	244544	237586	28.041	30.421	-2.491	-2.380043	-2.269146	0
S60	Superficial injury of wrist and hand	405348	354959	27.340	30.338	-3.091	-2.998160	-2.904944	0
S61	Open wound of wrist and hand	621958	334396	34.677	36.148	-1.555	-1.470411	-1.385605	8.996e-252
J09	Influenza due to identified avian influenza virus	1375	1345	39.991	40.804	-2.984	-0.813700	1.35664	0.5192
J01	Acute sinusitis	9819	12909	37.539	39.815	-2.791	-2.275830	-1.760164	1.749e-17
J00	Acute nasopharyngitis [common cold]	29147	24361	4.810	6.733	-2.158	-1.923050	-1.687905	6.34e-57
J03	Acute tonsillitis	55549	55120	17.769	20.542	-2.973	-2.772427	-2.572251	1.014e-160
J02	Acute pharyngitis	8941	9125	24.735	27.270	-3.185	-2.535079	-1.885496	6.101e-14
J05	Acute obstructive laryngitis [croup] and epiglottitis	38767	19825	4.640	5.740	-1.298	-1.099950	-0.901631	7.067e-27
J04	Acute laryngitis and tracheitis	5423	6292	28.413	36.154	-8.655	-7.741346	-6.827552	1.983e-60
J06	Acute upper respiratory infections of multiple and unspecified sites	23263	21835	12.960	17.117	-4.582	-4.156576	-3.731585	9.613e-81
K13	Other diseases of lip and oral mucosa	8025	9111	54.084	56.399	-2.882	-2.315777	-1.749156	3.62e-15
K12	Stomatitis and related lesions	10087	9470	38.904	38.993	-0.792	-0.088983	0.613678	0.8376
K11	Diseases of salivary glands	11131	13755	45.123	49.776	-5.218	-4.653503	-4.089123	1.078e-57
K10	Other diseases of jaws	5420	5100	52.229	51.824	-0.33	0.405642	1.141341	0.332
K14	Diseases of tongue	2120	2627	47.569	51.222	-4.94	-3.653366	-2.366418	6.396e-08
I95	Hypotension	16660	18270	70.590	71.231	-1.012	-0.640659	-0.269017	0.001254
I97	Postprocedural disorders of circulatory system, not elsewhere classified	1556	4280	64.950	64.905	-1.015	0.045079	1.105624	0.9425
I99	Other and unspecified disorders of circulatory system	6276	5224	60.119	62.404	-3.003	-2.284677	-1.56684	1.143e-09
I98	Other disorders of circulatory system in diseases classified elsewhere	1318	623	56.370	59.113	-4.185	-2.742411	-1.299671	0.0003656
A23	Brucellosis	111	119	32.240	32.984	-5.791	-0.743635	4.303383	0.8084
A26	Erysipeloid	1577	1287	54.899	59.951	-6.742	-5.051759	-3.361919	1.231e-08
A27	Leptospirosis	217	67	42.500	43.275	-6.269	-0.774430	4.720358	0.8148
A28	Other zoonotic bacterial diseases, not elsewhere classified	480	458	42.888	45.282	-5.117	-2.394325	0.327871	0.1116
S80	Superficial injury of lower leg	227411	225842	30.853	38.353	-7.632	-7.500731	-7.3694	0
S81	Open wound of lower leg	121014	85959	32.931	46.656	-13.948	-13.724935	-13.502016	0
S82	Fracture of lower leg, including ankle	141212	147455	35.447	47.620	-12.346	-12.172681	-11.999472	0
S83	Dislocation, sprain and strain of joints and ligaments of knee	274783	223212	34.311	36.607	-2.396	-2.296876	-2.197688	0
S84	Injury of nerves at lower leg level	1415	1055	44.112	52.798	-10.365	-8.686589	-7.008287	4.212e-23
S85	Injury of blood vessels at lower leg level	852	608	40.375	49.871	-11.857	-9.495964	-7.135083	2.038e-14
S86	Injury of muscle and tendon at lower leg level	40633	16904	45.119	44.048	0.783	1.070524	1.357566	7.711e-13
S87	Crushing injury of lower leg	363	240	37.185	45.120	-11.751	-7.934681	-4.11801	0.0001006
S88	Traumatic amputation of lower leg	476	211	55.376	61.393	-9.463	-6.016714	-2.570553	0.00114
S89	Other and unspecified injuries of lower leg	4163	4211	43.272	55.715	-13.513	-12.443692	-11.37464	7.472e-111
R58	Haemorrhage, not elsewhere classified	3563	5111	54.285	48.717	4.545	5.568415	6.592231	9.117e-26
R59	Enlarged lymph nodes	14292	16238	39.010	43.119	-4.648	-4.109326	-3.570421	1.343e-49
R52	Pain, not elsewhere classified	104901	138578	53.490	52.933	0.39	0.556492	0.722779	1.407e-10
R53	Malaise and fatigue	52257	58300	60.307	59.496	0.562	0.810855	1.059551	4.256e-10
R50	Fever of other and unknown origin	81147	75156	34.971	36.801	-2.142	-1.830650	-1.519343	4.254e-30
R51	Headache	43978	64997	39.478	41.407	-2.173	-1.928911	-1.684554	3.432e-53
R56	Convulsions, not elsewhere classified	66755	51175	21.876	21.062	0.506	0.814383	1.122302	4.791e-07
R57	Shock, not elsewhere classified	9109	6820	67.754	69.584	-2.369	-1.830621	-1.291773	7.531e-11
R54	Senility	1274	2137	82.800	85.722	-3.546	-2.921911	-2.297832	2.977e-19
R55	Syncope and collapse	128378	145989	57.045	54.696	2.169	2.349073	2.528852	1.663e-143
G31	Other degenerative diseases of nervous system, not elsewhere classified	6464	4866	67.318	71.014	-4.279	-3.695090	-3.111073	2.1e-34
G30	Alzheimer's disease	7256	11117	78.324	80.081	-2.018	-1.756528	-1.494912	1.169e-38
G32	Other degenerative disorders of nervous system in diseases classified elsewhere	102	257	59.502	45.091	9.579	14.410953	19.243031	4.433e-08
G35	Multiple sclerosis	6843	13486	47.264	45.728	1.126	1.535689	1.94504	5.753e-13
G37	Other demyelinating diseases of central nervous system	2209	3731	44.627	43.243	0.55	1.383643	2.217567	0.001939
G36	Other acute disseminated demyelination	267	463	39.606	42.858	-6.056	-3.251852	-0.447502	0.03307
Q68	Other congenital musculoskeletal deformities	3502	3197	7.416	10.111	-3.371	-2.695011	-2.018846	1.898e-14
Q69	Polydactyly	859	704	3.694	7.436	-5.11	-3.741710	-2.37328	2.201e-07
Q64	Other congenital malformations of urinary system	1910	804	19.670	23.666	-5.835	-3.996035	-2.157381	4.141e-05
Q65	Congenital deformities of hip	8120	17086	12.972	14.688	-2.214	-1.716092	-1.217987	3.976e-11
Q66	Congenital deformities of feet	16861	16864	14.693	20.459	-6.208	-5.765527	-5.322945	1.985e-141
Q67	Congenital musculoskeletal deformities of head, face, spine and chest	8780	4528	12.298	15.808	-4.13	-3.509740	-2.889615	9.305e-28
Q60	Renal agenesis and other reduction defects of kidney	784	657	20.045	23.742	-6.13	-3.697075	-1.264371	0.004678
Q61	Cystic kidney disease	6399	5471	55.811	53.148	1.888	2.662634	3.437604	4.569e-11
Q62	Congenital obstructive defects of renal pelvis and congenital malformations of ureter	4037	3649	9.675	20.503	-11.696	-10.827978	-9.959736	6.509e-126
Q63	Other congenital malformations of kidney	972	1603	27.961	28.418	-2.469	-0.456884	1.554762	0.7051
E79	Disorders of purine and pyrimidine metabolism	414	301	58.403	65.939	-10.566	-7.536414	-4.506736	2.751e-06
E78	Disorders of lipoprotein metabolism and other lipidaemias	149168	114496	62.438	65.529	-3.191	-3.090625	-2.990302	0
E73	Lactose intolerance	3392	5363	30.144	34.292	-5.046	-4.147629	-3.24904	6.18e-19
E72	Other disorders of amino-acid metabolism	965	907	45.511	45.397	-1.987	0.113907	2.215235	0.9292
E71	Disorders of branched-chain amino-acid metabolism and fatty-acid metabolism	314	257	27.516	29.077	-6.367	-1.561584	3.243594	0.5794
E70	Disorders of aromatic amino-acid metabolism	1118	1230	53.595	55.555	-4.267	-1.960324	0.346567	0.1253
E77	Disorders of glycoprotein metabolism	122	114	45.952	43.133	-5.067	2.819114	10.705718	0.54
E76	Disorders of glycosaminoglycan metabolism	160	175	41.876	56.180	-20.856	-14.303448	-7.750955	4.467e-05
E75	Disorders of sphingolipid metabolism and other lipid storage disorders	247	298	34.206	35.852	-6.025	-1.645073	2.734613	0.5181
E74	Other disorders of carbohydrate metabolism	391	621	29.981	34.082	-7.253	-4.100801	-0.94902	0.01614
P76	Other intestinal obstruction of newborn	177	104	0.747	1.040	-2.133	-0.292656	1.547738	0.7952
P77	Necrotizing enterocolitis of fetus and newborn	569	478	0.191	0.214	-0.073	-0.022841	0.026919	0.4235
P74	Other transitory neonatal electrolyte and metabolic disturbances	1692	1418	0.959	0.908	-0.498	0.051029	0.599676	0.8824
P72	Other transitory neonatal endocrine disorders	96	201	5.418	25.110	-24.863	-19.691435	-14.519648	2.402e-12
P70	Transitory disorders of carbohydrate metabolism specific to fetus and newborn	27250	20352	0.054	0.171	-0.151	-0.116287	-0.081992	8.04e-11
P71	Transitory neonatal disorders of calcium and magnesium metabolism	524	373	1.870	6.130	-6.374	-4.260532	-2.147348	0.0001591
P78	Other perinatal digestive system disorders	394	372	7.792	11.351	-6.817	-3.559521	-0.302373	0.04497
D69	Purpura and other haemorrhagic conditions	15707	17328	42.855	41.848	0.386	1.007137	1.628157	0.002458
D68	Other coagulation defects	10567	16491	53.176	44.925	7.729	8.250577	8.772316	1.504e-205
D65	Disseminated intravascular coagulation [defibrination syndrome]	1225	1174	56.914	55.013	0.193	1.900650	3.60856	0.04112
D64	Other anaemias	80915	101765	71.818	71.390	0.269	0.427940	0.586952	2.97e-07
D67	Hereditary factor IX deficiency	268	93	41.251	47.351	-12.833	-6.100250	0.632034	0.1006
D66	Hereditary factor VIII deficiency	682	381	33.605	43.704	-13.177	-10.098820	-7.020358	5.197e-10
D61	Other aplastic anaemias	3308	2969	62.165	62.400	-1.29	-0.235122	0.819265	0.7103
D60	Acquired pure red cell aplasia [erythroblastopenia]	281	316	55.686	54.926	-4.011	0.759971	5.531332	0.7952
D63	Anaemia in chronic diseases classified elsewhere	20213	16902	71.791	71.226	0.272	0.564859	0.857945	0.0002913
D62	Acute posthaemorrhagic anaemia	12505	17841	70.370	68.544	1.414	1.826529	2.238788	1.288e-17
N39	Other disorders of urinary system	65363	169777	66.488	61.102	5.176	5.386448	5.597198	0
N30	Cystitis	102085	222627	67.318	59.809	7.34	7.508731	7.677354	0
N31	Neuromuscular dysfunction of bladder, not elsewhere classified	13817	8993	57.500	51.425	5.532	6.074803	6.617394	1.56e-104
N32	Other disorders of bladder	9068	7414	61.260	59.354	1.311	1.906795	2.502868	9.331e-10
N33	Bladder disorders in diseases classified elsewhere	146	124	68.862	58.791	4.598	10.070670	15.542989	0.0006267
N34	Urethritis and urethral syndrome	3898	1592	39.829	43.988	-5.426	-4.158975	-2.892055	3.722e-10
N35	Urethral stricture	16407	1738	58.662	55.663	2.052	2.998751	3.945845	1.58e-09
N36	Other disorders of urethra	2248	4732	46.465	59.324	-14.184	-12.859414	-11.534976	5.017e-76
N37	Urethral disorders in diseases classified elsewhere	92	125	51.748	54.273	-8.684	-2.524988	3.634304	0.4754
C50	Malignant neoplasm of breast	982	110313	67.635	63.412	3.364	4.223196	5.082513	1.446e-20
B89	Unspecified parasitic disease	185	181	28.442	30.438	-6.386	-1.996349	2.392967	0.4273
B88	Other infestations	156	159	35.251	32.813	-2.913	2.438281	7.789798	0.4265
B80	Enterobiasis	1504	2320	23.908	19.208	3.352	4.699799	6.047261	2.586e-11
B83	Other helminthiases	64	88	33.908	33.813	-7.422	0.094501	7.611297	0.9823
B82	Unspecified intestinal parasitism	156	161	32.043	30.039	-2.781	2.004198	6.789304	0.4653
B85	Pediculosis and phthiriasis	177	385	33.544	31.973	-2.342	1.571031	5.483732	0.4861
B86	Scabies	1714	1540	38.803	41.407	-4.541	-2.604182	-0.66698	0.01282
T29	Burns and corrosions of multiple body regions	1712	994	34.154	35.477	-3.418	-1.323050	0.772313	0.2626
T28	Burn and corrosion of other internal organs	1094	852	30.974	35.026	-6.281	-4.052785	-1.824658	0.000654
T21	Burn and corrosion of trunk	7377	6426	23.625	26.561	-3.731	-2.935827	-2.140942	1.318e-12
T20	Burn and corrosion of head and neck	12396	5833	28.174	29.462	-1.956	-1.287686	-0.619457	0.000292
T23	Burn and corrosion of wrist and hand	30075	20284	24.700	27.016	-2.683	-2.316451	-1.950079	1.532e-34
T22	Burn and corrosion of shoulder and upper limb, except wrist and hand	19351	14417	27.378	27.993	-1.063	-0.614954	-0.16731	0.01088
T25	Burn and corrosion of ankle and foot	6896	4341	29.472	28.367	0.261	1.105653	1.949968	0.01535
T24	Burn and corrosion of hip and lower limb, except ankle and foot	10257	9525	28.339	27.354	0.375	0.985368	1.596132	0.002593
T27	Burn and corrosion of respiratory tract	274	156	36.349	39.138	-7.347	-2.789200	1.768459	0.2777
T26	Burn and corrosion confined to eye and adnexa	23998	8224	32.553	33.411	-1.259	-0.858280	-0.457765	5.167e-05
L94	Other localized connective tissue disorders	675	1819	49.997	49.873	-1.722	0.124169	1.970477	0.9172
L95	Vasculitis limited to skin, not elsewhere classified	2441	3022	53.828	55.823	-3.186	-1.994633	-0.803474	0.001754
L97	Ulcer of lower limb, not elsewhere classified	20182	20096	67.725	75.670	-8.235	-7.944951	-7.654767	0
L90	Atrophic disorders of skin	11939	35769	37.616	43.444	-6.237	-5.828638	-5.420726	2.361e-168
L91	Hypertrophic disorders of skin	2439	4098	32.936	35.146	-3.161	-2.209875	-1.258635	1.092e-05
L92	Granulomatous disorders of skin and subcutaneous tissue	3926	4333	38.379	40.582	-3.171	-2.202118	-1.233318	1.685e-05
L93	Lupus erythematosus	656	2856	51.569	51.683	-1.588	-0.114042	1.359437	0.9044
L98	Other disorders of skin and subcutaneous tissue, not elsewhere classified	19711	22888	54.794	57.372	-3.018	-2.578798	-2.139531	5.693e-30
L99	Other disorders of skin and subcutaneous tissue in diseases classified elsewhere	288	593	46.666	47.353	-3.663	-0.686757	2.289275	0.7006
J18	Pneumonia, organism unspecified	265985	247309	59.186	62.527	-3.491	-3.341564	-3.192321	0
J16	Pneumonia due to other infectious organisms, not elsewhere classified	2689	2440	57.788	59.070	-2.736	-1.282661	0.170747	0.1105
J17	Pneumonia in diseases classified elsewhere	2017	1679	47.189	49.890	-4.779	-2.700421	-0.622262	0.01619
J14	Pneumonia due to Haemophilus influenzae	4751	4128	41.339	45.452	-5.499	-4.112678	-2.726077	1.504e-08
J15	Bacterial pneumonia, not elsewhere classified	72054	65312	64.095	66.218	-2.374	-2.122933	-1.871567	1.012e-60
J12	Viral pneumonia, not elsewhere classified	14034	11380	5.407	7.697	-2.737	-2.290050	-1.843089	4.127e-23
J13	Pneumonia due to Streptococcus pneumoniae	8741	8009	51.580	55.307	-4.6	-3.727339	-2.854875	1.873e-16
J10	Influenza due to other identified influenza virus	2084	1973	32.506	34.970	-4.169	-2.463754	-0.758983	0.007286
J11	Influenza, virus not identified	13129	13932	36.522	39.357	-3.434	-2.835625	-2.237282	5.69e-20
K00	Disorders of tooth development and eruption	11897	14161	19.527	20.300	-1.046	-0.772890	-0.499855	6.718e-08
K01	Embedded and impacted teeth	12806	12252	33.007	28.517	4.021	4.490766	4.961017	7.922e-77
K02	Dental caries	19311	12637	39.795	36.666	2.558	3.129227	3.700465	3.065e-26
K03	Other diseases of hard tissues of teeth	4085	2978	38.699	35.692	1.981	3.007591	4.034642	2.322e-08
K04	Diseases of pulp and periapical tissues	21378	16934	52.109	50.181	1.534	1.928804	2.323471	3.648e-21
K05	Gingivitis and periodontal diseases	18889	13300	56.876	55.032	1.442	1.844429	2.247096	9.591e-19
K06	Other disorders of gingiva and edentulous alveolar ridge	1767	2037	42.587	46.477	-5.416	-3.889316	-2.362615	1.326e-06
K07	Dentofacial anomalies [including malocclusion]	21523	35901	28.026	32.072	-4.331	-4.046056	-3.761362	2.184e-168
K08	Other disorders of teeth and supporting structures	16748	15172	49.878	51.786	-2.396	-1.908686	-1.42144	4.803e-14
K09	Cysts of oral region, not elsewhere classified	4672	3397	44.879	42.592	1.281	2.286820	3.292696	1.683e-05
B67	Echinococcosis	103	161	43.671	48.079	-8.989	-4.407553	0.174347	0.08031
B66	Other fluke infections	42	60	40.544	43.287	-10.773	-2.743424	5.286045	0.5564
B65	Schistosomiasis [bilharziasis]	487	455	30.934	28.677	0.445	2.256851	4.068654	0.02153
B64	Unspecified protozoal disease	174	199	62.999	65.901	-7.993	-2.901745	2.189156	0.3149
B68	Taeniasis	111	138	36.138	39.439	-8.306	-3.300620	1.704942	0.2391
I88	Nonspecific lymphadenitis	7672	9983	28.397	35.424	-7.708	-7.026897	-6.34557	6.846e-89
I89	Other noninfective disorders of lymphatic vessels and lymph nodes	6047	9532	50.698	55.901	-5.873	-5.203242	-4.53321	4.243e-51
I82	Other venous embolism and thrombosis	8695	9260	59.761	60.596	-1.369	-0.834923	-0.301065	0.00354
I83	Varicose veins of lower extremities	57099	117091	56.493	54.655	1.679	1.837402	1.99623	1.138e-112
I80	Phlebitis and thrombophlebitis	52074	58181	60.637	61.935	-1.507	-1.297817	-1.08814	3.379e-33
I81	Portal vein thrombosis	1263	952	60.560	61.005	-1.95	-0.444478	1.061183	0.6168
I86	Varicose veins of other sites	10387	1490	37.926	50.278	-13.332	-12.352477	-11.372798	1.635e-116
I87	Other disorders of veins	6504	7787	61.702	63.948	-2.82	-2.246768	-1.673506	4.803e-14
I84	Haemorrhoids	61540	67384	51.115	51.088	-0.155	0.027104	0.209207	0.8081
I85	Oesophageal varices	8459	3664	57.575	59.500	-2.445	-1.924743	-1.404848	1.233e-12
A15	Respiratory tuberculosis, bacteriologically and histologically confirmed	4169	2927	45.933	44.893	0.057	1.039636	2.022753	0.05285
A17	Tuberculosis of nervous system	116	123	40.796	34.209	0.787	6.587136	12.387443	0.03726
A16	Respiratory tuberculosis, not confirmed bacteriologically or histologically	3131	2370	45.821	46.242	-1.665	-0.420411	0.824399	0.5645
A19	Miliary tuberculosis	215	164	49.521	42.694	2.346	6.826875	11.307662	0.004685
A18	Tuberculosis of other organs	1534	1858	39.209	41.074	-3.267	-1.864511	-0.462467	0.01379
R29	Other symptoms and signs involving the nervous and musculoskeletal systems	58535	85590	56.853	59.069	-2.496	-2.215917	-1.936053	1.59e-53
R27	Other lack of coordination	1254	926	47.172	46.991	-2.183	0.181642	2.546148	0.9047
R26	Abnormalities of gait and mobility	8494	11655	61.124	70.724	-10.391	-9.600145	-8.808796	5.619e-122
R25	Abnormal involuntary movements	22171	17730	45.364	46.735	-1.869	-1.370911	-0.872412	1.604e-07
R23	Other skin changes	8781	11252	35.411	39.179	-4.517	-3.768002	-3.018824	2.609e-22
R22	Localized swelling, mass and lump of skin and subcutaneous tissue	11843	13120	45.544	46.796	-1.827	-1.252001	-0.677433	3.811e-05
R21	Rash and other nonspecific skin eruption	7469	7785	27.812	31.386	-4.455	-3.574503	-2.693536	5.76e-15
R20	Disturbances of skin sensation	6284	9914	47.314	44.884	1.925	2.429555	2.934215	1.543e-20
G26	Extrapyramidal and movement disorders in diseases classified elsewhere	84	102	62.505	56.297	-0.445	6.207248	12.85954	0.09018
G24	Dystonia	3692	6086	47.876	52.221	-5.236	-4.345261	-3.454801	5.183e-21
G25	Other extrapyramidal and movement disorders	5468	6171	59.380	62.986	-4.371	-3.606401	-2.841775	9.36e-20
G22	Parkinsonism in diseases classified elsewhere	555	405	75.412	75.338	-1.174	0.074022	1.32192	0.9242
G23	Other degenerative diseases of basal ganglia	1242	932	69.317	69.782	-1.547	-0.465380	0.615773	0.4534
G20	Parkinson's disease	16729	12532	74.097	75.598	-1.733	-1.501362	-1.269931	2.899e-36
G21	Secondary parkinsonism	2637	2103	72.235	73.620	-2.136	-1.384823	-0.633175	0.0005486
Q56	Indeterminate sex and pseudohermaphroditism	83	79	22.716	25.786	-10.773	-3.069819	4.633636	0.4881
E68	Sequelae of hyperalimentation	1714	9695	38.716	41.248	-3.276	-2.532289	-1.788636	8.134e-11
E60	Dietary zinc deficiency	435	521	64.128	70.347	-8.896	-6.219280	-3.542334	1.174e-05
E61	Deficiency of other nutrient elements	1049	1866	57.669	56.818	-0.975	0.850528	2.676128	0.4171
E63	Other nutritional deficiencies	1603	2093	59.411	63.250	-5.636	-3.838933	-2.042216	5.512e-05
E64	Sequelae of malnutrition and other nutritional deficiencies	8877	9881	59.120	60.919	-2.511	-1.798839	-1.086318	1.618e-06
E65	Localized adiposity	2457	15293	42.947	41.150	1.148	1.796407	2.44505	1.381e-07
E66	Obesity	71164	205132	50.094	42.531	7.401	7.562653	7.724535	0
E67	Other hyperalimentation	87	143	48.901	61.749	-20.984	-12.847671	-4.711506	0.003519
P83	Other conditions of integument specific to fetus and newborn	5967	686	9.005	4.774	3.193	4.231193	5.269243	9.689e-15
P81	Other disturbances of temperature regulation of newborn	317	213	1.575	1.878	-1.863	-0.303229	1.2562	0.7497
P80	Hypothermia of newborn	406	339	14.985	13.874	-3.005	1.111179	5.227025	0.6494
D72	Other disorders of white blood cells	3376	4012	53.820	54.016	-1.199	-0.195893	0.80707	0.7495
D73	Diseases of spleen	1199	984	50.092	52.702	-4.424	-2.610574	-0.796922	0.007556
D70	Agranulocytosis	1924	2385	50.815	53.730	-4.371	-2.914980	-1.45889	0.0001645
D71	Functional disorders of polymorphonuclear neutrophils	373	614	53.618	55.075	-4.139	-1.456358	1.226456	0.3397
D76	Certain diseases involving lymphoreticular tissue and reticulohistiocytic system	400	299	26.856	29.689	-6.772	-2.832731	1.10618	0.1977
D77	Other disorders of blood and blood-forming organs in diseases classified elsewhere	362	365	53.901	50.763	0.427	3.137491	5.847742	0.03332
D75	Other diseases of blood and blood-forming organs	5052	5325	60.307	61.283	-1.648	-0.975737	-0.303418	0.007025
N08	Glomerular disorders in diseases classified elsewhere	1313	922	58.283	56.183	0.367	2.099442	3.831943	0.02547
N05	Unspecified nephritic syndrome	1815	1347	48.499	49.008	-2.109	-0.508846	1.091707	0.588
N04	Nephrotic syndrome	2632	1943	47.696	47.212	-1.009	0.483816	1.97701	0.58
N07	Hereditary nephropathy, not elsewhere classified	237	232	54.102	52.376	-2.789	1.725255	6.24	0.5101
N06	Isolated proteinuria with specified morphological lesion	1693	1579	50.665	49.511	-0.266	1.154520	2.574587	0.1434
N01	Rapidly progressive nephritic syndrome	328	253	50.615	49.315	-2.493	1.300011	5.092644	0.5572
N00	Acute nephritic syndrome	3665	2491	47.768	48.445	-2.065	-0.676728	0.712004	0.3958
N03	Chronic nephritic syndrome	3646	2560	49.363	47.094	1.191	2.269009	3.346569	7.11e-05
N02	Recurrent and persistent haematuria	3778	2421	58.396	49.687	7.426	8.709607	9.99309	4.586e-39
C44	Other malignant neoplasms of skin	44673	41670	70.877	70.867	-0.177	0.010098	0.196979	0.9292
C45	Mesothelioma	2132	541	68.607	68.676	-1.213	-0.069815	1.073286	0.9228
C46	Kaposi's sarcoma	267	162	57.752	62.628	-8.778	-4.875624	-0.973315	0.02134
C47	Malignant neoplasm of peripheral nerves and autonomic nervous system	262	233	48.671	48.458	-4.723	0.213105	5.1497	0.9421
C40	Malignant neoplasm of bone and articular cartilage of limbs	1040	964	49.734	52.082	-4.429	-2.348170	-0.267232	0.03829
C41	Malignant neoplasm of bone and articular cartilage of other and unspecified sites	1837	1438	61.587	60.698	-0.44	0.889522	2.218552	0.2325
C43	Malignant melanoma of skin	16575	19944	61.087	57.037	3.702	4.050365	4.398761	3.181e-113
C48	Malignant neoplasm of retroperitoneum and peritoneum	655	1154	57.184	64.686	-9.069	-7.502200	-5.93514	1.034e-19
C49	Malignant neoplasm of other connective and soft tissue	3287	3174	58.258	57.515	-0.209	0.743424	1.695819	0.1614
B99	Other and unspecified infectious diseases	2624	2341	48.718	51.560	-4.328	-2.842609	-1.357078	0.000325
B96	Other bacterial agents as the cause of diseases classified to other chapters	2989	3512	61.639	60.489	-0.05	1.149439	2.349221	0.08159
B97	Viral agents as the cause of diseases classified to other chapters	1268	1124	8.991	12.746	-5.38	-3.754482	-2.129427	1.242e-05
B94	Sequelae of other and unspecified infectious and parasitic diseases	837	913	44.401	49.071	-7.04	-4.669918	-2.299848	0.0002142
B95	Streptococcus and staphylococcus as the cause of diseases classified to other chapters	2698	2469	46.116	43.076	1.576	3.039871	4.503773	9.056e-05
B90	Sequelae of tuberculosis	1349	1402	58.561	63.130	-6.055	-4.568281	-3.081849	4.614e-09
B91	Sequelae of poliomyelitis	1506	2086	61.589	63.534	-2.954	-1.945296	-0.936404	0.000292
T38	Poisoning by hormones and their synthetic substitutes and antagonists, not elsewhere classified	927	1058	39.284	40.978	-3.931	-1.694333	0.541917	0.1744
T39	Poisoning by nonopioid analgesics, antipyretics and antirheumatics	15375	34745	35.068	30.594	4.107	4.473976	4.841387	1.012e-123
T36	Poisoning by systemic antibiotics	8279	12188	33.970	37.309	-3.98	-3.339205	-2.698565	7.295e-24
T37	Poisoning by other systemic anti-infectives and antiparasitics	493	662	41.656	43.538	-5.091	-1.881520	1.327566	0.301
T34	Frostbite with tissue necrosis	188	99	51.491	50.763	-4.309	0.727979	5.765331	0.8114
T35	Frostbite involving multiple body regions and unspecified frostbite	245	99	43.270	44.170	-6.74	-0.900224	4.940049	0.7996
T32	Corrosions classified according to extent of body surface involved	338	128	37.387	32.194	0.502	5.192901	9.883923	0.04248
T33	Superficial frostbite	414	173	38.817	38.696	-3.711	0.120877	3.952999	0.9561
T30	Burn and corrosion, body region unspecified	15301	12578	25.688	27.044	-1.836	-1.356274	-0.876264	7.107e-08
T31	Burns classified according to extent of body surface involved	6469	4421	28.311	30.089	-2.751	-1.777618	-0.804641	0.0006099
L43	Lichen planus	3511	6248	54.785	58.894	-4.727	-4.108700	-3.4903	1.191e-37
L42	Pityriasis rosea	486	612	30.308	30.559	-2.476	-0.250908	1.974119	0.8569
L41	Parapsoriasis	757	630	55.710	52.450	0.861	3.259630	5.657971	0.01187
L40	Psoriasis	16902	18201	49.786	50.158	-0.762	-0.372469	0.017324	0.08225
L44	Other papulosquamous disorders	584	462	34.701	30.743	0.31	3.958174	7.606565	0.04657
K35	Acute appendicitis	68570	66097	31.303	33.615	-2.532	-2.311536	-2.091533	3.311e-93
K37	Unspecified appendicitis	3049	3580	30.404	31.982	-2.54	-1.578252	-0.616958	0.002166
K36	Other appendicitis	232	320	41.905	41.563	-3.118	0.341558	3.800967	0.8744
K31	Other diseases of stomach and duodenum	6852	6702	54.921	61.691	-7.561	-6.770880	-5.980821	6.589e-62
K30	Dyspepsia	61667	82400	51.187	52.210	-1.214	-1.022380	-0.830834	5.103e-25
K38	Other diseases of appendix	276	375	42.323	43.401	-4.678	-1.078046	2.52158	0.6111
B71	Other cestode infections	76	71	28.251	29.311	-8.147	-1.060059	6.026781	0.8062
B76	Hookworm diseases	360	458	31.230	29.560	-0.627	1.670199	3.96719	0.1926
B77	Ascariasis	131	205	26.088	31.950	-11.22	-5.862611	-0.5057	0.04483
B78	Strongyloidiasis	78	68	35.294	30.341	-2.525	4.952661	12.430358	0.2359
B79	Trichuriasis	131	150	24.246	23.995	-3.78	0.250191	4.28068	0.9217
A08	Viral and other specified intestinal infections	24599	28468	23.901	33.629	-10.249	-9.727810	-9.207062	1.072e-288
A09	Diarrhoea and gastroenteritis of presumed infectious origin	90387	103394	28.562	37.009	-8.716	-8.446926	-8.177556	0
A02	Other salmonella infections	3710	3885	39.256	43.175	-5.147	-3.919038	-2.690995	1.045e-09
A03	Shigellosis	352	433	35.663	41.745	-9.812	-6.082024	-2.352546	0.002373
A00	Cholera	274	269	30.632	40.579	-15.155	-9.947561	-4.739767	0.0003528
A01	Typhoid and paratyphoid fevers	262	259	30.110	32.242	-5.31	-2.132553	1.044897	0.2312
A06	Amoebiasis	568	533	37.077	34.940	-0.294	2.137040	4.568557	0.1118
A07	Other protozoal intestinal diseases	943	976	32.903	33.165	-2.086	-0.262537	1.560558	0.8127
A04	Other bacterial intestinal infections	11871	14963	57.174	62.116	-5.557	-4.942394	-4.327353	6.891e-55
A05	Other bacterial foodborne intoxications, not elsewhere classified	383	459	44.028	50.219	-9.64	-6.191659	-2.74283	0.0007871
R39	Other symptoms and signs involving the urinary system	103000	22248	65.232	56.774	8.167	8.457548	8.747704	0
R34	Anuria and oliguria	1599	1330	65.634	65.298	-1.214	0.335975	1.88564	0.7186
R35	Polyuria	4473	5201	57.040	52.187	3.907	4.852651	5.798028	4.01e-23
R36	Urethral discharge	125	59	44.466	37.956	-2.027	6.509538	15.045739	0.17
R30	Pain associated with micturition	5175	6084	49.899	46.045	2.926	3.854005	4.782164	1.336e-15
R31	Unspecified haematuria	120021	73403	61.332	55.250	5.901	6.081450	6.261838	0
R32	Unspecified urinary incontinence	32768	74660	31.006	50.845	-20.224	-19.839649	-19.455294	0
R33	Retention of urine	95323	27583	72.474	60.299	11.888	12.174986	12.462073	0
Q44	Congenital malformations of gallbladder, bile ducts and liver	445	950	39.035	50.684	-15.016	-11.648988	-8.282448	6.165e-11
Q45	Other congenital malformations of digestive system	122	190	12.211	21.723	-14.497	-9.511639	-4.525914	0.0003877
Q42	Congenital absence, atresia and stenosis of large intestine	548	442	5.666	5.925	-2.02	-0.259283	1.501645	0.8087
Q43	Other congenital malformations of intestine	1954	1466	20.709	27.807	-8.94	-7.098366	-5.256602	1.566e-13
Q40	Other congenital malformations of upper alimentary tract	3931	3627	39.417	54.984	-16.791	-15.567437	-14.343734	5.894e-131
Q41	Congenital absence, atresia and stenosis of small intestine	283	308	2.252	8.180	-7.956	-5.928056	-3.900301	3.621e-08
F89	Unspecified disorder of psychological development	348	281	29.309	37.666	-12.203	-8.357812	-4.512341	4.433e-05
F88	Other disorders of psychological development	105	185	28.892	32.431	-8.738	-3.538755	1.660059	0.2231
F84	Pervasive developmental disorders	3894	1589	16.124	20.816	-5.717	-4.691837	-3.666636	1.768e-18
F81	Specific developmental disorders of scholastic skills	526	245	14.734	19.346	-6.946	-4.612045	-2.277751	0.0002264
F80	Specific developmental disorders of speech and language	1798	826	13.354	24.539	-13.396	-11.184834	-8.97318	8.587e-22
F83	Mixed specific developmental disorders	1814	687	8.653	10.301	-2.651	-1.647423	-0.644042	0.002199
F82	Specific developmental disorder of motor function	856	534	6.749	6.286	-0.583	0.462899	1.508483	0.4402
E58	Dietary calcium deficiency	354	604	66.370	70.410	-6.64	-4.039785	-1.439504	0.003827
E55	Vitamin D deficiency	8427	16441	62.954	62.340	-0.033	0.613744	1.260567	0.08464
E56	Other vitamin deficiencies	970	1970	61.686	61.213	-1.4	0.472567	2.344937	0.6733
E51	Thiamine deficiency	1647	891	58.118	62.366	-5.516	-4.247957	-2.979865	1.8e-10
E50	Vitamin A deficiency	1298	1406	72.230	71.378	-0.464	0.851829	2.167489	0.2498
E53	Deficiency of other B group vitamins	3160	5380	72.717	74.171	-2.246	-1.454188	-0.662748	0.0005666
P90	Convulsions of newborn	1480	1210	0.213	0.550	-0.619	-0.336882	-0.054861	0.02777
P91	Other disturbances of cerebral status of newborn	1525	1088	0.656	1.550	-1.45	-0.894207	-0.338599	0.002682
P92	Feeding problems of newborn	23605	21781	0.250	1.314	-1.161	-1.063312	-0.96542	5.162e-99
P93	Reactions and intoxications due to drugs administered to fetus and newborn	137	119	8.008	12.020	-9.748	-4.011881	1.723889	0.2103
P94	Disorders of muscle tone of newborn	869	793	3.084	3.808	-1.679	-0.724378	0.229956	0.1738
P95	Fetal death of unspecified cause	39	837	0.005	29.994	-30.515	-29.988839	-29.462433	0
P96	Other conditions originating in the perinatal period	1150	1004	4.672	6.141	-2.858	-1.468792	-0.080024	0.05285
D07	Carcinoma in situ of other and unspecified genital organs	1270	4966	63.927	57.206	5.648	6.720805	7.793671	1.116e-32
D05	Carcinoma in situ of breast	45	8052	65.603	59.946	-0.061	5.656851	11.375123	0.07162
D04	Carcinoma in situ of skin	1991	2411	70.725	70.546	-0.758	0.178208	1.114102	0.7541
D03	Melanoma in situ	2842	4107	61.990	57.317	3.857	4.672860	5.488824	2.258e-28
D02	Carcinoma in situ of middle ear and respiratory system	781	395	67.278	62.613	2.816	4.664523	6.512786	1.984e-06
D01	Carcinoma in situ of other and unspecified digestive organs	368	420	64.536	62.780	-0.764	1.756181	4.275897	0.2127
D00	Carcinoma in situ of oral cavity, oesophagus and stomach	408	258	62.710	63.931	-3.731	-1.220866	1.288943	0.3958
D09	Carcinoma in situ of other and unspecified sites	3064	818	71.094	69.842	0.22	1.252747	2.285321	0.02533
N12	Tubulo-interstitial nephritis, not specified as acute or chronic	2604	7234	51.499	39.019	11.248	12.479851	13.711702	3.495e-83
N13	Obstructive and reflux uropathy	23691	21952	60.960	55.963	4.581	4.996867	5.412288	3.153e-121
N10	Acute tubulo-interstitial nephritis	14755	36521	48.822	36.336	11.919	12.486048	13.05289	0
N11	Chronic tubulo-interstitial nephritis	1694	3297	57.266	48.114	7.68	9.151926	10.623436	7.22e-33
N16	Renal tubulo-interstitial disorders in diseases classified elsewhere	711	559	64.146	64.824	-2.709	-0.678036	1.353272	0.5683
N17	Acute renal failure	19865	13322	67.424	70.013	-2.949	-2.589154	-2.229122	2.968e-44
N14	Drug- and heavy-metal-induced tubulo-interstitial and tubular conditions	1179	1143	64.543	66.687	-3.509	-2.143783	-0.778308	0.003433
N15	Other renal tubulo-interstitial diseases	2293	2053	63.554	61.499	0.891	2.054871	3.218629	0.0009398
N18	Chronic renal failure	45827	29422	70.468	71.338	-1.11	-0.870137	-0.630146	3.295e-12
N19	Unspecified renal failure	26205	16043	70.426	71.126	-1.018	-0.699885	-0.381377	3.249e-05
C79	Secondary malignant neoplasm of other sites	29665	29727	68.909	65.979	2.733	2.929910	3.126741	9.566e-185
C78	Secondary malignant neoplasm of respiratory and digestive organs	39253	42936	67.560	67.848	-0.457	-0.287606	-0.118033	0.001515
C71	Malignant neoplasm of brain	8356	7193	59.034	60.389	-1.935	-1.354788	-0.774952	9.592e-06
C70	Malignant neoplasm of meninges	290	341	61.141	62.334	-3.773	-1.192884	1.386782	0.4197
C73	Malignant neoplasm of thyroid gland	1497	3802	55.273	53.589	0.658	1.684082	2.710591	0.002189
C72	Malignant neoplasm of spinal cord, cranial nerves and other parts of central nervous system	507	465	56.664	55.726	-1.792	0.938610	3.668819	0.5566
C75	Malignant neoplasm of other endocrine glands and related structures	305	286	54.681	56.450	-5.495	-1.768900	1.957185	0.4072
C74	Malignant neoplasm of adrenal gland	419	393	45.982	47.714	-5.617	-1.732578	2.152209	0.4365
C77	Secondary and unspecified malignant neoplasm of lymph nodes	17295	22049	63.590	63.427	-0.107	0.162528	0.431722	0.2857
C76	Malignant neoplasm of other and ill-defined sites	3468	4665	65.706	68.739	-3.818	-3.033463	-2.249032	1.113e-13
L50	Urticaria	23658	32351	31.848	35.572	-4.1	-3.723987	-3.34753	1.36e-82
L51	Erythema multiforme	2499	2290	23.667	29.864	-7.729	-6.196943	-4.665169	7.939e-15
L52	Erythema nodosum	1099	2905	30.419	33.927	-4.871	-3.508535	-2.146166	1.042e-06
L53	Other erythematous conditions	2361	2036	40.590	41.971	-3.1	-1.381480	0.336582	0.1483
L54	Erythema in diseases classified elsewhere	66	70	39.159	38.732	-8.794	0.426229	9.646892	0.9389
L55	Sunburn	653	488	29.682	30.231	-2.907	-0.549229	1.808891	0.6983
L56	Other acute skin changes due to ultraviolet radiation	837	1434	47.369	45.480	-0.025	1.889784	3.804078	0.07224
L57	Skin changes due to chronic exposure to nonionizing radiation	8934	12195	69.434	62.430	6.589	7.004691	7.420212	2.618e-232
L58	Radiodermatitis	135	347	59.639	59.275	-2.71	0.364350	3.438568	0.8478
L59	Other disorders of skin and subcutaneous tissue related to radiation	338	1066	56.618	55.519	-1.361	1.098914	3.558348	0.4355
C93	Monocytic leukaemia	562	402	67.628	68.877	-3.567	-1.249204	1.068534	0.3434
C92	Myeloid leukaemia	4694	3809	63.547	64.084	-1.358	-0.537239	0.283284	0.2439
C91	Lymphoid leukaemia	8504	6141	63.007	64.960	-2.7	-1.952903	-1.205969	6.59e-07
C90	Multiple myeloma and malignant plasma cell neoplasms	5082	4256	69.333	70.988	-2.137	-1.654247	-1.171512	5.206e-11
C97	Malignant neoplasms of independent (primary) multiple sites	58	74	71.256	68.416	-1.572	2.839449	7.251244	0.2506
C96	Other and unspecified malignant neoplasms of lymphoid, haematopoietic and related tissue	605	473	56.023	58.484	-5.242	-2.460658	0.32052	0.1097
C95	Leukaemia of unspecified cell type	1955	1445	62.052	64.897	-4.444	-2.844447	-1.244681	0.0008667
C94	Other leukaemias of specified cell type	734	554	67.772	69.152	-3.273	-1.379660	0.514025	0.1919
K28	Gastrojejunal ulcer	2771	2613	64.212	67.245	-3.971	-3.032842	-2.09467	6.436e-10
K29	Gastritis and duodenitis	75435	80736	55.254	57.633	-2.575	-2.378937	-2.182974	5.777e-124
K22	Other diseases of oesophagus	25081	17836	59.863	63.189	-3.696	-3.326344	-2.956564	1.693e-68
K23	Disorders of oesophagus in diseases classified elsewhere	164	144	56.347	59.644	-7.876	-3.297152	1.281923	0.1968
K20	Oesophagitis	27429	19963	58.052	62.418	-4.696	-4.366621	-4.037358	8.509e-147
K21	Gastro-oesophageal reflux disease	73553	68814	49.727	51.844	-2.336	-2.116688	-1.897738	3.833e-79
K26	Duodenal ulcer	39674	31822	63.777	69.275	-5.745	-5.498692	-5.25269	0
K27	Peptic ulcer, site unspecified	11068	11315	63.761	68.217	-4.934	-4.456110	-3.978617	2.133e-73
K25	Gastric ulcer	46786	52542	64.950	69.243	-4.496	-4.292627	-4.088811	0
B45	Cryptococcosis	62	46	50.543	50.989	-10.232	-0.445258	9.341943	0.9391
B44	Aspergillosis	925	668	56.659	56.783	-2.101	-0.123673	1.853681	0.9217
B40	Blastomycosis	79	27	69.327	43.568	16.294	25.758888	35.224234	6.537e-06
B49	Unspecified mycosis	595	531	56.347	54.915	-1.258	1.431889	4.121847	0.35
B48	Other mycoses, not elsewhere classified	500	344	59.451	58.226	-1.345	1.224981	3.794521	0.4053
A79	Other rickettsioses	175	97	48.353	47.678	-3.478	0.674910	4.827805	0.7911
A78	Q fever	391	321	41.884	35.337	2.275	6.546793	10.818854	0.004363
A77	Spotted fever [tick-borne rickettsioses]	214	93	50.041	47.425	-1.094	2.615911	6.326013	0.2063
A74	Other diseases caused by chlamydiae	333	1227	26.400	23.501	1.193	2.899563	4.606455	0.001563
A70	Chlamydia psittaci infection	199	116	52.248	44.052	3.961	8.196080	12.430886	0.000325
R01	Cardiac murmurs and other cardiac sounds	15355	14913	11.779	18.261	-7.035	-6.482819	-5.930321	4.527e-115
R00	Abnormalities of heart beat	35874	44287	57.948	56.839	0.811	1.109366	1.407401	8.43e-13
R03	Abnormal blood-pressure reading, without diagnosis	869	1272	59.316	57.280	0.348	2.036319	3.724371	0.02616
R02	Gangrene, not elsewhere classified	1515	1132	68.167	74.665	-7.787	-6.497928	-5.208992	4.459e-22
R05	Cough	43052	53454	46.236	49.207	-3.264	-2.971553	-2.678739	5.437e-87
R04	Haemorrhage from respiratory passages	80558	55797	53.989	58.673	-4.943	-4.683740	-4.424331	1.02e-271
R07	Pain in throat and chest	103026	90755	52.432	55.905	-3.638	-3.472686	-3.307248	0
R06	Abnormalities of breathing	121565	124547	54.892	54.261	0.451	0.631419	0.811766	1.824e-11
R09	Other symptoms and signs involving the circulatory and respiratory systems	15033	13147	55.211	56.641	-1.939	-1.429657	-0.920442	8.634e-08
E42	Marasmic kwashiorkor	241	266	62.867	67.490	-7.958	-4.622894	-1.288271	0.01029
E43	Unspecified severe protein-energy malnutrition	117	197	61.397	59.215	-2.52	2.181337	6.88237	0.4177
E41	Nutritional marasmus	1603	1924	68.524	71.488	-4.147	-2.964430	-1.78167	1.988e-06
E46	Unspecified protein-energy malnutrition	976	1185	65.888	69.081	-4.938	-3.193318	-1.449027	0.0006012
E44	Protein-energy malnutrition of moderate and mild degree	149	189	60.631	63.094	-7.445	-2.462956	2.51897	0.3876
E45	Retarded development following protein-energy malnutrition	107	106	51.546	47.713	-4.983	3.832703	12.648819	0.4473
D14	Benign neoplasm of middle ear and respiratory system	11739	9624	55.246	56.604	-1.822	-1.358007	-0.893618	2.368e-08
D15	Benign neoplasm of other and unspecified intrathoracic organs	880	1014	54.211	57.124	-4.67	-2.913549	-1.156677	0.001958
D16	Benign neoplasm of bone and articular cartilage	9740	9987	35.500	38.814	-3.887	-3.313922	-2.741081	4.26e-29
D17	Benign lipomatous neoplasm	39119	40091	49.434	50.478	-1.275	-1.044102	-0.813052	2.709e-18
D10	Benign neoplasm of mouth and pharynx	9409	10346	51.373	52.708	-1.911	-1.334287	-0.757607	1.17e-05
D11	Benign neoplasm of major salivary glands	7323	8242	56.174	56.162	-0.542	0.011953	0.565638	0.9709
D12	Benign neoplasm of colon, rectum, anus and anal canal	78583	66587	64.525	64.447	-0.057	0.077630	0.212223	0.3102
D13	Benign neoplasm of other and ill-defined parts of digestive system	5890	8172	61.803	59.535	1.733	2.267245	2.801657	3.099e-16
D18	Haemangioma and lymphangioma, any site	8241	11992	34.125	31.288	2.073	2.837656	3.602274	1.015e-12
D19	Benign neoplasm of mesothelial tissue	303	263	57.297	52.484	1.451	4.813074	8.175183	0.007966
N64	Other disorders of breast	1008	41239	45.220	40.537	3.415	4.683631	5.951982	2.312e-12
N63	Unspecified lump in breast	2675	60133	48.326	47.749	-0.199	0.576196	1.351352	0.1836
N62	Hypertrophy of breast	27064	27656	43.139	36.877	5.949	6.261855	6.574545	0
N61	Inflammatory disorders of breast	858	14311	48.135	44.208	2.71	3.927116	5.144286	9.422e-10
N60	Benign mammary dysplasia	290	60001	46.649	46.627	-2.583	0.021839	2.626691	0.9879
F92	Mixed disorders of conduct and emotions	965	1196	35.318	41.516	-8.53	-6.198909	-3.867328	4.482e-07
F93	Emotional disorders with onset specific to childhood	261	304	12.771	14.771	-4.395	-1.999563	0.395941	0.1321
F90	Hyperkinetic disorders	5035	2097	14.162	20.766	-7.344	-6.603500	-5.86304	1.761e-64
F91	Conduct disorders	1456	786	13.376	17.304	-5.382	-3.928236	-2.474221	2.998e-07
F94	Disorders of social functioning with onset specific to childhood and adolescence	323	302	13.398	17.565	-7.305	-4.167021	-1.028652	0.01402
F95	Tic disorders	4504	1551	14.737	19.941	-6.17	-5.203581	-4.236779	8.243e-25
F98	Other behavioural and emotional disorders with onset usually occurring in childhood and adolescence	7080	4569	9.046	8.613	0.101	0.433590	0.766033	0.01579
F99	Mental disorder, not otherwise specified	4181	4985	42.150	43.565	-2.176	-1.414929	-0.654193	0.000481
C68	Malignant neoplasm of other and unspecified urinary organs	326	204	68.529	69.010	-2.994	-0.480888	2.031732	0.7526
C69	Malignant neoplasm of eye and adnexa	1587	1626	59.981	61.860	-3.275	-1.878926	-0.483308	0.01269
C66	Malignant neoplasm of ureter	766	428	70.162	72.143	-3.245	-1.980735	-0.716163	0.00354
C67	Malignant neoplasm of bladder	21677	7533	72.100	72.788	-0.983	-0.688049	-0.393101	9.931e-06
C64	Malignant neoplasm of kidney, except renal pelvis	9867	6034	65.277	67.149	-2.343	-1.872277	-1.401695	1.981e-14
C65	Malignant neoplasm of renal pelvis	2398	1610	68.326	70.782	-3.204	-2.455946	-1.708031	3.547e-10
M99	Biomechanical lesions, not elsewhere classified	11072	12410	52.881	54.637	-2.235	-1.755689	-1.276233	2.026e-12
M91	Juvenile osteochondrosis of hip and pelvis	2639	1043	15.513	26.140	-12.19	-10.626340	-9.062479	1.191e-37
M90	Osteopathies in diseases classified elsewhere	1086	1408	61.772	62.681	-2.383	-0.909205	0.564626	0.2747
M93	Other osteochondropathies	6662	4657	32.163	34.481	-2.956	-2.318474	-1.680651	3.06e-12
M92	Other juvenile osteochondrosis	7424	4053	19.541	21.981	-3.014	-2.439142	-1.864201	3.353e-16
M95	Other acquired deformities of musculoskeletal system and connective tissue	14203	10007	30.908	34.060	-3.651	-3.151549	-2.652176	2.33e-34
M94	Other disorders of cartilage	3651	3955	40.060	41.500	-2.175	-1.439952	-0.704949	0.0002286
M96	Postprocedural musculoskeletal disorders, not elsewhere classified	3761	4490	53.160	56.826	-4.382	-3.666056	-2.950481	4.993e-23
M73	Soft tissue disorders in diseases classified elsewhere	104	122	44.587	46.890	-7.107	-2.303624	2.500016	0.4017
M72	Fibroblastic disorders	45565	24849	58.700	55.873	2.588	2.827387	3.066856	6.903e-117
M71	Other bursopathies	15094	15453	48.682	54.656	-6.407	-5.974464	-5.541717	2.309e-158
M70	Soft tissue disorders related to use, overuse and pressure	54861	43904	47.487	50.617	-3.367	-3.129898	-2.892786	4.691e-146
M77	Other enthesopathies	34224	50128	44.481	46.680	-2.406	-2.199203	-1.991939	6.536e-95
M76	Enthesopathies of lower limb, excluding foot	38800	38675	38.806	42.658	-4.102	-3.851694	-3.601241	2.284e-197
M75	Shoulder lesions	149375	146760	50.639	51.475	-0.943	-0.835606	-0.727898	1.821e-51
M79	Other soft tissue disorders, not elsewhere classified	162203	195614	41.236	45.291	-4.2	-4.055437	-3.910679	0
L65	Other nonscarring hair loss	137	1086	30.647	39.931	-12.967	-9.284498	-5.602232	3.321e-06
L64	Androgenic alopecia	354	512	37.811	43.991	-8.342	-6.180425	-4.019135	6.275e-08
L67	Hair colour and hair shaft abnormalities	41	60	35.118	30.191	-6.627	4.926984	16.480577	0.4534
L66	Cicatricial alopecia [scarring hair loss]	842	865	41.330	52.553	-12.873	-11.223078	-9.573422	5.053e-38
L60	Nail disorders	19264	14389	30.918	38.600	-8.156	-7.681892	-7.208223	6.187e-217
L63	Alopecia areata	1252	2087	32.202	37.901	-7.003	-5.698773	-4.394855	5.292e-17
L68	Hypertrichosis	563	17161	30.124	34.498	-5.502	-4.374035	-3.245876	2.951e-13
C80	Malignant neoplasm without specification of site	5842	6133	65.740	66.572	-1.331	-0.832217	-0.33305	0.001839
C81	Hodgkin's disease	3140	2237	49.746	49.661	-1.053	0.085056	1.223326	0.9067
C82	Follicular [nodular] non-Hodgkin's lymphoma	2997	3033	61.696	64.194	-3.189	-2.498206	-1.807325	4.123e-12
C83	Diffuse non-Hodgkin's lymphoma	7873	6222	64.207	66.959	-3.254	-2.751491	-2.249253	3.4e-26
C84	Peripheral and cutaneous T-cell lymphomas	1538	981	60.642	63.852	-4.694	-3.210319	-1.726298	4.465e-05
C85	Other and unspecified types of non-Hodgkin's lymphoma	8304	7012	62.818	65.916	-3.625	-3.098702	-2.572227	4.873e-30
C86	Other specified types of T/NK-cell lymphoma	94	68	61.358	66.572	-10.297	-5.214099	-0.131552	0.0612
C88	Malignant immunoproliferative diseases	1830	1348	70.899	72.141	-2.089	-1.242418	-0.396183	0.006362
K59	Other functional intestinal disorders	115868	156479	49.485	51.172	-1.911	-1.687583	-1.464284	6.723e-49
K58	Irritable bowel syndrome	24497	54233	47.695	45.991	1.433	1.703551	1.97425	3.006e-34
K57	Diverticular disease of intestine	66151	86253	66.372	69.490	-3.253	-3.118453	-2.984296	0
K56	Paralytic ileus and intestinal obstruction without hernia	30417	41343	61.671	65.351	-3.991	-3.679845	-3.368864	1.458e-117
K55	Vascular disorders of intestine	5281	6736	68.449	71.643	-3.744	-3.193872	-2.643775	3.141e-29
K52	Other noninfective gastroenteritis and colitis	39133	55503	45.124	53.825	-9.056	-8.701609	-8.347042	0
K51	Ulcerative colitis	23508	27152	47.013	47.777	-1.108	-0.763218	-0.418394	2.825e-05
K50	Crohn's disease [regional enteritis]	11450	14974	41.854	42.998	-1.637	-1.144431	-0.65193	1.072e-05
B58	Toxoplasmosis	594	666	30.642	33.440	-4.805	-2.797819	-0.791117	0.009771
B59	Pneumocystosis	644	314	57.237	52.927	1.048	4.310800	7.573867	0.01454
B52	Plasmodium malariae malaria	53	56	36.598	39.611	-10.48	-3.012289	4.455478	0.4813
B53	Other parasitologically confirmed malaria	132	91	34.769	32.087	-2.029	2.681990	7.392511	0.3147
B50	Plasmodium falciparum malaria	1054	645	37.340	33.171	2.529	4.168405	5.808248	1.493e-06
B51	Plasmodium vivax malaria	299	208	32.089	32.907	-3.819	-0.817616	2.183595	0.646
B54	Unspecified malaria	1378	1067	34.841	31.727	1.729	3.113823	4.499127	2.156e-05
B55	Leishmaniasis	121	103	36.414	35.811	-4.917	0.602669	6.12268	0.86
A68	Relapsing fevers	1429	1187	28.729	30.993	-4.344	-2.263616	-0.183421	0.04586
A69	Other spirochaetal infections	6005	5619	40.523	42.001	-2.31	-1.478465	-0.647062	0.0008607
A64	Unspecified sexually transmitted disease	277	185	38.639	39.422	-4.714	-0.782385	3.149454	0.7447
A60	Anogenital herpesviral [herpes simplex] infection	1316	4551	37.886	32.319	4.645	5.567521	6.489684	1.072e-30
A63	Other predominantly sexually transmitted diseases, not elsewhere classified	20910	30995	31.948	28.321	3.433	3.626938	3.821207	1.022e-287
H03	Disorders of eyelid in diseases classified elsewhere	469	564	40.890	46.872	-9.472	-5.982514	-2.493067	0.001366
H02	Other disorders of eyelid	27884	43863	61.868	60.820	0.77	1.047830	1.325941	4.389e-13
H01	Other inflammation of eyelid	5294	5905	49.820	53.220	-4.295	-3.399967	-2.505173	2.899e-13
H00	Hordeolum and chalazion	11355	10287	33.696	32.485	0.619	1.210507	1.80208	0.0001144
H06	Disorders of lacrimal system and orbit in diseases classified elsewhere	716	2852	51.424	52.161	-2.053	-0.737517	0.57838	0.3237
H05	Disorders of orbit	3539	4712	42.236	48.343	-7.113	-6.107037	-5.10122	9.877e-32
H04	Disorders of lacrimal system	6918	9840	47.212	51.893	-5.555	-4.680398	-3.806107	4.443e-25
R16	Hepatomegaly and splenomegaly, not elsewhere classified	3133	2796	52.559	54.915	-3.437	-2.355239	-1.273137	3.919e-05
R17	Unspecified jaundice	11060	8547	53.590	58.719	-5.903	-5.128630	-4.354492	1.042e-37
R14	Flatulence and related conditions	183	355	46.151	45.811	-4.16	0.340484	4.84142	0.9056
R15	Faecal incontinence	8431	16489	37.686	53.214	-16.272	-15.527992	-14.783848	0
R12	Heartburn	1085	1288	48.315	49.237	-2.529	-0.921455	0.686215	0.3134
R13	Dysphagia	25860	21850	61.393	63.172	-2.136	-1.779026	-1.422092	5.773e-22
R10	Abdominal and pelvic pain	253204	453425	41.228	40.815	0.297	0.412643	0.52852	8.017e-12
R11	Nausea and vomiting	32569	45766	47.731	52.773	-5.453	-5.042129	-4.630802	4.533e-126
R18	Ascites	13459	11758	61.673	64.029	-2.698	-2.356796	-2.015274	7.759e-41
R19	Other symptoms and signs involving the digestive system and abdomen	25754	36005	55.158	56.218	-1.398	-1.060327	-0.722653	1.878e-09
E35	Disorders of endocrine glands in diseases classified elsewhere	463	689	69.497	70.260	-2.879	-0.762991	1.353094	0.5376
E34	Other endocrine disorders	8710	10707	28.588	30.726	-2.861	-2.137893	-1.414906	1.639e-08
E32	Diseases of thymus	170	258	47.117	55.960	-14.193	-8.842570	-3.492478	0.002125
E31	Polyglandular dysfunction	114	163	56.742	49.767	1.222	6.974359	12.72686	0.02561
E30	Disorders of puberty, not elsewhere classified	2766	6333	15.694	10.648	4.679	5.046210	5.413382	6.952e-151
D21	Other benign neoplasms of connective and other soft tissue	8751	9596	46.183	47.044	-1.455	-0.861029	-0.266767	0.007118
D20	Benign neoplasm of soft tissue of retroperitoneum and peritoneum	227	279	53.186	47.716	2.041	5.470033	8.899114	0.003
D23	Other benign neoplasms of skin	35104	40790	48.134	47.268	0.558	0.866274	1.174949	8.688e-08
D22	Melanocytic naevi	17452	27156	38.630	36.801	1.456	1.828919	2.201693	2.565e-21
D24	Benign neoplasm of breast	1878	59249	49.896	44.276	4.749	5.619570	6.490443	1.13e-34
M88	Paget's disease of bone [osteitis deformans]	382	449	67.720	67.843	-2.372	-0.122994	2.125836	0.9292
M89	Other disorders of bone	8825	17616	50.422	55.340	-5.48	-4.918246	-4.35661	1.192e-64
M86	Osteomyelitis	7502	5222	51.213	53.954	-3.668	-2.741089	-1.81411	1.651e-08
M87	Osteonecrosis	2804	3326	50.949	62.584	-12.668	-11.635347	-10.602634	4.401e-103
M84	Disorders of continuity of bone	7776	6552	42.938	55.050	-12.781	-12.112410	-11.443906	5.177e-263
M85	Other disorders of bone density and structure	13827	52509	60.210	62.159	-2.272	-1.949182	-1.625935	1.762e-31
M82	Osteoporosis in diseases classified elsewhere	803	1324	60.271	64.311	-5.556	-4.040551	-2.524926	4.249e-07
M83	Adult osteomalacia	2235	3979	48.596	53.813	-6.27	-5.216949	-4.163934	1.485e-21
M80	Osteoporosis with pathological fracture	13059	52880	73.961	77.293	-3.565	-3.331988	-3.098996	2.946e-168
M81	Osteoporosis without pathological fracture	27258	130437	68.372	70.756	-2.572	-2.384051	-2.196431	8.156e-135
M60	Myositis	2946	3367	49.124	53.608	-5.497	-4.483877	-3.470697	1.653e-17
M61	Calcification and ossification of muscle	542	494	43.911	54.536	-13.146	-10.624879	-8.103772	1.285e-15
M62	Other disorders of muscle	78575	133245	44.005	45.079	-1.238	-1.073455	-0.909151	7.53e-37
M63	Disorders of muscle in diseases classified elsewhere	272	278	45.598	47.615	-5.546	-2.016575	1.513118	0.3144
M65	Synovitis and tenosynovitis	61670	90576	44.151	47.128	-3.165	-2.976722	-2.788101	2.924e-208
M66	Spontaneous rupture of synovium and tendon	5640	5530	51.649	58.465	-7.482	-6.816301	-6.151021	2.628e-87
M67	Other disorders of synovium and tendon	53412	73655	39.225	39.811	-0.786	-0.586294	-0.386459	2.105e-08
M68	Disorders of synovium and tendon in diseases classified elsewhere	388	424	40.286	42.612	-4.918	-2.325661	0.266211	0.1045
