# Supplementary material for: Population-wide analysis of differences in disease progression patterns in men and women
Source: Nat Commun. 2019 Feb 8;10:666. doi: 10.1038/s41467-019-08475-9 (PMC6368599; doi:10.1038/s41467-019-08475-9)
Supplement: Supplementary file 6 — Supplementary Data 3 [file 41467_2019_8475_MOESM6_ESM.txt]

A	B	NameA	NameB	nWomen	nMen	adjustedRR2.5	adjustedRR50	adjustedRR97.5	adjustedDirection2.5	adjustedDirection50	adjustedDirection97.5	womenRR2.5	womenRR50	womenRR97.5	womenDirection2.5	womenDirection50	womenDirection97.5	menRR2.5	menRR50	menRR97.5	menDirection2.5	menDirection50	menDirection97.5	differenceRR2.5	differenceRR50	differenceRR97.5
F79	G82	Unspecified mental retardation	Paraplegia and tetraplegia	109	152	4.376	5.606	7.236	0.317	0.368	0.418	4.827	6.993	10.292	0.272	0.348	0.424	3.646	4.973	6.816	0.319	0.383	0.449	-5.384	-1.993	0.687
K43	N99	Ventral hernia	Postprocedural disorders of genitourinary system, not elsewhere classified	179	144	0.673	0.800	0.939	0.365	0.412	0.461	0.645	0.814	1.005	0.340	0.401	0.466	0.608	0.780	0.985	0.356	0.427	0.500	-0.284	-0.034	0.225
A49	F10	Bacterial infection of unspecified site	Mental and behavioural disorders due to use of alcohol	294	729	0.334	0.365	0.397	0.212	0.230	0.247	0.304	0.358	0.419	0.198	0.229	0.262	0.333	0.370	0.411	0.209	0.230	0.251	-0.060	0.012	0.080
K01	I34	Embedded and impacted teeth	Nonrheumatic mitral valve disorders	47	79	0.973	1.292	1.701	0.283	0.351	0.424	0.757	1.185	1.744	0.256	0.365	0.479	0.960	1.376	1.933	0.260	0.342	0.432	-0.473	0.191	0.867
F20	F12	Schizophrenia	Mental and behavioural disorders due to use of cannabinoids	35	105	3.556	4.970	6.963	0.468	0.556	0.641	2.668	4.731	8.397	0.358	0.513	0.664	3.439	5.085	7.524	0.471	0.573	0.671	-3.309	0.319	3.314
E86	Q87	Volume depletion	Other specified congenital malformation syndromes affecting multiple systems	49	55	0.545	0.735	0.975	0.295	0.373	0.453	0.441	0.674	0.970	0.273	0.379	0.491	0.527	0.799	1.159	0.264	0.366	0.476	-0.252	0.125	0.519
G82	J13	Paraplegia and tetraplegia	Pneumonia due to Streptococcus pneumoniae	38	62	1.222	1.694	2.320	0.494	0.600	0.703	1.092	1.822	2.862	0.427	0.591	0.750	1.081	1.624	2.370	0.477	0.606	0.727	-1.300	-0.187	0.753
G40	I60	Epilepsy	Subarachnoid haemorrhage	242	312	0.964	1.102	1.254	0.289	0.320	0.352	0.791	0.961	1.151	0.232	0.273	0.315	1.048	1.256	1.493	0.325	0.371	0.418	0.021	0.297	0.577
K02	D50	Dental caries	Iron deficiency anaemia	204	226	0.975	1.133	1.311	0.510	0.559	0.609	0.883	1.089	1.327	0.470	0.543	0.611	0.955	1.179	1.440	0.506	0.576	0.644	-0.235	0.090	0.420
N76	C51	Other inflammation of vagina and vulva	Malignant neoplasm of vulva	96	NA	NA	NA	NA	NA	NA	NA	2.666	4.081	6.384	0.423	0.524	0.627	NA	NA	NA	NA	NA	NA	NA	NA	NA
N13	N04	Obstructive and reflux uropathy	Nephrotic syndrome	35	42	0.876	1.273	1.777	0.393	0.503	0.612	0.816	1.400	2.231	0.347	0.508	0.664	0.728	1.178	1.778	0.360	0.500	0.640	-1.105	-0.219	0.571
F13	G62	Mental and behavioural disorders due to use of sedatives or hypnotics	Other polyneuropathies	45	56	0.860	1.174	1.569	0.472	0.577	0.680	0.794	1.280	1.956	0.388	0.531	0.674	0.738	1.109	1.570	0.481	0.617	0.745	-0.876	-0.173	0.455
N16	N39	Renal tubulo-interstitial disorders in diseases classified elsewhere	Other disorders of urinary system	50	59	0.783	1.054	1.374	0.412	0.505	0.598	0.630	0.937	1.310	0.335	0.455	0.578	0.798	1.211	1.753	0.432	0.566	0.694	-0.243	0.275	0.851
R55	R29	Syncope and collapse	Other symptoms and signs involving the nervous and musculoskeletal systems	9085	6358	1.313	1.345	1.379	0.730	0.738	0.747	1.225	1.265	1.305	0.729	0.740	0.751	1.380	1.434	1.490	0.722	0.735	0.749	0.102	0.169	0.236
K08	C05	Other disorders of teeth and supporting structures	Malignant neoplasm of palate	25	26	4.682	8.691	17.373	0.302	0.422	0.550	3.860	8.678	20.561	0.281	0.449	0.627	3.868	8.779	22.795	0.236	0.395	0.562	-11.595	0.167	12.890
G40	Q28	Epilepsy	Other congenital malformations of circulatory system	169	221	3.018	3.641	4.366	0.368	0.411	0.455	2.431	3.161	4.055	0.320	0.382	0.445	3.235	4.182	5.406	0.376	0.436	0.499	-0.230	1.022	2.390
D69	I65	Purpura and other haemorrhagic conditions	Occlusion and stenosis of precerebral arteries, not resulting in cerebral infarction	32	38	0.253	0.365	0.501	0.196	0.267	0.346	0.217	0.371	0.575	0.156	0.250	0.357	0.223	0.356	0.524	0.189	0.282	0.385	-0.236	-0.013	0.196
Q21	H68	Congenital malformations of cardiac septa	Eustachian salpingitis and obstruction	46	59	1.156	1.601	2.152	0.758	0.856	0.930	0.997	1.616	2.482	0.718	0.858	0.952	1.040	1.577	2.299	0.737	0.858	0.947	-0.988	-0.036	0.874
R52	G57	Pain, not elsewhere classified	Mononeuropathies of lower limb	609	398	0.557	0.611	0.669	0.308	0.331	0.353	0.538	0.609	0.684	0.301	0.332	0.362	0.529	0.612	0.702	0.293	0.329	0.366	-0.108	0.002	0.117
R50	H19	Fever of other and unknown origin	Disorders of sclera and cornea in diseases classified elsewhere	129	83	0.936	1.164	1.425	0.506	0.577	0.647	0.890	1.178	1.522	0.488	0.579	0.666	0.798	1.139	1.537	0.466	0.577	0.681	-0.496	-0.040	0.435
R10	T81	Abdominal and pelvic pain	Complications of procedures, not elsewhere classified	17757	8088	0.991	1.010	1.029	0.575	0.581	0.588	1.037	1.061	1.085	0.586	0.594	0.602	0.857	0.886	0.915	0.544	0.555	0.567	-0.211	-0.175	-0.137
K65	E13	Peritonitis	Other specified diabetes mellitus	68	123	1.313	1.654	2.076	0.526	0.603	0.678	1.098	1.611	2.256	0.488	0.612	0.730	1.264	1.689	2.228	0.505	0.599	0.689	-0.664	0.083	0.802
G81	R47	Hemiplegia	Speech disturbances, not elsewhere classified	28	35	1.817	2.878	4.433	0.395	0.520	0.647	1.615	3.117	5.635	0.329	0.500	0.674	1.518	2.718	4.645	0.377	0.535	0.689	-2.921	-0.383	1.764
B23	L30	Human immunodeficiency virus [HIV] disease resulting in other conditions	Other dermatitis	43	149	1.624	2.094	2.654	0.625	0.701	0.775	1.317	2.081	3.067	0.530	0.685	0.822	1.589	2.144	2.862	0.618	0.707	0.787	-1.008	0.066	1.067
S32	R82	Fracture of lumbar spine and pelvis	Other abnormal findings in urine	70	85	1.649	2.183	2.834	0.782	0.860	0.923	1.289	1.918	2.755	0.723	0.837	0.924	1.721	2.471	3.489	0.786	0.883	0.954	-0.525	0.551	1.699
I34	K02	Nonrheumatic mitral valve disorders	Dental caries	142	308	1.619	1.888	2.191	0.557	0.607	0.656	1.253	1.631	2.100	0.484	0.568	0.650	1.695	2.049	2.465	0.566	0.628	0.688	-0.157	0.412	0.975
F43	F90	Reaction to severe stress, and adjustment disorders	Hyperkinetic disorders	68	44	1.068	1.463	1.933	0.516	0.618	0.714	1.149	1.744	2.572	0.527	0.660	0.780	0.793	1.228	1.794	0.433	0.572	0.706	-1.397	-0.521	0.246
F13	N17	Mental and behavioural disorders due to use of sedatives or hypnotics	Acute renal failure	53	53	1.282	1.766	2.392	0.645	0.748	0.840	1.266	2.018	3.069	0.585	0.733	0.858	1.056	1.586	2.325	0.625	0.764	0.877	-1.549	-0.422	0.568
P94	R62	Disorders of muscle tone of newborn	Lack of expected normal physiological development	101	141	2.013	2.488	3.039	0.456	0.520	0.584	1.620	2.189	2.905	0.385	0.475	0.567	2.220	2.919	3.789	0.473	0.562	0.647	-0.210	0.728	1.727
T81	K31	Complications of procedures, not elsewhere classified	Other diseases of stomach and duodenum	377	319	0.964	1.083	1.214	0.538	0.578	0.617	0.965	1.130	1.318	0.556	0.610	0.662	0.872	1.032	1.212	0.488	0.544	0.601	-0.342	-0.100	0.143
E88	J43	Other metabolic disorders	Emphysema	119	149	4.789	6.175	7.949	0.490	0.552	0.616	3.463	4.879	6.993	0.444	0.532	0.618	5.713	7.938	11.007	0.485	0.573	0.657	0.094	3.038	6.297
G62	G90	Other polyneuropathies	Disorders of autonomic nervous system	69	106	1.319	1.691	2.143	0.469	0.545	0.620	1.335	1.959	2.793	0.425	0.549	0.663	1.137	1.547	2.069	0.447	0.542	0.634	-1.309	-0.406	0.374
R23	J96	Other skin changes	Respiratory failure, not elsewhere classified	272	285	1.143	1.302	1.482	0.591	0.637	0.682	1.024	1.233	1.476	0.562	0.626	0.687	1.143	1.374	1.632	0.585	0.648	0.708	-0.188	0.139	0.466
N47	H36	Redundant prepuce, phimosis and paraphimosis	Retinal disorders in diseases classified elsewhere	NA	972	NA	NA	NA	NA	NA	NA	NA	NA	NA	NA	NA	NA	1.314	1.472	1.651	0.677	0.713	0.747	NA	NA	NA
R51	Q28	Headache	Other congenital malformations of circulatory system	93	65	1.095	1.410	1.798	0.315	0.380	0.446	0.987	1.364	1.849	0.308	0.390	0.476	1.000	1.475	2.094	0.271	0.365	0.466	-0.531	0.110	0.803
R11	G40	Nausea and vomiting	Epilepsy	597	516	0.504	0.551	0.599	0.286	0.308	0.329	0.482	0.545	0.612	0.282	0.311	0.341	0.488	0.557	0.629	0.274	0.304	0.335	-0.081	0.012	0.107
T51	F45	Toxic effect of alcohol	Somatoform disorders	40	58	1.142	1.587	2.166	0.383	0.478	0.576	0.862	1.385	2.072	0.311	0.440	0.572	1.159	1.823	2.789	0.383	0.512	0.642	-0.448	0.439	1.451
T24	N31	Burn and corrosion of hip and lower limb, except ankle and foot	Neuromuscular dysfunction of bladder, not elsewhere classified	36	36	0.794	1.151	1.610	0.333	0.437	0.543	0.741	1.263	2.012	0.312	0.455	0.608	0.651	1.061	1.637	0.291	0.421	0.559	-1.032	-0.205	0.531
H19	B37	Disorders of sclera and cornea in diseases classified elsewhere	Candidiasis	42	26	0.731	1.077	1.531	0.322	0.422	0.528	0.636	1.021	1.548	0.297	0.421	0.550	0.619	1.166	1.941	0.261	0.423	0.594	-0.561	0.143	0.953
K10	K04	Other diseases of jaws	Diseases of pulp and periapical tissues	185	215	3.423	4.117	4.947	0.303	0.341	0.380	3.445	4.464	5.790	0.333	0.392	0.454	3.013	3.880	4.960	0.260	0.307	0.356	-2.159	-0.596	0.846
K90	K74	Intestinal malabsorption	Fibrosis and cirrhosis of liver	42	44	1.068	1.528	2.111	0.449	0.558	0.667	0.830	1.321	1.986	0.424	0.569	0.710	1.097	1.844	2.847	0.392	0.546	0.694	-0.428	0.517	1.582
C20	K61	Malignant neoplasm of rectum	Abscess of anal and rectal regions	141	449	1.685	1.932	2.208	0.695	0.738	0.780	1.627	2.140	2.754	0.634	0.722	0.804	1.606	1.882	2.197	0.695	0.744	0.791	-0.915	-0.251	0.339
Q12	H26	Congenital lens malformations	Other cataract	175	190	13.856	18.868	26.125	0.594	0.650	0.703	11.792	17.457	26.899	0.565	0.644	0.720	14.042	20.756	32.570	0.577	0.655	0.731	-7.601	3.347	15.295
K29	F14	Gastritis and duodenitis	Mental and behavioural disorders due to use of cocaine	38	83	1.394	1.897	2.526	0.558	0.659	0.751	1.192	2.024	3.296	0.561	0.732	0.873	1.272	1.838	2.553	0.517	0.632	0.740	-1.490	-0.191	0.830
R39	N03	Other symptoms and signs involving the urinary system	Chronic nephritic syndrome	19	115	0.481	0.630	0.811	0.248	0.305	0.367	0.352	0.715	1.219	0.122	0.230	0.363	0.458	0.614	0.802	0.255	0.320	0.387	-0.610	-0.100	0.290
N03	N02	Chronic nephritic syndrome	Recurrent and persistent haematuria	26	47	3.542	5.788	9.628	0.370	0.484	0.593	3.042	6.162	12.528	0.302	0.480	0.659	3.133	5.622	10.493	0.349	0.486	0.620	-6.741	-0.529	4.477
G44	F44	Other headache syndromes	Dissociative [conversion] disorders	126	35	1.258	1.645	2.112	0.475	0.555	0.636	1.193	1.612	2.125	0.472	0.561	0.649	1.032	1.743	2.764	0.375	0.534	0.691	-0.701	0.134	1.199
M14	M13	Arthropathies in other diseases classified elsewhere	Other arthritis	45	52	1.298	1.814	2.503	0.361	0.454	0.547	1.182	1.896	2.876	0.335	0.473	0.608	1.116	1.761	2.668	0.320	0.439	0.557	-1.229	-0.143	0.950
R53	C67	Malaise and fatigue	Malignant neoplasm of bladder	68	175	0.244	0.296	0.352	0.127	0.151	0.177	0.223	0.320	0.439	0.107	0.150	0.199	0.231	0.287	0.351	0.125	0.152	0.181	-0.163	-0.032	0.083
R59	D63	Enlarged lymph nodes	Anaemia in chronic diseases classified elsewhere	145	145	1.286	1.550	1.849	0.712	0.772	0.828	1.290	1.676	2.138	0.684	0.771	0.846	1.109	1.439	1.835	0.692	0.775	0.850	-0.799	-0.236	0.308
M50	M19	Cervical disc disorders	Other arthrosis	2190	1614	1.137	1.194	1.253	0.624	0.641	0.659	1.197	1.276	1.357	0.636	0.659	0.681	0.997	1.077	1.159	0.592	0.619	0.645	-0.314	-0.199	-0.087
I10	I68	Essential (primary) hypertension	Cerebrovascular disorders in diseases classified elsewhere	64	63	0.932	1.247	1.625	0.753	0.843	0.914	0.806	1.205	1.715	0.746	0.862	0.946	0.862	1.284	1.819	0.698	0.827	0.923	-0.552	0.075	0.704
C79	M84	Secondary malignant neoplasm of other sites	Disorders of continuity of bone	110	60	0.570	0.722	0.900	0.367	0.437	0.507	0.600	0.806	1.062	0.394	0.484	0.575	0.419	0.610	0.846	0.283	0.377	0.477	-0.502	-0.195	0.102
L03	N19	Cellulitis	Unspecified renal failure	199	425	0.964	1.090	1.232	0.632	0.675	0.716	0.932	1.162	1.421	0.568	0.642	0.713	0.913	1.062	1.228	0.641	0.692	0.741	-0.396	-0.101	0.176
J06	Q87	Acute upper respiratory infections of multiple and unspecified sites	Other specified congenital malformation syndromes affecting multiple systems	30	41	0.466	0.673	0.934	0.267	0.358	0.453	0.366	0.632	0.985	0.224	0.349	0.481	0.432	0.704	1.059	0.245	0.364	0.490	-0.343	0.072	0.477
F11	F55	Mental and behavioural disorders due to use of opioids	Abuse of non-dependence-producing substances	64	73	14.838	25.929	49.778	0.525	0.618	0.709	14.334	27.295	61.902	0.520	0.653	0.774	12.189	24.887	66.232	0.470	0.593	0.710	-33.612	-2.529	36.366
M95	J31	Other acquired deformities of musculoskeletal system and connective tissue	Chronic rhinitis, nasopharyngitis and pharyngitis	41	64	1.087	1.506	2.050	0.489	0.595	0.692	0.877	1.441	2.191	0.415	0.575	0.720	1.035	1.554	2.295	0.480	0.610	0.732	-0.733	0.114	0.979
F41	R07	Other anxiety disorders	Pain in throat and chest	1146	804	0.816	0.873	0.933	0.364	0.383	0.401	0.801	0.873	0.952	0.384	0.409	0.435	0.773	0.857	0.946	0.323	0.350	0.378	-0.132	-0.016	0.099
M87	E87	Osteonecrosis	Other disorders of fluid, electrolyte and acid-base balance	120	86	0.839	1.045	1.280	0.497	0.569	0.638	0.745	0.989	1.271	0.438	0.528	0.615	0.798	1.110	1.514	0.524	0.638	0.741	-0.295	0.121	0.577
E12	I10	Malnutrition-related diabetes mellitus	Essential (primary) hypertension	192	290	0.859	0.969	1.086	0.331	0.367	0.404	0.835	1.004	1.187	0.329	0.388	0.448	0.891	1.045	1.211	0.309	0.354	0.401	-0.193	0.041	0.275
H47	I67	Other disorders of optic [2nd] nerve and visual pathways	Other cerebrovascular diseases	49	38	1.355	1.940	2.725	0.327	0.418	0.514	1.226	1.943	2.971	0.295	0.408	0.530	1.142	1.921	3.081	0.297	0.431	0.571	-1.181	-0.023	1.223
R57	F10	Shock, not elsewhere classified	Mental and behavioural disorders due to use of alcohol	32	55	0.087	0.120	0.158	0.039	0.053	0.069	0.082	0.142	0.215	0.033	0.056	0.084	0.076	0.112	0.154	0.035	0.052	0.071	-0.108	-0.029	0.039
M62	M11	Other disorders of muscle	Other crystal arthropathies	135	84	0.903	1.118	1.368	0.615	0.689	0.759	0.946	1.256	1.626	0.586	0.678	0.766	0.695	0.972	1.287	0.595	0.707	0.808	-0.732	-0.283	0.154
C17	K26	Malignant neoplasm of small intestine	Duodenal ulcer	6	15	0.149	0.293	0.491	0.060	0.113	0.181	0.090	0.265	0.543	0.040	0.114	0.221	0.131	0.310	0.559	0.050	0.111	0.191	-0.241	0.041	0.314
E86	I85	Volume depletion	Oesophageal varices	154	249	0.693	0.803	0.924	0.273	0.309	0.345	0.622	0.798	0.996	0.288	0.349	0.412	0.666	0.805	0.963	0.247	0.288	0.331	-0.231	0.006	0.242
E66	O61	Obesity	Failed induction of labour	803	NA	NA	NA	NA	NA	NA	NA	1.117	1.255	1.410	0.598	0.636	0.673	NA	NA	NA	NA	NA	NA	NA	NA	NA
M22	S46	Disorders of patella	Injury of muscle and tendon at shoulder and upper arm level	502	650	1.058	1.158	1.265	0.753	0.784	0.813	1.048	1.207	1.382	0.726	0.772	0.815	0.999	1.126	1.261	0.754	0.793	0.830	-0.291	-0.081	0.128
R23	B07	Other skin changes	Viral warts	25	26	0.502	0.783	1.145	0.232	0.329	0.435	0.399	0.700	1.136	0.218	0.348	0.493	0.475	0.893	1.493	0.182	0.306	0.451	-0.351	0.185	0.814
J44	J46	Other chronic obstructive pulmonary disease	Status asthmaticus	1277	953	7.970	8.782	9.681	0.521	0.542	0.563	7.864	8.879	10.048	0.511	0.540	0.567	7.478	8.626	10.018	0.512	0.546	0.579	-1.877	-0.252	1.422
S81	A46	Open wound of lower leg	Erysipelas	2062	2388	1.142	1.195	1.251	0.564	0.579	0.595	1.371	1.470	1.573	0.545	0.567	0.590	0.965	1.026	1.092	0.569	0.590	0.612	-0.565	-0.443	-0.325
R13	K30	Dysphagia	Dyspepsia	793	769	0.758	0.818	0.879	0.318	0.337	0.355	0.736	0.818	0.904	0.307	0.333	0.359	0.733	0.816	0.909	0.314	0.341	0.369	-0.122	-0.001	0.122
R18	K86	Ascites	Other diseases of pancreas	125	195	1.039	1.242	1.471	0.267	0.307	0.347	1.050	1.400	1.820	0.273	0.341	0.409	0.926	1.157	1.432	0.242	0.289	0.337	-0.718	-0.243	0.180
F45	K30	Somatoform disorders	Dyspepsia	337	121	1.158	1.344	1.548	0.433	0.477	0.522	1.135	1.348	1.588	0.461	0.515	0.569	0.933	1.227	1.569	0.324	0.397	0.474	-0.486	-0.122	0.273
R70	R73	Elevated erythrocyte sedimentation rate and abnormality of plasma viscosity	Elevated blood glucose level	50	29	0.932	1.343	1.863	0.627	0.751	0.855	0.895	1.435	2.159	0.615	0.768	0.890	0.696	1.224	1.945	0.547	0.733	0.880	-1.066	-0.209	0.628
T43	F17	Poisoning by psychotropic drugs, not elsewhere classified	Mental and behavioural disorders due to use of tobacco	817	425	1.597	1.751	1.920	0.742	0.771	0.800	1.749	1.958	2.191	0.741	0.777	0.811	1.216	1.414	1.638	0.708	0.760	0.808	-0.844	-0.544	-0.238
K59	G82	Other functional intestinal disorders	Paraplegia and tetraplegia	395	459	1.066	1.183	1.313	0.326	0.353	0.380	1.034	1.212	1.413	0.351	0.392	0.436	1.005	1.158	1.330	0.290	0.324	0.358	-0.302	-0.053	0.187
R53	T50	Malaise and fatigue	Poisoning by diuretics and other and unspecified drugs, medicaments and biological substances	247	231	0.648	0.743	0.847	0.319	0.355	0.391	0.555	0.669	0.797	0.288	0.335	0.383	0.693	0.844	1.021	0.327	0.379	0.436	-0.025	0.177	0.389
N82	K61	Fistulae involving female genital tract	Abscess of anal and rectal regions	85	NA	NA	NA	NA	NA	NA	NA	1.973	3.061	4.743	0.297	0.387	0.479	NA	NA	NA	NA	NA	NA	NA	NA	NA
N04	N39	Nephrotic syndrome	Other disorders of urinary system	165	151	0.989	1.180	1.393	0.485	0.542	0.599	0.851	1.071	1.314	0.453	0.526	0.603	1.022	1.324	1.687	0.475	0.559	0.643	-0.119	0.255	0.664
O01	O08	Hydatidiform mole	Complications following abortion and ectopic and molar pregnancy	125	NA	NA	NA	NA	NA	NA	NA	1.330	1.812	2.443	0.586	0.686	0.778	NA	NA	NA	NA	NA	NA	NA	NA	NA
Q89	R62	Other congenital malformations, not elsewhere classified	Lack of expected normal physiological development	120	122	1.067	1.309	1.581	0.526	0.594	0.659	1.034	1.375	1.785	0.481	0.575	0.666	0.954	1.252	1.609	0.519	0.614	0.704	-0.603	-0.124	0.344
T91	S70	Sequelae of injuries of neck and trunk	Superficial injury of hip and thigh	196	144	0.848	1.005	1.175	0.346	0.392	0.438	0.865	1.072	1.310	0.332	0.392	0.454	0.699	0.910	1.146	0.323	0.390	0.460	-0.472	-0.162	0.143
T36	R41	Poisoning by systemic antibiotics	Other symptoms and signs involving cognitive functions and awareness	117	65	1.292	1.643	2.055	0.763	0.838	0.899	1.297	1.752	2.324	0.737	0.829	0.903	1.000	1.470	2.082	0.740	0.854	0.938	-1.004	-0.283	0.460
T81	N87	Complications of procedures, not elsewhere classified	Dysplasia of cervix uteri	1816	NA	NA	NA	NA	NA	NA	NA	0.585	0.628	0.675	0.296	0.313	0.330	NA	NA	NA	NA	NA	NA	NA	NA	NA
R53	C02	Malaise and fatigue	Malignant neoplasm of other and unspecified parts of tongue	22	27	0.389	0.611	0.893	0.110	0.164	0.225	0.326	0.648	1.121	0.106	0.197	0.306	0.332	0.579	0.909	0.086	0.146	0.215	-0.560	-0.067	0.361
F73	J15	Profound mental retardation	Bacterial pneumonia, not elsewhere classified	36	54	2.599	3.802	5.518	0.510	0.624	0.730	2.304	4.003	6.641	0.434	0.602	0.763	2.361	3.802	6.113	0.500	0.639	0.772	-2.956	-0.203	2.431
K62	K59	Other diseases of anus and rectum	Other functional intestinal disorders	6185	4400	1.114	1.147	1.181	0.585	0.595	0.605	1.128	1.171	1.216	0.572	0.585	0.599	1.028	1.075	1.124	0.593	0.609	0.625	-0.161	-0.096	-0.030
K04	J01	Diseases of pulp and periapical tissues	Acute sinusitis	100	115	0.892	1.106	1.353	0.368	0.431	0.493	0.777	1.050	1.374	0.304	0.382	0.467	0.863	1.163	1.539	0.397	0.484	0.571	-0.312	0.114	0.561
M34	I50	Systemic sclerosis	Heart failure	202	67	1.077	1.305	1.572	0.646	0.712	0.774	1.091	1.364	1.691	0.650	0.726	0.797	0.757	1.061	1.415	0.555	0.678	0.791	-0.726	-0.302	0.122
S14	R25	Injury of nerves and spinal cord at neck level	Abnormal involuntary movements	28	82	1.246	1.697	2.285	0.692	0.796	0.881	0.988	1.771	2.912	0.566	0.758	0.908	1.170	1.686	2.363	0.699	0.811	0.901	-1.279	-0.084	0.884
H10	H40	Conjunctivitis	Glaucoma	503	486	1.034	1.139	1.252	0.480	0.512	0.543	0.982	1.122	1.280	0.439	0.482	0.526	1.006	1.156	1.324	0.501	0.547	0.591	-0.182	0.035	0.252
H53	F07	Visual disturbances	Personality and behavioural disorders due to brain disease, damage and dysfunction	33	37	0.720	1.074	1.521	0.376	0.491	0.608	0.584	1.014	1.605	0.315	0.467	0.616	0.662	1.131	1.789	0.362	0.519	0.677	-0.584	0.118	0.851
S31	F17	Open wound of abdomen, lower back and pelvis	Mental and behavioural disorders due to use of tobacco	183	337	1.154	1.330	1.519	0.712	0.758	0.801	0.880	1.104	1.348	0.671	0.749	0.818	1.281	1.533	1.817	0.707	0.764	0.817	0.089	0.429	0.789
Q18	D10	Other congenital malformations of face and neck	Benign neoplasm of mouth and pharynx	56	35	1.053	1.486	2.034	0.511	0.626	0.731	0.995	1.528	2.254	0.493	0.635	0.767	0.831	1.415	2.214	0.441	0.615	0.767	-0.989	-0.116	0.791
J86	A15	Pyothorax	Respiratory tuberculosis, bacteriologically and histologically confirmed	18	41	1.512	2.412	3.725	0.431	0.569	0.698	1.192	2.603	4.994	0.309	0.530	0.744	1.381	2.321	3.881	0.425	0.586	0.732	-2.647	-0.264	1.606
L84	M85	Corns and callosities	Other disorders of bone density and structure	75	29	0.897	1.223	1.617	0.637	0.742	0.836	0.819	1.159	1.590	0.612	0.731	0.837	0.738	1.323	2.179	0.586	0.777	0.919	-0.537	0.154	1.055
K74	D59	Fibrosis and cirrhosis of liver	Acquired haemolytic anaemia	32	24	1.449	2.318	3.565	0.412	0.550	0.680	1.397	2.549	4.443	0.394	0.575	0.750	1.062	2.070	3.659	0.337	0.522	0.700	-2.409	-0.487	1.331
T39	R79	Poisoning by nonopioid analgesics, antipyretics and antirheumatics	Other abnormal findings of blood chemistry	58	50	0.772	1.048	1.377	0.655	0.760	0.849	0.822	1.274	1.889	0.697	0.828	0.929	0.605	0.902	1.270	0.565	0.706	0.829	-1.030	-0.376	0.187
T85	G80	Complications of other internal prosthetic devices, implants and grafts	Cerebral palsy	56	70	2.697	3.717	5.125	0.335	0.411	0.491	2.000	3.113	4.800	0.311	0.421	0.532	2.889	4.470	6.837	0.301	0.402	0.509	-0.791	1.350	3.871
D73	R50	Diseases of spleen	Fever of other and unknown origin	41	73	1.239	1.669	2.212	0.368	0.452	0.538	0.971	1.535	2.309	0.301	0.423	0.550	1.228	1.801	2.578	0.365	0.473	0.584	-0.634	0.265	1.173
E35	D35	Disorders of endocrine glands in diseases classified elsewhere	Benign neoplasm of other and unspecified endocrine glands	23	23	4.515	8.702	17.334	0.238	0.346	0.466	3.726	8.510	21.356	0.187	0.321	0.476	3.772	8.930	23.713	0.214	0.379	0.564	-11.500	0.394	14.423
R11	E23	Nausea and vomiting	Hypofunction and other disorders of pituitary gland	91	80	0.691	0.879	1.096	0.370	0.438	0.508	0.628	0.874	1.176	0.329	0.418	0.510	0.623	0.877	1.187	0.365	0.465	0.566	-0.376	0.003	0.387
A40	K05	Streptococcal septicaemia	Gingivitis and periodontal diseases	27	62	0.503	0.706	0.949	0.249	0.325	0.405	0.382	0.682	1.084	0.193	0.312	0.450	0.485	0.717	1.008	0.240	0.328	0.424	-0.384	0.033	0.421
K29	K22	Gastritis and duodenitis	Other diseases of oesophagus	1304	1741	1.508	1.596	1.691	0.595	0.614	0.633	1.524	1.666	1.815	0.597	0.627	0.655	1.440	1.554	1.675	0.580	0.605	0.630	-0.299	-0.111	0.075
R19	R15	Other symptoms and signs involving the digestive system and abdomen	Faecal incontinence	559	209	1.713	1.923	2.161	0.541	0.579	0.617	1.622	1.860	2.126	0.523	0.567	0.611	1.639	2.057	2.550	0.542	0.617	0.688	-0.305	0.195	0.741
T85	A40	Complications of other internal prosthetic devices, implants and grafts	Streptococcal septicaemia	39	55	0.981	1.371	1.853	0.497	0.606	0.714	0.689	1.107	1.658	0.443	0.594	0.738	1.089	1.698	2.532	0.473	0.620	0.757	-0.204	0.594	1.473
I69	T90	Sequelae of cerebrovascular disease	Sequelae of injuries of head	84	157	0.990	1.213	1.469	0.365	0.421	0.478	0.876	1.220	1.656	0.355	0.447	0.546	0.940	1.207	1.520	0.340	0.408	0.476	-0.499	-0.013	0.442
M17	M65	Gonarthrosis [arthrosis of knee]	Synovitis and tenosynovitis	4972	3346	0.815	0.843	0.870	0.427	0.437	0.447	0.717	0.749	0.780	0.422	0.435	0.448	0.958	1.009	1.062	0.424	0.440	0.455	0.201	0.261	0.322
N87	N89	Dysplasia of cervix uteri	Other noninflammatory disorders of vagina	556	NA	NA	NA	NA	NA	NA	NA	1.197	1.382	1.586	0.613	0.657	0.703	NA	NA	NA	NA	NA	NA	NA	NA	NA
B24	N30	Unspecified human immunodeficiency virus [HIV] disease	Cystitis	28	35	0.713	1.056	1.500	0.421	0.547	0.667	0.616	1.071	1.666	0.330	0.500	0.670	0.631	1.062	1.652	0.425	0.594	0.746	-0.684	-0.005	0.675
N11	R11	Chronic tubulo-interstitial nephritis	Nausea and vomiting	94	28	0.836	1.107	1.442	0.512	0.611	0.702	0.835	1.154	1.552	0.523	0.638	0.742	0.572	0.959	1.491	0.384	0.548	0.709	-0.735	-0.192	0.386
S01	E60	Open wound of head	Dietary zinc deficiency	66	110	1.033	1.312	1.642	0.718	0.796	0.865	0.834	1.211	1.675	0.646	0.775	0.879	1.021	1.390	1.862	0.716	0.812	0.892	-0.385	0.181	0.759
Q25	J39	Congenital malformations of great arteries	Other diseases of upper respiratory tract	46	48	1.352	1.895	2.616	0.750	0.851	0.931	1.225	1.989	3.110	0.728	0.862	0.962	1.148	1.819	2.754	0.705	0.843	0.944	-1.377	-0.172	0.958
R06	F21	Abnormalities of breathing	Schizotypal disorder	34	23	0.881	1.382	2.034	0.432	0.568	0.701	0.882	1.594	2.620	0.391	0.574	0.750	0.641	1.187	1.989	0.375	0.561	0.741	-1.482	-0.401	0.585
F10	O06	Mental and behavioural disorders due to use of alcohol	Unspecified abortion	14	NA	NA	NA	NA	NA	NA	NA	0.082	0.185	0.344	0.056	0.119	0.205	NA	NA	NA	NA	NA	NA	NA	NA	NA
N08	M10	Glomerular disorders in diseases classified elsewhere	Gout	20	43	1.012	1.521	2.231	0.240	0.330	0.426	0.860	1.828	3.399	0.172	0.321	0.490	0.896	1.437	2.194	0.230	0.332	0.444	-1.968	-0.384	0.774
J39	D10	Other diseases of upper respiratory tract	Benign neoplasm of mouth and pharynx	36	41	1.570	2.329	3.362	0.373	0.480	0.588	1.340	2.331	3.792	0.301	0.439	0.587	1.379	2.320	3.701	0.373	0.522	0.669	-1.642	-0.016	1.537
I97	N18	Postprocedural disorders of circulatory system, not elsewhere classified	Chronic renal failure	87	108	0.922	1.159	1.429	0.517	0.594	0.667	0.670	0.917	1.226	0.497	0.601	0.701	1.091	1.477	1.923	0.483	0.588	0.684	0.089	0.553	1.048
R62	F84	Lack of expected normal physiological development	Pervasive developmental disorders	386	767	6.510	7.390	8.416	0.846	0.872	0.896	9.056	11.558	15.027	0.845	0.888	0.926	5.455	6.319	7.304	0.831	0.865	0.895	-8.772	-5.250	-2.597
K46	K57	Unspecified abdominal hernia	Diverticular disease of intestine	150	88	0.744	0.905	1.088	0.350	0.406	0.463	0.732	0.942	1.180	0.347	0.416	0.487	0.602	0.824	1.083	0.308	0.392	0.480	-0.434	-0.118	0.201
T80	K51	Complications following infusion, transfusion and therapeutic injection	Ulcerative colitis	20	15	0.311	0.530	0.821	0.214	0.329	0.459	0.263	0.528	0.904	0.180	0.324	0.484	0.243	0.521	0.931	0.176	0.331	0.517	-0.426	-0.007	0.434
M05	M07	Seropositive rheumatoid arthritis	Psoriatic and enteropathic arthropathies	290	128	1.769	2.091	2.451	0.374	0.417	0.459	1.577	1.918	2.317	0.374	0.426	0.477	1.906	2.529	3.300	0.323	0.396	0.472	-0.122	0.610	1.451
K65	N05	Peritonitis	Unspecified nephritic syndrome	23	34	1.062	1.677	2.504	0.228	0.318	0.421	0.855	1.632	2.859	0.189	0.321	0.470	0.959	1.705	2.791	0.203	0.317	0.444	-1.206	0.070	1.296
I13	L98	Hypertensive heart and renal disease	Other disorders of skin and subcutaneous tissue, not elsewhere classified	14	39	0.754	1.166	1.737	0.398	0.529	0.663	0.494	0.991	1.715	0.287	0.480	0.685	0.766	1.302	2.108	0.401	0.560	0.721	-0.494	0.311	1.168
F31	R78	Bipolar affective disorder	Findings of drugs and other substances, not normally found in blood	89	57	18.042	31.208	61.304	0.528	0.619	0.705	16.857	32.788	83.831	0.487	0.601	0.710	14.757	29.519	72.397	0.505	0.649	0.777	-50.394	-2.928	38.075
J42	E50	Unspecified chronic bronchitis	Vitamin A deficiency	61	68	0.941	1.248	1.617	0.583	0.678	0.767	0.831	1.232	1.773	0.533	0.669	0.790	0.861	1.258	1.768	0.560	0.688	0.801	-0.605	0.027	0.645
M34	J15	Systemic sclerosis	Bacterial pneumonia, not elsewhere classified	124	40	1.056	1.358	1.710	0.707	0.787	0.859	1.033	1.382	1.812	0.715	0.805	0.882	0.772	1.192	1.740	0.590	0.742	0.872	-0.771	-0.186	0.444
F05	E87	Delirium, not induced by alcohol and other psychoactive substances	Other disorders of fluid, electrolyte and acid-base balance	506	428	0.668	0.737	0.808	0.326	0.351	0.377	0.584	0.663	0.748	0.296	0.328	0.361	0.728	0.845	0.971	0.344	0.384	0.425	0.035	0.182	0.330
K25	T39	Gastric ulcer	Poisoning by nonopioid analgesics, antipyretics and antirheumatics	425	282	0.962	1.080	1.210	0.432	0.467	0.503	0.872	1.013	1.168	0.409	0.452	0.497	0.994	1.194	1.421	0.435	0.492	0.549	-0.069	0.181	0.450
I40	I49	Acute myocarditis	Other cardiac arrhythmias	52	78	1.042	1.387	1.803	0.463	0.552	0.641	1.082	1.664	2.446	0.390	0.528	0.665	0.889	1.268	1.749	0.459	0.569	0.672	-1.197	-0.394	0.338
K76	R10	Other diseases of liver	Abdominal and pelvic pain	1678	1211	0.643	0.678	0.715	0.353	0.368	0.383	0.589	0.630	0.672	0.340	0.358	0.377	0.659	0.717	0.777	0.358	0.382	0.405	0.018	0.087	0.159
I89	K12	Other noninfective disorders of lymphatic vessels and lymph nodes	Stomatitis and related lesions	27	35	0.675	1.025	1.474	0.280	0.380	0.486	0.514	0.894	1.426	0.257	0.392	0.538	0.672	1.180	1.895	0.233	0.367	0.510	-0.391	0.284	1.040
J69	I65	Pneumonitis due to solids and liquids	Occlusion and stenosis of precerebral arteries, not resulting in cerebral infarction	7	16	0.084	0.159	0.257	0.057	0.104	0.163	0.052	0.159	0.328	0.035	0.110	0.218	0.074	0.156	0.268	0.049	0.100	0.167	-0.171	-0.004	0.138
K59	T91	Other functional intestinal disorders	Sequelae of injuries of neck and trunk	185	130	0.516	0.609	0.714	0.317	0.361	0.406	0.505	0.633	0.776	0.334	0.395	0.458	0.448	0.580	0.735	0.262	0.322	0.385	-0.247	-0.054	0.149
N18	I95	Chronic renal failure	Hypotension	548	971	0.938	1.015	1.095	0.505	0.531	0.556	0.819	0.928	1.047	0.476	0.519	0.562	0.981	1.088	1.203	0.504	0.538	0.570	-0.003	0.159	0.314
N31	N45	Neuromuscular dysfunction of bladder, not elsewhere classified	Orchitis and epididymitis	NA	416	NA	NA	NA	NA	NA	NA	NA	NA	NA	NA	NA	NA	1.353	1.617	1.917	0.499	0.547	0.598	NA	NA	NA
F33	E73	Recurrent depressive disorder	Lactose intolerance	39	12	0.446	0.691	1.021	0.258	0.362	0.472	0.414	0.673	1.037	0.248	0.363	0.486	0.303	0.726	1.385	0.172	0.354	0.565	-0.467	0.050	0.719
S13	S33	Dislocation, sprain and strain of joints and ligaments at neck level	Dislocation, sprain and strain of joints and ligaments of lumbar spine and pelvis	1019	856	1.076	1.155	1.242	0.584	0.608	0.633	1.022	1.128	1.243	0.574	0.608	0.641	1.064	1.186	1.312	0.571	0.608	0.644	-0.108	0.056	0.218
E65	O84	Localized adiposity	Multiple delivery	48	NA	NA	NA	NA	NA	NA	NA	0.095	0.146	0.210	0.043	0.066	0.093	NA	NA	NA	NA	NA	NA	NA	NA	NA
Q68	Q69	Other congenital musculoskeletal deformities	Polydactyly	17	22	1.569	2.836	4.770	0.244	0.366	0.500	1.244	2.842	5.856	0.192	0.353	0.544	1.338	2.793	5.309	0.219	0.371	0.544	-3.014	-0.047	2.659
N14	N13	Drug- and heavy-metal-induced tubulo-interstitial and tubular conditions	Obstructive and reflux uropathy	18	21	0.660	1.128	1.760	0.254	0.378	0.512	0.541	1.153	2.094	0.207	0.382	0.577	0.555	1.093	1.919	0.214	0.373	0.541	-1.055	-0.056	0.869
E11	I22	Non-insulin-dependent diabetes mellitus	Subsequent myocardial infarction	163	240	0.775	0.906	1.051	0.490	0.541	0.592	1.022	1.311	1.648	0.531	0.616	0.696	0.622	0.752	0.900	0.441	0.503	0.566	-0.907	-0.555	-0.241
F07	T14	Personality and behavioural disorders due to brain disease, damage and dysfunction	Injury of unspecified body region	64	81	0.430	0.549	0.689	0.233	0.285	0.343	0.390	0.565	0.785	0.200	0.275	0.358	0.392	0.537	0.715	0.225	0.294	0.369	-0.283	-0.029	0.208
R73	M62	Elevated blood glucose level	Other disorders of muscle	133	115	0.347	0.419	0.499	0.222	0.261	0.301	0.314	0.405	0.505	0.220	0.273	0.328	0.327	0.433	0.553	0.195	0.248	0.303	-0.112	0.028	0.171
A49	B25	Bacterial infection of unspecified site	Cytomegaloviral disease	23	40	0.993	1.526	2.231	0.291	0.398	0.507	0.746	1.406	2.389	0.260	0.420	0.588	0.939	1.619	2.578	0.254	0.385	0.518	-0.885	0.206	1.295
O83	O22	Other assisted single delivery	Venous complications in pregnancy	34	NA	NA	NA	NA	NA	NA	NA	0.206	0.355	0.548	0.111	0.182	0.262	NA	NA	NA	NA	NA	NA	NA	NA	NA
S56	S46	Injury of muscle and tendon at forearm level	Injury of muscle and tendon at shoulder and upper arm level	49	231	1.211	1.467	1.767	0.627	0.692	0.753	0.978	1.536	2.242	0.494	0.643	0.780	1.186	1.466	1.800	0.633	0.704	0.766	-0.809	-0.070	0.549
K08	I89	Other disorders of teeth and supporting structures	Other noninfective disorders of lymphatic vessels and lymph nodes	72	69	0.817	1.062	1.354	0.512	0.601	0.687	0.670	0.959	1.316	0.528	0.649	0.760	0.818	1.206	1.725	0.433	0.553	0.673	-0.259	0.247	0.813
F03	T43	Unspecified dementia	Poisoning by psychotropic drugs, not elsewhere classified	81	50	0.376	0.490	0.620	0.209	0.263	0.318	0.317	0.437	0.575	0.194	0.256	0.322	0.407	0.635	0.920	0.189	0.275	0.366	-0.060	0.199	0.499
Q93	H66	Monosomies and deletions from the autosomes, not elsewhere classified	Suppurative and unspecified otitis media	17	26	0.554	0.893	1.356	0.182	0.274	0.375	0.414	0.863	1.549	0.131	0.250	0.396	0.501	0.917	1.485	0.173	0.289	0.427	-0.692	0.049	0.720
N04	A09	Nephrotic syndrome	Diarrhoea and gastroenteritis of presumed infectious origin	112	129	0.953	1.162	1.398	0.540	0.609	0.675	0.927	1.236	1.605	0.494	0.590	0.686	0.849	1.112	1.414	0.534	0.625	0.713	-0.570	-0.121	0.290
K28	R10	Gastrojejunal ulcer	Abdominal and pelvic pain	284	301	0.807	0.908	1.020	0.355	0.390	0.425	0.700	0.826	0.964	0.308	0.353	0.399	0.857	1.015	1.188	0.383	0.435	0.486	-0.014	0.187	0.395
L30	M32	Other dermatitis	Systemic lupus erythematosus	63	13	0.753	1.092	1.519	0.252	0.337	0.423	0.716	1.070	1.520	0.244	0.333	0.426	0.476	1.175	2.314	0.171	0.357	0.565	-0.681	0.107	1.252
J13	B02	Pneumonia due to Streptococcus pneumoniae	Zoster [herpes zoster]	48	45	0.677	0.943	1.265	0.362	0.457	0.553	0.591	0.907	1.339	0.338	0.464	0.592	0.607	0.975	1.450	0.318	0.447	0.582	-0.461	0.068	0.592
L89	I89	Decubitus ulcer	Other noninfective disorders of lymphatic vessels and lymph nodes	65	42	0.653	0.888	1.167	0.289	0.362	0.441	0.591	0.861	1.210	0.280	0.374	0.473	0.581	0.928	1.396	0.237	0.345	0.462	-0.398	0.066	0.566
R34	N20	Anuria and oliguria	Calculus of kidney and ureter	8	23	0.206	0.357	0.559	0.176	0.282	0.404	0.125	0.336	0.673	0.090	0.225	0.407	0.192	0.363	0.600	0.181	0.311	0.462	-0.314	0.027	0.320
L98	F13	Other disorders of skin and subcutaneous tissue, not elsewhere classified	Mental and behavioural disorders due to use of sedatives or hypnotics	35	35	0.752	1.118	1.585	0.315	0.420	0.527	0.610	1.029	1.608	0.280	0.415	0.556	0.717	1.231	1.999	0.281	0.424	0.577	-0.518	0.207	1.007
K73	E87	Chronic hepatitis, not elsewhere classified	Other disorders of fluid, electrolyte and acid-base balance	100	58	0.830	1.074	1.350	0.569	0.656	0.738	0.753	1.035	1.363	0.521	0.627	0.728	0.741	1.108	1.568	0.582	0.719	0.835	-0.400	0.072	0.584
J20	E34	Acute bronchitis	Other endocrine disorders	318	424	0.927	1.038	1.164	0.858	0.890	0.918	0.824	0.974	1.148	0.821	0.871	0.914	0.940	1.096	1.270	0.865	0.905	0.937	-0.108	0.121	0.351
F32	R10	Depressive episode	Abdominal and pelvic pain	5046	2353	0.623	0.644	0.666	0.371	0.380	0.390	0.571	0.594	0.617	0.352	0.363	0.375	0.636	0.674	0.712	0.405	0.422	0.441	0.035	0.080	0.126
K58	K66	Irritable bowel syndrome	Other disorders of peritoneum	189	35	0.926	1.148	1.416	0.358	0.416	0.476	0.878	1.108	1.383	0.343	0.405	0.469	0.816	1.404	2.207	0.347	0.508	0.664	-0.336	0.294	1.088
R79	T42	Other abnormal findings of blood chemistry	Poisoning by antiepileptic, sedative-hypnotic and antiparkinsonism drugs	10	17	0.191	0.344	0.556	0.135	0.228	0.336	0.133	0.412	0.860	0.058	0.176	0.340	0.163	0.319	0.545	0.137	0.250	0.380	-0.529	-0.087	0.244
G61	A41	Inflammatory polyneuropathy	Other septicaemia	99	167	0.864	1.048	1.253	0.687	0.753	0.814	0.898	1.221	1.622	0.650	0.754	0.845	0.771	0.978	1.220	0.675	0.753	0.827	-0.675	-0.249	0.147
L98	I12	Other disorders of skin and subcutaneous tissue, not elsewhere classified	Hypertensive renal disease	36	63	0.744	1.030	1.370	0.248	0.318	0.393	0.611	1.024	1.570	0.221	0.332	0.457	0.688	1.026	1.462	0.226	0.310	0.401	-0.600	0.004	0.562
M80	T08	Osteoporosis with pathological fracture	Fracture of spine, level unspecified	207	38	2.221	2.794	3.481	0.325	0.377	0.430	2.180	2.815	3.596	0.334	0.391	0.451	1.585	2.650	4.048	0.208	0.313	0.425	-1.413	-0.175	1.332
G82	G55	Paraplegia and tetraplegia	Nerve root and plexus compressions in diseases classified elsewhere	21	20	1.017	1.740	2.781	0.226	0.333	0.454	0.962	2.115	4.003	0.186	0.352	0.539	0.783	1.530	2.696	0.191	0.320	0.471	-2.497	-0.566	0.906
T50	N19	Poisoning by diuretics and other and unspecified drugs, medicaments and biological substances	Unspecified renal failure	92	102	0.889	1.121	1.387	0.538	0.612	0.685	0.887	1.243	1.691	0.536	0.647	0.750	0.765	1.032	1.365	0.488	0.586	0.681	-0.720	-0.210	0.245
S22	T50	Fracture of rib(s), sternum and thoracic spine	Poisoning by diuretics and other and unspecified drugs, medicaments and biological substances	234	369	1.026	1.170	1.321	0.499	0.541	0.580	0.900	1.094	1.306	0.468	0.532	0.595	1.039	1.233	1.444	0.494	0.546	0.596	-0.145	0.138	0.425
I00	M10	Rheumatic fever without mention of heart involvement	Gout	23	46	1.937	2.922	4.285	0.401	0.519	0.635	1.407	2.731	5.114	0.382	0.568	0.750	1.845	3.049	4.803	0.353	0.493	0.631	-2.115	0.314	2.310
E14	E66	Unspecified diabetes mellitus	Obesity	2144	2223	1.344	1.405	1.471	0.345	0.357	0.369	1.175	1.250	1.328	0.318	0.334	0.350	1.518	1.626	1.738	0.366	0.383	0.401	0.242	0.377	0.512
F32	F33	Depressive episode	Recurrent depressive disorder	4288	1789	5.690	6.006	6.330	0.623	0.637	0.650	5.083	5.421	5.765	0.620	0.636	0.652	6.274	6.881	7.560	0.612	0.638	0.663	0.751	1.461	2.208
O34	O31	Maternal care for known or suspected abnormality of pelvic organs	Complications specific to multiple gestation	56	NA	NA	NA	NA	NA	NA	NA	0.355	0.546	0.798	0.185	0.262	0.350	NA	NA	NA	NA	NA	NA	NA	NA	NA
F45	M62	Somatoform disorders	Other disorders of muscle	400	149	0.976	1.117	1.270	0.328	0.363	0.398	0.887	1.031	1.190	0.330	0.370	0.411	0.959	1.221	1.535	0.283	0.344	0.407	-0.110	0.190	0.526
Q80	G80	Congenital ichthyosis	Cerebral palsy	9	13	1.529	3.417	7.141	0.093	0.180	0.286	1.003	3.648	11.451	0.053	0.167	0.337	1.238	3.282	7.840	0.081	0.186	0.317	-7.832	-0.394	4.163
C13	C32	Malignant neoplasm of hypopharynx	Malignant neoplasm of larynx	116	410	29.955	44.024	70.963	0.469	0.512	0.556	41.597	73.394	157.201	0.429	0.524	0.621	27.754	43.328	75.951	0.460	0.508	0.558	-109.195	-29.099	10.217
G30	F03	Alzheimer's disease	Unspecified dementia	1345	851	2.458	2.638	2.829	0.341	0.357	0.374	2.109	2.303	2.508	0.344	0.366	0.388	2.691	3.008	3.360	0.318	0.344	0.370	0.323	0.704	1.112
Q05	G95	Spina bifida	Other diseases of spinal cord	50	40	12.044	22.190	47.441	0.755	0.859	0.938	10.767	23.677	69.647	0.722	0.862	0.958	9.723	20.969	57.649	0.708	0.863	0.963	-45.736	-2.494	32.501
Q75	H52	Other congenital malformations of skull and face bones	Disorders of refraction and accommodation	97	119	2.316	2.929	3.678	0.773	0.841	0.897	2.132	2.962	4.051	0.748	0.844	0.918	2.138	2.929	3.966	0.752	0.841	0.912	-1.335	-0.044	1.209
G95	M89	Other diseases of spinal cord	Other disorders of bone	23	23	0.220	0.345	0.503	0.184	0.270	0.367	0.176	0.317	0.506	0.174	0.288	0.420	0.196	0.381	0.639	0.140	0.250	0.378	-0.174	0.062	0.334
R47	G20	Speech disturbances, not elsewhere classified	Parkinson's disease	26	33	0.575	0.874	1.251	0.222	0.310	0.402	0.514	0.959	1.597	0.169	0.282	0.416	0.484	0.812	1.248	0.215	0.328	0.451	-0.811	-0.145	0.434
K91	K52	Postprocedural disorders of digestive system, not elsewhere classified	Other noninfective gastroenteritis and colitis	392	240	1.533	1.746	1.980	0.394	0.430	0.466	1.460	1.723	2.012	0.376	0.421	0.466	1.402	1.720	2.096	0.386	0.444	0.503	-0.424	0.000	0.455
C03	K10	Malignant neoplasm of gum	Other diseases of jaws	40	73	20.165	40.195	101.586	0.627	0.732	0.825	16.679	39.754	156.056	0.570	0.733	0.869	19.040	43.426	166.660	0.604	0.733	0.846	-93.760	3.491	105.278
G62	G11	Other polyneuropathies	Hereditary ataxia	26	43	1.903	2.937	4.475	0.452	0.580	0.696	1.606	3.121	5.615	0.453	0.656	0.833	1.637	2.814	4.733	0.390	0.544	0.686	-2.783	-0.293	1.923
J94	C16	Other pleural conditions	Malignant neoplasm of stomach	7	19	0.185	0.339	0.547	0.111	0.191	0.287	0.110	0.351	0.756	0.058	0.186	0.363	0.165	0.330	0.566	0.104	0.191	0.299	-0.420	-0.023	0.292
R80	N28	Isolated proteinuria	Other disorders of kidney and ureter, not elsewhere classified	33	50	4.058	6.452	10.487	0.641	0.760	0.863	3.530	6.845	13.738	0.611	0.784	0.922	3.526	6.272	11.338	0.593	0.746	0.875	-7.161	-0.579	4.767
D68	K04	Other coagulation defects	Diseases of pulp and periapical tissues	117	97	0.663	0.826	1.007	0.338	0.396	0.454	0.633	0.850	1.093	0.369	0.454	0.537	0.586	0.800	1.040	0.270	0.342	0.419	-0.356	-0.050	0.254
N30	N23	Cystitis	Unspecified renal colic	149	47	1.161	1.460	1.814	0.482	0.554	0.626	1.262	1.663	2.157	0.525	0.610	0.692	0.738	1.119	1.599	0.332	0.445	0.568	-1.147	-0.544	0.057
T36	F43	Poisoning by systemic antibiotics	Reaction to severe stress, and adjustment disorders	463	186	2.632	3.023	3.477	0.708	0.749	0.789	2.427	2.858	3.352	0.718	0.768	0.813	2.560	3.274	4.148	0.628	0.706	0.779	-0.441	0.417	1.410
H04	M31	Disorders of lacrimal system	Other necrotizing vasculopathies	41	19	0.376	0.561	0.804	0.232	0.320	0.417	0.341	0.543	0.807	0.250	0.364	0.486	0.298	0.594	1.030	0.133	0.250	0.385	-0.306	0.050	0.489
D23	L72	Other benign neoplasms of skin	Follicular cysts of skin and subcutaneous tissue	498	555	2.367	2.636	2.928	0.522	0.554	0.586	2.069	2.406	2.778	0.515	0.561	0.607	2.489	2.894	3.336	0.504	0.547	0.590	-0.039	0.487	1.021
G95	G55	Other diseases of spinal cord	Nerve root and plexus compressions in diseases classified elsewhere	161	180	7.051	9.057	11.741	0.502	0.559	0.614	7.083	9.943	14.278	0.525	0.608	0.688	6.017	8.435	11.815	0.448	0.521	0.594	-6.109	-1.507	2.719
N18	D04	Chronic renal failure	Carcinoma in situ of skin	73	133	0.931	1.164	1.438	0.538	0.612	0.684	0.778	1.102	1.512	0.500	0.618	0.731	0.907	1.201	1.567	0.519	0.609	0.699	-0.376	0.094	0.565
L02	B99	Cutaneous abscess, furuncle and carbuncle	Other and unspecified infectious diseases	81	141	1.087	1.347	1.647	0.449	0.516	0.585	0.859	1.210	1.642	0.412	0.518	0.623	1.107	1.451	1.874	0.433	0.514	0.599	-0.281	0.242	0.773
R42	E25	Dizziness and giddiness	Adrenogenital disorders	67	100	1.023	1.315	1.649	0.603	0.688	0.767	0.829	1.195	1.684	0.559	0.686	0.797	1.021	1.407	1.862	0.586	0.692	0.790	-0.382	0.205	0.790
H47	Q65	Other disorders of optic [2nd] nerve and visual pathways	Congenital deformities of hip	23	31	0.653	1.010	1.482	0.259	0.364	0.473	0.476	0.859	1.378	0.210	0.336	0.470	0.681	1.280	2.188	0.246	0.401	0.569	-0.323	0.415	1.338
G99	F32	Other disorders of nervous system in diseases classified elsewhere	Depressive episode	71	68	1.046	1.373	1.757	0.577	0.670	0.756	0.857	1.229	1.679	0.552	0.678	0.786	1.059	1.573	2.274	0.532	0.665	0.782	-0.310	0.345	1.102
R29	M60	Other symptoms and signs involving the nervous and musculoskeletal systems	Myositis	115	62	0.595	0.746	0.924	0.323	0.384	0.447	0.595	0.793	1.036	0.324	0.401	0.481	0.466	0.677	0.929	0.262	0.356	0.454	-0.432	-0.119	0.200
I47	R99	Paroxysmal tachycardia	Other ill-defined and unspecified causes of mortality	1373	1977	0.971	1.022	1.075	0.995	0.998	0.999	0.897	0.974	1.054	0.994	0.998	1.000	0.999	1.069	1.143	0.994	0.998	1.000	-0.010	0.096	0.203
R13	T42	Dysphagia	Poisoning by antiepileptic, sedative-hypnotic and antiparkinsonism drugs	76	66	0.399	0.514	0.645	0.217	0.266	0.322	0.368	0.517	0.699	0.185	0.247	0.317	0.353	0.506	0.699	0.215	0.292	0.376	-0.240	-0.012	0.221
F06	T51	Other mental disorders due to brain damage and dysfunction and to physical disease	Toxic effect of alcohol	17	27	0.717	1.182	1.851	0.154	0.233	0.320	0.565	1.233	2.280	0.123	0.238	0.378	0.628	1.148	1.923	0.136	0.228	0.335	-1.177	-0.089	0.849
F69	S50	Unspecified disorder of adult personality and behaviour	Superficial injury of forearm	36	14	0.702	1.102	1.625	0.276	0.387	0.505	0.687	1.192	1.871	0.250	0.382	0.528	0.469	0.923	1.576	0.227	0.394	0.577	-1.003	-0.263	0.482
I20	M62	Angina pectoris	Other disorders of muscle	6051	6146	0.952	0.978	1.004	0.466	0.475	0.483	0.876	0.908	0.942	0.433	0.444	0.456	1.025	1.067	1.109	0.496	0.509	0.522	0.105	0.159	0.211
G96	G72	Other disorders of central nervous system	Other myopathies	37	37	1.257	1.864	2.717	0.425	0.544	0.659	1.116	1.936	3.166	0.375	0.533	0.685	1.065	1.801	2.887	0.399	0.553	0.707	-1.439	-0.122	1.123
N06	N28	Isolated proteinuria with specified morphological lesion	Other disorders of kidney and ureter, not elsewhere classified	29	56	3.524	5.455	8.499	0.562	0.680	0.787	2.795	5.284	10.086	0.457	0.648	0.812	3.314	5.617	9.628	0.556	0.702	0.827	-4.408	0.319	4.693
E87	I85	Other disorders of fluid, electrolyte and acid-base balance	Oesophageal varices	134	235	0.979	1.154	1.342	0.302	0.340	0.379	0.787	1.029	1.318	0.285	0.349	0.417	1.011	1.235	1.482	0.287	0.335	0.383	-0.165	0.204	0.550
M93	M22	Other osteochondropathies	Disorders of patella	226	203	0.976	1.131	1.303	0.411	0.455	0.501	0.897	1.092	1.313	0.382	0.442	0.503	0.942	1.173	1.448	0.406	0.472	0.536	-0.239	0.085	0.418
R53	R18	Malaise and fatigue	Ascites	256	294	0.790	0.898	1.021	0.234	0.259	0.287	0.747	0.905	1.084	0.197	0.231	0.267	0.748	0.893	1.052	0.253	0.291	0.331	-0.238	-0.012	0.209
R94	G35	Abnormal results of function studies	Multiple sclerosis	124	69	1.146	1.448	1.792	0.419	0.488	0.557	1.077	1.430	1.841	0.404	0.486	0.569	1.004	1.463	2.079	0.378	0.490	0.603	-0.573	0.034	0.716
C83	K08	Diffuse non-Hodgkin's lymphoma	Other disorders of teeth and supporting structures	62	110	0.953	1.213	1.519	0.502	0.581	0.658	0.797	1.180	1.669	0.451	0.579	0.700	0.915	1.236	1.639	0.488	0.582	0.678	-0.514	0.061	0.594
J69	G98	Pneumonitis due to solids and liquids	Other disorders of nervous system, not elsewhere classified	16	22	0.346	0.580	0.887	0.212	0.319	0.442	0.275	0.626	1.124	0.171	0.337	0.528	0.288	0.547	0.909	0.182	0.309	0.454	-0.587	-0.073	0.385
T14	R54	Injury of unspecified body region	Senility	64	46	0.718	0.973	1.276	0.692	0.794	0.878	0.632	0.927	1.283	0.652	0.781	0.886	0.649	1.051	1.569	0.669	0.817	0.925	-0.387	0.124	0.701
F10	F17	Mental and behavioural disorders due to use of alcohol	Mental and behavioural disorders due to use of tobacco	3371	6124	2.348	2.430	2.513	0.849	0.858	0.868	2.212	2.333	2.459	0.825	0.841	0.857	2.450	2.565	2.682	0.857	0.868	0.879	0.063	0.232	0.401
I70	F17	Atherosclerosis	Mental and behavioural disorders due to use of tobacco	862	1236	1.169	1.252	1.338	0.625	0.648	0.671	1.149	1.276	1.411	0.604	0.641	0.677	1.131	1.240	1.356	0.623	0.653	0.683	-0.208	-0.036	0.134
E13	K76	Other specified diabetes mellitus	Other diseases of liver	47	83	0.927	1.227	1.596	0.300	0.368	0.439	0.746	1.139	1.668	0.237	0.335	0.447	0.908	1.296	1.798	0.302	0.389	0.480	-0.460	0.153	0.761
E63	B37	Other nutritional deficiencies	Candidiasis	42	16	0.839	1.283	1.877	0.285	0.391	0.503	0.819	1.353	2.116	0.288	0.416	0.554	0.547	1.129	1.998	0.195	0.346	0.520	-1.099	-0.229	0.711
M21	M05	Other acquired deformities of limbs	Seropositive rheumatoid arthritis	410	84	0.851	0.976	1.120	0.426	0.468	0.512	0.902	1.052	1.221	0.434	0.481	0.529	0.537	0.722	0.956	0.329	0.418	0.510	-0.578	-0.329	-0.053
S36	T92	Injury of intra-abdominal organs	Sequelae of injuries of upper limb	168	375	1.095	1.248	1.418	0.648	0.693	0.738	0.972	1.228	1.513	0.607	0.687	0.764	1.096	1.290	1.519	0.640	0.697	0.750	-0.278	0.064	0.397
E10	A40	Insulin-dependent diabetes mellitus	Streptococcal septicaemia	213	323	1.013	1.164	1.326	0.671	0.717	0.762	0.956	1.181	1.437	0.662	0.733	0.799	0.967	1.151	1.364	0.649	0.708	0.765	-0.338	-0.032	0.275
M65	M23	Synovitis and tenosynovitis	Internal derangement of knee	7352	5888	1.031	1.057	1.084	0.386	0.393	0.400	1.002	1.037	1.073	0.389	0.399	0.409	1.019	1.058	1.097	0.374	0.385	0.396	-0.031	0.020	0.075
K28	K29	Gastrojejunal ulcer	Gastritis and duodenitis	161	182	1.063	1.249	1.464	0.344	0.388	0.435	0.996	1.260	1.569	0.327	0.391	0.456	0.997	1.250	1.539	0.326	0.386	0.448	-0.390	-0.006	0.379
G96	T75	Other disorders of central nervous system	Effects of other external causes	28	35	0.246	0.362	0.506	0.152	0.214	0.281	0.232	0.417	0.673	0.132	0.227	0.335	0.203	0.332	0.490	0.134	0.206	0.286	-0.353	-0.087	0.145
O36	O83	Maternal care for other known or suspected fetal problems	Other assisted single delivery	4518	NA	NA	NA	NA	NA	NA	NA	1.520	1.596	1.673	0.884	0.897	0.908	NA	NA	NA	NA	NA	NA	NA	NA	NA
J00	F71	Acute nasopharyngitis [common cold]	Moderate mental retardation	56	76	1.795	2.417	3.221	0.820	0.896	0.953	1.477	2.292	3.458	0.789	0.899	0.971	1.688	2.511	3.648	0.796	0.896	0.965	-1.135	0.200	1.527
N46	E29	Male infertility	Testicular dysfunction	NA	241	NA	NA	NA	NA	NA	NA	NA	NA	NA	NA	NA	NA	1.581	2.045	2.623	0.613	0.682	0.751	NA	NA	NA
D64	F50	Other anaemias	Eating disorders	91	24	0.820	1.103	1.446	0.314	0.390	0.467	0.802	1.104	1.494	0.288	0.370	0.453	0.591	1.087	1.799	0.311	0.481	0.658	-0.625	-0.011	0.714
I21	E10	Acute myocardial infarction	Insulin-dependent diabetes mellitus	2614	5150	0.679	0.702	0.726	0.477	0.488	0.499	0.708	0.748	0.793	0.407	0.425	0.442	0.662	0.690	0.719	0.513	0.528	0.541	-0.111	-0.059	-0.007
I39	R00	Endocarditis and heart valve disorders in diseases classified elsewhere	Abnormalities of heart beat	23	43	0.872	1.301	1.856	0.420	0.543	0.667	0.674	1.217	2.010	0.293	0.458	0.634	0.843	1.374	2.154	0.456	0.616	0.763	-0.735	0.156	1.034
T85	G24	Complications of other internal prosthetic devices, implants and grafts	Dystonia	40	28	0.778	1.170	1.662	0.447	0.579	0.697	0.631	1.026	1.558	0.424	0.576	0.719	0.795	1.518	2.615	0.380	0.583	0.770	-0.368	0.481	1.601
S56	T11	Injury of muscle and tendon at forearm level	Other injuries of upper limb, level unspecified	20	42	0.976	1.498	2.216	0.321	0.431	0.545	0.829	1.800	3.302	0.245	0.435	0.638	0.851	1.393	2.169	0.303	0.429	0.561	-1.885	-0.391	0.733
D30	N21	Benign neoplasm of urinary organs	Calculus of lower urinary tract	33	310	0.996	1.181	1.399	0.543	0.599	0.652	0.873	1.529	2.392	0.427	0.612	0.774	0.966	1.155	1.375	0.539	0.597	0.655	-1.234	-0.374	0.314
N19	N06	Unspecified renal failure	Isolated proteinuria with specified morphological lesion	25	44	1.172	1.789	2.594	0.174	0.241	0.314	0.966	1.798	3.057	0.132	0.226	0.340	1.050	1.777	2.784	0.168	0.249	0.340	-1.362	-0.025	1.207
M15	M65	Polyarthrosis	Synovitis and tenosynovitis	674	142	0.670	0.747	0.827	0.354	0.382	0.411	0.637	0.717	0.800	0.359	0.391	0.423	0.620	0.792	0.987	0.283	0.343	0.409	-0.118	0.075	0.284
E34	T85	Other endocrine disorders	Complications of other internal prosthetic devices, implants and grafts	31	14	0.351	0.568	0.843	0.292	0.417	0.548	0.327	0.572	0.904	0.295	0.450	0.608	0.253	0.543	0.965	0.193	0.365	0.559	-0.428	-0.027	0.429
J18	B25	Pneumonia, organism unspecified	Cytomegaloviral disease	147	224	1.243	1.476	1.732	0.461	0.513	0.565	0.997	1.287	1.633	0.431	0.510	0.589	1.314	1.650	2.046	0.449	0.516	0.583	-0.111	0.359	0.828
T82	I95	Complications of cardiac and vascular prosthetic devices, implants and grafts	Hypotension	79	113	1.038	1.308	1.625	0.454	0.526	0.596	1.023	1.432	1.966	0.425	0.537	0.646	0.918	1.233	1.630	0.428	0.519	0.608	-0.800	-0.206	0.346
K21	K31	Gastro-oesophageal reflux disease	Other diseases of stomach and duodenum	500	504	1.980	2.204	2.446	0.605	0.639	0.673	2.044	2.368	2.735	0.594	0.642	0.689	1.769	2.056	2.387	0.590	0.637	0.683	-0.770	-0.309	0.143
H19	T86	Disorders of sclera and cornea in diseases classified elsewhere	Failure and rejection of transplanted organs and tissues	15	18	2.143	4.132	7.741	0.180	0.287	0.410	1.666	4.110	10.146	0.144	0.292	0.469	1.772	4.095	9.030	0.144	0.280	0.443	-5.619	-0.003	4.739
R73	F32	Elevated blood glucose level	Depressive episode	161	176	0.857	1.010	1.192	0.411	0.461	0.510	0.686	0.862	1.072	0.373	0.442	0.511	0.965	1.222	1.530	0.409	0.480	0.552	0.027	0.360	0.710
D28	N83	Benign neoplasm of other and unspecified female genital organs	Noninflammatory disorders of ovary, fallopian tube and broad ligament	475	NA	NA	NA	NA	NA	NA	NA	0.921	1.070	1.231	0.489	0.536	0.581	NA	NA	NA	NA	NA	NA	NA	NA	NA
F33	G31	Recurrent depressive disorder	Other degenerative diseases of nervous system, not elsewhere classified	120	99	1.213	1.513	1.855	0.481	0.550	0.619	1.038	1.392	1.818	0.476	0.566	0.658	1.220	1.675	2.236	0.431	0.530	0.629	-0.311	0.279	0.925
Q60	R50	Renal agenesis and other reduction defects of kidney	Fever of other and unknown origin	51	51	1.067	1.476	1.984	0.470	0.571	0.670	1.064	1.671	2.477	0.475	0.625	0.759	0.886	1.341	1.946	0.403	0.534	0.659	-1.177	-0.325	0.449
P90	E86	Convulsions of newborn	Volume depletion	66	55	1.153	1.562	2.069	0.907	0.963	0.992	1.121	1.675	2.417	0.901	0.969	0.994	0.951	1.439	2.091	0.879	0.958	0.993	-1.074	-0.237	0.557
R52	T42	Pain, not elsewhere classified	Poisoning by antiepileptic, sedative-hypnotic and antiparkinsonism drugs	526	321	0.533	0.590	0.652	0.276	0.299	0.323	0.508	0.578	0.653	0.267	0.296	0.326	0.516	0.607	0.709	0.267	0.304	0.344	-0.088	0.029	0.150
H40	H31	Glaucoma	Other disorders of choroid	80	75	2.221	2.958	3.917	0.597	0.684	0.764	1.925	2.814	4.048	0.565	0.681	0.787	2.083	3.121	4.554	0.565	0.690	0.803	-1.222	0.298	1.868
M46	K50	Other inflammatory spondylopathies	Crohn's disease [regional enteritis]	45	34	0.576	0.823	1.116	0.171	0.229	0.294	0.508	0.789	1.154	0.152	0.224	0.306	0.501	0.866	1.346	0.150	0.236	0.337	-0.409	0.074	0.606
M84	T92	Disorders of continuity of bone	Sequelae of injuries of upper limb	597	859	2.995	3.280	3.583	0.463	0.488	0.514	2.998	3.431	3.913	0.447	0.488	0.527	2.896	3.279	3.682	0.456	0.488	0.522	-0.767	-0.156	0.434
J46	J84	Status asthmaticus	Other interstitial pulmonary diseases	58	55	1.396	1.934	2.604	0.495	0.593	0.688	1.382	2.160	3.255	0.484	0.617	0.746	1.140	1.753	2.571	0.437	0.572	0.702	-1.548	-0.401	0.645
O03	N96	Spontaneous abortion	Habitual aborter	3654	NA	NA	NA	NA	NA	NA	NA	10.798	11.919	13.170	0.912	0.924	0.935	NA	NA	NA	NA	NA	NA	NA	NA	NA
H95	H65	Postprocedural disorders of ear and mastoid process, not elsewhere classified	Nonsuppurative otitis media	48	64	5.741	8.586	13.351	0.172	0.220	0.275	4.995	8.623	15.464	0.133	0.197	0.270	5.196	8.851	16.077	0.174	0.243	0.319	-6.650	0.238	7.635
K55	K76	Vascular disorders of intestine	Other diseases of liver	49	49	0.612	0.840	1.106	0.318	0.402	0.490	0.499	0.764	1.099	0.268	0.371	0.480	0.598	0.938	1.374	0.320	0.447	0.572	-0.268	0.171	0.651
G50	D32	Disorders of trigeminal nerve	Benign neoplasm of meninges	61	13	1.119	1.680	2.421	0.352	0.463	0.573	1.075	1.677	2.493	0.339	0.458	0.576	0.701	1.626	3.162	0.250	0.479	0.705	-1.206	-0.044	1.471
F05	I10	Delirium, not induced by alcohol and other psychoactive substances	Essential (primary) hypertension	546	504	0.192	0.209	0.227	0.108	0.117	0.126	0.200	0.225	0.251	0.104	0.117	0.130	0.171	0.193	0.217	0.104	0.117	0.130	-0.066	-0.031	0.003
J98	J04	Other respiratory disorders	Acute laryngitis and tracheitis	42	39	0.651	0.924	1.255	0.348	0.449	0.550	0.612	1.002	1.530	0.303	0.438	0.579	0.526	0.851	1.282	0.322	0.459	0.597	-0.753	-0.149	0.385
F33	L21	Recurrent depressive disorder	Seborrhoeic dermatitis	34	30	0.462	0.676	0.950	0.269	0.365	0.468	0.381	0.634	0.980	0.261	0.390	0.529	0.415	0.728	1.140	0.213	0.339	0.479	-0.343	0.095	0.549
T06	R93	Other injuries involving multiple body regions, not elsewhere classified	Abnormal findings on diagnostic imaging of other body structures	129	198	3.157	3.892	4.779	0.739	0.796	0.848	3.251	4.410	5.947	0.730	0.818	0.892	2.788	3.632	4.773	0.712	0.784	0.847	-2.497	-0.771	0.765
K27	K31	Peptic ulcer, site unspecified	Other diseases of stomach and duodenum	162	148	2.308	2.819	3.419	0.597	0.659	0.719	2.164	2.811	3.585	0.581	0.665	0.743	2.114	2.822	3.688	0.565	0.654	0.735	-1.021	0.003	1.042
C45	R06	Mesothelioma	Abnormalities of breathing	89	374	1.478	1.698	1.927	0.646	0.696	0.744	1.426	1.911	2.463	0.575	0.688	0.788	1.621	1.916	2.254	0.644	0.698	0.752	-0.614	0.003	0.578
P03	F80	Fetus and newborn affected by other complications of labour and delivery	Specific developmental disorders of speech and language	26	74	1.001	1.385	1.864	0.912	0.967	0.991	0.775	1.433	2.377	0.861	0.971	0.987	0.947	1.368	1.907	0.908	0.970	0.994	-1.034	-0.059	0.719
D04	K05	Carcinoma in situ of skin	Gingivitis and periodontal diseases	20	18	0.521	0.882	1.377	0.237	0.358	0.486	0.466	0.939	1.654	0.250	0.434	0.631	0.416	0.829	1.445	0.174	0.308	0.463	-0.856	-0.110	0.576
S11	F60	Open wound of neck	Specific personality disorders	47	24	2.324	3.571	5.343	0.471	0.595	0.715	2.351	3.893	6.276	0.429	0.586	0.728	1.574	3.052	5.783	0.418	0.614	0.793	-3.465	-0.806	2.045
C85	A41	Other and unspecified types of non-Hodgkin's lymphoma	Other septicaemia	779	1065	1.833	1.972	2.119	0.754	0.777	0.801	1.999	2.229	2.481	0.746	0.784	0.819	1.684	1.863	2.044	0.741	0.773	0.804	-0.675	-0.365	-0.075
K07	K00	Dentofacial anomalies [including malocclusion]	Disorders of tooth development and eruption	314	209	0.964	1.103	1.259	0.350	0.386	0.423	0.870	1.035	1.222	0.369	0.417	0.467	0.977	1.212	1.476	0.294	0.346	0.400	-0.118	0.176	0.480
E25	K30	Adrenogenital disorders	Dyspepsia	22	24	0.306	0.483	0.711	0.169	0.251	0.345	0.247	0.459	0.745	0.165	0.282	0.417	0.272	0.505	0.838	0.129	0.225	0.341	-0.293	0.046	0.406
K86	K70	Other diseases of pancreas	Alcoholic liver disease	378	983	3.281	3.637	4.004	0.510	0.538	0.565	3.972	4.799	5.735	0.465	0.517	0.568	2.987	3.380	3.796	0.514	0.546	0.578	-2.394	-1.415	-0.516
E10	C25	Insulin-dependent diabetes mellitus	Malignant neoplasm of pancreas	398	546	1.068	1.179	1.305	0.503	0.536	0.569	1.041	1.212	1.404	0.498	0.550	0.600	1.013	1.156	1.318	0.484	0.526	0.569	-0.291	-0.056	0.174
J44	J98	Other chronic obstructive pulmonary disease	Other respiratory disorders	2633	2340	1.894	1.984	2.077	0.594	0.609	0.625	2.208	2.353	2.508	0.621	0.642	0.662	1.573	1.681	1.792	0.556	0.577	0.599	-0.864	-0.673	-0.488
H28	S91	Cataract and other disorders of lens in diseases classified elsewhere	Open wound of ankle and foot	33	56	1.375	1.953	2.717	0.442	0.553	0.657	1.079	1.833	2.920	0.375	0.535	0.688	1.326	2.065	3.096	0.431	0.565	0.695	-0.970	0.234	1.396
K63	N99	Other diseases of intestine	Postprocedural disorders of genitourinary system, not elsewhere classified	59	45	0.469	0.637	0.836	0.283	0.359	0.438	0.441	0.658	0.921	0.258	0.356	0.460	0.394	0.610	0.892	0.256	0.363	0.478	-0.373	-0.046	0.286
F32	F14	Depressive episode	Mental and behavioural disorders due to use of cocaine	20	29	1.083	1.744	2.694	0.331	0.465	0.602	0.819	1.680	3.072	0.328	0.534	0.736	0.979	1.773	2.984	0.271	0.424	0.589	-1.365	0.084	1.463
K65	R11	Peritonitis	Nausea and vomiting	445	344	1.014	1.133	1.260	0.618	0.657	0.695	0.950	1.098	1.264	0.602	0.654	0.703	0.991	1.166	1.371	0.606	0.663	0.717	-0.167	0.069	0.308
H54	T00	Blindness and low vision	Superficial injuries involving multiple body regions	40	25	0.289	0.425	0.592	0.133	0.186	0.247	0.274	0.451	0.677	0.113	0.178	0.251	0.224	0.392	0.621	0.122	0.198	0.291	-0.318	-0.057	0.213
K70	I85	Alcoholic liver disease	Oesophageal varices	1168	2679	40.050	46.529	54.447	0.663	0.680	0.698	48.977	61.142	78.163	0.710	0.741	0.771	36.213	43.625	53.236	0.637	0.657	0.678	-35.483	-17.391	-1.946
C14	R52	Malignant neoplasm of other and ill-defined sites in the lip, oral cavity and pharynx	Pain, not elsewhere classified	79	199	1.889	2.283	2.741	0.721	0.784	0.841	1.634	2.235	2.955	0.658	0.771	0.865	2.081	2.672	3.386	0.718	0.790	0.856	-0.458	0.439	1.364
T84	M91	Complications of internal orthopaedic prosthetic devices, implants and grafts	Juvenile osteochondrosis of hip and pelvis	21	21	0.864	1.451	2.300	0.183	0.276	0.383	0.696	1.411	2.562	0.208	0.357	0.524	0.717	1.477	2.666	0.121	0.220	0.349	-1.189	0.066	1.286
J01	H00	Acute sinusitis	Hordeolum and chalazion	37	33	0.481	0.697	0.967	0.258	0.347	0.442	0.423	0.695	1.049	0.207	0.312	0.429	0.406	0.697	1.082	0.259	0.395	0.535	-0.437	0.003	0.433
E12	I25	Malnutrition-related diabetes mellitus	Chronic ischaemic heart disease	99	166	0.665	0.793	0.934	0.313	0.361	0.410	0.728	0.983	1.275	0.285	0.364	0.447	0.596	0.741	0.902	0.301	0.359	0.419	-0.563	-0.242	0.049
C92	C82	Myeloid leukaemia	Follicular [nodular] non-Hodgkin's lymphoma	21	26	1.664	2.807	4.587	0.217	0.312	0.420	1.356	2.830	5.301	0.160	0.293	0.440	1.419	2.786	5.268	0.201	0.331	0.478	-2.572	-0.051	2.567
Q24	I37	Other congenital malformations of heart	Pulmonary valve disorders	35	47	14.165	28.823	72.954	0.417	0.529	0.638	11.743	29.156	118.431	0.349	0.507	0.664	12.338	29.149	99.771	0.399	0.548	0.693	-81.513	-0.013	60.536
G47	T83	Sleep disorders	Complications of genitourinary prosthetic devices, implants and grafts	77	451	0.573	0.655	0.743	0.433	0.474	0.516	0.508	0.709	0.949	0.285	0.374	0.466	0.559	0.646	0.743	0.450	0.495	0.542	-0.317	-0.063	0.162
N18	I72	Chronic renal failure	Other aneurysm	98	262	0.685	0.807	0.946	0.373	0.421	0.469	0.691	0.945	1.251	0.330	0.418	0.510	0.628	0.763	0.916	0.367	0.422	0.477	-0.503	-0.183	0.108
G31	G40	Other degenerative diseases of nervous system, not elsewhere classified	Epilepsy	143	248	1.115	1.308	1.518	0.289	0.326	0.363	0.957	1.241	1.565	0.270	0.329	0.391	1.122	1.374	1.660	0.277	0.324	0.371	-0.256	0.135	0.533
R41	K72	Other symptoms and signs involving cognitive functions and awareness	Hepatic failure, not elsewhere classified	66	99	1.362	1.758	2.247	0.367	0.437	0.508	1.141	1.661	2.377	0.323	0.425	0.533	1.310	1.822	2.475	0.356	0.446	0.536	-0.665	0.155	0.945
I50	M14	Heart failure	Arthropathies in other diseases classified elsewhere	95	210	1.043	1.245	1.486	0.487	0.544	0.602	0.862	1.170	1.542	0.446	0.545	0.644	1.036	1.285	1.590	0.476	0.544	0.613	-0.328	0.116	0.537
G96	H54	Other disorders of central nervous system	Blindness and low vision	152	138	1.412	1.712	2.062	0.377	0.429	0.483	1.273	1.647	2.103	0.353	0.424	0.495	1.349	1.785	2.312	0.362	0.436	0.512	-0.486	0.137	0.760
Q43	K56	Other congenital malformations of intestine	Paralytic ileus and intestinal obstruction without hernia	75	136	5.039	6.655	8.849	0.590	0.666	0.737	3.820	5.737	8.642	0.531	0.649	0.759	5.330	7.641	11.311	0.583	0.677	0.763	-1.667	1.896	5.802
F45	K27	Somatoform disorders	Peptic ulcer, site unspecified	29	21	0.905	1.431	2.164	0.327	0.450	0.580	0.785	1.408	2.356	0.297	0.455	0.616	0.743	1.447	2.507	0.267	0.443	0.628	-1.055	0.039	1.200
R29	R42	Other symptoms and signs involving the nervous and musculoskeletal systems	Dizziness and giddiness	2862	1605	0.809	0.845	0.884	0.309	0.319	0.330	0.790	0.835	0.883	0.305	0.319	0.333	0.779	0.838	0.901	0.302	0.320	0.339	-0.072	0.003	0.080
E56	M80	Other vitamin deficiencies	Osteoporosis with pathological fracture	58	19	0.530	0.758	1.051	0.500	0.624	0.735	0.475	0.702	0.992	0.490	0.624	0.745	0.425	0.947	1.737	0.375	0.625	0.841	-0.321	0.247	1.024
H54	H17	Blindness and low vision	Corneal scars and opacities	28	23	1.056	1.717	2.611	0.276	0.389	0.508	0.954	1.817	3.120	0.223	0.360	0.519	0.824	1.605	2.764	0.259	0.421	0.588	-1.612	-0.212	1.121
J96	C06	Respiratory failure, not elsewhere classified	Malignant neoplasm of other and unspecified parts of mouth	34	66	0.284	0.387	0.507	0.172	0.224	0.281	0.216	0.362	0.543	0.157	0.246	0.347	0.278	0.401	0.552	0.155	0.214	0.278	-0.167	0.038	0.239
A49	I73	Bacterial infection of unspecified site	Other peripheral vascular diseases	303	455	0.384	0.427	0.473	0.273	0.298	0.323	0.368	0.436	0.509	0.261	0.299	0.338	0.370	0.423	0.481	0.265	0.297	0.330	-0.102	-0.014	0.074
H43	T86	Disorders of vitreous body	Failure and rejection of transplanted organs and tissues	29	48	1.257	1.848	2.613	0.520	0.644	0.758	0.970	1.738	2.883	0.474	0.663	0.824	1.192	1.915	2.904	0.481	0.634	0.772	-1.103	0.163	1.343
C51	C77	Malignant neoplasm of vulva	Secondary and unspecified malignant neoplasm of lymph nodes	192	NA	NA	NA	NA	NA	NA	NA	4.425	6.254	9.127	0.820	0.886	0.939	NA	NA	NA	NA	NA	NA	NA	NA	NA
M81	R64	Osteoporosis without pathological fracture	Cachexia	724	196	1.037	1.151	1.273	0.859	0.887	0.913	1.016	1.148	1.293	0.859	0.890	0.918	0.929	1.143	1.389	0.818	0.877	0.929	-0.263	-0.003	0.266
C77	C78	Secondary and unspecified malignant neoplasm of lymph nodes	Secondary malignant neoplasm of respiratory and digestive organs	2283	1649	4.642	4.937	5.242	0.590	0.607	0.624	4.793	5.206	5.652	0.602	0.625	0.647	4.053	4.434	4.847	0.558	0.584	0.610	-1.360	-0.774	-0.195
E83	C54	Disorders of mineral metabolism	Malignant neoplasm of corpus uteri	46	NA	NA	NA	NA	NA	NA	NA	0.206	0.328	0.485	0.127	0.188	0.261	NA	NA	NA	NA	NA	NA	NA	NA	NA
C83	C88	Diffuse non-Hodgkin's lymphoma	Malignant immunoproliferative diseases	113	112	7.989	11.019	15.623	0.471	0.540	0.609	8.606	13.254	21.158	0.468	0.566	0.662	6.154	9.470	15.160	0.425	0.517	0.609	-11.567	-3.772	2.984
R25	S02	Abnormal involuntary movements	Fracture of skull and facial bones	222	546	0.524	0.583	0.645	0.270	0.296	0.320	0.450	0.547	0.656	0.252	0.295	0.342	0.531	0.604	0.685	0.266	0.295	0.325	-0.072	0.056	0.182
O32	O64	Maternal care for known or suspected malpresentation of fetus	Obstructed labour due to malposition and malpresentation of fetus	5439	NA	NA	NA	NA	NA	NA	NA	2.454	2.571	2.699	0.806	0.820	0.833	NA	NA	NA	NA	NA	NA	NA	NA	NA
H60	Q18	Otitis externa	Other congenital malformations of face and neck	74	62	1.096	1.456	1.880	0.429	0.515	0.598	0.977	1.403	1.941	0.395	0.503	0.610	1.005	1.518	2.191	0.409	0.531	0.653	-0.584	0.110	0.875
K56	S36	Paralytic ileus and intestinal obstruction without hernia	Injury of intra-abdominal organs	57	69	0.573	0.759	0.977	0.214	0.267	0.325	0.500	0.748	1.065	0.201	0.280	0.368	0.528	0.763	1.052	0.187	0.257	0.333	-0.353	0.018	0.380
H36	K65	Retinal disorders in diseases classified elsewhere	Peritonitis	179	307	1.248	1.438	1.653	0.573	0.621	0.669	1.002	1.257	1.556	0.527	0.604	0.681	1.315	1.595	1.912	0.573	0.633	0.691	-0.071	0.340	0.731
L08	K61	Other local infections of skin and subcutaneous tissue	Abscess of anal and rectal regions	218	538	0.867	0.969	1.079	0.408	0.441	0.474	0.863	1.055	1.284	0.392	0.454	0.516	0.826	0.940	1.066	0.398	0.436	0.475	-0.367	-0.115	0.111
G50	J01	Disorders of trigeminal nerve	Acute sinusitis	60	30	0.946	1.339	1.832	0.287	0.369	0.455	0.848	1.275	1.852	0.269	0.365	0.468	0.819	1.460	2.357	0.240	0.373	0.522	-0.621	0.178	1.107
K30	E61	Dyspepsia	Deficiency of other nutrient elements	98	41	0.905	1.189	1.519	0.689	0.778	0.858	0.905	1.257	1.688	0.678	0.782	0.871	0.662	1.054	1.575	0.620	0.773	0.898	-0.772	-0.204	0.399
J01	M62	Acute sinusitis	Other disorders of muscle	517	279	0.607	0.675	0.748	0.322	0.349	0.378	0.572	0.651	0.737	0.298	0.331	0.364	0.583	0.694	0.819	0.339	0.389	0.439	-0.095	0.042	0.187
J81	K04	Pulmonary oedema	Diseases of pulp and periapical tissues	46	73	0.360	0.476	0.611	0.279	0.347	0.419	0.321	0.500	0.730	0.286	0.404	0.529	0.325	0.460	0.626	0.241	0.319	0.401	-0.291	-0.041	0.189
J96	L97	Respiratory failure, not elsewhere classified	Ulcer of lower limb, not elsewhere classified	585	631	0.480	0.522	0.568	0.333	0.356	0.379	0.469	0.531	0.594	0.338	0.371	0.405	0.458	0.515	0.576	0.312	0.343	0.374	-0.101	-0.016	0.071
K76	E85	Other diseases of liver	Amyloidosis	18	40	2.006	3.271	5.238	0.411	0.546	0.673	1.401	3.053	6.080	0.309	0.521	0.721	1.902	3.380	5.958	0.405	0.561	0.718	-2.747	0.338	3.040
E23	Q87	Hypofunction and other disorders of pituitary gland	Other specified congenital malformation syndromes affecting multiple systems	16	16	0.969	1.780	2.986	0.165	0.266	0.382	0.803	1.782	3.516	0.157	0.306	0.482	0.773	1.740	3.400	0.117	0.235	0.375	-1.818	-0.054	1.691
N13	D30	Obstructive and reflux uropathy	Benign neoplasm of urinary organs	222	446	0.993	1.119	1.256	0.279	0.306	0.333	1.203	1.488	1.822	0.325	0.380	0.438	0.864	0.997	1.143	0.250	0.279	0.310	-0.853	-0.492	-0.174
R04	D69	Haemorrhage from respiratory passages	Purpura and other haemorrhagic conditions	516	832	1.324	1.442	1.572	0.568	0.597	0.626	1.193	1.361	1.556	0.541	0.587	0.633	1.346	1.508	1.681	0.568	0.604	0.640	-0.107	0.145	0.385
F10	M87	Mental and behavioural disorders due to use of alcohol	Osteonecrosis	151	246	0.949	1.108	1.289	0.603	0.657	0.708	0.941	1.202	1.508	0.626	0.714	0.791	0.858	1.051	1.274	0.562	0.627	0.692	-0.501	-0.152	0.183
R26	R40	Abnormalities of gait and mobility	Somnolence, stupor and coma	41	31	0.966	1.439	2.038	0.576	0.712	0.826	0.848	1.402	2.166	0.553	0.717	0.855	0.837	1.479	2.388	0.515	0.705	0.864	-0.825	0.074	1.054
C45	C79	Mesothelioma	Secondary malignant neoplasm of other sites	22	79	1.050	1.463	1.981	0.717	0.818	0.904	0.835	1.629	2.731	0.594	0.810	0.952	1.001	1.456	2.055	0.709	0.823	0.912	-1.307	-0.169	0.750
E65	K91	Localized adiposity	Postprocedural disorders of digestive system, not elsewhere classified	113	9	1.525	2.124	2.878	0.537	0.636	0.729	1.518	2.149	2.972	0.549	0.651	0.746	0.766	1.833	3.454	0.281	0.530	0.781	-1.575	-0.320	1.330
M40	M50	Kyphosis and lordosis	Cervical disc disorders	98	66	0.928	1.185	1.485	0.486	0.568	0.648	0.960	1.320	1.755	0.470	0.577	0.678	0.710	1.026	1.404	0.438	0.556	0.671	-0.811	-0.291	0.214
Q06	N39	Other congenital malformations of spinal cord	Other disorders of urinary system	61	41	1.329	1.872	2.569	0.399	0.495	0.590	1.057	1.547	2.199	0.376	0.491	0.606	1.495	2.541	4.128	0.349	0.500	0.664	-0.176	0.981	2.591
K46	K65	Unspecified abdominal hernia	Peritonitis	48	38	1.430	2.059	2.887	0.293	0.379	0.467	1.297	2.051	3.127	0.269	0.379	0.496	1.231	2.051	3.268	0.257	0.376	0.505	-1.269	0.005	1.358
T39	F43	Poisoning by nonopioid analgesics, antipyretics and antirheumatics	Reaction to severe stress, and adjustment disorders	1335	379	2.752	3.001	3.271	0.642	0.668	0.694	2.570	2.834	3.123	0.656	0.685	0.714	2.783	3.294	3.881	0.561	0.616	0.667	-0.115	0.457	1.093
C90	E85	Multiple myeloma and malignant plasma cell neoplasms	Amyloidosis	50	70	11.387	19.162	35.230	0.543	0.640	0.734	10.346	21.042	50.283	0.445	0.598	0.739	9.782	18.248	39.968	0.550	0.676	0.790	-30.973	-2.635	17.535
N17	M00	Acute renal failure	Pyogenic arthritis	27	66	0.370	0.508	0.675	0.259	0.333	0.412	0.298	0.549	0.884	0.183	0.307	0.447	0.340	0.494	0.682	0.257	0.344	0.438	-0.406	-0.054	0.236
H57	H11	Other disorders of eye and adnexa	Other disorders of conjunctiva	96	84	0.755	0.951	1.177	0.315	0.375	0.436	0.765	1.055	1.412	0.293	0.372	0.458	0.620	0.856	1.145	0.296	0.378	0.461	-0.613	-0.197	0.192
C04	K70	Malignant neoplasm of floor of mouth	Alcoholic liver disease	16	34	0.766	1.200	1.812	0.197	0.284	0.383	0.612	1.471	2.836	0.128	0.270	0.446	0.674	1.130	1.802	0.188	0.287	0.399	-1.668	-0.330	0.635
T18	T90	Foreign body in alimentary tract	Sequelae of injuries of head	34	44	0.660	0.951	1.318	0.420	0.534	0.646	0.615	1.092	1.744	0.408	0.588	0.755	0.548	0.874	1.300	0.366	0.505	0.639	-0.883	-0.215	0.373
G40	R99	Epilepsy	Other ill-defined and unspecified causes of mortality	1115	1781	1.157	1.224	1.295	0.995	0.998	0.999	1.105	1.211	1.323	0.994	0.998	1.000	1.157	1.244	1.337	0.994	0.998	1.000	-0.106	0.033	0.176
N19	K91	Unspecified renal failure	Postprocedural disorders of digestive system, not elsewhere classified	90	114	0.749	0.926	1.143	0.355	0.415	0.479	0.723	0.990	1.322	0.314	0.400	0.491	0.657	0.874	1.145	0.347	0.427	0.511	-0.499	-0.112	0.254
R11	M90	Nausea and vomiting	Osteopathies in diseases classified elsewhere	35	9	0.792	1.313	2.024	0.163	0.244	0.333	0.806	1.454	2.395	0.172	0.274	0.390	0.446	1.075	2.049	0.089	0.194	0.325	-1.429	-0.379	0.663
K20	C15	Oesophagitis	Malignant neoplasm of oesophagus	116	369	1.978	2.314	2.691	0.707	0.756	0.801	2.188	2.988	4.034	0.630	0.733	0.822	1.804	2.157	2.571	0.709	0.763	0.812	-1.915	-0.824	0.065
B16	B19	Acute hepatitis B	Unspecified viral hepatitis	16	39	8.410	18.268	48.592	0.244	0.345	0.456	6.503	18.534	72.174	0.139	0.279	0.449	7.618	18.608	72.767	0.253	0.384	0.523	-47.639	0.069	49.523
Q25	J21	Congenital malformations of great arteries	Acute bronchiolitis	63	83	1.063	1.389	1.776	0.674	0.763	0.842	0.890	1.330	1.893	0.627	0.755	0.866	1.010	1.438	1.976	0.655	0.770	0.869	-0.558	0.108	0.777
H30	H54	Chorioretinal inflammation	Blindness and low vision	35	29	2.397	3.834	6.072	0.480	0.614	0.742	2.145	3.861	6.651	0.448	0.625	0.784	1.985	3.794	7.135	0.418	0.602	0.779	-3.122	-0.065	3.324
J22	J47	Unspecified acute lower respiratory infection	Bronchiectasis	124	109	2.547	3.218	4.038	0.473	0.540	0.605	2.269	3.076	4.144	0.423	0.509	0.597	2.438	3.386	4.711	0.481	0.580	0.676	-1.067	0.310	1.774
I31	I30	Other diseases of pericardium	Acute pericarditis	156	197	11.054	14.713	20.210	0.356	0.402	0.449	14.680	22.341	35.733	0.386	0.458	0.536	8.319	11.770	17.156	0.313	0.368	0.425	-23.971	-10.462	-1.730
T00	T42	Superficial injuries involving multiple body regions	Poisoning by antiepileptic, sedative-hypnotic and antiparkinsonism drugs	293	303	1.360	1.550	1.763	0.588	0.632	0.675	1.214	1.452	1.732	0.549	0.611	0.671	1.376	1.664	1.985	0.592	0.655	0.714	-0.189	0.213	0.605
R51	H46	Headache	Optic neuritis	137	46	0.983	1.251	1.565	0.453	0.526	0.600	0.967	1.269	1.636	0.457	0.541	0.627	0.762	1.188	1.763	0.354	0.486	0.620	-0.613	-0.083	0.541
R70	J22	Elevated erythrocyte sedimentation rate and abnormality of plasma viscosity	Unspecified acute lower respiratory infection	113	94	1.249	1.566	1.950	0.664	0.740	0.808	1.135	1.544	2.052	0.646	0.745	0.832	1.154	1.588	2.135	0.624	0.734	0.828	-0.603	0.043	0.677
C94	D47	Other leukaemias of specified cell type	Other neoplasms of uncertain or unknown behaviour of lymphoid, haematopoietic and related tissue	111	142	25.894	41.604	75.843	0.453	0.516	0.578	24.390	44.292	97.650	0.424	0.518	0.611	23.368	42.542	99.220	0.429	0.515	0.596	-51.067	-1.583	50.932
J18	J80	Pneumonia, organism unspecified	Adult respiratory distress syndrome	182	251	2.099	2.486	2.925	0.734	0.785	0.831	2.021	2.592	3.312	0.708	0.785	0.853	1.924	2.414	2.984	0.718	0.785	0.844	-1.037	-0.180	0.611
M79	R29	Other soft tissue disorders, not elsewhere classified	Other symptoms and signs involving the nervous and musculoskeletal systems	7626	4143	1.024	1.053	1.083	0.677	0.687	0.697	1.064	1.102	1.140	0.671	0.683	0.695	0.906	0.948	0.992	0.678	0.695	0.711	-0.211	-0.154	-0.095
D50	O24	Iron deficiency anaemia	Diabetes mellitus in pregnancy	101	NA	NA	NA	NA	NA	NA	NA	0.206	0.281	0.369	0.155	0.203	0.255	NA	NA	NA	NA	NA	NA	NA	NA	NA
F99	F22	Mental disorder, not otherwise specified	Persistent delusional disorders	68	68	8.729	13.604	22.226	0.468	0.556	0.643	6.914	11.972	22.012	0.427	0.544	0.659	8.980	16.209	33.117	0.443	0.572	0.695	-6.678	4.220	20.187
R06	R84	Abnormalities of breathing	Abnormal findings in specimens from respiratory organs and thorax	67	69	1.316	1.749	2.252	0.355	0.432	0.510	1.351	2.020	2.908	0.290	0.391	0.497	1.064	1.556	2.166	0.367	0.475	0.580	-1.454	-0.467	0.407
B18	D50	Chronic viral hepatitis	Iron deficiency anaemia	136	110	1.055	1.295	1.562	0.558	0.627	0.692	0.938	1.211	1.529	0.538	0.629	0.715	1.028	1.423	1.916	0.524	0.624	0.718	-0.281	0.211	0.745
G91	J69	Hydrocephalus	Pneumonitis due to solids and liquids	72	141	2.595	3.317	4.212	0.804	0.868	0.921	2.021	2.993	4.337	0.764	0.868	0.944	2.620	3.553	4.775	0.792	0.869	0.929	-1.007	0.555	2.039
K61	H36	Abscess of anal and rectal regions	Retinal disorders in diseases classified elsewhere	203	415	0.822	0.933	1.052	0.644	0.689	0.731	1.207	1.507	1.849	0.583	0.660	0.731	0.668	0.777	0.899	0.651	0.704	0.752	-1.077	-0.731	-0.408
I95	I99	Hypotension	Other and unspecified disorders of circulatory system	59	49	0.490	0.659	0.860	0.245	0.311	0.381	0.484	0.728	1.029	0.263	0.363	0.470	0.394	0.596	0.852	0.191	0.270	0.357	-0.483	-0.130	0.204
A04	A41	Other bacterial intestinal infections	Other septicaemia	867	824	1.142	1.229	1.323	0.405	0.426	0.448	1.217	1.351	1.493	0.418	0.449	0.480	1.011	1.121	1.240	0.376	0.405	0.436	-0.408	-0.228	-0.052
G12	G96	Spinal muscular atrophy and related syndromes	Other disorders of central nervous system	89	107	2.353	3.043	3.897	0.406	0.471	0.537	2.191	3.083	4.323	0.343	0.433	0.528	2.169	3.018	4.174	0.417	0.507	0.597	-1.496	-0.067	1.280
M06	D61	Other rheumatoid arthritis	Other aplastic anaemias	163	87	2.282	2.865	3.545	0.739	0.806	0.865	2.184	2.909	3.804	0.724	0.805	0.874	1.941	2.767	3.804	0.704	0.811	0.896	-1.291	-0.141	1.053
M53	R52	Other dorsopathies, not elsewhere classified	Pain, not elsewhere classified	3078	1738	1.679	1.754	1.834	0.660	0.675	0.690	1.608	1.699	1.794	0.650	0.669	0.688	1.567	1.686	1.811	0.659	0.684	0.709	-0.163	-0.014	0.144
M19	M66	Other arthrosis	Spontaneous rupture of synovium and tendon	262	166	0.839	0.970	1.117	0.400	0.444	0.487	0.847	1.024	1.226	0.408	0.467	0.525	0.708	0.896	1.108	0.345	0.413	0.478	-0.402	-0.127	0.150
M41	H68	Scoliosis	Eustachian salpingitis and obstruction	8	18	0.164	0.305	0.490	0.134	0.230	0.344	0.108	0.253	0.461	0.103	0.219	0.363	0.156	0.369	0.669	0.112	0.240	0.394	-0.153	0.113	0.420
P07	G91	Disorders related to short gestation and low birth weight, not elsewhere classified	Hydrocephalus	113	203	1.275	1.528	1.814	0.913	0.950	0.977	1.026	1.380	1.798	0.878	0.939	0.981	1.297	1.628	2.009	0.916	0.957	0.985	-0.265	0.251	0.765
B20	B18	Human immunodeficiency virus [HIV] disease resulting in infectious and parasitic diseases	Chronic viral hepatitis	67	147	5.715	7.823	11.070	0.455	0.526	0.594	6.880	10.723	17.004	0.397	0.520	0.643	4.907	7.196	10.974	0.448	0.528	0.610	-9.815	-3.479	1.606
T66	T88	Unspecified effects of radiation	Other complications of surgical and medical care, not elsewhere classified	52	39	0.724	1.010	1.357	0.358	0.456	0.554	0.679	1.042	1.498	0.318	0.438	0.562	0.596	0.964	1.455	0.342	0.482	0.624	-0.624	-0.074	0.485
K70	G62	Alcoholic liver disease	Other polyneuropathies	406	861	1.636	1.797	1.967	0.486	0.514	0.542	2.301	2.699	3.140	0.480	0.530	0.577	1.382	1.545	1.725	0.474	0.508	0.541	-1.620	-1.152	-0.718
J69	J95	Pneumonitis due to solids and liquids	Postprocedural respiratory disorders, not elsewhere classified	18	36	0.835	1.304	1.943	0.304	0.421	0.543	0.642	1.320	2.357	0.221	0.391	0.588	0.756	1.290	2.079	0.294	0.435	0.582	-1.079	-0.030	0.933
K59	Q79	Other functional intestinal disorders	Congenital malformations of the musculoskeletal system, not elsewhere classified	105	40	0.476	0.611	0.769	0.272	0.331	0.393	0.484	0.648	0.847	0.274	0.346	0.423	0.346	0.536	0.782	0.207	0.300	0.401	-0.371	-0.113	0.169
R76	D68	Other abnormal immunological findings in serum	Other coagulation defects	109	31	5.159	7.315	10.550	0.318	0.388	0.460	5.155	7.568	11.479	0.307	0.384	0.466	3.212	5.922	11.159	0.265	0.399	0.540	-5.977	-1.657	3.628
H25	Q90	Senile cataract	Down's syndrome	68	55	2.395	3.311	4.520	0.347	0.427	0.508	2.088	3.216	4.832	0.356	0.463	0.573	2.180	3.437	5.212	0.284	0.386	0.500	-1.692	0.223	2.215
C79	D48	Secondary malignant neoplasm of other sites	Neoplasm of uncertain or unknown behaviour of other and unspecified sites	133	85	0.696	0.859	1.042	0.202	0.241	0.281	0.608	0.784	0.992	0.167	0.209	0.253	0.713	1.019	1.387	0.248	0.327	0.409	-0.111	0.234	0.633
S13	T06	Dislocation, sprain and strain of joints and ligaments at neck level	Other injuries involving multiple body regions, not elsewhere classified	302	490	1.245	1.395	1.549	0.534	0.571	0.608	1.215	1.457	1.732	0.493	0.551	0.609	1.184	1.362	1.562	0.539	0.585	0.631	-0.428	-0.095	0.218
R47	R29	Speech disturbances, not elsewhere classified	Other symptoms and signs involving the nervous and musculoskeletal systems	154	159	0.751	0.892	1.048	0.421	0.474	0.528	0.671	0.852	1.057	0.390	0.463	0.536	0.736	0.937	1.174	0.410	0.485	0.562	-0.192	0.085	0.386
O36	E55	Maternal care for other known or suspected fetal problems	Vitamin D deficiency	402	NA	NA	NA	NA	NA	NA	NA	0.948	1.116	1.305	0.708	0.760	0.809	NA	NA	NA	NA	NA	NA	NA	NA	NA
O33	L90	Maternal care for known or suspected disproportion	Atrophic disorders of skin	105	NA	NA	NA	NA	NA	NA	NA	0.977	1.351	1.830	0.725	0.824	0.908	NA	NA	NA	NA	NA	NA	NA	NA	NA
A46	T80	Erysipelas	Complications following infusion, transfusion and therapeutic injection	80	118	1.173	1.478	1.842	0.383	0.449	0.514	0.998	1.415	1.945	0.348	0.447	0.544	1.130	1.526	2.012	0.368	0.451	0.535	-0.507	0.110	0.729
K51	K73	Ulcerative colitis	Chronic hepatitis, not elsewhere classified	56	64	1.289	1.747	2.329	0.505	0.602	0.696	1.014	1.517	2.209	0.421	0.545	0.672	1.342	2.076	3.129	0.535	0.675	0.799	-0.382	0.564	1.635
J20	R99	Acute bronchitis	Other ill-defined and unspecified causes of mortality	807	896	1.082	1.166	1.253	0.992	0.997	0.999	1.177	1.313	1.462	0.992	0.997	0.999	0.953	1.058	1.170	0.991	0.996	0.999	-0.436	-0.255	-0.076
K55	T82	Vascular disorders of intestine	Complications of cardiac and vascular prosthetic devices, implants and grafts	25	18	0.523	0.850	1.306	0.242	0.352	0.476	0.495	0.981	1.715	0.218	0.368	0.539	0.384	0.745	1.267	0.196	0.337	0.494	-0.972	-0.238	0.401
G40	F70	Epilepsy	Mild mental retardation	478	527	10.043	11.769	13.856	0.836	0.866	0.892	10.515	13.088	16.515	0.823	0.864	0.901	8.727	10.773	13.497	0.827	0.868	0.902	-6.309	-2.300	1.301
T83	G37	Complications of genitourinary prosthetic devices, implants and grafts	Other demyelinating diseases of central nervous system	13	23	0.893	1.581	2.629	0.140	0.222	0.317	0.674	1.648	3.197	0.076	0.175	0.304	0.751	1.533	2.881	0.146	0.256	0.379	-1.634	-0.107	1.334
N18	T50	Chronic renal failure	Poisoning by diuretics and other and unspecified drugs, medicaments and biological substances	102	113	0.500	0.616	0.749	0.308	0.362	0.416	0.486	0.655	0.847	0.280	0.354	0.432	0.439	0.581	0.749	0.298	0.370	0.445	-0.304	-0.071	0.152
T07	S39	Unspecified multiple injuries	Other and unspecified injuries of abdomen, lower back and pelvis	42	64	2.033	2.895	4.047	0.518	0.622	0.722	2.046	3.626	5.941	0.480	0.653	0.805	1.686	2.584	3.841	0.484	0.607	0.730	-3.402	-1.041	0.817
L02	N18	Cutaneous abscess, furuncle and carbuncle	Chronic renal failure	899	1843	1.050	1.115	1.181	0.647	0.667	0.687	1.029	1.137	1.253	0.627	0.663	0.697	1.033	1.111	1.193	0.645	0.669	0.694	-0.165	-0.026	0.110
S09	F99	Other and unspecified injuries of head	Mental disorder, not otherwise specified	66	84	1.252	1.631	2.091	0.465	0.548	0.630	1.036	1.518	2.139	0.429	0.548	0.665	1.197	1.738	2.424	0.437	0.547	0.655	-0.560	0.218	1.034
T66	I89	Unspecified effects of radiation	Other noninfective disorders of lymphatic vessels and lymph nodes	34	25	2.507	4.069	6.534	0.324	0.441	0.562	2.177	3.905	6.955	0.276	0.412	0.560	2.040	4.258	8.622	0.309	0.490	0.682	-3.075	0.360	4.596
S72	T07	Fracture of femur	Unspecified multiple injuries	231	446	0.786	0.884	0.987	0.387	0.420	0.454	0.499	0.607	0.726	0.401	0.461	0.521	0.996	1.155	1.325	0.361	0.400	0.442	0.350	0.547	0.748
F19	S70	Mental and behavioural disorders due to multiple drug use and use of other psychoactive substances	Superficial injury of hip and thigh	115	133	0.992	1.203	1.454	0.376	0.432	0.487	1.022	1.343	1.733	0.373	0.458	0.545	0.846	1.107	1.418	0.340	0.412	0.484	-0.685	-0.232	0.199
T36	S56	Poisoning by systemic antibiotics	Injury of muscle and tendon at forearm level	42	48	1.109	1.566	2.155	0.597	0.712	0.816	1.039	1.730	2.753	0.551	0.716	0.856	0.943	1.454	2.139	0.567	0.711	0.840	-1.326	-0.274	0.633
J45	D72	Asthma	Other disorders of white blood cells	311	223	1.176	1.348	1.534	0.644	0.690	0.736	1.174	1.398	1.663	0.639	0.700	0.755	1.036	1.278	1.564	0.607	0.678	0.746	-0.480	-0.122	0.237
K73	I85	Chronic hepatitis, not elsewhere classified	Oesophageal varices	114	78	6.994	9.717	13.768	0.502	0.579	0.653	7.978	12.638	21.162	0.515	0.621	0.717	4.907	7.535	11.707	0.426	0.534	0.644	-13.614	-4.993	0.704
N70	N76	Salpingitis and oophoritis	Other inflammation of vagina and vulva	652	NA	NA	NA	NA	NA	NA	NA	0.989	1.126	1.273	0.625	0.668	0.710	NA	NA	NA	NA	NA	NA	NA	NA	NA
R91	J45	Abnormal findings on diagnostic imaging of lung	Asthma	1202	930	0.586	0.625	0.666	0.306	0.322	0.338	0.584	0.637	0.691	0.297	0.318	0.339	0.548	0.604	0.666	0.303	0.327	0.352	-0.111	-0.032	0.049
G40	B94	Epilepsy	Sequelae of other and unspecified infectious and parasitic diseases	57	74	2.067	2.802	3.736	0.526	0.619	0.711	1.739	2.709	4.016	0.449	0.582	0.712	1.922	2.867	4.259	0.532	0.654	0.764	-1.423	0.159	1.766
T40	N17	Poisoning by narcotics and psychodysleptics [hallucinogens]	Acute renal failure	138	185	1.429	1.730	2.057	0.643	0.704	0.760	1.775	2.382	3.098	0.613	0.707	0.791	1.138	1.436	1.788	0.627	0.703	0.774	-1.705	-0.942	-0.267
I66	K43	Occlusion and stenosis of cerebral arteries, not resulting in cerebral infarction	Ventral hernia	28	23	0.716	1.121	1.669	0.305	0.422	0.551	0.636	1.173	1.949	0.242	0.388	0.549	0.575	1.061	1.775	0.293	0.466	0.638	-0.932	-0.117	0.692
T86	J93	Failure and rejection of transplanted organs and tissues	Pneumothorax	20	26	0.980	1.611	2.509	0.244	0.354	0.472	0.906	2.089	4.057	0.167	0.329	0.520	0.802	1.436	2.393	0.231	0.366	0.514	-2.588	-0.641	0.739
S51	K70	Open wound of forearm	Alcoholic liver disease	363	1137	1.102	1.194	1.289	0.624	0.652	0.679	1.121	1.321	1.534	0.544	0.600	0.653	1.057	1.160	1.268	0.639	0.671	0.701	-0.395	-0.162	0.066
I51	I49	Complications and ill-defined descriptions of heart disease	Other cardiac arrhythmias	373	465	0.949	1.054	1.168	0.351	0.380	0.408	0.943	1.103	1.282	0.331	0.372	0.413	0.885	1.025	1.173	0.348	0.386	0.425	-0.302	-0.079	0.138
L28	L40	Lichen simplex chronicus and prurigo	Psoriasis	54	44	0.899	1.248	1.686	0.350	0.439	0.532	0.790	1.211	1.753	0.335	0.456	0.579	0.807	1.288	1.937	0.296	0.420	0.549	-0.597	0.076	0.785
I95	E14	Hypotension	Unspecified diabetes mellitus	240	410	0.635	0.712	0.797	0.349	0.381	0.413	0.514	0.624	0.748	0.308	0.357	0.408	0.676	0.783	0.904	0.357	0.397	0.439	-0.003	0.159	0.320
R29	G63	Other symptoms and signs involving the nervous and musculoskeletal systems	Polyneuropathy in diseases classified elsewhere	151	225	1.262	1.493	1.750	0.423	0.473	0.523	1.025	1.330	1.682	0.372	0.443	0.517	1.315	1.627	2.003	0.430	0.496	0.562	-0.177	0.296	0.765
K85	F17	Acute pancreatitis	Mental and behavioural disorders due to use of tobacco	509	960	1.459	1.585	1.717	0.671	0.699	0.726	1.146	1.310	1.491	0.611	0.659	0.704	1.646	1.834	2.035	0.689	0.723	0.757	0.256	0.523	0.783
R02	I70	Gangrene, not elsewhere classified	Atherosclerosis	214	273	4.416	5.236	6.204	0.288	0.321	0.354	5.102	6.415	8.066	0.269	0.318	0.369	3.932	4.853	6.044	0.278	0.323	0.368	-3.393	-1.553	0.154
T50	K86	Poisoning by diuretics and other and unspecified drugs, medicaments and biological substances	Other diseases of pancreas	75	133	1.348	1.690	2.088	0.377	0.442	0.506	1.052	1.510	2.110	0.354	0.460	0.563	1.355	1.807	2.353	0.353	0.431	0.509	-0.434	0.295	0.993
O32	O20	Maternal care for known or suspected malpresentation of fetus	Haemorrhage in early pregnancy	1949	NA	NA	NA	NA	NA	NA	NA	0.351	0.375	0.399	0.256	0.270	0.284	NA	NA	NA	NA	NA	NA	NA	NA	NA
H90	Q24	Conductive and sensorineural hearing loss	Other congenital malformations of heart	34	37	0.474	0.695	0.960	0.258	0.345	0.437	0.412	0.694	1.066	0.208	0.322	0.446	0.420	0.691	1.053	0.248	0.369	0.496	-0.428	-0.001	0.409
K45	K65	Other abdominal hernia	Peritonitis	64	53	0.867	1.163	1.515	0.349	0.431	0.514	0.789	1.171	1.655	0.318	0.424	0.533	0.751	1.146	1.645	0.324	0.438	0.560	-0.615	-0.023	0.572
E11	O13	Non-insulin-dependent diabetes mellitus	Gestational [pregnancy-induced] hypertension without significant proteinuria	117	NA	NA	NA	NA	NA	NA	NA	0.321	0.429	0.552	0.188	0.238	0.292	NA	NA	NA	NA	NA	NA	NA	NA	NA
S10	F45	Superficial injury of neck	Somatoform disorders	120	69	0.982	1.241	1.540	0.490	0.567	0.640	0.889	1.174	1.518	0.462	0.555	0.642	0.937	1.366	1.930	0.466	0.592	0.710	-0.342	0.197	0.817
F20	R60	Schizophrenia	Oedema, not elsewhere classified	102	75	1.169	1.490	1.864	0.579	0.659	0.736	1.200	1.657	2.206	0.570	0.676	0.774	0.911	1.304	1.802	0.523	0.639	0.746	-0.992	-0.348	0.293
G31	F33	Other degenerative diseases of nervous system, not elsewhere classified	Recurrent depressive disorder	91	88	0.817	1.034	1.289	0.381	0.450	0.519	0.688	0.948	1.259	0.342	0.434	0.524	0.818	1.152	1.571	0.371	0.470	0.569	-0.241	0.201	0.676
E86	K22	Volume depletion	Other diseases of oesophagus	763	723	0.456	0.493	0.531	0.306	0.325	0.344	0.447	0.498	0.552	0.315	0.343	0.371	0.437	0.488	0.541	0.283	0.308	0.336	-0.085	-0.010	0.063
Q21	K01	Congenital malformations of cardiac septa	Embedded and impacted teeth	70	66	0.970	1.272	1.640	0.707	0.797	0.874	0.834	1.211	1.699	0.681	0.801	0.899	0.905	1.340	1.892	0.669	0.794	0.895	-0.487	0.126	0.765
C79	C09	Secondary malignant neoplasm of other sites	Malignant neoplasm of tonsil	6	11	0.105	0.215	0.381	0.070	0.137	0.226	0.059	0.231	0.513	0.041	0.153	0.326	0.088	0.207	0.390	0.057	0.129	0.228	-0.296	-0.022	0.196
S27	S12	Injury of other and unspecified intrathoracic organs	Fracture of neck	42	112	1.555	2.058	2.691	0.396	0.473	0.550	1.582	2.594	4.066	0.369	0.518	0.669	1.384	1.915	2.582	0.376	0.461	0.546	-2.196	-0.667	0.481
E68	I80	Sequelae of hyperalimentation	Phlebitis and thrombophlebitis	105	20	0.480	0.636	0.822	0.276	0.342	0.414	0.460	0.624	0.819	0.275	0.348	0.426	0.349	0.651	1.071	0.184	0.315	0.467	-0.320	0.027	0.456
F60	S31	Specific personality disorders	Open wound of abdomen, lower back and pelvis	53	14	1.116	1.692	2.452	0.274	0.371	0.469	1.179	1.941	3.033	0.301	0.425	0.549	0.666	1.311	2.249	0.163	0.287	0.432	-1.800	-0.616	0.449
C21	K56	Malignant neoplasm of anus and anal canal	Paralytic ileus and intestinal obstruction without hernia	161	51	1.925	2.441	3.076	0.683	0.756	0.823	1.873	2.471	3.210	0.706	0.786	0.859	1.388	2.078	3.022	0.536	0.679	0.806	-1.333	-0.393	0.650
J38	C79	Diseases of vocal cords and larynx, not elsewhere classified	Secondary malignant neoplasm of other sites	403	272	1.089	1.230	1.377	0.728	0.768	0.806	1.102	1.290	1.501	0.728	0.780	0.828	0.948	1.142	1.360	0.688	0.752	0.810	-0.434	-0.149	0.135
I85	R41	Oesophageal varices	Other symptoms and signs involving cognitive functions and awareness	77	147	1.289	1.610	1.986	0.685	0.757	0.823	1.242	1.767	2.427	0.628	0.747	0.848	1.171	1.545	2.002	0.676	0.764	0.841	-0.946	-0.227	0.427
K28	D50	Gastrojejunal ulcer	Iron deficiency anaemia	114	93	1.181	1.481	1.832	0.452	0.521	0.590	1.106	1.486	1.942	0.418	0.509	0.600	1.041	1.461	1.978	0.435	0.536	0.635	-0.610	-0.024	0.576
I70	E14	Atherosclerosis	Unspecified diabetes mellitus	2252	4103	2.077	2.163	2.251	0.551	0.564	0.576	1.828	1.949	2.079	0.541	0.562	0.584	2.241	2.362	2.489	0.548	0.564	0.580	0.231	0.414	0.593
T36	K74	Poisoning by systemic antibiotics	Fibrosis and cirrhosis of liver	77	67	1.115	1.464	1.888	0.714	0.804	0.878	1.065	1.565	2.214	0.688	0.803	0.898	0.937	1.365	1.906	0.682	0.807	0.902	-0.935	-0.196	0.520
D75	I70	Other diseases of blood and blood-forming organs	Atherosclerosis	171	186	0.627	0.732	0.851	0.376	0.422	0.470	0.615	0.765	0.946	0.346	0.410	0.478	0.566	0.707	0.860	0.370	0.433	0.497	-0.289	-0.059	0.151
K92	B17	Other diseases of digestive system	Other acute viral hepatitis	22	49	0.855	1.265	1.793	0.318	0.422	0.533	0.605	1.152	1.952	0.238	0.390	0.558	0.831	1.325	2.022	0.316	0.441	0.575	-0.677	0.178	1.001
E10	O24	Insulin-dependent diabetes mellitus	Diabetes mellitus in pregnancy	2297	NA	NA	NA	NA	NA	NA	NA	9.492	10.718	12.221	0.548	0.570	0.592	NA	NA	NA	NA	NA	NA	NA	NA	NA
R78	F19	Findings of drugs and other substances, not normally found in blood	Mental and behavioural disorders due to multiple drug use and use of other psychoactive substances	45	78	11.458	19.310	34.901	0.546	0.641	0.732	10.009	20.151	47.089	0.507	0.664	0.802	10.375	19.236	42.811	0.513	0.630	0.744	-26.684	-1.057	21.548
I40	I42	Acute myocarditis	Cardiomyopathy	44	56	1.767	2.548	3.571	0.409	0.508	0.608	2.326	4.107	6.757	0.347	0.500	0.664	1.363	2.099	3.107	0.391	0.512	0.632	-4.618	-1.980	-0.093
K70	F17	Alcoholic liver disease	Mental and behavioural disorders due to use of tobacco	479	925	1.253	1.367	1.483	0.564	0.592	0.620	1.413	1.629	1.861	0.538	0.586	0.634	1.141	1.269	1.404	0.561	0.595	0.629	-0.625	-0.362	-0.106
I50	R34	Heart failure	Anuria and oliguria	208	279	1.368	1.592	1.830	0.795	0.840	0.880	1.470	1.846	2.281	0.788	0.855	0.909	1.179	1.433	1.711	0.773	0.831	0.881	-0.895	-0.414	0.050
G80	M67	Cerebral palsy	Other disorders of synovium and tendon	193	272	1.379	1.602	1.843	0.647	0.699	0.749	1.018	1.266	1.549	0.624	0.701	0.771	1.676	2.053	2.498	0.632	0.700	0.761	0.327	0.788	1.287
C43	L82	Malignant melanoma of skin	Seborrhoeic keratosis	503	564	6.156	7.008	7.999	0.887	0.912	0.933	5.265	6.300	7.597	0.870	0.906	0.936	6.527	7.846	9.406	0.886	0.918	0.944	-0.297	1.526	3.395
R90	R20	Abnormal findings on diagnostic imaging of central nervous system	Disturbances of skin sensation	44	15	2.307	3.724	5.929	0.402	0.537	0.663	2.199	3.746	6.321	0.401	0.557	0.705	1.472	3.436	7.319	0.274	0.488	0.708	-3.285	-0.326	3.610
N31	A41	Neuromuscular dysfunction of bladder, not elsewhere classified	Other septicaemia	583	1330	1.702	1.827	1.960	0.682	0.706	0.730	1.686	1.912	2.160	0.666	0.709	0.751	1.697	1.858	2.031	0.676	0.705	0.734	-0.347	-0.055	0.231
E24	J96	Cushing's syndrome	Respiratory failure, not elsewhere classified	62	26	1.196	1.709	2.352	0.571	0.688	0.796	1.129	1.728	2.508	0.544	0.678	0.805	0.885	1.582	2.548	0.516	0.713	0.870	-1.114	-0.135	0.912
H50	D43	Other strabismus	Neoplasm of uncertain or unknown behaviour of brain and central nervous system	29	19	0.537	0.852	1.274	0.276	0.393	0.517	0.479	0.854	1.402	0.289	0.450	0.616	0.422	0.839	1.462	0.188	0.331	0.493	-0.643	-0.013	0.635
S89	N17	Other and unspecified injuries of lower leg	Acute renal failure	52	53	1.175	1.618	2.156	0.528	0.634	0.733	1.136	1.797	2.700	0.500	0.645	0.779	0.973	1.479	2.155	0.480	0.625	0.753	-1.326	-0.321	0.549
J11	I95	Influenza, virus not identified	Hypotension	120	120	0.992	1.219	1.469	0.720	0.788	0.848	0.906	1.208	1.565	0.668	0.762	0.844	0.928	1.224	1.586	0.728	0.818	0.891	-0.435	0.015	0.483
T42	B18	Poisoning by antiepileptic, sedative-hypnotic and antiparkinsonism drugs	Chronic viral hepatitis	231	414	3.862	4.475	5.207	0.599	0.641	0.683	2.966	3.750	4.803	0.566	0.636	0.701	4.197	5.063	6.112	0.592	0.645	0.696	-0.030	1.309	2.579
O61	O99	Failed induction of labour	Other maternal diseases classifiable elsewhere but complicating pregnancy, childbirth and the puerperium	401	NA	NA	NA	NA	NA	NA	NA	0.508	0.583	0.665	0.207	0.234	0.263	NA	NA	NA	NA	NA	NA	NA	NA	NA
I28	I48	Other diseases of pulmonary vessels	Atrial fibrillation and flutter	39	42	0.694	0.968	1.309	0.231	0.305	0.386	0.663	1.071	1.615	0.216	0.328	0.455	0.586	0.908	1.327	0.197	0.288	0.388	-0.748	-0.160	0.376
L28	A49	Lichen simplex chronicus and prurigo	Bacterial infection of unspecified site	74	83	0.946	1.219	1.533	0.559	0.645	0.727	0.775	1.100	1.527	0.545	0.662	0.772	0.957	1.352	1.843	0.516	0.630	0.738	-0.292	0.250	0.811
L20	H01	Atopic dermatitis	Other inflammation of eyelid	63	45	1.048	1.432	1.902	0.601	0.707	0.803	0.981	1.450	2.082	0.589	0.721	0.840	0.885	1.391	2.076	0.536	0.690	0.823	-0.825	-0.061	0.758
I28	I25	Other diseases of pulmonary vessels	Chronic ischaemic heart disease	34	44	0.680	0.955	1.295	0.206	0.275	0.351	0.615	1.050	1.630	0.206	0.323	0.454	0.598	0.922	1.314	0.169	0.249	0.338	-0.739	-0.126	0.423
S40	E68	Superficial injury of shoulder and upper arm	Sequelae of hyperalimentation	576	122	0.955	1.074	1.201	0.737	0.777	0.813	0.936	1.063	1.202	0.734	0.778	0.817	0.829	1.097	1.426	0.679	0.773	0.853	-0.263	0.035	0.382
A48	L03	Other bacterial diseases, not elsewhere classified	Cellulitis	11	37	0.449	0.707	1.039	0.242	0.345	0.459	0.280	0.628	1.148	0.144	0.292	0.470	0.442	0.747	1.172	0.245	0.371	0.509	-0.430	0.120	0.645
Q25	H65	Congenital malformations of great arteries	Nonsuppurative otitis media	406	436	1.572	1.752	1.950	0.810	0.843	0.873	1.633	1.918	2.238	0.785	0.832	0.876	1.413	1.633	1.881	0.809	0.853	0.892	-0.668	-0.286	0.078
B35	L97	Dermatophytosis	Ulcer of lower limb, not elsewhere classified	58	102	1.772	2.341	3.020	0.534	0.622	0.705	1.534	2.332	3.396	0.489	0.621	0.745	1.678	2.357	3.271	0.516	0.622	0.723	-1.174	0.014	1.191
A46	R99	Erysipelas	Other ill-defined and unspecified causes of mortality	1409	1618	1.078	1.140	1.205	0.994	0.997	0.999	1.262	1.370	1.484	0.994	0.998	1.000	0.920	0.991	1.068	0.993	0.997	1.000	-0.513	-0.378	-0.249
S63	S69	Dislocation, sprain and strain of joints and ligaments at wrist and hand level	Other and unspecified injuries of wrist and hand	901	878	1.199	1.293	1.390	0.571	0.596	0.620	1.328	1.472	1.635	0.570	0.604	0.639	1.039	1.153	1.272	0.553	0.587	0.622	-0.516	-0.320	-0.132
D23	R22	Other benign neoplasms of skin	Localized swelling, mass and lump of skin and subcutaneous tissue	413	365	1.617	1.814	2.028	0.375	0.406	0.436	1.507	1.766	2.057	0.368	0.410	0.452	1.575	1.865	2.193	0.357	0.400	0.445	-0.315	0.099	0.521
R21	L51	Rash and other nonspecific skin eruption	Erythema multiforme	44	41	2.498	3.727	5.545	0.485	0.603	0.712	2.169	3.597	5.941	0.494	0.646	0.789	2.214	3.857	6.579	0.398	0.558	0.707	-2.361	0.242	3.054
S06	S04	Intracranial injury	Injury of cranial nerves	235	422	1.405	1.594	1.794	0.699	0.741	0.780	1.064	1.301	1.573	0.648	0.719	0.783	1.563	1.842	2.150	0.702	0.754	0.803	0.148	0.541	0.930
D68	I42	Other coagulation defects	Cardiomyopathy	88	120	0.790	0.980	1.200	0.317	0.371	0.429	0.763	1.065	1.445	0.353	0.446	0.544	0.708	0.930	1.190	0.265	0.331	0.399	-0.561	-0.137	0.250
G31	S82	Other degenerative diseases of nervous system, not elsewhere classified	Fracture of lower leg, including ankle	167	135	0.431	0.513	0.603	0.277	0.317	0.359	0.413	0.518	0.635	0.298	0.356	0.417	0.386	0.500	0.628	0.225	0.280	0.334	-0.171	-0.018	0.143
K50	N13	Crohn's disease [regional enteritis]	Obstructive and reflux uropathy	176	118	0.917	1.106	1.309	0.622	0.687	0.747	0.959	1.211	1.510	0.632	0.713	0.787	0.739	0.977	1.250	0.559	0.655	0.740	-0.609	-0.238	0.126
L97	T25	Ulcer of lower limb, not elsewhere classified	Burn and corrosion of ankle and foot	10	51	0.893	1.348	1.975	0.222	0.309	0.400	0.477	1.007	1.797	0.174	0.324	0.492	0.955	1.561	2.418	0.206	0.303	0.406	-0.339	0.548	1.480
S01	R44	Open wound of head	Other symptoms and signs involving general sensations and perceptions	134	214	0.939	1.116	1.313	0.606	0.666	0.721	0.803	1.042	1.320	0.527	0.617	0.702	0.937	1.173	1.445	0.627	0.702	0.770	-0.214	0.129	0.480
N18	K29	Chronic renal failure	Gastritis and duodenitis	772	1236	0.477	0.509	0.541	0.295	0.311	0.327	0.451	0.500	0.551	0.273	0.298	0.323	0.478	0.521	0.564	0.298	0.320	0.341	-0.046	0.020	0.086
R15	K51	Faecal incontinence	Ulcerative colitis	146	44	0.571	0.715	0.876	0.268	0.320	0.373	0.606	0.785	0.995	0.268	0.329	0.392	0.369	0.566	0.817	0.207	0.296	0.393	-0.496	-0.217	0.078
L73	N49	Other follicular disorders	Inflammatory disorders of male genital organs, not elsewhere classified	NA	154	NA	NA	NA	NA	NA	NA	NA	NA	NA	NA	NA	NA	3.139	4.600	6.934	0.366	0.438	0.511	NA	NA	NA
F48	R39	Other neurotic disorders	Other symptoms and signs involving the urinary system	57	72	0.928	1.219	1.569	0.655	0.751	0.832	1.035	1.606	2.430	0.609	0.754	0.871	0.767	1.071	1.442	0.633	0.750	0.849	-1.363	-0.539	0.117
D59	R16	Acquired haemolytic anaemia	Hepatomegaly and splenomegaly, not elsewhere classified	35	33	5.939	10.524	19.769	0.408	0.534	0.653	5.262	10.814	25.361	0.368	0.537	0.703	4.958	10.254	24.015	0.363	0.531	0.693	-14.240	-0.553	12.770
I80	M00	Phlebitis and thrombophlebitis	Pyogenic arthritis	201	298	0.934	1.074	1.227	0.540	0.587	0.631	0.884	1.105	1.353	0.527	0.599	0.670	0.879	1.053	1.250	0.519	0.578	0.638	-0.353	-0.051	0.244
B35	A41	Dermatophytosis	Other septicaemia	98	199	1.030	1.236	1.459	0.580	0.643	0.704	0.958	1.299	1.715	0.503	0.608	0.709	0.976	1.222	1.507	0.585	0.662	0.733	-0.554	-0.078	0.358
B90	F10	Sequelae of tuberculosis	Mental and behavioural disorders due to use of alcohol	33	95	0.960	1.264	1.632	0.354	0.432	0.512	0.702	1.164	1.785	0.288	0.426	0.566	0.969	1.330	1.781	0.344	0.435	0.527	-0.512	0.165	0.768
R16	A49	Hepatomegaly and splenomegaly, not elsewhere classified	Bacterial infection of unspecified site	50	86	0.971	1.278	1.643	0.569	0.659	0.746	0.780	1.218	1.761	0.528	0.673	0.801	0.945	1.330	1.831	0.540	0.653	0.758	-0.517	0.110	0.747
L97	E50	Ulcer of lower limb, not elsewhere classified	Vitamin A deficiency	27	49	0.995	1.459	2.058	0.396	0.506	0.619	0.728	1.267	2.041	0.306	0.462	0.620	0.986	1.632	2.538	0.396	0.542	0.685	-0.568	0.360	1.341
K70	D52	Alcoholic liver disease	Folate deficiency anaemia	43	41	1.624	2.395	3.429	0.316	0.408	0.500	1.707	2.871	4.571	0.275	0.404	0.538	1.241	2.065	3.294	0.289	0.412	0.533	-2.562	-0.796	0.770
E10	R80	Insulin-dependent diabetes mellitus	Isolated proteinuria	64	112	1.196	1.538	1.938	0.555	0.635	0.712	1.118	1.683	2.385	0.468	0.597	0.720	1.076	1.464	1.939	0.559	0.658	0.751	-1.007	-0.210	0.481
T06	S37	Other injuries involving multiple body regions, not elsewhere classified	Injury of urinary and pelvic organs	32	107	3.791	5.346	7.655	0.694	0.781	0.859	2.838	5.103	9.141	0.628	0.803	0.929	3.667	5.464	8.209	0.676	0.776	0.864	-3.694	0.372	3.647
J44	R09	Other chronic obstructive pulmonary disease	Other symptoms and signs involving the circulatory and respiratory systems	1397	1397	1.111	1.178	1.248	0.610	0.629	0.649	1.198	1.301	1.412	0.626	0.655	0.683	0.989	1.074	1.162	0.579	0.606	0.633	-0.366	-0.228	-0.092
M40	S32	Kyphosis and lordosis	Fracture of lumbar spine and pelvis	64	28	0.772	1.072	1.437	0.315	0.402	0.488	0.771	1.147	1.618	0.335	0.446	0.558	0.550	0.937	1.466	0.220	0.336	0.467	-0.785	-0.207	0.398
J98	J13	Other respiratory disorders	Pneumonia due to Streptococcus pneumoniae	128	144	1.244	1.519	1.831	0.445	0.505	0.566	1.247	1.651	2.153	0.409	0.494	0.580	1.083	1.415	1.820	0.434	0.516	0.597	-0.814	-0.237	0.320
N91	A46	Absent, scanty and rare menstruation	Erysipelas	73	NA	NA	NA	NA	NA	NA	NA	0.714	1.059	1.503	0.571	0.698	0.811	NA	NA	NA	NA	NA	NA	NA	NA	NA
C64	C78	Malignant neoplasm of kidney, except renal pelvis	Secondary malignant neoplasm of respiratory and digestive organs	684	1320	4.001	4.337	4.696	0.817	0.838	0.859	3.529	4.014	4.546	0.809	0.845	0.877	4.391	4.901	5.454	0.809	0.835	0.860	0.162	0.887	1.611
I95	J11	Hypotension	Influenza, virus not identified	39	24	0.245	0.363	0.501	0.152	0.212	0.280	0.229	0.375	0.558	0.156	0.238	0.332	0.191	0.338	0.534	0.109	0.182	0.272	-0.254	-0.036	0.190
S90	M81	Superficial injury of ankle and foot	Osteoporosis without pathological fracture	5502	1332	0.995	1.033	1.072	0.734	0.747	0.759	0.997	1.039	1.082	0.715	0.729	0.743	0.870	0.947	1.027	0.801	0.828	0.852	-0.180	-0.092	-0.002
K31	K21	Other diseases of stomach and duodenum	Gastro-oesophageal reflux disease	279	286	0.971	1.103	1.250	0.327	0.361	0.395	0.994	1.191	1.419	0.311	0.358	0.406	0.861	1.031	1.220	0.317	0.363	0.410	-0.436	-0.161	0.105
K58	K50	Irritable bowel syndrome	Crohn's disease [regional enteritis]	731	298	1.723	1.909	2.110	0.461	0.492	0.522	1.642	1.857	2.094	0.460	0.497	0.532	1.667	1.997	2.376	0.425	0.480	0.535	-0.268	0.141	0.571
S40	T36	Superficial injury of shoulder and upper arm	Poisoning by systemic antibiotics	347	234	0.413	0.467	0.525	0.263	0.290	0.318	0.404	0.474	0.550	0.249	0.285	0.321	0.378	0.456	0.544	0.254	0.297	0.341	-0.126	-0.018	0.093
G96	A88	Other disorders of central nervous system	Other viral infections of central nervous system, not elsewhere classified	14	8	0.186	0.360	0.601	0.100	0.179	0.279	0.156	0.355	0.662	0.076	0.167	0.284	0.131	0.358	0.703	0.078	0.198	0.362	-0.336	0.002	0.363
C85	D59	Other and unspecified types of non-Hodgkin's lymphoma	Acquired haemolytic anaemia	39	43	2.303	3.474	5.113	0.434	0.546	0.657	1.971	3.380	5.493	0.372	0.526	0.676	2.046	3.562	6.037	0.412	0.568	0.718	-2.247	0.190	2.709
N11	E10	Chronic tubulo-interstitial nephritis	Insulin-dependent diabetes mellitus	100	61	0.745	0.951	1.187	0.318	0.382	0.447	0.720	0.978	1.296	0.334	0.414	0.500	0.620	0.895	1.232	0.251	0.338	0.434	-0.483	-0.083	0.333
F19	K20	Mental and behavioural disorders due to multiple drug use and use of other psychoactive substances	Oesophagitis	24	49	0.840	1.242	1.760	0.311	0.410	0.512	0.717	1.368	2.311	0.241	0.402	0.575	0.752	1.194	1.791	0.299	0.415	0.534	-1.163	-0.178	0.637
R74	O14	Abnormal serum enzyme levels	Gestational [pregnancy-induced] hypertension with significant proteinuria	24	NA	NA	NA	NA	NA	NA	NA	0.145	0.277	0.460	0.105	0.188	0.290	NA	NA	NA	NA	NA	NA	NA	NA	NA
N82	R52	Fistulae involving female genital tract	Pain, not elsewhere classified	403	NA	NA	NA	NA	NA	NA	NA	1.169	1.373	1.610	0.626	0.681	0.733	NA	NA	NA	NA	NA	NA	NA	NA	NA
I65	R41	Occlusion and stenosis of precerebral arteries, not resulting in cerebral infarction	Other symptoms and signs involving cognitive functions and awareness	169	189	0.905	1.067	1.253	0.768	0.821	0.868	0.894	1.135	1.408	0.781	0.852	0.911	0.802	1.012	1.248	0.724	0.798	0.862	-0.459	-0.123	0.211
N71	G44	Inflammatory disease of uterus, except cervix	Other headache syndromes	543	NA	NA	NA	NA	NA	NA	NA	0.987	1.133	1.295	0.639	0.684	0.729	NA	NA	NA	NA	NA	NA	NA	NA	NA
E89	D43	Postprocedural endocrine and metabolic disorders, not elsewhere classified	Neoplasm of uncertain or unknown behaviour of brain and central nervous system	20	15	0.722	1.248	2.016	0.168	0.265	0.374	0.598	1.174	2.129	0.162	0.283	0.429	0.574	1.351	2.583	0.110	0.238	0.391	-0.920	0.174	1.379
S02	S09	Fracture of skull and facial bones	Other and unspecified injuries of head	645	1696	1.195	1.275	1.359	0.546	0.567	0.589	1.227	1.389	1.557	0.541	0.582	0.622	1.149	1.241	1.337	0.537	0.562	0.586	-0.336	-0.149	0.038
F06	G44	Other mental disorders due to brain damage and dysfunction and to physical disease	Other headache syndromes	47	19	0.359	0.522	0.726	0.229	0.312	0.401	0.352	0.555	0.813	0.234	0.337	0.449	0.246	0.455	0.746	0.161	0.271	0.406	-0.414	-0.097	0.226
L89	T82	Decubitus ulcer	Complications of cardiac and vascular prosthetic devices, implants and grafts	37	42	0.515	0.727	0.990	0.227	0.298	0.377	0.471	0.787	1.217	0.217	0.327	0.450	0.433	0.683	1.001	0.191	0.278	0.373	-0.578	-0.105	0.312
F90	F43	Hyperkinetic disorders	Reaction to severe stress, and adjustment disorders	33	36	0.573	0.834	1.157	0.286	0.382	0.484	0.513	0.863	1.329	0.220	0.340	0.473	0.484	0.804	1.245	0.294	0.428	0.567	-0.583	-0.050	0.460
I70	I33	Atherosclerosis	Acute and subacute endocarditis	200	318	0.921	1.056	1.204	0.590	0.637	0.684	1.045	1.308	1.611	0.577	0.655	0.728	0.790	0.939	1.103	0.569	0.627	0.685	-0.698	-0.368	-0.062
F20	F39	Schizophrenia	Unspecified mood [affective] disorder	27	29	3.079	5.195	9.027	0.349	0.475	0.602	2.655	5.271	10.353	0.242	0.393	0.552	2.489	5.195	10.922	0.407	0.598	0.768	-5.140	-0.048	5.276
K81	K75	Cholecystitis	Other inflammatory liver diseases	79	88	2.268	2.972	3.889	0.601	0.685	0.765	2.037	2.960	4.304	0.557	0.677	0.784	2.060	2.971	4.219	0.583	0.694	0.797	-1.557	0.003	1.503
M71	M66	Other bursopathies	Spontaneous rupture of synovium and tendon	161	142	2.540	3.134	3.835	0.386	0.438	0.490	2.555	3.369	4.400	0.364	0.433	0.503	2.143	2.898	3.833	0.366	0.444	0.520	-1.704	-0.472	0.732
R52	G92	Pain, not elsewhere classified	Toxic encephalopathy	14	18	0.214	0.371	0.581	0.123	0.200	0.291	0.175	0.532	1.119	0.104	0.279	0.500	0.175	0.334	0.546	0.101	0.181	0.277	-0.771	-0.199	0.191
K70	K26	Alcoholic liver disease	Duodenal ulcer	500	988	1.437	1.559	1.690	0.453	0.477	0.502	1.901	2.194	2.512	0.462	0.508	0.552	1.230	1.359	1.501	0.435	0.464	0.493	-1.175	-0.832	-0.514
J81	N00	Pulmonary oedema	Acute nephritic syndrome	30	42	0.887	1.300	1.840	0.282	0.374	0.471	0.804	1.442	2.384	0.237	0.375	0.523	0.756	1.217	1.860	0.260	0.373	0.492	-1.222	-0.215	0.604
T42	F12	Poisoning by antiepileptic, sedative-hypnotic and antiparkinsonism drugs	Mental and behavioural disorders due to use of cannabinoids	65	122	3.657	4.857	6.386	0.450	0.522	0.594	2.865	4.447	6.920	0.417	0.536	0.654	3.617	5.097	7.225	0.424	0.514	0.600	-2.037	0.650	3.170
G99	M99	Other disorders of nervous system in diseases classified elsewhere	Biomechanical lesions, not elsewhere classified	30	32	1.632	2.539	3.807	0.344	0.460	0.581	1.426	2.607	4.538	0.317	0.481	0.642	1.397	2.457	4.165	0.297	0.442	0.602	-2.185	-0.139	1.805
H35	H55	Other retinal disorders	Nystagmus and other irregular eye movements	37	46	0.968	1.375	1.913	0.391	0.497	0.601	0.738	1.202	1.857	0.387	0.542	0.688	0.970	1.603	2.440	0.324	0.460	0.599	-0.448	0.398	1.300
S62	S69	Fracture at wrist and hand level	Other and unspecified injuries of wrist and hand	665	1077	1.084	1.166	1.254	0.603	0.627	0.653	1.041	1.172	1.313	0.589	0.630	0.671	1.057	1.162	1.275	0.594	0.626	0.658	-0.183	-0.009	0.164
H82	R51	Vertiginous syndromes in diseases classified elsewhere	Headache	49	26	0.753	1.099	1.528	0.322	0.419	0.522	0.673	1.050	1.527	0.298	0.413	0.535	0.634	1.164	1.918	0.272	0.430	0.598	-0.567	0.109	0.906
F03	L25	Unspecified dementia	Unspecified contact dermatitis	15	13	0.150	0.271	0.435	0.135	0.227	0.333	0.121	0.253	0.446	0.104	0.203	0.328	0.118	0.294	0.547	0.122	0.272	0.453	-0.187	0.040	0.300
H57	H44	Other disorders of eye and adnexa	Disorders of globe	107	86	1.406	1.779	2.241	0.283	0.337	0.393	1.218	1.656	2.224	0.287	0.360	0.438	1.375	1.959	2.720	0.236	0.310	0.388	-0.467	0.298	1.122
A41	R94	Other septicaemia	Abnormal results of function studies	224	290	0.359	0.409	0.462	0.287	0.319	0.351	0.343	0.415	0.496	0.267	0.313	0.362	0.338	0.404	0.474	0.281	0.323	0.366	-0.115	-0.012	0.088
R93	N32	Abnormal findings on diagnostic imaging of other body structures	Other disorders of bladder	47	39	0.507	0.719	0.972	0.216	0.287	0.361	0.495	0.797	1.170	0.191	0.281	0.381	0.406	0.650	0.973	0.198	0.290	0.396	-0.568	-0.144	0.251
R50	C14	Fever of other and unknown origin	Malignant neoplasm of other and ill-defined sites in the lip, oral cavity and pharynx	14	36	0.643	1.015	1.528	0.274	0.387	0.508	0.443	1.053	2.029	0.229	0.434	0.661	0.587	0.998	1.557	0.247	0.371	0.506	-1.011	-0.065	0.683
H36	J22	Retinal disorders in diseases classified elsewhere	Unspecified acute lower respiratory infection	186	318	1.455	1.684	1.936	0.530	0.575	0.621	1.302	1.631	2.018	0.470	0.546	0.617	1.430	1.725	2.070	0.537	0.594	0.653	-0.381	0.095	0.562
F11	B16	Mental and behavioural disorders due to use of opioids	Acute hepatitis B	50	102	9.067	14.050	23.234	0.415	0.495	0.573	8.604	16.178	34.014	0.341	0.470	0.603	7.863	13.271	24.735	0.411	0.507	0.601	-19.621	-2.867	9.527
H53	I61	Visual disturbances	Intracerebral haemorrhage	263	287	1.100	1.261	1.424	0.371	0.408	0.444	1.029	1.249	1.495	0.387	0.444	0.499	1.054	1.268	1.513	0.332	0.380	0.429	-0.306	0.019	0.342
L30	L24	Other dermatitis	Irritant contact dermatitis	355	246	5.705	6.758	8.007	0.438	0.478	0.517	5.203	6.452	8.033	0.412	0.462	0.511	5.524	7.214	9.467	0.441	0.505	0.566	-1.512	0.778	3.228
N73	K63	Other female pelvic inflammatory diseases	Other diseases of intestine	113	NA	NA	NA	NA	NA	NA	NA	1.548	2.205	3.059	0.622	0.723	0.817	NA	NA	NA	NA	NA	NA	NA	NA	NA
T98	J69	Sequelae of other and unspecified effects of external causes	Pneumonitis due to solids and liquids	60	88	0.983	1.281	1.632	0.743	0.829	0.901	0.865	1.307	1.863	0.734	0.851	0.942	0.897	1.264	1.707	0.708	0.815	0.906	-0.670	-0.041	0.563
K70	L71	Alcoholic liver disease	Rosacea	20	30	0.289	0.446	0.642	0.218	0.309	0.411	0.232	0.464	0.772	0.184	0.331	0.500	0.253	0.433	0.670	0.191	0.296	0.415	-0.355	-0.031	0.273
E65	A41	Localized adiposity	Other septicaemia	191	87	0.908	1.096	1.311	0.688	0.753	0.812	0.759	0.950	1.174	0.664	0.740	0.808	1.095	1.541	2.052	0.680	0.789	0.883	0.096	0.589	1.122
C77	C14	Secondary and unspecified malignant neoplasm of lymph nodes	Malignant neoplasm of other and ill-defined sites in the lip, oral cavity and pharynx	61	190	9.299	12.688	17.802	0.594	0.664	0.730	6.398	11.269	21.009	0.530	0.665	0.783	9.366	13.388	19.542	0.586	0.665	0.741	-7.783	2.107	9.397
C73	L90	Malignant neoplasm of thyroid gland	Atrophic disorders of skin	83	16	0.979	1.365	1.851	0.608	0.718	0.819	0.928	1.306	1.807	0.601	0.717	0.823	0.672	1.545	2.910	0.458	0.725	0.925	-0.726	0.228	1.579
L81	D22	Other disorders of pigmentation	Melanocytic naevi	120	49	1.138	1.463	1.845	0.375	0.445	0.516	1.030	1.378	1.803	0.357	0.438	0.517	1.024	1.639	2.442	0.335	0.467	0.601	-0.469	0.258	1.109
R53	D64	Malaise and fatigue	Other anaemias	2114	1885	0.659	0.689	0.721	0.341	0.353	0.366	0.607	0.647	0.688	0.348	0.366	0.383	0.692	0.740	0.791	0.322	0.340	0.358	0.029	0.094	0.157
D64	A32	Other anaemias	Listeriosis	46	26	1.279	1.916	2.767	0.559	0.690	0.804	1.278	2.122	3.392	0.572	0.735	0.870	0.900	1.653	2.752	0.438	0.633	0.802	-1.846	-0.484	0.855
P22	J15	Respiratory distress of newborn	Bacterial pneumonia, not elsewhere classified	282	492	0.970	1.085	1.208	0.983	0.993	0.999	0.954	1.142	1.355	0.981	0.994	0.998	0.920	1.058	1.210	0.980	0.993	0.999	-0.333	-0.086	0.152
R50	J22	Fever of other and unknown origin	Unspecified acute lower respiratory infection	377	433	1.044	1.166	1.296	0.595	0.634	0.671	0.978	1.148	1.333	0.592	0.648	0.703	1.021	1.184	1.370	0.571	0.622	0.671	-0.211	0.037	0.288
C67	C78	Malignant neoplasm of bladder	Secondary malignant neoplasm of respiratory and digestive organs	493	1374	1.748	1.884	2.028	0.879	0.898	0.915	1.782	2.036	2.315	0.844	0.882	0.915	1.744	1.914	2.097	0.883	0.904	0.923	-0.451	-0.122	0.187
K66	T81	Other disorders of peritoneum	Complications of procedures, not elsewhere classified	485	107	1.391	1.594	1.818	0.461	0.501	0.542	1.330	1.537	1.773	0.472	0.517	0.562	1.062	1.409	1.808	0.358	0.443	0.531	-0.536	-0.128	0.302
J38	E64	Diseases of vocal cords and larynx, not elsewhere classified	Sequelae of malnutrition and other nutritional deficiencies	138	122	1.151	1.414	1.701	0.620	0.689	0.751	1.025	1.340	1.715	0.634	0.723	0.804	1.123	1.497	1.950	0.557	0.655	0.743	-0.351	0.152	0.698
I99	E87	Other and unspecified disorders of circulatory system	Other disorders of fluid, electrolyte and acid-base balance	292	340	1.196	1.349	1.520	0.638	0.681	0.722	0.957	1.142	1.348	0.572	0.635	0.694	1.374	1.636	1.946	0.669	0.728	0.782	0.165	0.495	0.845
T83	T81	Complications of genitourinary prosthetic devices, implants and grafts	Complications of procedures, not elsewhere classified	300	808	0.629	0.689	0.752	0.324	0.347	0.370	0.806	0.955	1.119	0.280	0.322	0.366	0.560	0.625	0.692	0.329	0.357	0.384	-0.498	-0.331	-0.168
I11	I22	Hypertensive heart disease	Subsequent myocardial infarction	19	22	0.417	0.692	1.053	0.160	0.245	0.342	0.353	0.767	1.404	0.144	0.281	0.442	0.342	0.642	1.047	0.128	0.225	0.335	-0.747	-0.118	0.405
K72	S09	Hepatic failure, not elsewhere classified	Other and unspecified injuries of head	11	18	0.199	0.346	0.548	0.103	0.172	0.256	0.138	0.339	0.627	0.082	0.184	0.317	0.170	0.346	0.600	0.086	0.164	0.262	-0.296	0.006	0.291
F19	B37	Mental and behavioural disorders due to multiple drug use and use of other psychoactive substances	Candidiasis	27	35	1.076	1.651	2.438	0.417	0.544	0.670	0.908	1.674	2.797	0.330	0.509	0.688	0.935	1.620	2.671	0.408	0.574	0.728	-1.231	-0.043	1.139
S31	T50	Open wound of abdomen, lower back and pelvis	Poisoning by diuretics and other and unspecified drugs, medicaments and biological substances	111	139	1.186	1.445	1.742	0.489	0.553	0.617	1.061	1.419	1.856	0.457	0.548	0.642	1.129	1.466	1.884	0.473	0.558	0.640	-0.479	0.046	0.593
Q78	M76	Other osteochondrodysplasias	Enthesopathies of lower limb, excluding foot	81	64	0.969	1.267	1.611	0.597	0.688	0.771	0.903	1.296	1.763	0.608	0.724	0.827	0.825	1.216	1.719	0.519	0.648	0.767	-0.678	-0.082	0.534
T96	T40	Sequelae of poisoning by drugs, medicaments and biological substances	Poisoning by narcotics and psychodysleptics [hallucinogens]	151	168	9.212	12.030	16.169	0.478	0.534	0.590	7.513	10.854	16.461	0.461	0.542	0.622	9.620	13.463	19.543	0.448	0.526	0.601	-3.793	2.593	9.100
I73	G63	Other peripheral vascular diseases	Polyneuropathy in diseases classified elsewhere	102	191	0.962	1.159	1.385	0.434	0.490	0.547	0.901	1.233	1.627	0.397	0.490	0.580	0.895	1.123	1.392	0.424	0.491	0.561	-0.553	-0.109	0.306
E65	T81	Localized adiposity	Complications of procedures, not elsewhere classified	1040	166	1.370	1.507	1.657	0.529	0.559	0.588	1.265	1.396	1.541	0.517	0.549	0.579	1.287	1.618	1.983	0.552	0.635	0.715	-0.140	0.220	0.611
T43	S02	Poisoning by psychotropic drugs, not elsewhere classified	Fracture of skull and facial bones	395	577	0.751	0.824	0.902	0.339	0.364	0.389	0.760	0.882	1.020	0.367	0.411	0.454	0.703	0.793	0.892	0.306	0.338	0.369	-0.256	-0.090	0.068
R43	S06	Disturbances of smell and taste	Intracranial injury	12	13	0.235	0.435	0.714	0.091	0.163	0.248	0.180	0.418	0.771	0.066	0.147	0.253	0.186	0.445	0.826	0.080	0.180	0.305	-0.356	0.027	0.417
K52	M07	Other noninfective gastroenteritis and colitis	Psoriatic and enteropathic arthropathies	310	117	0.974	1.136	1.314	0.495	0.543	0.592	1.036	1.242	1.474	0.493	0.552	0.608	0.712	0.933	1.200	0.438	0.524	0.609	-0.620	-0.307	0.015
M54	F91	Dorsalgia	Conduct disorders	27	25	0.430	0.663	0.955	0.280	0.387	0.504	0.406	0.764	1.278	0.208	0.347	0.500	0.329	0.591	0.934	0.277	0.426	0.587	-0.699	-0.172	0.296
L21	B20	Seborrhoeic dermatitis	Human immunodeficiency virus [HIV] disease resulting in infectious and parasitic diseases	14	53	4.446	7.751	13.818	0.362	0.478	0.597	2.832	6.983	17.104	0.355	0.603	0.821	4.356	8.111	16.033	0.319	0.447	0.573	-8.657	1.106	8.953
G93	C71	Other disorders of brain	Malignant neoplasm of brain	70	114	2.727	3.566	4.639	0.328	0.389	0.454	2.293	3.454	5.065	0.255	0.340	0.432	2.606	3.667	5.122	0.348	0.428	0.512	-1.650	0.217	1.979
H28	H40	Cataract and other disorders of lens in diseases classified elsewhere	Glaucoma	30	36	0.858	1.281	1.818	0.323	0.429	0.540	0.682	1.169	1.849	0.262	0.398	0.545	0.793	1.407	2.235	0.315	0.467	0.619	-0.582	0.234	1.114
L89	T50	Decubitus ulcer	Poisoning by diuretics and other and unspecified drugs, medicaments and biological substances	42	46	0.546	0.759	1.023	0.243	0.316	0.396	0.441	0.695	1.024	0.211	0.308	0.413	0.525	0.836	1.250	0.224	0.324	0.436	-0.278	0.142	0.594
L90	D48	Atrophic disorders of skin	Neoplasm of uncertain or unknown behaviour of other and unspecified sites	22	6	0.130	0.232	0.370	0.065	0.112	0.172	0.117	0.221	0.361	0.058	0.107	0.166	0.076	0.288	0.650	0.038	0.150	0.317	-0.182	0.064	0.421
H50	P07	Other strabismus	Disorders related to short gestation and low birth weight, not elsewhere classified	9	11	0.013	0.026	0.042	0.006	0.011	0.018	0.009	0.024	0.046	0.004	0.010	0.019	0.011	0.026	0.047	0.005	0.012	0.021	-0.022	0.002	0.025
I87	L02	Other disorders of veins	Cutaneous abscess, furuncle and carbuncle	144	178	0.590	0.698	0.814	0.315	0.360	0.404	0.517	0.662	0.829	0.297	0.360	0.424	0.582	0.732	0.893	0.302	0.361	0.420	-0.150	0.070	0.282
R50	B33	Fever of other and unknown origin	Other viral diseases, not elsewhere classified	41	35	0.925	1.364	1.924	0.504	0.625	0.741	0.867	1.453	2.258	0.500	0.664	0.808	0.753	1.268	1.994	0.430	0.590	0.746	-1.054	-0.183	0.665
K46	L90	Unspecified abdominal hernia	Atrophic disorders of skin	70	9	0.990	1.441	2.031	0.378	0.484	0.592	1.012	1.527	2.207	0.370	0.486	0.602	0.493	1.085	2.041	0.266	0.477	0.690	-1.275	-0.431	0.566
C32	J93	Malignant neoplasm of larynx	Pneumothorax	19	64	0.715	1.020	1.410	0.558	0.680	0.789	0.580	1.277	2.240	0.523	0.773	0.942	0.653	0.971	1.386	0.532	0.663	0.784	-1.260	-0.304	0.448
N39	S24	Other disorders of urinary system	Injury of nerves and spinal cord at thorax level	45	25	0.460	0.669	0.932	0.166	0.228	0.296	0.423	0.671	0.992	0.225	0.329	0.436	0.371	0.655	1.051	0.088	0.149	0.225	-0.421	-0.016	0.417
T80	R99	Complications following infusion, transfusion and therapeutic injection	Other ill-defined and unspecified causes of mortality	95	150	1.452	1.783	2.170	0.958	0.984	0.996	1.210	1.668	2.242	0.943	0.984	0.996	1.457	1.890	2.426	0.955	0.985	0.997	-0.469	0.219	0.891
H36	I33	Retinal disorders in diseases classified elsewhere	Acute and subacute endocarditis	54	138	0.976	1.235	1.532	0.634	0.711	0.782	0.928	1.429	2.070	0.555	0.699	0.821	0.890	1.168	1.508	0.627	0.715	0.798	-0.946	-0.256	0.306
H36	I66	Retinal disorders in diseases classified elsewhere	Occlusion and stenosis of cerebral arteries, not resulting in cerebral infarction	24	28	0.831	1.324	2.005	0.333	0.456	0.587	0.729	1.407	2.416	0.280	0.456	0.643	0.703	1.252	2.093	0.300	0.455	0.616	-1.182	-0.158	0.810
Q90	Q24	Down's syndrome	Other congenital malformations of heart	51	69	6.286	9.622	15.085	0.878	0.942	0.982	5.366	9.649	18.211	0.853	0.946	0.992	5.719	9.703	17.270	0.860	0.942	0.992	-8.519	0.012	8.092
H74	H81	Other disorders of middle ear and mastoid	Disorders of vestibular function	74	58	0.957	1.265	1.628	0.576	0.671	0.760	0.859	1.230	1.683	0.547	0.668	0.783	0.852	1.288	1.868	0.538	0.676	0.801	-0.554	0.057	0.721
G80	A41	Cerebral palsy	Other septicaemia	171	213	1.888	2.236	2.644	0.612	0.667	0.719	1.974	2.531	3.236	0.620	0.700	0.774	1.650	2.056	2.554	0.571	0.645	0.713	-1.269	-0.477	0.245
L88	J96	Pyoderma gangrenosum	Respiratory failure, not elsewhere classified	36	40	0.881	1.259	1.748	0.536	0.662	0.778	0.731	1.221	1.894	0.452	0.625	0.779	0.808	1.296	1.988	0.538	0.704	0.843	-0.704	0.075	0.879
M86	T81	Osteomyelitis	Complications of procedures, not elsewhere classified	218	347	0.875	0.993	1.119	0.394	0.432	0.470	0.768	0.937	1.124	0.363	0.421	0.479	0.896	1.056	1.234	0.392	0.439	0.487	-0.121	0.120	0.357
K85	R64	Acute pancreatitis	Cachexia	96	177	1.047	1.277	1.532	0.899	0.942	0.973	0.842	1.156	1.518	0.855	0.929	0.977	1.063	1.367	1.716	0.905	0.951	0.982	-0.249	0.213	0.661
F92	F32	Mixed disorders of conduct and emotions	Depressive episode	81	40	2.199	3.033	4.151	0.355	0.436	0.520	2.048	2.988	4.309	0.338	0.436	0.535	1.724	2.906	4.656	0.304	0.436	0.572	-1.771	-0.097	1.825
M80	R29	Osteoporosis with pathological fracture	Other symptoms and signs involving the nervous and musculoskeletal systems	3348	598	0.925	0.972	1.020	0.506	0.522	0.537	0.889	0.936	0.986	0.523	0.541	0.559	0.789	0.886	0.988	0.398	0.434	0.471	-0.161	-0.050	0.062
N39	G23	Other disorders of urinary system	Other degenerative diseases of basal ganglia	154	104	1.329	1.633	1.973	0.511	0.575	0.639	1.212	1.579	2.037	0.564	0.651	0.731	1.258	1.696	2.247	0.399	0.490	0.583	-0.503	0.120	0.751
N30	Q07	Cystitis	Other congenital malformations of nervous system	24	23	0.470	0.745	1.114	0.286	0.405	0.531	0.371	0.653	1.059	0.243	0.383	0.534	0.457	0.928	1.621	0.263	0.446	0.645	-0.307	0.269	0.971
I27	I50	Other pulmonary heart diseases	Heart failure	1329	1275	1.298	1.375	1.455	0.363	0.379	0.396	1.383	1.499	1.619	0.359	0.382	0.406	1.163	1.258	1.357	0.353	0.376	0.400	-0.392	-0.241	-0.086
E29	N46	Testicular dysfunction	Male infertility	NA	112	NA	NA	NA	NA	NA	NA	NA	NA	NA	NA	NA	NA	1.016	1.441	1.990	0.249	0.318	0.387	NA	NA	NA
E05	I42	Thyrotoxicosis [hyperthyroidism]	Cardiomyopathy	372	232	0.671	0.762	0.860	0.434	0.472	0.512	0.601	0.703	0.818	0.508	0.560	0.613	0.706	0.855	1.024	0.321	0.375	0.429	-0.033	0.151	0.344
K71	K83	Toxic liver disease	Other diseases of biliary tract	70	65	1.633	2.197	2.898	0.490	0.578	0.667	1.475	2.182	3.152	0.436	0.551	0.668	1.457	2.204	3.187	0.484	0.612	0.729	-1.123	0.017	1.193
T50	F14	Poisoning by diuretics and other and unspecified drugs, medicaments and biological substances	Mental and behavioural disorders due to use of cocaine	61	105	4.945	6.773	9.458	0.492	0.575	0.654	4.708	8.056	14.496	0.470	0.608	0.736	4.280	6.249	9.183	0.457	0.558	0.657	-8.276	-1.810	2.475
R73	R53	Elevated blood glucose level	Malaise and fatigue	235	314	1.011	1.156	1.312	0.587	0.632	0.677	0.939	1.139	1.363	0.543	0.612	0.677	0.994	1.182	1.399	0.588	0.649	0.708	-0.247	0.044	0.330
N20	M08	Calculus of kidney and ureter	Juvenile arthritis	18	14	0.255	0.452	0.717	0.198	0.317	0.449	0.218	0.448	0.783	0.164	0.304	0.470	0.194	0.453	0.832	0.167	0.337	0.526	-0.360	0.008	0.406
L89	E16	Decubitus ulcer	Other disorders of pancreatic internal secretion	172	204	0.915	1.072	1.241	0.269	0.304	0.339	0.791	0.995	1.229	0.263	0.316	0.370	0.921	1.147	1.409	0.247	0.294	0.342	-0.172	0.148	0.482
K65	T80	Peritonitis	Complications following infusion, transfusion and therapeutic injection	54	48	1.505	2.095	2.901	0.481	0.586	0.687	1.490	2.372	3.688	0.453	0.597	0.732	1.196	1.871	2.833	0.436	0.576	0.711	-1.891	-0.501	0.688
S51	S64	Open wound of forearm	Injury of nerves at wrist and hand level	219	806	1.331	1.474	1.628	0.628	0.662	0.694	1.215	1.486	1.803	0.637	0.708	0.774	1.317	1.475	1.650	0.613	0.651	0.688	-0.362	-0.009	0.302
G37	G04	Other demyelinating diseases of central nervous system	Encephalitis, myelitis and encephalomyelitis	63	57	13.450	23.589	45.382	0.424	0.516	0.606	11.767	23.215	57.851	0.383	0.504	0.622	11.973	24.072	59.203	0.397	0.531	0.661	-30.939	0.820	32.865
T00	T51	Superficial injuries involving multiple body regions	Toxic effect of alcohol	176	324	1.321	1.523	1.752	0.594	0.643	0.689	1.297	1.646	2.071	0.576	0.654	0.732	1.222	1.469	1.741	0.577	0.637	0.694	-0.655	-0.178	0.259
R10	Q43	Abdominal and pelvic pain	Other congenital malformations of intestine	235	220	1.046	1.212	1.396	0.414	0.457	0.501	0.950	1.172	1.421	0.446	0.511	0.572	1.014	1.252	1.522	0.354	0.411	0.470	-0.249	0.079	0.420
N26	N20	Unspecified contracted kidney	Calculus of kidney and ureter	24	22	0.455	0.728	1.091	0.133	0.201	0.277	0.430	0.835	1.428	0.090	0.165	0.262	0.354	0.654	1.076	0.141	0.238	0.354	-0.799	-0.179	0.345
I35	Q21	Nonrheumatic aortic valve disorders	Congenital malformations of cardiac septa	57	90	1.185	1.550	2.004	0.272	0.333	0.396	0.897	1.336	1.901	0.220	0.298	0.387	1.241	1.767	2.456	0.279	0.363	0.450	-0.284	0.428	1.195
E10	R18	Insulin-dependent diabetes mellitus	Ascites	428	819	1.037	1.131	1.233	0.593	0.623	0.653	0.898	1.035	1.188	0.560	0.609	0.659	1.072	1.197	1.334	0.594	0.631	0.667	-0.035	0.162	0.358
K72	R57	Hepatic failure, not elsewhere classified	Shock, not elsewhere classified	63	92	1.129	1.475	1.887	0.663	0.750	0.829	1.167	1.765	2.557	0.630	0.764	0.872	0.962	1.333	1.796	0.637	0.744	0.836	-1.276	-0.426	0.288
N19	J11	Unspecified renal failure	Influenza, virus not identified	71	78	0.531	0.684	0.867	0.304	0.371	0.438	0.534	0.776	1.071	0.288	0.384	0.486	0.441	0.615	0.832	0.278	0.360	0.446	-0.482	-0.161	0.155
F05	F17	Delirium, not induced by alcohol and other psychoactive substances	Mental and behavioural disorders due to use of tobacco	83	143	0.450	0.555	0.669	0.223	0.263	0.306	0.361	0.504	0.671	0.209	0.275	0.347	0.460	0.592	0.747	0.208	0.256	0.310	-0.118	0.087	0.288
F33	S36	Recurrent depressive disorder	Injury of intra-abdominal organs	36	31	0.428	0.629	0.886	0.257	0.349	0.449	0.366	0.610	0.935	0.236	0.355	0.484	0.366	0.641	0.994	0.218	0.342	0.474	-0.355	0.030	0.430
Q89	N39	Other congenital malformations, not elsewhere classified	Other disorders of urinary system	75	43	0.962	1.287	1.692	0.667	0.766	0.851	0.843	1.188	1.621	0.638	0.756	0.858	0.884	1.452	2.239	0.628	0.784	0.908	-0.415	0.267	1.087
C76	C61	Malignant neoplasm of other and ill-defined sites	Malignant neoplasm of prostate	NA	63	NA	NA	NA	NA	NA	NA	NA	NA	NA	NA	NA	NA	0.190	0.283	0.392	0.176	0.246	0.323	NA	NA	NA
K92	K20	Other diseases of digestive system	Oesophagitis	939	1835	1.719	1.831	1.938	0.500	0.519	0.538	1.437	1.587	1.746	0.461	0.491	0.523	1.870	2.025	2.183	0.511	0.534	0.558	0.218	0.437	0.656
N05	M05	Unspecified nephritic syndrome	Seropositive rheumatoid arthritis	50	28	1.678	2.504	3.642	0.239	0.319	0.402	1.592	2.515	3.828	0.217	0.311	0.412	1.271	2.392	4.321	0.208	0.332	0.472	-1.724	-0.114	1.869
C43	C69	Malignant melanoma of skin	Malignant neoplasm of eye and adnexa	39	37	1.550	2.316	3.371	0.123	0.168	0.218	1.345	2.246	3.656	0.123	0.189	0.266	1.375	2.376	3.873	0.093	0.149	0.212	-1.474	0.118	1.728
F05	R41	Delirium, not induced by alcohol and other psychoactive substances	Other symptoms and signs involving cognitive functions and awareness	371	377	1.250	1.403	1.570	0.376	0.407	0.440	1.196	1.402	1.632	0.344	0.385	0.429	1.195	1.402	1.640	0.387	0.431	0.477	-0.306	0.001	0.309
L57	H00	Skin changes due to chronic exposure to nonionizing radiation	Hordeolum and chalazion	18	8	0.198	0.362	0.594	0.145	0.244	0.367	0.175	0.394	0.720	0.115	0.237	0.386	0.130	0.323	0.606	0.113	0.255	0.431	-0.410	-0.071	0.255
N72	N71	Inflammatory disease of cervix uteri	Inflammatory disease of uterus, except cervix	81	NA	NA	NA	NA	NA	NA	NA	0.839	1.224	1.737	0.374	0.476	0.582	NA	NA	NA	NA	NA	NA	NA	NA	NA
C56	R53	Malignant neoplasm of ovary	Malaise and fatigue	1283	NA	NA	NA	NA	NA	NA	NA	1.664	1.839	2.030	0.881	0.904	0.924	NA	NA	NA	NA	NA	NA	NA	NA	NA
L97	L25	Ulcer of lower limb, not elsewhere classified	Unspecified contact dermatitis	17	22	0.410	0.681	1.050	0.224	0.336	0.460	0.315	0.620	1.060	0.192	0.336	0.500	0.371	0.750	1.315	0.190	0.336	0.500	-0.396	0.130	0.705
K73	F10	Chronic hepatitis, not elsewhere classified	Mental and behavioural disorders due to use of alcohol	74	92	0.551	0.694	0.862	0.275	0.333	0.392	0.479	0.675	0.916	0.290	0.380	0.474	0.527	0.711	0.930	0.232	0.302	0.377	-0.254	0.033	0.317
D64	F10	Other anaemias	Mental and behavioural disorders due to use of alcohol	1154	1829	0.461	0.487	0.513	0.221	0.231	0.242	0.490	0.532	0.578	0.239	0.257	0.275	0.433	0.463	0.495	0.205	0.218	0.231	-0.124	-0.070	-0.015
G40	Q89	Epilepsy	Other congenital malformations, not elsewhere classified	22	22	0.333	0.534	0.794	0.196	0.293	0.399	0.280	0.550	0.930	0.162	0.290	0.433	0.270	0.515	0.844	0.172	0.293	0.435	-0.440	-0.032	0.355
M96	R93	Postprocedural musculoskeletal disorders, not elsewhere classified	Abnormal findings on diagnostic imaging of other body structures	132	92	1.955	2.445	3.062	0.520	0.592	0.660	1.867	2.496	3.297	0.540	0.631	0.717	1.667	2.345	3.259	0.440	0.543	0.643	-1.156	-0.152	0.917
M06	B02	Other rheumatoid arthritis	Zoster [herpes zoster]	240	102	1.009	1.196	1.412	0.627	0.685	0.742	0.924	1.131	1.373	0.614	0.683	0.749	0.987	1.346	1.769	0.585	0.695	0.788	-0.209	0.209	0.682
F33	M54	Recurrent depressive disorder	Dorsalgia	1189	483	0.413	0.444	0.476	0.253	0.268	0.284	0.395	0.430	0.466	0.254	0.273	0.292	0.392	0.446	0.506	0.230	0.256	0.285	-0.048	0.017	0.085
J18	J16	Pneumonia, organism unspecified	Pneumonia due to other infectious organisms, not elsewhere classified	567	700	1.973	2.167	2.373	0.583	0.613	0.642	1.876	2.144	2.454	0.552	0.595	0.639	1.915	2.184	2.475	0.587	0.627	0.667	-0.364	0.039	0.428
L98	M06	Other disorders of skin and subcutaneous tissue, not elsewhere classified	Other rheumatoid arthritis	261	108	0.545	0.636	0.736	0.239	0.272	0.306	0.522	0.626	0.747	0.226	0.263	0.302	0.488	0.648	0.844	0.233	0.295	0.362	-0.174	0.021	0.236
R90	C34	Abnormal findings on diagnostic imaging of central nervous system	Malignant neoplasm of bronchus and lung	52	43	1.069	1.499	2.042	0.566	0.678	0.779	0.977	1.524	2.264	0.530	0.680	0.810	0.915	1.458	2.211	0.521	0.675	0.811	-0.933	-0.071	0.796
M86	N17	Osteomyelitis	Acute renal failure	63	156	1.239	1.543	1.902	0.566	0.639	0.711	1.032	1.527	2.147	0.486	0.612	0.732	1.204	1.561	2.001	0.565	0.651	0.731	-0.663	0.038	0.655
F50	T42	Eating disorders	Poisoning by antiepileptic, sedative-hypnotic and antiparkinsonism drugs	156	10	2.495	3.316	4.436	0.534	0.617	0.697	2.527	3.434	4.681	0.530	0.617	0.700	1.068	2.342	4.224	0.380	0.620	0.833	-2.764	-1.096	0.841
I99	T39	Other and unspecified disorders of circulatory system	Poisoning by nonopioid analgesics, antipyretics and antirheumatics	57	59	0.797	1.069	1.401	0.343	0.424	0.507	0.632	0.931	1.301	0.299	0.398	0.506	0.847	1.300	1.898	0.338	0.459	0.582	-0.176	0.368	1.042
C34	D38	Malignant neoplasm of bronchus and lung	Neoplasm of uncertain or unknown behaviour of middle ear and respiratory and intrathoracic organs	462	549	6.344	7.307	8.406	0.346	0.371	0.397	6.652	8.113	9.936	0.331	0.367	0.405	5.584	6.729	8.100	0.340	0.375	0.409	-3.483	-1.370	0.601
M31	J01	Other necrotizing vasculopathies	Acute sinusitis	63	48	1.073	1.459	1.956	0.381	0.468	0.559	0.876	1.292	1.840	0.360	0.470	0.584	1.098	1.790	2.723	0.332	0.466	0.603	-0.331	0.494	1.481
J96	R06	Respiratory failure, not elsewhere classified	Abnormalities of breathing	4247	4038	0.871	0.900	0.929	0.377	0.386	0.396	0.936	0.979	1.023	0.382	0.395	0.408	0.787	0.825	0.864	0.365	0.378	0.391	-0.212	-0.154	-0.095
T40	F20	Poisoning by narcotics and psychodysleptics [hallucinogens]	Schizophrenia	230	384	4.528	5.350	6.270	0.500	0.542	0.582	4.185	5.315	6.727	0.439	0.505	0.568	4.386	5.412	6.691	0.515	0.566	0.617	-1.548	0.091	1.743
G63	K86	Polyneuropathy in diseases classified elsewhere	Other diseases of pancreas	19	43	0.846	1.290	1.869	0.220	0.306	0.399	0.645	1.317	2.311	0.190	0.337	0.500	0.775	1.269	1.978	0.198	0.293	0.399	-1.076	-0.039	0.843
B17	T00	Other acute viral hepatitis	Superficial injuries involving multiple body regions	14	22	0.581	1.007	1.585	0.191	0.299	0.415	0.440	1.072	2.045	0.138	0.291	0.477	0.500	0.966	1.649	0.174	0.300	0.443	-1.075	-0.101	0.752
G23	S20	Other degenerative diseases of basal ganglia	Superficial injury of thorax	16	19	0.225	0.374	0.573	0.158	0.246	0.350	0.174	0.395	0.711	0.120	0.243	0.393	0.187	0.358	0.596	0.137	0.245	0.375	-0.357	-0.036	0.252
G40	G80	Epilepsy	Cerebral palsy	806	976	5.892	6.519	7.214	0.534	0.559	0.583	6.342	7.343	8.521	0.540	0.577	0.614	5.231	5.964	6.797	0.513	0.545	0.577	-2.760	-1.385	-0.105
K14	R52	Diseases of tongue	Pain, not elsewhere classified	212	123	0.939	1.108	1.297	0.618	0.676	0.734	0.931	1.145	1.391	0.597	0.671	0.741	0.769	0.999	1.273	0.593	0.688	0.773	-0.477	-0.145	0.192
J15	Q40	Bacterial pneumonia, not elsewhere classified	Other congenital malformations of upper alimentary tract	67	51	0.299	0.394	0.505	0.209	0.265	0.324	0.282	0.413	0.566	0.202	0.278	0.360	0.247	0.372	0.519	0.175	0.250	0.332	-0.229	-0.040	0.147
I86	K74	Varicose veins of other sites	Fibrosis and cirrhosis of liver	40	105	2.483	3.490	4.902	0.316	0.386	0.458	3.867	7.126	11.998	0.143	0.240	0.355	2.110	3.036	4.401	0.363	0.447	0.530	-8.913	-4.039	-0.748
T51	K85	Toxic effect of alcohol	Acute pancreatitis	108	196	1.194	1.440	1.716	0.393	0.445	0.498	1.297	1.749	2.316	0.444	0.540	0.640	1.044	1.312	1.630	0.347	0.407	0.468	-1.056	-0.440	0.112
C65	D09	Malignant neoplasm of renal pelvis	Carcinoma in situ of other and unspecified sites	18	42	3.018	5.120	8.761	0.376	0.500	0.623	2.481	6.015	14.418	0.306	0.550	0.776	2.737	4.907	8.933	0.346	0.486	0.625	-8.996	-1.079	3.659
S61	F00	Open wound of wrist and hand	Dementia in Alzheimer's disease	1215	1391	1.027	1.091	1.159	0.849	0.867	0.883	0.919	1.000	1.086	0.813	0.840	0.865	1.098	1.196	1.302	0.870	0.892	0.913	0.066	0.195	0.327
N05	R31	Unspecified nephritic syndrome	Unspecified haematuria	66	107	0.881	1.101	1.368	0.287	0.344	0.405	0.942	1.391	1.956	0.259	0.355	0.455	0.751	1.000	1.302	0.270	0.339	0.410	-0.986	-0.386	0.137
L98	M31	Other disorders of skin and subcutaneous tissue, not elsewhere classified	Other necrotizing vasculopathies	130	80	0.598	0.736	0.898	0.315	0.369	0.425	0.562	0.731	0.930	0.303	0.370	0.441	0.533	0.744	0.999	0.283	0.366	0.456	-0.267	0.013	0.314
S09	H72	Other and unspecified injuries of head	Perforation of tympanic membrane	191	404	2.059	2.366	2.710	0.560	0.604	0.646	1.629	2.054	2.542	0.522	0.598	0.669	2.180	2.588	3.072	0.555	0.606	0.659	-0.085	0.536	1.173
B22	D64	Human immunodeficiency virus [HIV] disease resulting in other specified diseases	Other anaemias	24	39	1.243	1.895	2.840	0.461	0.596	0.720	1.400	2.801	5.007	0.389	0.629	0.833	1.041	1.725	2.747	0.433	0.584	0.725	-3.222	-1.059	0.540
S02	T42	Fracture of skull and facial bones	Poisoning by antiepileptic, sedative-hypnotic and antiparkinsonism drugs	433	863	1.216	1.327	1.444	0.555	0.584	0.613	0.934	1.076	1.231	0.479	0.526	0.571	1.372	1.538	1.716	0.583	0.620	0.655	0.241	0.462	0.694
F06	F10	Other mental disorders due to brain damage and dysfunction and to physical disease	Mental and behavioural disorders due to use of alcohol	114	173	0.628	0.748	0.882	0.168	0.197	0.227	0.617	0.814	1.053	0.165	0.211	0.262	0.570	0.715	0.874	0.155	0.188	0.225	-0.371	-0.102	0.150
I48	I35	Atrial fibrillation and flutter	Nonrheumatic aortic valve disorders	6417	7475	0.952	0.976	1.000	0.495	0.503	0.512	0.967	1.003	1.040	0.490	0.502	0.514	0.926	0.958	0.992	0.493	0.505	0.516	-0.094	-0.045	0.005
R18	C10	Ascites	Malignant neoplasm of oropharynx	30	51	0.993	1.419	1.971	0.637	0.758	0.860	0.933	1.728	2.949	0.631	0.817	0.948	0.856	1.303	1.913	0.586	0.735	0.855	-1.643	-0.418	0.517
J06	R00	Acute upper respiratory infections of multiple and unspecified sites	Abnormalities of heart beat	92	72	0.407	0.519	0.644	0.283	0.341	0.403	0.372	0.509	0.672	0.283	0.363	0.446	0.374	0.529	0.718	0.237	0.316	0.400	-0.196	0.020	0.245
K29	F32	Gastritis and duodenitis	Depressive episode	2900	1899	1.085	1.132	1.183	0.614	0.630	0.645	1.046	1.103	1.164	0.596	0.616	0.634	1.077	1.156	1.240	0.628	0.653	0.677	-0.045	0.053	0.157
I13	T85	Hypertensive heart and renal disease	Complications of other internal prosthetic devices, implants and grafts	15	42	1.383	2.180	3.340	0.410	0.542	0.674	0.927	1.888	3.395	0.275	0.463	0.662	1.385	2.407	4.130	0.429	0.598	0.754	-1.137	0.523	2.311
T48	F19	Poisoning by agents primarily acting on smooth and skeletal muscles and the respiratory system	Mental and behavioural disorders due to multiple drug use and use of other psychoactive substances	24	36	5.908	10.574	20.424	0.410	0.540	0.669	4.456	9.969	26.382	0.361	0.553	0.737	5.389	11.228	25.954	0.362	0.530	0.691	-13.688	1.205	15.153
G56	M06	Mononeuropathies of upper limb	Other rheumatoid arthritis	1618	573	0.915	0.977	1.041	0.581	0.603	0.625	0.880	0.947	1.020	0.572	0.598	0.623	0.908	1.034	1.167	0.574	0.620	0.662	-0.056	0.087	0.236
R63	R10	Symptoms and signs concerning food and fluid intake	Abdominal and pelvic pain	1860	1157	0.494	0.520	0.548	0.236	0.246	0.257	0.481	0.512	0.545	0.235	0.249	0.263	0.464	0.505	0.548	0.226	0.243	0.261	-0.060	-0.007	0.047
I63	G64	Cerebral infarction	Other disorders of peripheral nervous system	99	163	0.918	1.120	1.349	0.516	0.580	0.644	0.753	1.020	1.354	0.441	0.541	0.638	0.925	1.192	1.508	0.527	0.609	0.689	-0.243	0.172	0.579
I85	A04	Oesophageal varices	Other bacterial intestinal infections	80	133	1.607	2.022	2.506	0.641	0.716	0.783	1.564	2.213	3.022	0.640	0.753	0.855	1.438	1.920	2.534	0.603	0.697	0.780	-1.199	-0.288	0.586
D69	R16	Purpura and other haemorrhagic conditions	Hepatomegaly and splenomegaly, not elsewhere classified	71	82	2.570	3.475	4.648	0.463	0.548	0.627	2.307	3.507	5.276	0.428	0.548	0.660	2.329	3.439	5.017	0.438	0.548	0.657	-1.966	-0.073	1.761
C78	D12	Secondary malignant neoplasm of respiratory and digestive organs	Benign neoplasm of colon, rectum, anus and anal canal	277	376	0.114	0.128	0.142	0.130	0.145	0.159	0.101	0.119	0.140	0.119	0.140	0.162	0.117	0.136	0.156	0.130	0.149	0.168	-0.012	0.016	0.044
C61	D63	Malignant neoplasm of prostate	Anaemia in chronic diseases classified elsewhere	NA	4566	NA	NA	NA	NA	NA	NA	NA	NA	NA	NA	NA	NA	3.679	3.929	4.199	0.931	0.941	0.950	NA	NA	NA
R25	G82	Abnormal involuntary movements	Paraplegia and tetraplegia	111	144	1.470	1.815	2.221	0.287	0.334	0.381	1.575	2.152	2.897	0.276	0.348	0.423	1.241	1.617	2.084	0.267	0.324	0.385	-1.351	-0.529	0.190
G40	E63	Epilepsy	Other nutritional deficiencies	71	84	1.092	1.418	1.822	0.564	0.653	0.734	0.878	1.270	1.771	0.515	0.640	0.750	1.105	1.584	2.203	0.549	0.668	0.774	-0.346	0.312	1.026
S70	L89	Superficial injury of hip and thigh	Decubitus ulcer	1602	771	1.081	1.151	1.223	0.727	0.748	0.769	1.046	1.128	1.217	0.734	0.760	0.785	1.057	1.181	1.312	0.688	0.725	0.762	-0.099	0.053	0.210
F10	J81	Mental and behavioural disorders due to use of alcohol	Pulmonary oedema	309	779	0.998	1.095	1.204	0.799	0.829	0.856	1.023	1.219	1.432	0.766	0.824	0.874	0.939	1.050	1.172	0.797	0.831	0.863	-0.404	-0.169	0.063
N63	I85	Unspecified lump in breast	Oesophageal varices	56	18	0.502	0.735	1.025	0.558	0.684	0.798	0.448	0.678	0.972	0.546	0.685	0.808	0.453	1.047	1.880	0.406	0.679	0.896	-0.277	0.367	1.212
S80	S23	Superficial injury of lower leg	Dislocation, sprain and strain of joints and ligaments of thorax	1409	1670	1.010	1.066	1.128	0.660	0.679	0.699	0.945	1.027	1.112	0.662	0.690	0.718	1.023	1.103	1.187	0.644	0.671	0.697	-0.043	0.077	0.191
L73	A49	Other follicular disorders	Bacterial infection of unspecified site	120	114	1.130	1.393	1.692	0.523	0.593	0.661	1.000	1.330	1.744	0.487	0.581	0.674	1.078	1.456	1.906	0.508	0.605	0.701	-0.412	0.122	0.668
F33	A04	Recurrent depressive disorder	Other bacterial intestinal infections	340	148	0.930	1.070	1.227	0.582	0.632	0.679	0.883	1.042	1.225	0.569	0.627	0.683	0.864	1.109	1.388	0.557	0.644	0.723	-0.238	0.065	0.384
K08	G80	Other disorders of teeth and supporting structures	Cerebral palsy	24	36	0.624	0.952	1.370	0.208	0.293	0.384	0.493	0.924	1.522	0.169	0.285	0.415	0.566	0.969	1.520	0.191	0.296	0.417	-0.631	0.048	0.689
N30	A54	Cystitis	Gonococcal infection	73	42	0.794	1.075	1.407	0.640	0.744	0.833	0.804	1.186	1.688	0.590	0.722	0.835	0.593	0.934	1.393	0.629	0.783	0.902	-0.830	-0.247	0.314
D34	C73	Benign neoplasm of thyroid gland	Malignant neoplasm of thyroid gland	121	51	12.329	19.362	32.361	0.654	0.739	0.814	10.997	18.463	34.283	0.627	0.725	0.813	11.235	21.299	45.316	0.634	0.782	0.900	-13.682	2.694	25.273
F41	K52	Other anxiety disorders	Other noninfective gastroenteritis and colitis	462	197	0.600	0.672	0.751	0.329	0.359	0.390	0.590	0.679	0.775	0.329	0.365	0.402	0.524	0.642	0.779	0.295	0.346	0.402	-0.187	-0.037	0.122
R49	J02	Voice disturbances	Acute pharyngitis	74	59	0.775	1.014	1.302	0.376	0.455	0.535	0.674	0.957	1.315	0.343	0.444	0.547	0.728	1.091	1.547	0.355	0.469	0.588	-0.347	0.126	0.645
N21	R39	Calculus of lower urinary tract	Other symptoms and signs involving the urinary system	85	1137	1.291	1.413	1.546	0.530	0.559	0.590	1.425	1.981	2.673	0.463	0.575	0.685	1.281	1.410	1.549	0.529	0.558	0.590	-1.263	-0.571	0.005
R57	D62	Shock, not elsewhere classified	Acute posthaemorrhagic anaemia	32	41	0.224	0.319	0.433	0.153	0.210	0.273	0.188	0.310	0.470	0.137	0.215	0.310	0.206	0.324	0.476	0.136	0.205	0.286	-0.168	0.015	0.199
K76	T65	Other diseases of liver	Toxic effect of other and unspecified substances	50	65	0.445	0.593	0.767	0.283	0.353	0.426	0.373	0.573	0.816	0.252	0.354	0.462	0.414	0.608	0.846	0.259	0.351	0.450	-0.254	0.035	0.328
Q99	Q93	Other chromosome abnormalities, not elsewhere classified	Monosomies and deletions from the autosomes, not elsewhere classified	101	70	41.249	87.045	262.896	0.519	0.600	0.679	37.199	88.585	359.343	0.516	0.623	0.723	33.783	85.406	659.200	0.443	0.569	0.689	-264.099	-2.776	496.377
F10	R13	Mental and behavioural disorders due to use of alcohol	Dysphagia	803	2245	1.043	1.102	1.165	0.779	0.797	0.814	0.918	1.023	1.128	0.748	0.784	0.817	1.076	1.149	1.231	0.781	0.801	0.822	-0.002	0.127	0.259
R05	J11	Cough	Influenza, virus not identified	213	158	0.658	0.774	0.899	0.351	0.395	0.440	0.639	0.789	0.958	0.341	0.398	0.458	0.592	0.752	0.935	0.325	0.390	0.458	-0.261	-0.037	0.193
L51	R21	Erythema multiforme	Rash and other nonspecific skin eruption	23	33	1.241	1.963	2.952	0.288	0.397	0.515	0.960	1.850	3.181	0.211	0.354	0.506	1.155	2.069	3.483	0.293	0.442	0.602	-1.259	0.221	1.783
H16	H33	Keratitis	Retinal detachments and breaks	101	118	0.675	0.832	1.006	0.337	0.394	0.451	0.631	0.860	1.124	0.297	0.375	0.457	0.610	0.806	1.039	0.334	0.411	0.490	-0.376	-0.052	0.257
R47	G93	Speech disturbances, not elsewhere classified	Other disorders of brain	26	28	1.050	1.660	2.501	0.316	0.437	0.559	0.948	1.851	3.234	0.287	0.464	0.648	0.837	1.526	2.528	0.269	0.417	0.574	-1.746	-0.321	0.907
N99	Q54	Postprocedural disorders of genitourinary system, not elsewhere classified	Hypospadias	NA	70	NA	NA	NA	NA	NA	NA	NA	NA	NA	NA	NA	NA	1.498	2.429	3.969	0.112	0.157	0.208	NA	NA	NA
L88	L97	Pyoderma gangrenosum	Ulcer of lower limb, not elsewhere classified	48	49	3.323	4.912	7.215	0.297	0.378	0.462	2.783	4.644	7.617	0.244	0.346	0.454	3.089	5.215	8.656	0.299	0.419	0.545	-2.815	0.549	4.302
K91	N19	Postprocedural disorders of digestive system, not elsewhere classified	Unspecified renal failure	136	152	1.135	1.377	1.643	0.521	0.585	0.645	1.203	1.588	2.054	0.509	0.600	0.686	0.965	1.237	1.556	0.489	0.573	0.653	-0.885	-0.351	0.144
D68	I34	Other coagulation defects	Nonrheumatic mitral valve disorders	135	92	0.830	1.023	1.237	0.244	0.287	0.332	0.796	1.043	1.329	0.241	0.297	0.356	0.731	0.990	1.310	0.211	0.273	0.339	-0.428	-0.053	0.332
J00	G96	Acute nasopharyngitis [common cold]	Other disorders of central nervous system	132	160	1.165	1.409	1.687	0.740	0.802	0.856	0.987	1.293	1.672	0.689	0.775	0.853	1.186	1.527	1.928	0.747	0.826	0.890	-0.251	0.233	0.715
A41	E87	Other septicaemia	Other disorders of fluid, electrolyte and acid-base balance	2354	2331	0.679	0.709	0.739	0.417	0.430	0.443	0.601	0.637	0.675	0.394	0.411	0.429	0.757	0.806	0.856	0.431	0.450	0.470	0.107	0.169	0.231
F20	T79	Schizophrenia	Certain early complications of trauma, not elsewhere classified	40	89	1.179	1.565	2.064	0.558	0.653	0.744	0.975	1.583	2.406	0.475	0.641	0.788	1.104	1.559	2.152	0.550	0.659	0.764	-0.928	-0.021	0.781
F45	S80	Somatoform disorders	Superficial injury of lower leg	440	170	0.571	0.644	0.721	0.312	0.342	0.374	0.590	0.679	0.775	0.315	0.352	0.390	0.427	0.530	0.644	0.268	0.320	0.376	-0.286	-0.150	-0.005
L84	A41	Corns and callosities	Other septicaemia	105	107	1.078	1.341	1.640	0.686	0.758	0.826	0.975	1.331	1.756	0.698	0.798	0.881	1.002	1.348	1.771	0.621	0.725	0.817	-0.511	0.014	0.544
K05	T90	Gingivitis and periodontal diseases	Sequelae of injuries of head	35	50	1.106	1.597	2.224	0.442	0.556	0.660	1.070	1.922	3.140	0.388	0.557	0.725	0.925	1.443	2.147	0.420	0.554	0.683	-1.752	-0.477	0.549
J18	A49	Pneumonia, organism unspecified	Bacterial infection of unspecified site	4080	5259	1.047	1.081	1.115	0.636	0.647	0.658	1.019	1.068	1.120	0.639	0.656	0.672	1.051	1.096	1.143	0.626	0.641	0.656	-0.042	0.028	0.093
K31	D13	Other diseases of stomach and duodenum	Benign neoplasm of other and ill-defined parts of digestive system	108	111	2.556	3.268	4.150	0.370	0.430	0.491	2.338	3.254	4.441	0.329	0.410	0.494	2.333	3.281	4.584	0.366	0.453	0.539	-1.392	0.030	1.576
L89	I74	Decubitus ulcer	Arterial embolism and thrombosis	68	54	0.376	0.493	0.630	0.209	0.262	0.321	0.345	0.493	0.679	0.210	0.284	0.365	0.328	0.490	0.697	0.167	0.239	0.317	-0.237	-0.004	0.242
K08	J96	Other disorders of teeth and supporting structures	Respiratory failure, not elsewhere classified	542	735	1.156	1.260	1.369	0.715	0.744	0.773	1.062	1.210	1.379	0.677	0.724	0.768	1.172	1.313	1.467	0.723	0.761	0.798	-0.109	0.104	0.314
J15	B02	Bacterial pneumonia, not elsewhere classified	Zoster [herpes zoster]	265	244	0.480	0.549	0.623	0.301	0.334	0.368	0.430	0.517	0.613	0.283	0.326	0.372	0.484	0.588	0.706	0.295	0.343	0.393	-0.069	0.072	0.218
N10	N11	Acute tubulo-interstitial nephritis	Chronic tubulo-interstitial nephritis	803	267	17.941	21.800	26.820	0.741	0.773	0.804	16.950	21.295	27.462	0.740	0.777	0.813	16.486	22.480	31.423	0.698	0.762	0.821	-7.010	1.176	10.894
D63	Q61	Anaemia in chronic diseases classified elsewhere	Cystic kidney disease	23	35	0.248	0.373	0.529	0.190	0.268	0.355	0.209	0.390	0.640	0.135	0.236	0.362	0.219	0.360	0.546	0.189	0.288	0.403	-0.303	-0.030	0.210
R31	D30	Unspecified haematuria	Benign neoplasm of urinary organs	1814	6212	4.461	4.663	4.875	0.656	0.668	0.680	4.911	5.352	5.813	0.649	0.675	0.700	4.325	4.549	4.798	0.653	0.666	0.680	-1.322	-0.798	-0.301
L97	F13	Ulcer of lower limb, not elsewhere classified	Mental and behavioural disorders due to use of sedatives or hypnotics	26	27	0.675	1.042	1.538	0.237	0.333	0.440	0.533	0.941	1.526	0.223	0.352	0.489	0.625	1.210	2.087	0.180	0.314	0.462	-0.503	0.268	1.158
F07	R52	Personality and behavioural disorders due to brain disease, damage and dysfunction	Pain, not elsewhere classified	231	208	1.137	1.318	1.514	0.657	0.709	0.758	1.066	1.304	1.558	0.636	0.704	0.771	1.067	1.319	1.618	0.642	0.716	0.783	-0.334	0.017	0.391
I69	R41	Sequelae of cerebrovascular disease	Other symptoms and signs involving cognitive functions and awareness	1345	1420	0.893	0.947	1.001	0.573	0.593	0.612	0.845	0.915	0.989	0.547	0.574	0.602	0.903	0.982	1.060	0.584	0.611	0.639	-0.041	0.066	0.169
K20	R52	Oesophagitis	Pain, not elsewhere classified	1530	1807	0.992	1.043	1.096	0.721	0.739	0.757	0.977	1.053	1.128	0.686	0.713	0.739	0.973	1.047	1.121	0.738	0.763	0.787	-0.110	-0.005	0.100
J13	R99	Pneumonia due to Streptococcus pneumoniae	Other ill-defined and unspecified causes of mortality	254	302	0.953	1.084	1.229	0.979	0.991	0.998	0.937	1.127	1.346	0.977	0.993	0.998	0.885	1.054	1.244	0.973	0.991	0.998	-0.347	-0.074	0.191
R39	M41	Other symptoms and signs involving the urinary system	Scoliosis	89	140	0.356	0.436	0.523	0.253	0.297	0.343	0.364	0.504	0.665	0.207	0.272	0.344	0.307	0.394	0.493	0.256	0.314	0.374	-0.289	-0.109	0.055
S22	F13	Fracture of rib(s), sternum and thoracic spine	Mental and behavioural disorders due to use of sedatives or hypnotics	89	121	1.142	1.432	1.764	0.434	0.501	0.569	0.993	1.383	1.860	0.424	0.527	0.628	1.092	1.475	1.947	0.398	0.483	0.570	-0.501	0.089	0.684
D68	D75	Other coagulation defects	Other diseases of blood and blood-forming organs	108	62	2.097	2.726	3.536	0.369	0.439	0.506	2.139	3.006	4.189	0.362	0.448	0.537	1.588	2.372	3.446	0.320	0.424	0.530	-2.010	-0.627	0.692
R15	O86	Faecal incontinence	Other puerperal infections	20	NA	NA	NA	NA	NA	NA	NA	0.121	0.246	0.431	0.087	0.166	0.263	NA	NA	NA	NA	NA	NA	NA	NA	NA
E15	I73	Nondiabetic hypoglycaemic coma	Other peripheral vascular diseases	55	116	0.925	1.174	1.472	0.508	0.588	0.668	0.723	1.078	1.528	0.451	0.580	0.708	0.933	1.251	1.635	0.497	0.594	0.685	-0.342	0.172	0.667
I38	I48	Endocarditis, valve unspecified	Atrial fibrillation and flutter	134	248	0.781	0.902	1.032	0.295	0.332	0.370	0.764	0.983	1.226	0.272	0.335	0.401	0.762	0.911	1.079	0.285	0.331	0.378	-0.359	-0.072	0.198
S89	L98	Other and unspecified injuries of lower leg	Other disorders of skin and subcutaneous tissue, not elsewhere classified	109	99	1.875	2.367	2.966	0.401	0.464	0.529	1.688	2.311	3.088	0.367	0.452	0.536	1.729	2.424	3.330	0.386	0.480	0.573	-0.892	0.114	1.178
I89	I82	Other noninfective disorders of lymphatic vessels and lymph nodes	Other venous embolism and thrombosis	89	53	1.345	1.767	2.318	0.360	0.434	0.512	1.312	1.853	2.621	0.334	0.425	0.523	1.077	1.641	2.378	0.332	0.446	0.568	-1.086	-0.213	0.669
B16	I80	Acute hepatitis B	Phlebitis and thrombophlebitis	40	59	0.992	1.360	1.839	0.434	0.535	0.636	0.883	1.446	2.182	0.388	0.542	0.691	0.879	1.316	1.925	0.407	0.532	0.656	-0.922	-0.117	0.641
J81	I48	Pulmonary oedema	Atrial fibrillation and flutter	1299	1318	0.501	0.529	0.559	0.345	0.360	0.376	0.523	0.566	0.608	0.344	0.367	0.389	0.460	0.497	0.534	0.333	0.354	0.375	-0.124	-0.069	-0.014
I73	I23	Other peripheral vascular diseases	Certain current complications following acute myocardial infarction	29	43	0.761	1.096	1.540	0.475	0.601	0.720	0.662	1.223	2.005	0.435	0.631	0.804	0.646	1.025	1.552	0.436	0.586	0.728	-1.025	-0.194	0.517
K63	R57	Other diseases of intestine	Shock, not elsewhere classified	81	98	1.072	1.362	1.700	0.654	0.737	0.812	1.073	1.538	2.142	0.632	0.748	0.852	0.915	1.246	1.651	0.622	0.728	0.821	-0.942	-0.288	0.300
K05	N05	Gingivitis and periodontal diseases	Unspecified nephritic syndrome	19	28	0.941	1.540	2.351	0.223	0.321	0.430	0.757	1.532	2.683	0.219	0.380	0.561	0.830	1.527	2.650	0.178	0.288	0.416	-1.268	0.011	1.264
K59	C01	Other functional intestinal disorders	Malignant neoplasm of base of tongue	11	18	0.233	0.425	0.673	0.126	0.212	0.311	0.169	0.427	0.824	0.116	0.269	0.461	0.203	0.418	0.715	0.097	0.188	0.298	-0.423	-0.011	0.351
M48	G82	Other spondylopathies	Paraplegia and tetraplegia	291	389	2.133	2.437	2.766	0.679	0.721	0.761	2.031	2.471	3.009	0.682	0.745	0.801	2.028	2.409	2.843	0.649	0.704	0.756	-0.703	-0.062	0.548
H36	H28	Retinal disorders in diseases classified elsewhere	Cataract and other disorders of lens in diseases classified elsewhere	234	326	21.610	29.022	39.954	0.674	0.720	0.765	20.507	29.737	45.819	0.586	0.658	0.725	19.517	28.584	45.128	0.717	0.774	0.828	-18.381	-1.050	16.417
L92	L03	Granulomatous disorders of skin and subcutaneous tissue	Cellulitis	37	42	0.446	0.631	0.853	0.245	0.326	0.411	0.413	0.684	1.039	0.206	0.314	0.434	0.376	0.592	0.859	0.231	0.334	0.449	-0.496	-0.091	0.268
C17	K80	Malignant neoplasm of small intestine	Cholelithiasis	22	20	0.160	0.255	0.380	0.124	0.188	0.265	0.132	0.240	0.386	0.105	0.184	0.280	0.137	0.272	0.463	0.102	0.192	0.304	-0.150	0.033	0.231
K43	F11	Ventral hernia	Mental and behavioural disorders due to use of opioids	76	61	0.915	1.203	1.552	0.392	0.473	0.554	0.933	1.356	1.915	0.379	0.487	0.595	0.727	1.064	1.499	0.348	0.458	0.570	-0.900	-0.292	0.288
B18	B20	Chronic viral hepatitis	Human immunodeficiency virus [HIV] disease resulting in infectious and parasitic diseases	60	133	5.345	7.453	10.387	0.406	0.474	0.545	5.388	8.904	14.993	0.357	0.480	0.603	4.656	6.918	10.345	0.390	0.472	0.552	-8.009	-1.960	2.742
D22	I78	Melanocytic naevi	Diseases of capillaries	138	56	0.799	1.005	1.243	0.367	0.433	0.497	0.724	0.947	1.198	0.374	0.451	0.526	0.764	1.169	1.698	0.284	0.389	0.503	-0.242	0.223	0.785
E16	K86	Other disorders of pancreatic internal secretion	Other diseases of pancreas	117	302	1.599	1.876	2.190	0.239	0.269	0.301	1.202	1.595	2.081	0.231	0.287	0.348	1.681	2.038	2.457	0.228	0.262	0.300	-0.143	0.439	0.995
L97	M34	Ulcer of lower limb, not elsewhere classified	Systemic sclerosis	18	10	0.436	0.803	1.326	0.137	0.233	0.344	0.376	0.771	1.352	0.113	0.214	0.335	0.302	0.853	1.861	0.109	0.283	0.500	-0.633	0.088	1.072
B35	N18	Dermatophytosis	Chronic renal failure	50	113	0.939	1.206	1.525	0.476	0.560	0.639	0.742	1.155	1.670	0.451	0.599	0.732	0.921	1.244	1.646	0.450	0.544	0.639	-0.480	0.089	0.640
P07	E64	Disorders related to short gestation and low birth weight, not elsewhere classified	Sequelae of malnutrition and other nutritional deficiencies	108	126	1.014	1.245	1.514	0.946	0.977	0.995	0.906	1.227	1.618	0.940	0.979	0.996	0.961	1.263	1.633	0.935	0.976	0.996	-0.438	0.039	0.514
F05	C77	Delirium, not induced by alcohol and other psychoactive substances	Secondary and unspecified malignant neoplasm of lymph nodes	44	62	0.281	0.377	0.487	0.164	0.214	0.267	0.217	0.339	0.482	0.147	0.219	0.299	0.279	0.413	0.574	0.148	0.209	0.276	-0.114	0.075	0.266
K31	I85	Other diseases of stomach and duodenum	Oesophageal varices	13	50	0.793	1.200	1.737	0.278	0.374	0.482	0.477	0.996	1.787	0.207	0.378	0.566	0.815	1.306	1.977	0.264	0.372	0.492	-0.553	0.302	1.093
S51	T48	Open wound of forearm	Poisoning by agents primarily acting on smooth and skeletal muscles and the respiratory system	76	87	1.197	1.549	1.969	0.497	0.581	0.663	1.081	1.557	2.162	0.430	0.546	0.658	1.077	1.541	2.133	0.505	0.617	0.725	-0.741	-0.010	0.730
K85	C25	Acute pancreatitis	Malignant neoplasm of pancreas	299	413	2.625	2.994	3.411	0.793	0.829	0.864	2.484	3.024	3.660	0.760	0.817	0.869	2.506	2.984	3.547	0.792	0.839	0.881	-0.806	-0.041	0.724
H36	E72	Retinal disorders in diseases classified elsewhere	Other disorders of amino-acid metabolism	32	43	2.243	3.460	5.234	0.452	0.571	0.688	1.995	3.710	6.546	0.369	0.543	0.713	1.891	3.281	5.521	0.437	0.596	0.739	-3.356	-0.426	2.115
J96	F29	Respiratory failure, not elsewhere classified	Unspecified nonorganic psychosis	22	17	0.330	0.543	0.825	0.153	0.237	0.331	0.282	0.532	0.892	0.133	0.234	0.359	0.272	0.551	0.972	0.126	0.238	0.377	-0.392	0.020	0.472
I22	I24	Subsequent myocardial infarction	Other acute ischaemic heart diseases	22	63	1.344	1.927	2.714	0.547	0.667	0.775	0.954	1.835	3.073	0.446	0.655	0.833	1.299	1.993	2.992	0.537	0.673	0.797	-1.161	0.168	1.380
H26	H35	Other cataract	Other retinal disorders	4183	2074	0.730	0.758	0.786	0.359	0.369	0.379	0.689	0.721	0.754	0.354	0.366	0.379	0.733	0.781	0.830	0.357	0.375	0.393	0.002	0.060	0.119
I66	H36	Occlusion and stenosis of cerebral arteries, not resulting in cerebral infarction	Retinal disorders in diseases classified elsewhere	29	33	0.917	1.400	2.022	0.413	0.544	0.667	0.822	1.536	2.578	0.357	0.544	0.720	0.769	1.307	2.046	0.384	0.545	0.700	-1.322	-0.232	0.723
M08	R50	Juvenile arthritis	Fever of other and unknown origin	136	83	0.571	0.700	0.851	0.323	0.377	0.434	0.553	0.717	0.912	0.336	0.407	0.483	0.486	0.663	0.884	0.263	0.338	0.422	-0.300	-0.054	0.206
H44	H31	Disorders of globe	Other disorders of choroid	26	25	2.551	4.328	7.361	0.374	0.505	0.640	2.183	4.457	9.007	0.307	0.480	0.660	2.076	4.182	8.364	0.348	0.536	0.721	-4.846	-0.234	3.934
I80	R76	Phlebitis and thrombophlebitis	Other abnormal immunological findings in serum	143	72	3.133	4.012	5.168	0.725	0.797	0.860	3.281	4.463	6.121	0.723	0.809	0.884	2.253	3.366	4.948	0.652	0.776	0.875	-3.068	-1.077	0.793
C13	R13	Malignant neoplasm of hypopharynx	Dysphagia	84	308	4.363	5.383	6.603	0.657	0.712	0.764	4.433	6.325	8.890	0.599	0.715	0.818	4.417	5.643	7.285	0.650	0.712	0.767	-3.350	-0.657	1.727
T43	T31	Poisoning by psychotropic drugs, not elsewhere classified	Burns classified according to extent of body surface involved	70	48	1.391	1.893	2.515	0.543	0.642	0.737	1.519	2.262	3.315	0.565	0.698	0.814	1.018	1.562	2.305	0.446	0.585	0.719	-1.794	-0.704	0.309
N23	N30	Unspecified renal colic	Cystitis	89	69	1.063	1.361	1.719	0.374	0.446	0.518	0.941	1.268	1.669	0.308	0.390	0.475	0.987	1.444	2.048	0.432	0.555	0.668	-0.413	0.180	0.825
E86	F33	Volume depletion	Recurrent depressive disorder	1962	795	0.874	0.927	0.981	0.475	0.494	0.512	0.828	0.886	0.948	0.483	0.505	0.527	0.913	1.015	1.128	0.435	0.468	0.501	0.009	0.129	0.254
J41	R99	Simple and mucopurulent chronic bronchitis	Other ill-defined and unspecified causes of mortality	546	607	1.369	1.501	1.638	0.989	0.996	0.999	1.500	1.708	1.942	0.989	0.997	0.999	1.199	1.359	1.527	0.987	0.996	0.999	-0.629	-0.348	-0.087
J41	J93	Simple and mucopurulent chronic bronchitis	Pneumothorax	71	103	1.098	1.403	1.769	0.483	0.562	0.642	0.992	1.442	2.010	0.474	0.597	0.711	1.014	1.377	1.831	0.445	0.542	0.641	-0.718	-0.055	0.547
M79	M35	Other soft tissue disorders, not elsewhere classified	Other systemic involvement of connective tissue	3923	1043	1.057	1.104	1.153	0.497	0.511	0.525	1.085	1.138	1.196	0.483	0.499	0.515	0.861	0.945	1.035	0.527	0.559	0.589	-0.296	-0.193	-0.087
M15	R52	Polyarthrosis	Pain, not elsewhere classified	1743	417	1.092	1.169	1.248	0.626	0.649	0.672	1.049	1.130	1.215	0.625	0.650	0.676	0.917	1.050	1.196	0.593	0.645	0.695	-0.236	-0.079	0.088
F31	T36	Bipolar affective disorder	Poisoning by systemic antibiotics	96	33	2.026	2.779	3.761	0.189	0.236	0.288	1.960	2.828	3.991	0.181	0.236	0.296	1.506	2.591	4.193	0.149	0.236	0.337	-1.750	-0.237	1.455
H31	H35	Other disorders of choroid	Other retinal disorders	127	112	1.567	1.928	2.345	0.388	0.445	0.506	1.410	1.843	2.375	0.353	0.431	0.508	1.480	2.006	2.662	0.378	0.464	0.551	-0.559	0.165	0.926
I45	I42	Other conduction disorders	Cardiomyopathy	127	329	1.163	1.349	1.555	0.459	0.505	0.550	1.020	1.344	1.714	0.402	0.486	0.568	1.139	1.360	1.609	0.460	0.514	0.567	-0.417	0.017	0.407
K31	R73	Other diseases of stomach and duodenum	Elevated blood glucose level	31	51	0.879	1.258	1.741	0.436	0.548	0.663	0.709	1.251	2.008	0.325	0.484	0.652	0.808	1.256	1.876	0.456	0.597	0.733	-0.788	0.006	0.770
E25	I34	Adrenogenital disorders	Nonrheumatic mitral valve disorders	6	16	0.288	0.571	0.978	0.117	0.213	0.331	0.184	0.517	1.073	0.083	0.223	0.409	0.258	0.604	1.140	0.097	0.205	0.347	-0.478	0.089	0.641
O10	I48	Pre-existing hypertension complicating pregnancy, childbirth and the puerperium	Atrial fibrillation and flutter	76	NA	NA	NA	NA	NA	NA	NA	1.010	1.479	2.155	0.436	0.553	0.668	NA	NA	NA	NA	NA	NA	NA	NA	NA
F92	G40	Mixed disorders of conduct and emotions	Epilepsy	36	24	0.570	0.858	1.223	0.289	0.393	0.503	0.540	0.927	1.435	0.258	0.391	0.531	0.435	0.773	1.235	0.250	0.396	0.552	-0.719	-0.157	0.418
K59	K58	Other functional intestinal disorders	Irritable bowel syndrome	4759	1788	1.688	1.756	1.829	0.465	0.477	0.489	1.635	1.715	1.797	0.463	0.477	0.491	1.645	1.775	1.911	0.455	0.478	0.501	-0.094	0.059	0.215
K07	K12	Dentofacial anomalies [including malocclusion]	Stomatitis and related lesions	276	176	1.687	1.975	2.295	0.622	0.673	0.722	1.645	2.009	2.439	0.624	0.688	0.749	1.501	1.910	2.390	0.572	0.652	0.728	-0.686	-0.098	0.488
C54	T66	Malignant neoplasm of corpus uteri	Unspecified effects of radiation	135	NA	NA	NA	NA	NA	NA	NA	4.028	6.116	9.701	0.768	0.854	0.922	NA	NA	NA	NA	NA	NA	NA	NA	NA
O04	L57	Medical abortion	Skin changes due to chronic exposure to nonionizing radiation	762	NA	NA	NA	NA	NA	NA	NA	1.022	1.155	1.295	0.896	0.923	0.946	NA	NA	NA	NA	NA	NA	NA	NA	NA
J06	G41	Acute upper respiratory infections of multiple and unspecified sites	Status epilepticus	38	51	0.713	1.005	1.362	0.342	0.435	0.531	0.575	0.925	1.420	0.293	0.422	0.558	0.688	1.068	1.568	0.322	0.445	0.573	-0.435	0.135	0.723
C83	I89	Diffuse non-Hodgkin's lymphoma	Other noninfective disorders of lymphatic vessels and lymph nodes	34	43	0.755	1.087	1.506	0.454	0.570	0.688	0.596	0.980	1.507	0.399	0.558	0.715	0.733	1.208	1.859	0.427	0.585	0.736	-0.429	0.225	0.935
K28	A04	Gastrojejunal ulcer	Other bacterial intestinal infections	47	35	1.019	1.449	2.013	0.488	0.605	0.714	0.970	1.542	2.356	0.485	0.637	0.776	0.797	1.330	2.106	0.407	0.570	0.724	-1.135	-0.208	0.676
L89	M86	Decubitus ulcer	Osteomyelitis	213	280	3.843	4.576	5.445	0.486	0.530	0.575	3.260	4.165	5.348	0.480	0.550	0.615	3.958	4.980	6.288	0.457	0.516	0.576	-0.713	0.823	2.326
S03	F05	Dislocation, sprain and strain of joints and ligaments of head	Delirium, not induced by alcohol and other psychoactive substances	55	52	0.865	1.175	1.567	0.748	0.844	0.919	0.883	1.364	2.033	0.690	0.828	0.931	0.689	1.033	1.495	0.739	0.861	0.948	-1.045	-0.329	0.295
I47	H82	Paroxysmal tachycardia	Vertiginous syndromes in diseases classified elsewhere	77	42	0.798	1.079	1.400	0.589	0.688	0.780	0.818	1.185	1.630	0.604	0.726	0.832	0.587	0.930	1.377	0.484	0.636	0.775	-0.788	-0.249	0.300
H54	E89	Blindness and low vision	Postprocedural endocrine and metabolic disorders, not elsewhere classified	48	28	0.906	1.325	1.850	0.391	0.503	0.614	0.787	1.231	1.816	0.363	0.495	0.624	0.820	1.533	2.628	0.338	0.524	0.703	-0.556	0.300	1.409
K43	C21	Ventral hernia	Malignant neoplasm of anus and anal canal	33	14	0.559	0.881	1.318	0.218	0.312	0.418	0.520	0.902	1.447	0.208	0.324	0.458	0.381	0.833	1.520	0.152	0.292	0.457	-0.714	-0.065	0.658
K02	T40	Dental caries	Poisoning by narcotics and psychodysleptics [hallucinogens]	96	163	1.242	1.514	1.831	0.387	0.442	0.498	1.221	1.685	2.260	0.355	0.447	0.538	1.111	1.428	1.807	0.371	0.440	0.510	-0.900	-0.255	0.322
I05	R99	Rheumatic mitral valve diseases	Other ill-defined and unspecified causes of mortality	136	80	1.199	1.483	1.826	0.945	0.978	0.995	1.168	1.535	1.997	0.943	0.980	0.997	0.990	1.366	1.829	0.924	0.976	0.995	-0.732	-0.173	0.400
I77	I72	Other disorders of arteries and arterioles	Other aneurysm	22	40	1.776	2.829	4.346	0.351	0.470	0.587	1.344	2.680	4.988	0.310	0.490	0.672	1.681	2.939	4.874	0.313	0.458	0.601	-2.082	0.256	2.376
I27	D75	Other pulmonary heart diseases	Other diseases of blood and blood-forming organs	63	61	1.100	1.470	1.948	0.271	0.339	0.410	0.946	1.398	1.999	0.256	0.347	0.443	1.011	1.551	2.261	0.237	0.330	0.427	-0.598	0.152	0.951
R33	G99	Retention of urine	Other disorders of nervous system in diseases classified elsewhere	23	58	0.387	0.554	0.766	0.243	0.321	0.405	0.358	0.717	1.217	0.170	0.308	0.465	0.340	0.507	0.722	0.236	0.324	0.417	-0.714	-0.212	0.183
J40	J47	Bronchitis, not specified as acute or chronic	Bronchiectasis	59	31	2.163	3.143	4.544	0.542	0.656	0.765	1.998	3.123	4.825	0.505	0.643	0.772	1.745	3.163	5.544	0.500	0.686	0.847	-1.970	0.032	2.485
E56	F03	Other vitamin deficiencies	Unspecified dementia	107	50	1.050	1.360	1.736	0.550	0.639	0.721	0.928	1.242	1.631	0.551	0.654	0.748	0.996	1.540	2.288	0.458	0.609	0.746	-0.352	0.287	1.055
Q25	K00	Congenital malformations of great arteries	Disorders of tooth development and eruption	59	41	1.024	1.425	1.925	0.773	0.868	0.941	0.987	1.520	2.224	0.754	0.877	0.960	0.819	1.307	1.964	0.723	0.862	0.958	-0.994	-0.203	0.572
G43	G96	Migraine	Other disorders of central nervous system	775	310	1.391	1.534	1.688	0.654	0.687	0.718	1.363	1.535	1.719	0.649	0.687	0.724	1.255	1.499	1.764	0.626	0.686	0.744	-0.342	-0.035	0.280
I89	G47	Other noninfective disorders of lymphatic vessels and lymph nodes	Sleep disorders	209	213	0.869	1.009	1.164	0.592	0.644	0.695	1.072	1.333	1.651	0.631	0.705	0.772	0.681	0.835	1.000	0.526	0.596	0.665	-0.839	-0.498	-0.194
I70	L08	Atherosclerosis	Other local infections of skin and subcutaneous tissue	876	1332	1.231	1.316	1.404	0.540	0.561	0.583	1.131	1.257	1.387	0.541	0.576	0.610	1.256	1.369	1.488	0.524	0.552	0.580	-0.058	0.112	0.285
T36	T93	Poisoning by systemic antibiotics	Sequelae of injuries of lower limb	483	292	0.960	1.072	1.191	0.734	0.772	0.809	0.961	1.108	1.265	0.727	0.775	0.819	0.833	0.998	1.178	0.709	0.769	0.825	-0.337	-0.108	0.122
A08	E23	Viral and other specified intestinal infections	Hypofunction and other disorders of pituitary gland	103	87	1.115	1.406	1.745	0.532	0.609	0.684	1.085	1.489	1.991	0.517	0.620	0.719	0.954	1.323	1.785	0.487	0.597	0.703	-0.768	-0.160	0.422
T88	D61	Other complications of surgical and medical care, not elsewhere classified	Other aplastic anaemias	168	199	2.683	3.226	3.889	0.380	0.426	0.473	2.248	2.939	3.820	0.351	0.418	0.486	2.740	3.507	4.487	0.371	0.434	0.498	-0.576	0.562	1.752
K20	R63	Oesophagitis	Symptoms and signs concerning food and fluid intake	462	556	1.183	1.306	1.439	0.692	0.726	0.758	1.188	1.371	1.571	0.678	0.729	0.774	1.095	1.256	1.431	0.679	0.724	0.767	-0.368	-0.112	0.131
L95	M31	Vasculitis limited to skin, not elsewhere classified	Other necrotizing vasculopathies	126	100	4.772	6.263	8.244	0.479	0.544	0.611	4.191	5.946	8.419	0.453	0.538	0.626	4.481	6.653	9.992	0.451	0.553	0.651	-2.418	0.708	4.324
K61	C20	Abscess of anal and rectal regions	Malignant neoplasm of rectum	59	149	0.652	0.810	0.991	0.220	0.262	0.305	0.705	1.059	1.513	0.196	0.278	0.366	0.575	0.739	0.931	0.209	0.256	0.305	-0.788	-0.316	0.068
F31	F60	Bipolar affective disorder	Specific personality disorders	88	39	4.644	6.838	10.065	0.401	0.487	0.573	4.305	6.770	10.767	0.370	0.470	0.568	3.801	6.816	12.196	0.376	0.536	0.688	-4.528	0.020	5.484
J96	E24	Respiratory failure, not elsewhere classified	Cushing's syndrome	29	10	0.432	0.711	1.098	0.204	0.312	0.429	0.388	0.705	1.139	0.195	0.322	0.456	0.282	0.707	1.405	0.130	0.287	0.484	-0.554	0.007	0.692
G09	G40	Sequelae of inflammatory diseases of central nervous system	Epilepsy	35	35	1.814	2.737	4.110	0.290	0.385	0.486	1.527	2.658	4.422	0.257	0.386	0.526	1.609	2.838	4.765	0.252	0.383	0.522	-1.747	0.183	2.212
K31	K80	Other diseases of stomach and duodenum	Cholelithiasis	300	231	0.610	0.694	0.785	0.315	0.349	0.384	0.541	0.639	0.745	0.278	0.318	0.361	0.633	0.769	0.926	0.345	0.400	0.458	-0.038	0.129	0.313
C53	T81	Malignant neoplasm of cervix uteri	Complications of procedures, not elsewhere classified	798	NA	NA	NA	NA	NA	NA	NA	1.088	1.219	1.359	0.667	0.705	0.742	NA	NA	NA	NA	NA	NA	NA	NA	NA
K63	K92	Other diseases of intestine	Other diseases of digestive system	315	351	0.823	0.924	1.034	0.343	0.374	0.406	0.764	0.906	1.063	0.347	0.394	0.443	0.803	0.944	1.098	0.316	0.358	0.400	-0.173	0.039	0.245
M62	R07	Other disorders of muscle	Pain in throat and chest	8875	6581	1.632	1.672	1.714	0.663	0.671	0.680	1.598	1.651	1.707	0.682	0.693	0.704	1.602	1.661	1.722	0.631	0.644	0.658	-0.070	0.010	0.092
J91	I34	Pleural effusion in conditions classified elsewhere	Nonrheumatic mitral valve disorders	70	78	0.423	0.544	0.680	0.250	0.308	0.367	0.366	0.526	0.719	0.234	0.315	0.402	0.399	0.561	0.755	0.226	0.300	0.380	-0.208	0.035	0.274
T40	T50	Poisoning by narcotics and psychodysleptics [hallucinogens]	Poisoning by diuretics and other and unspecified drugs, medicaments and biological substances	616	758	6.753	7.605	8.545	0.448	0.473	0.499	6.085	7.164	8.372	0.402	0.438	0.474	6.907	8.172	9.718	0.471	0.507	0.543	-0.725	1.008	2.837
T18	F84	Foreign body in alimentary tract	Pervasive developmental disorders	37	67	0.976	1.348	1.819	0.529	0.635	0.735	1.026	1.799	2.912	0.476	0.652	0.811	0.823	1.203	1.706	0.504	0.628	0.745	-1.733	-0.586	0.255
J96	K73	Respiratory failure, not elsewhere classified	Chronic hepatitis, not elsewhere classified	24	27	0.202	0.307	0.442	0.136	0.198	0.269	0.149	0.260	0.410	0.112	0.186	0.275	0.208	0.394	0.654	0.121	0.212	0.321	-0.087	0.134	0.400
J44	C34	Other chronic obstructive pulmonary disease	Malignant neoplasm of bronchus and lung	6616	6482	1.342	1.379	1.416	0.707	0.716	0.725	1.601	1.665	1.730	0.713	0.726	0.739	1.127	1.170	1.214	0.693	0.706	0.719	-0.574	-0.494	-0.417
E27	D44	Other disorders of adrenal gland	Neoplasm of uncertain or unknown behaviour of endocrine glands	47	40	14.264	27.882	65.458	0.320	0.411	0.507	12.333	28.096	94.426	0.306	0.432	0.560	12.513	28.474	88.091	0.257	0.388	0.527	-60.101	0.331	54.740
S42	S27	Fracture of shoulder and upper arm	Injury of other and unspecified intrathoracic organs	401	1122	1.357	1.472	1.590	0.587	0.615	0.642	0.918	1.076	1.244	0.534	0.586	0.637	1.544	1.699	1.867	0.595	0.626	0.658	0.395	0.626	0.857
M91	M70	Juvenile osteochondrosis of hip and pelvis	Soft tissue disorders related to use, overuse and pressure	64	67	2.387	3.269	4.422	0.571	0.667	0.755	2.726	4.184	6.189	0.561	0.701	0.826	1.813	2.739	4.113	0.515	0.641	0.754	-3.604	-1.433	0.418
M32	T88	Systemic lupus erythematosus	Other complications of surgical and medical care, not elsewhere classified	159	21	1.037	1.331	1.677	0.619	0.700	0.774	1.003	1.310	1.664	0.613	0.701	0.779	0.663	1.209	1.945	0.500	0.699	0.868	-0.735	-0.100	0.660
D04	L98	Carcinoma in situ of skin	Other disorders of skin and subcutaneous tissue, not elsewhere classified	53	51	1.160	1.595	2.152	0.469	0.571	0.670	0.981	1.513	2.225	0.428	0.562	0.690	1.067	1.683	2.530	0.441	0.580	0.719	-0.730	0.170	1.117
R40	F33	Somnolence, stupor and coma	Recurrent depressive disorder	62	46	0.652	0.880	1.157	0.277	0.352	0.428	0.564	0.832	1.155	0.253	0.342	0.436	0.593	0.949	1.423	0.252	0.366	0.485	-0.337	0.117	0.644
E83	I12	Disorders of mineral metabolism	Hypertensive renal disease	30	28	0.581	0.888	1.279	0.247	0.344	0.446	0.535	0.972	1.589	0.213	0.343	0.488	0.466	0.819	1.299	0.217	0.343	0.479	-0.806	-0.153	0.444
O23	N98	Infections of genitourinary tract in pregnancy	Complications associated with artificial fertilization	65	NA	NA	NA	NA	NA	NA	NA	0.238	0.354	0.493	0.161	0.226	0.298	NA	NA	NA	NA	NA	NA	NA	NA	NA
H35	H30	Other retinal disorders	Chorioretinal inflammation	189	167	3.201	3.884	4.715	0.447	0.500	0.553	2.609	3.402	4.402	0.423	0.493	0.562	3.483	4.653	6.181	0.433	0.508	0.585	-0.267	1.249	2.921
E84	K56	Cystic fibrosis	Paralytic ileus and intestinal obstruction without hernia	42	53	3.904	5.878	8.843	0.815	0.904	0.964	3.290	5.637	9.772	0.750	0.883	0.970	3.604	6.131	10.715	0.822	0.926	0.990	-3.928	0.515	5.133
T86	T82	Failure and rejection of transplanted organs and tissues	Complications of cardiac and vascular prosthetic devices, implants and grafts	37	73	6.352	10.125	16.611	0.503	0.605	0.700	5.520	10.821	21.858	0.381	0.542	0.695	5.700	9.961	18.718	0.517	0.642	0.758	-11.465	-0.811	8.172
I34	I49	Nonrheumatic mitral valve disorders	Other cardiac arrhythmias	954	980	1.241	1.331	1.427	0.519	0.542	0.565	1.197	1.325	1.459	0.483	0.514	0.547	1.215	1.340	1.475	0.539	0.572	0.605	-0.170	0.016	0.201
M20	Q90	Acquired deformities of fingers and toes	Down's syndrome	24	23	0.541	0.864	1.301	0.250	0.357	0.473	0.422	0.750	1.226	0.227	0.359	0.500	0.520	1.094	1.889	0.197	0.354	0.533	-0.358	0.336	1.142
F60	T98	Specific personality disorders	Sequelae of other and unspecified effects of external causes	31	20	0.515	0.803	1.180	0.206	0.294	0.394	0.446	0.766	1.207	0.179	0.282	0.401	0.418	0.855	1.482	0.175	0.318	0.482	-0.481	0.092	0.730
F40	T43	Phobic anxiety disorders	Poisoning by psychotropic drugs, not elsewhere classified	35	13	0.740	1.182	1.780	0.242	0.349	0.466	0.669	1.142	1.806	0.243	0.368	0.500	0.518	1.273	2.424	0.134	0.300	0.487	-0.793	0.126	1.306
J95	E64	Postprocedural respiratory disorders, not elsewhere classified	Sequelae of malnutrition and other nutritional deficiencies	22	38	0.775	1.171	1.708	0.268	0.371	0.477	0.599	1.136	1.945	0.208	0.347	0.508	0.708	1.191	1.864	0.263	0.386	0.522	-0.817	0.050	0.859
I51	N19	Complications and ill-defined descriptions of heart disease	Unspecified renal failure	151	313	1.028	1.190	1.365	0.479	0.525	0.571	0.961	1.237	1.564	0.463	0.544	0.623	0.985	1.175	1.384	0.461	0.517	0.573	-0.427	-0.060	0.282
R13	K04	Dysphagia	Diseases of pulp and periapical tissues	132	223	0.560	0.658	0.765	0.239	0.272	0.307	0.521	0.681	0.864	0.240	0.297	0.358	0.525	0.644	0.776	0.218	0.259	0.302	-0.252	-0.035	0.167
O85	O46	Puerperal sepsis	Antepartum haemorrhage, not elsewhere classified	92	NA	NA	NA	NA	NA	NA	NA	0.315	0.436	0.580	0.177	0.234	0.296	NA	NA	NA	NA	NA	NA	NA	NA	NA
T81	Q25	Complications of procedures, not elsewhere classified	Congenital malformations of great arteries	19	22	0.186	0.296	0.437	0.119	0.181	0.256	0.142	0.270	0.446	0.102	0.186	0.288	0.166	0.324	0.534	0.095	0.176	0.277	-0.165	0.051	0.283
R50	Q61	Fever of other and unknown origin	Cystic kidney disease	105	134	0.505	0.614	0.737	0.306	0.357	0.409	0.452	0.610	0.786	0.282	0.356	0.434	0.477	0.618	0.780	0.293	0.358	0.425	-0.216	0.009	0.227
Q87	Q12	Other specified congenital malformation syndromes affecting multiple systems	Congenital lens malformations	34	32	5.576	9.808	18.024	0.475	0.606	0.731	4.967	9.993	22.571	0.415	0.588	0.750	4.666	9.603	22.451	0.443	0.632	0.798	-12.343	-0.398	11.946
F41	F50	Other anxiety disorders	Eating disorders	67	9	0.727	1.045	1.464	0.224	0.300	0.380	0.700	1.035	1.475	0.214	0.291	0.373	0.395	1.078	2.243	0.167	0.386	0.625	-0.737	0.045	1.203
S63	F44	Dislocation, sprain and strain of joints and ligaments at wrist and hand level	Dissociative [conversion] disorders	494	178	1.096	1.242	1.397	0.741	0.781	0.819	1.060	1.224	1.404	0.743	0.790	0.831	1.014	1.289	1.603	0.681	0.760	0.829	-0.251	0.064	0.413
R57	R56	Shock, not elsewhere classified	Convulsions, not elsewhere classified	32	30	0.173	0.254	0.353	0.117	0.165	0.220	0.172	0.307	0.482	0.114	0.192	0.287	0.134	0.221	0.333	0.094	0.148	0.212	-0.270	-0.086	0.081
M23	S85	Internal derangement of knee	Injury of blood vessels at lower leg level	51	65	0.775	1.048	1.372	0.319	0.399	0.479	0.750	1.164	1.711	0.301	0.417	0.540	0.660	0.970	1.360	0.290	0.386	0.486	-0.791	-0.198	0.343
E66	E65	Obesity	Localized adiposity	3969	686	2.888	3.048	3.219	0.706	0.722	0.738	2.527	2.673	2.832	0.702	0.719	0.736	7.246	8.398	9.755	0.700	0.741	0.780	4.563	5.724	7.085
R56	F79	Convulsions, not elsewhere classified	Unspecified mental retardation	321	398	1.919	2.171	2.454	0.617	0.658	0.697	2.035	2.468	2.945	0.588	0.649	0.706	1.671	1.982	2.323	0.612	0.665	0.718	-1.056	-0.485	0.060
R93	M47	Abnormal findings on diagnostic imaging of other body structures	Spondylosis	587	503	1.083	1.189	1.303	0.433	0.461	0.489	1.125	1.276	1.444	0.407	0.444	0.482	0.952	1.094	1.250	0.438	0.481	0.523	-0.403	-0.181	0.029
A08	L89	Viral and other specified intestinal infections	Decubitus ulcer	196	127	0.961	1.150	1.358	0.679	0.739	0.794	0.923	1.149	1.422	0.670	0.745	0.814	0.869	1.145	1.484	0.636	0.731	0.814	-0.382	-0.005	0.397
T65	R18	Toxic effect of other and unspecified substances	Ascites	57	103	1.095	1.416	1.808	0.559	0.643	0.724	0.828	1.217	1.756	0.480	0.611	0.735	1.138	1.571	2.112	0.561	0.666	0.764	-0.301	0.345	0.988
J15	B23	Bacterial pneumonia, not elsewhere classified	Human immunodeficiency virus [HIV] disease resulting in other conditions	12	36	0.274	0.430	0.623	0.103	0.156	0.216	0.191	0.495	0.966	0.049	0.121	0.218	0.248	0.412	0.622	0.106	0.167	0.238	-0.547	-0.083	0.258
F55	T40	Abuse of non-dependence-producing substances	Poisoning by narcotics and psychodysleptics [hallucinogens]	52	60	4.893	7.337	11.125	0.299	0.375	0.454	4.465	7.697	13.525	0.286	0.398	0.515	4.220	7.133	12.309	0.262	0.357	0.458	-6.283	-0.574	4.768
F05	F00	Delirium, not induced by alcohol and other psychoactive substances	Dementia in Alzheimer's disease	555	321	1.369	1.522	1.690	0.584	0.619	0.655	1.379	1.573	1.785	0.583	0.628	0.672	1.162	1.385	1.642	0.546	0.604	0.661	-0.485	-0.190	0.123
B96	R04	Other bacterial agents as the cause of diseases classified to other chapters	Haemorrhage from respiratory passages	57	62	0.347	0.456	0.577	0.215	0.272	0.331	0.327	0.482	0.672	0.195	0.272	0.359	0.299	0.432	0.591	0.198	0.271	0.349	-0.276	-0.050	0.163
M47	R39	Spondylosis	Other symptoms and signs involving the urinary system	896	3367	0.903	0.945	0.987	0.652	0.668	0.685	1.085	1.201	1.328	0.611	0.646	0.681	0.857	0.902	0.946	0.656	0.674	0.692	-0.435	-0.299	-0.176
F92	T42	Mixed disorders of conduct and emotions	Poisoning by antiepileptic, sedative-hypnotic and antiparkinsonism drugs	38	17	2.405	4.015	6.602	0.328	0.449	0.574	2.380	4.389	8.006	0.276	0.417	0.566	1.674	3.464	6.767	0.323	0.518	0.726	-4.641	-0.869	2.580
F05	T43	Delirium, not induced by alcohol and other psychoactive substances	Poisoning by psychotropic drugs, not elsewhere classified	30	43	0.596	0.853	1.187	0.175	0.236	0.307	0.437	0.717	1.081	0.151	0.232	0.325	0.635	1.054	1.655	0.157	0.239	0.339	-0.181	0.339	0.979
R26	Q65	Abnormalities of gait and mobility	Congenital deformities of hip	32	22	0.471	0.725	1.042	0.260	0.363	0.474	0.402	0.694	1.073	0.247	0.378	0.516	0.398	0.768	1.317	0.198	0.340	0.500	-0.413	0.074	0.641
I50	I34	Heart failure	Nonrheumatic mitral valve disorders	3722	3363	2.333	2.430	2.525	0.525	0.537	0.549	2.459	2.592	2.730	0.529	0.545	0.561	2.120	2.252	2.387	0.512	0.529	0.547	-0.536	-0.339	-0.152
R13	T90	Dysphagia	Sequelae of injuries of head	37	95	1.192	1.599	2.104	0.402	0.488	0.574	0.878	1.432	2.189	0.313	0.450	0.593	1.196	1.689	2.316	0.405	0.506	0.606	-0.608	0.255	1.037
I80	R60	Phlebitis and thrombophlebitis	Oedema, not elsewhere classified	1158	987	2.051	2.201	2.365	0.671	0.694	0.716	1.933	2.128	2.346	0.655	0.685	0.717	2.056	2.284	2.533	0.669	0.703	0.736	-0.156	0.155	0.469
E21	T82	Hyperparathyroidism and other disorders of parathyroid gland	Complications of cardiac and vascular prosthetic devices, implants and grafts	70	54	1.770	2.422	3.269	0.448	0.541	0.632	1.522	2.312	3.435	0.429	0.547	0.663	1.675	2.562	3.767	0.399	0.534	0.665	-1.103	0.244	1.614
L95	E87	Vasculitis limited to skin, not elsewhere classified	Other disorders of fluid, electrolyte and acid-base balance	109	91	0.981	1.233	1.516	0.593	0.669	0.743	0.823	1.095	1.415	0.563	0.664	0.756	1.028	1.452	1.974	0.565	0.678	0.781	-0.161	0.357	0.922
P03	F70	Fetus and newborn affected by other complications of labour and delivery	Mild mental retardation	42	72	1.167	1.582	2.104	0.902	0.960	0.991	0.994	1.636	2.532	0.872	0.961	0.991	1.073	1.551	2.194	0.893	0.963	0.994	-1.027	-0.079	0.764
J15	G99	Bacterial pneumonia, not elsewhere classified	Other disorders of nervous system in diseases classified elsewhere	28	33	0.277	0.406	0.566	0.177	0.246	0.325	0.245	0.429	0.677	0.150	0.247	0.361	0.230	0.388	0.588	0.157	0.246	0.345	-0.319	-0.042	0.215
E86	D64	Volume depletion	Other anaemias	7337	4654	0.666	0.684	0.702	0.410	0.418	0.426	0.658	0.680	0.703	0.419	0.429	0.440	0.637	0.664	0.693	0.389	0.402	0.415	-0.052	-0.016	0.020
G24	T42	Dystonia	Poisoning by antiepileptic, sedative-hypnotic and antiparkinsonism drugs	43	34	0.922	1.346	1.891	0.343	0.445	0.551	0.760	1.198	1.793	0.303	0.420	0.542	0.922	1.651	2.701	0.331	0.500	0.663	-0.419	0.454	1.519
M05	M65	Seropositive rheumatoid arthritis	Synovitis and tenosynovitis	746	221	0.590	0.652	0.717	0.351	0.378	0.404	0.566	0.632	0.702	0.361	0.392	0.424	0.556	0.673	0.808	0.286	0.335	0.386	-0.093	0.042	0.189
S30	R93	Superficial injury of abdomen, lower back and pelvis	Abnormal findings on diagnostic imaging of other body structures	687	570	1.052	1.150	1.250	0.858	0.883	0.905	1.040	1.172	1.315	0.865	0.896	0.924	0.987	1.123	1.273	0.829	0.867	0.900	-0.247	-0.051	0.149
I42	E03	Cardiomyopathy	Other hypothyroidism	338	293	0.753	0.847	0.948	0.520	0.561	0.601	0.595	0.695	0.805	0.452	0.504	0.556	0.984	1.194	1.429	0.588	0.652	0.713	0.266	0.498	0.753
S92	C09	Fracture of foot, except ankle	Malignant neoplasm of tonsil	37	128	0.747	0.952	1.196	0.758	0.838	0.903	0.523	0.847	1.286	0.613	0.779	0.902	0.752	0.989	1.275	0.777	0.861	0.926	-0.344	0.142	0.554
J84	R05	Other interstitial pulmonary diseases	Cough	207	181	0.659	0.767	0.885	0.304	0.342	0.381	0.651	0.799	0.965	0.295	0.346	0.401	0.582	0.729	0.893	0.283	0.337	0.394	-0.288	-0.071	0.153
K58	K90	Irritable bowel syndrome	Intestinal malabsorption	436	166	1.896	2.179	2.494	0.534	0.576	0.620	1.752	2.058	2.409	0.530	0.578	0.628	1.955	2.510	3.165	0.492	0.572	0.650	-0.189	0.451	1.178
L02	B20	Cutaneous abscess, furuncle and carbuncle	Human immunodeficiency virus [HIV] disease resulting in infectious and parasitic diseases	76	167	1.838	2.289	2.830	0.560	0.627	0.694	1.883	2.824	4.063	0.522	0.647	0.760	1.633	2.114	2.712	0.539	0.620	0.697	-1.995	-0.716	0.360
I00	T84	Rheumatic fever without mention of heart involvement	Complications of internal orthopaedic prosthetic devices, implants and grafts	29	17	0.482	0.774	1.156	0.239	0.349	0.466	0.417	0.730	1.154	0.211	0.335	0.469	0.378	0.826	1.467	0.202	0.379	0.574	-0.458	0.090	0.759
A41	C67	Other septicaemia	Malignant neoplasm of bladder	149	495	0.323	0.362	0.404	0.161	0.179	0.196	0.329	0.417	0.520	0.159	0.197	0.238	0.304	0.347	0.392	0.154	0.174	0.193	-0.183	-0.070	0.028
R64	C54	Cachexia	Malignant neoplasm of corpus uteri	11	NA	NA	NA	NA	NA	NA	NA	0.054	0.136	0.263	0.033	0.079	0.145	NA	NA	NA	NA	NA	NA	NA	NA	NA
L20	L40	Atopic dermatitis	Psoriasis	119	108	0.956	1.183	1.439	0.507	0.578	0.646	0.821	1.094	1.414	0.503	0.597	0.689	0.954	1.295	1.702	0.459	0.558	0.653	-0.254	0.198	0.675
F11	B24	Mental and behavioural disorders due to use of opioids	Unspecified human immunodeficiency virus [HIV] disease	42	49	7.226	12.336	22.256	0.719	0.829	0.913	7.425	14.849	32.714	0.716	0.866	0.963	5.650	10.897	24.419	0.663	0.805	0.917	-20.877	-3.637	9.479
K65	B07	Peritonitis	Viral warts	47	57	1.182	1.649	2.226	0.543	0.647	0.750	0.962	1.503	2.280	0.524	0.674	0.807	1.134	1.799	2.683	0.487	0.626	0.759	-0.622	0.293	1.287
C53	T66	Malignant neoplasm of cervix uteri	Unspecified effects of radiation	341	NA	NA	NA	NA	NA	NA	NA	15.262	23.110	37.706	0.862	0.908	0.945	NA	NA	NA	NA	NA	NA	NA	NA	NA
T42	T00	Poisoning by antiepileptic, sedative-hypnotic and antiparkinsonism drugs	Superficial injuries involving multiple body regions	189	158	0.899	1.065	1.253	0.325	0.368	0.412	0.858	1.075	1.329	0.329	0.389	0.451	0.826	1.052	1.319	0.286	0.345	0.408	-0.358	-0.025	0.311
M10	T46	Gout	Poisoning by agents primarily affecting the cardiovascular system	75	99	1.245	1.613	2.043	0.412	0.483	0.554	1.273	1.852	2.543	0.373	0.481	0.589	1.042	1.458	1.981	0.393	0.484	0.573	-1.175	-0.387	0.331
J00	H11	Acute nasopharyngitis [common cold]	Other disorders of conjunctiva	49	58	0.858	1.168	1.545	0.650	0.752	0.847	0.816	1.297	1.957	0.596	0.746	0.875	0.735	1.079	1.535	0.623	0.757	0.870	-0.930	-0.212	0.414
S06	I69	Intracranial injury	Sequelae of cerebrovascular disease	4128	5426	1.066	1.100	1.135	0.662	0.673	0.684	1.085	1.137	1.190	0.640	0.656	0.673	1.036	1.080	1.125	0.672	0.687	0.701	-0.127	-0.056	0.012
C57	N95	Malignant neoplasm of other and unspecified female genital organs	Menopausal and other perimenopausal disorders	13	NA	NA	NA	NA	NA	NA	NA	0.069	0.164	0.305	0.045	0.102	0.179	NA	NA	NA	NA	NA	NA	NA	NA	NA
G31	L89	Other degenerative diseases of nervous system, not elsewhere classified	Decubitus ulcer	91	144	1.309	1.626	1.977	0.681	0.753	0.817	1.049	1.455	1.943	0.624	0.736	0.833	1.357	1.789	2.313	0.677	0.766	0.844	-0.296	0.333	0.977
C92	N17	Myeloid leukaemia	Acute renal failure	68	100	1.062	1.358	1.706	0.761	0.839	0.901	0.996	1.445	2.028	0.791	0.890	0.962	0.957	1.307	1.746	0.707	0.809	0.891	-0.801	-0.141	0.463
F19	S50	Mental and behavioural disorders due to multiple drug use and use of other psychoactive substances	Superficial injury of forearm	118	166	0.631	0.751	0.887	0.248	0.286	0.327	0.596	0.777	0.982	0.259	0.322	0.390	0.590	0.747	0.928	0.218	0.265	0.314	-0.280	-0.031	0.221
D68	I99	Other coagulation defects	Other and unspecified disorders of circulatory system	39	32	0.625	0.907	1.264	0.281	0.373	0.472	0.565	0.921	1.432	0.263	0.389	0.520	0.519	0.884	1.365	0.233	0.355	0.489	-0.627	-0.042	0.532
M35	M32	Other systemic involvement of connective tissue	Systemic lupus erythematosus	508	59	5.871	7.109	8.577	0.465	0.506	0.549	5.699	6.992	8.553	0.467	0.511	0.555	4.647	7.462	11.950	0.349	0.472	0.589	-2.691	0.478	4.923
I50	I10	Heart failure	Essential (primary) hypertension	13570	16786	0.515	0.523	0.531	0.340	0.345	0.349	0.478	0.489	0.500	0.326	0.332	0.338	0.566	0.578	0.590	0.349	0.355	0.362	0.073	0.089	0.106
L12	L13	Pemphigoid	Other bullous disorders	46	40	22.949	50.459	158.815	0.419	0.529	0.640	20.103	53.043	395.363	0.357	0.495	0.641	18.220	49.102	364.592	0.406	0.573	0.730	-294.436	-3.787	280.084
F44	F99	Dissociative [conversion] disorders	Mental disorder, not otherwise specified	33	16	1.758	2.950	4.879	0.269	0.386	0.511	1.554	2.812	5.014	0.254	0.387	0.528	1.310	3.256	6.978	0.188	0.380	0.598	-2.129	0.422	4.096
B33	R50	Other viral diseases, not elsewhere classified	Fever of other and unknown origin	20	25	0.477	0.770	1.149	0.259	0.375	0.496	0.391	0.777	1.325	0.192	0.336	0.500	0.420	0.767	1.241	0.254	0.410	0.570	-0.583	-0.011	0.543
L97	E16	Ulcer of lower limb, not elsewhere classified	Other disorders of pancreatic internal secretion	438	679	2.073	2.289	2.520	0.368	0.392	0.417	1.686	1.963	2.287	0.371	0.411	0.453	2.290	2.606	2.966	0.349	0.380	0.412	0.202	0.643	1.097
S20	R29	Superficial injury of thorax	Other symptoms and signs involving the nervous and musculoskeletal systems	4574	4312	1.176	1.215	1.255	0.764	0.775	0.786	1.178	1.231	1.285	0.746	0.762	0.777	1.139	1.194	1.250	0.773	0.789	0.804	-0.113	-0.038	0.043
F44	T14	Dissociative [conversion] disorders	Injury of unspecified body region	107	40	0.519	0.668	0.836	0.271	0.330	0.392	0.530	0.715	0.935	0.270	0.342	0.418	0.364	0.562	0.809	0.209	0.304	0.407	-0.434	-0.152	0.141
K72	K31	Hepatic failure, not elsewhere classified	Other diseases of stomach and duodenum	22	23	0.354	0.566	0.833	0.245	0.357	0.479	0.308	0.622	1.057	0.239	0.417	0.602	0.280	0.521	0.833	0.189	0.322	0.465	-0.562	-0.105	0.311
J96	Q89	Respiratory failure, not elsewhere classified	Other congenital malformations, not elsewhere classified	23	26	0.579	0.919	1.368	0.213	0.308	0.414	0.474	0.890	1.476	0.190	0.321	0.466	0.501	0.937	1.598	0.177	0.297	0.436	-0.622	0.053	0.754
N17	N19	Acute renal failure	Unspecified renal failure	666	1233	3.216	3.487	3.784	0.503	0.525	0.549	3.956	4.513	5.160	0.484	0.522	0.560	2.839	3.144	3.480	0.498	0.528	0.556	-2.083	-1.373	-0.714
E46	F32	Unspecified protein-energy malnutrition	Depressive episode	34	14	0.413	0.649	0.952	0.213	0.307	0.407	0.385	0.660	1.020	0.208	0.323	0.447	0.283	0.596	1.053	0.142	0.276	0.432	-0.511	-0.061	0.433
R07	I22	Pain in throat and chest	Subsequent myocardial infarction	59	109	0.833	1.065	1.332	0.315	0.377	0.441	0.848	1.283	1.851	0.271	0.373	0.482	0.721	0.977	1.275	0.305	0.379	0.458	-0.905	-0.306	0.205
N25	A41	Disorders resulting from impaired renal tubular function	Other septicaemia	168	243	2.223	2.618	3.072	0.544	0.595	0.646	1.837	2.362	2.998	0.505	0.584	0.660	2.385	2.932	3.563	0.538	0.605	0.671	-0.270	0.571	1.352
T42	R33	Poisoning by antiepileptic, sedative-hypnotic and antiparkinsonism drugs	Retention of urine	286	361	0.905	1.022	1.148	0.564	0.605	0.647	1.178	1.415	1.689	0.566	0.628	0.691	0.724	0.851	0.986	0.535	0.589	0.643	-0.860	-0.566	-0.297
R42	R78	Dizziness and giddiness	Findings of drugs and other substances, not normally found in blood	29	35	0.429	0.627	0.870	0.313	0.420	0.532	0.342	0.588	0.912	0.304	0.457	0.613	0.397	0.665	1.019	0.258	0.389	0.529	-0.308	0.076	0.485
S70	T91	Superficial injury of hip and thigh	Sequelae of injuries of neck and trunk	298	232	1.123	1.291	1.476	0.562	0.608	0.654	1.001	1.202	1.429	0.546	0.608	0.668	1.152	1.422	1.730	0.540	0.610	0.677	-0.124	0.218	0.590
A32	J18	Listeriosis	Pneumonia, organism unspecified	27	28	0.440	0.661	0.925	0.242	0.339	0.444	0.361	0.621	0.951	0.214	0.339	0.481	0.402	0.696	1.078	0.206	0.336	0.480	-0.326	0.076	0.490
F11	I46	Mental and behavioural disorders due to use of opioids	Cardiac arrest	90	151	2.400	3.019	3.821	0.895	0.941	0.974	3.055	4.443	6.358	0.865	0.939	0.984	1.934	2.552	3.370	0.889	0.944	0.981	-3.850	-1.875	-0.329
N20	N18	Calculus of kidney and ureter	Chronic renal failure	890	1712	0.974	1.035	1.098	0.780	0.799	0.818	1.292	1.429	1.578	0.760	0.794	0.826	0.836	0.901	0.970	0.778	0.802	0.826	-0.691	-0.528	-0.374
L25	R23	Unspecified contact dermatitis	Other skin changes	57	30	1.724	2.527	3.588	0.465	0.576	0.685	1.618	2.549	3.849	0.462	0.599	0.728	1.345	2.437	4.114	0.367	0.539	0.707	-1.683	-0.124	1.642
N97	O31	Female infertility	Complications specific to multiple gestation	532	NA	NA	NA	NA	NA	NA	NA	2.869	3.420	4.079	0.837	0.875	0.908	NA	NA	NA	NA	NA	NA	NA	NA	NA
E21	E05	Hyperparathyroidism and other disorders of parathyroid gland	Thyrotoxicosis [hyperthyroidism]	352	63	0.588	0.683	0.787	0.304	0.341	0.379	0.543	0.637	0.739	0.295	0.334	0.373	0.617	0.912	1.275	0.286	0.391	0.500	-0.033	0.272	0.648
O26	M54	Maternal care for other conditions predominantly related to pregnancy	Dorsalgia	7128	NA	NA	NA	NA	NA	NA	NA	1.048	1.086	1.126	0.620	0.633	0.646	NA	NA	NA	NA	NA	NA	NA	NA	NA
F79	A41	Unspecified mental retardation	Other septicaemia	168	223	1.689	1.992	2.337	0.710	0.764	0.815	1.702	2.192	2.766	0.690	0.771	0.843	1.514	1.878	2.309	0.690	0.760	0.822	-0.978	-0.311	0.316
C78	K43	Secondary malignant neoplasm of respiratory and digestive organs	Ventral hernia	278	408	0.306	0.342	0.379	0.270	0.295	0.322	0.226	0.268	0.312	0.226	0.262	0.299	0.370	0.426	0.491	0.290	0.325	0.362	0.086	0.159	0.234
L89	R50	Decubitus ulcer	Fever of other and unknown origin	273	309	0.579	0.654	0.735	0.337	0.370	0.405	0.540	0.644	0.761	0.338	0.389	0.440	0.557	0.663	0.774	0.311	0.355	0.401	-0.139	0.019	0.169
B17	S22	Other acute viral hepatitis	Fracture of rib(s), sternum and thoracic spine	22	49	0.766	1.107	1.559	0.469	0.595	0.712	0.659	1.305	2.295	0.330	0.537	0.738	0.683	1.043	1.535	0.474	0.619	0.753	-1.251	-0.257	0.497
B37	B25	Candidiasis	Cytomegaloviral disease	32	34	1.673	2.565	3.858	0.395	0.515	0.636	1.403	2.522	4.337	0.373	0.538	0.700	1.486	2.604	4.409	0.344	0.500	0.652	-1.873	0.077	1.997
J15	T36	Bacterial pneumonia, not elsewhere classified	Poisoning by systemic antibiotics	71	60	0.213	0.276	0.349	0.104	0.131	0.162	0.187	0.263	0.356	0.090	0.124	0.162	0.198	0.292	0.404	0.099	0.141	0.188	-0.095	0.027	0.157
G35	H53	Multiple sclerosis	Visual disturbances	276	127	1.467	1.727	2.022	0.440	0.488	0.536	1.450	1.767	2.138	0.438	0.499	0.555	1.226	1.617	2.087	0.387	0.467	0.547	-0.668	-0.157	0.405
T83	R39	Complications of genitourinary prosthetic devices, implants and grafts	Other symptoms and signs involving the urinary system	264	2265	1.107	1.176	1.251	0.336	0.352	0.368	2.160	2.620	3.148	0.307	0.355	0.408	1.043	1.112	1.186	0.335	0.351	0.368	-2.044	-1.507	-1.041
J11	J18	Influenza, virus not identified	Pneumonia, organism unspecified	1397	1367	0.964	1.019	1.075	0.566	0.587	0.607	0.993	1.074	1.158	0.562	0.590	0.617	0.893	0.968	1.042	0.556	0.584	0.612	-0.218	-0.107	0.003
B19	L02	Unspecified viral hepatitis	Cutaneous abscess, furuncle and carbuncle	45	57	0.725	0.990	1.312	0.303	0.384	0.466	0.678	1.070	1.585	0.294	0.417	0.545	0.627	0.941	1.337	0.263	0.363	0.462	-0.694	-0.134	0.381
S39	S32	Other and unspecified injuries of abdomen, lower back and pelvis	Fracture of lumbar spine and pelvis	47	42	1.029	1.465	2.016	0.267	0.346	0.429	0.991	1.572	2.388	0.246	0.355	0.466	0.829	1.349	2.070	0.232	0.338	0.450	-1.122	-0.221	0.633
E66	A46	Obesity	Erysipelas	3391	2687	1.444	1.503	1.564	0.563	0.576	0.589	1.318	1.392	1.470	0.587	0.605	0.623	1.551	1.643	1.740	0.524	0.544	0.563	0.131	0.250	0.373
J44	B20	Other chronic obstructive pulmonary disease	Human immunodeficiency virus [HIV] disease resulting in infectious and parasitic diseases	14	46	0.370	0.552	0.779	0.221	0.306	0.399	0.249	0.592	1.093	0.116	0.250	0.410	0.346	0.539	0.784	0.227	0.327	0.434	-0.559	-0.050	0.350
G80	P21	Cerebral palsy	Birth asphyxia	19	20	0.141	0.231	0.342	0.023	0.037	0.054	0.122	0.252	0.438	0.018	0.037	0.063	0.116	0.215	0.346	0.020	0.036	0.057	-0.226	-0.037	0.129
M25	D86	Other joint disorders, not elsewhere classified	Sarcoidosis	189	152	0.710	0.841	0.981	0.347	0.392	0.437	0.701	0.878	1.080	0.315	0.371	0.431	0.628	0.798	0.998	0.351	0.420	0.492	-0.341	-0.080	0.182
C79	C41	Secondary malignant neoplasm of other sites	Malignant neoplasm of bone and articular cartilage of other and unspecified sites	146	196	5.887	7.385	9.384	0.390	0.440	0.489	5.525	7.738	11.048	0.354	0.426	0.500	5.342	7.131	9.729	0.386	0.450	0.516	-4.293	-0.606	2.694
C04	F10	Malignant neoplasm of floor of mouth	Mental and behavioural disorders due to use of alcohol	33	98	0.883	1.170	1.502	0.177	0.222	0.273	0.771	1.319	2.050	0.149	0.237	0.337	0.840	1.160	1.528	0.167	0.218	0.273	-0.916	-0.158	0.469
H16	J69	Keratitis	Pneumonitis due to solids and liquids	37	64	0.885	1.212	1.637	0.624	0.731	0.827	0.756	1.273	1.985	0.516	0.693	0.842	0.803	1.175	1.675	0.629	0.753	0.860	-0.847	-0.097	0.567
D80	R62	Immunodeficiency with predominantly antibody defects	Lack of expected normal physiological development	7	25	0.452	0.793	1.268	0.153	0.250	0.355	0.260	0.683	1.339	0.079	0.191	0.331	0.440	0.861	1.455	0.167	0.293	0.437	-0.513	0.174	0.833
K05	C06	Gingivitis and periodontal diseases	Malignant neoplasm of other and unspecified parts of mouth	155	402	8.819	10.913	13.594	0.368	0.405	0.441	7.547	10.512	14.944	0.313	0.378	0.442	8.654	11.190	14.603	0.373	0.416	0.461	-4.313	0.661	5.018
M23	M83	Internal derangement of knee	Adult osteomalacia	357	418	1.451	1.631	1.824	0.577	0.617	0.654	1.063	1.249	1.462	0.540	0.595	0.649	1.941	2.304	2.723	0.584	0.637	0.688	0.651	1.054	1.506
D84	J06	Other immunodeficiencies	Acute upper respiratory infections of multiple and unspecified sites	44	46	0.970	1.368	1.855	0.265	0.344	0.427	0.885	1.428	2.195	0.235	0.345	0.463	0.844	1.310	1.946	0.243	0.342	0.449	-0.960	-0.117	0.657
T36	E86	Poisoning by systemic antibiotics	Volume depletion	666	377	1.315	1.449	1.594	0.802	0.831	0.860	1.265	1.424	1.607	0.783	0.821	0.855	1.216	1.431	1.660	0.804	0.852	0.893	-0.274	0.005	0.289
M86	M02	Osteomyelitis	Reactive arthropathies	36	50	0.602	0.841	1.142	0.221	0.289	0.365	0.546	0.923	1.426	0.186	0.287	0.401	0.517	0.790	1.152	0.206	0.291	0.386	-0.671	-0.130	0.361
P52	E86	Intracranial nontraumatic haemorrhage of fetus and newborn	Volume depletion	39	62	0.913	1.252	1.676	0.898	0.959	0.991	0.762	1.228	1.864	0.859	0.956	0.990	0.856	1.281	1.829	0.893	0.963	0.993	-0.675	0.054	0.724
M81	I00	Osteoporosis without pathological fracture	Rheumatic fever without mention of heart involvement	93	17	0.853	1.178	1.573	0.386	0.476	0.569	0.824	1.163	1.588	0.385	0.484	0.583	0.581	1.223	2.130	0.250	0.436	0.643	-0.661	0.057	0.981
C92	C94	Myeloid leukaemia	Other leukaemias of specified cell type	43	56	13.267	24.426	53.386	0.309	0.393	0.479	12.317	26.900	79.542	0.288	0.417	0.552	11.166	23.135	67.006	0.272	0.375	0.487	-53.066	-3.224	36.245
R68	M62	Other general symptoms and signs	Other disorders of muscle	73	46	0.392	0.521	0.671	0.240	0.304	0.369	0.350	0.497	0.671	0.198	0.267	0.340	0.353	0.557	0.803	0.274	0.390	0.514	-0.195	0.058	0.334
C15	C13	Malignant neoplasm of oesophagus	Malignant neoplasm of hypopharynx	18	54	2.350	3.738	5.828	0.279	0.371	0.468	2.041	4.979	10.852	0.196	0.392	0.618	2.102	3.507	5.738	0.266	0.366	0.474	-7.115	-1.434	1.946
K29	N23	Gastritis and duodenitis	Unspecified renal colic	48	27	0.639	0.920	1.284	0.391	0.503	0.616	0.666	1.074	1.625	0.388	0.536	0.676	0.448	0.766	1.196	0.314	0.467	0.623	-0.890	-0.304	0.233
E83	M15	Disorders of mineral metabolism	Polyarthrosis	73	37	0.356	0.477	0.621	0.277	0.348	0.424	0.307	0.425	0.573	0.254	0.333	0.416	0.391	0.669	1.027	0.264	0.394	0.541	-0.056	0.242	0.603
R94	R41	Abnormal results of function studies	Other symptoms and signs involving cognitive functions and awareness	158	151	0.977	1.168	1.388	0.548	0.607	0.666	0.889	1.139	1.431	0.533	0.617	0.698	0.928	1.195	1.519	0.514	0.598	0.680	-0.331	0.053	0.464
N19	R23	Unspecified renal failure	Other skin changes	80	126	1.061	1.326	1.637	0.509	0.583	0.655	0.888	1.251	1.684	0.486	0.599	0.707	1.034	1.392	1.837	0.481	0.573	0.662	-0.396	0.138	0.699
B25	M81	Cytomegaloviral disease	Osteoporosis without pathological fracture	86	42	1.266	1.681	2.194	0.565	0.661	0.751	1.182	1.630	2.199	0.535	0.649	0.756	1.023	1.679	2.590	0.529	0.690	0.830	-0.766	0.048	1.013
R25	F44	Abnormal involuntary movements	Dissociative [conversion] disorders	321	136	9.148	11.560	14.725	0.586	0.636	0.685	9.628	12.615	16.761	0.588	0.648	0.705	6.466	9.452	14.372	0.524	0.611	0.699	-7.952	-3.134	2.285
M07	M20	Psoriatic and enteropathic arthropathies	Acquired deformities of fingers and toes	313	138	0.741	0.855	0.978	0.446	0.491	0.535	0.634	0.747	0.874	0.422	0.473	0.527	0.923	1.200	1.536	0.453	0.539	0.624	0.151	0.448	0.802
E10	H44	Insulin-dependent diabetes mellitus	Disorders of globe	224	289	0.969	1.112	1.265	0.600	0.647	0.693	0.850	1.038	1.249	0.576	0.645	0.713	0.974	1.183	1.410	0.586	0.648	0.710	-0.148	0.143	0.439
M50	G25	Cervical disc disorders	Other extrapyramidal and movement disorders	135	126	0.978	1.194	1.436	0.634	0.700	0.763	0.941	1.235	1.579	0.589	0.680	0.765	0.869	1.150	1.498	0.630	0.723	0.807	-0.528	-0.086	0.353
B96	J20	Other bacterial agents as the cause of diseases classified to other chapters	Acute bronchitis	40	28	0.401	0.586	0.810	0.179	0.246	0.322	0.372	0.606	0.912	0.181	0.273	0.377	0.319	0.553	0.862	0.135	0.218	0.316	-0.408	-0.051	0.306
R14	O80	Flatulence and related conditions	Single spontaneous delivery	9	NA	NA	NA	NA	NA	NA	NA	0.110	0.329	0.682	0.035	0.098	0.191	NA	NA	NA	NA	NA	NA	NA	NA	NA
L28	N76	Lichen simplex chronicus and prurigo	Other inflammation of vagina and vulva	52	NA	NA	NA	NA	NA	NA	NA	0.510	0.810	1.220	0.243	0.349	0.460	NA	NA	NA	NA	NA	NA	NA	NA	NA
M85	D59	Other disorders of bone density and structure	Acquired haemolytic anaemia	22	14	0.290	0.489	0.754	0.185	0.286	0.400	0.238	0.441	0.719	0.184	0.304	0.447	0.239	0.616	1.157	0.108	0.250	0.422	-0.252	0.173	0.719
J86	F11	Pyothorax	Mental and behavioural disorders due to use of opioids	16	66	1.638	2.413	3.499	0.345	0.446	0.549	1.022	2.032	3.600	0.233	0.402	0.588	1.645	2.586	4.010	0.346	0.461	0.577	-1.117	0.548	2.155
J90	J94	Pleural effusion, not elsewhere classified	Other pleural conditions	486	763	8.939	10.255	11.776	0.487	0.515	0.542	9.173	11.305	13.915	0.459	0.504	0.547	8.227	9.775	11.723	0.486	0.522	0.558	-4.526	-1.544	1.249
R40	T50	Somnolence, stupor and coma	Poisoning by diuretics and other and unspecified drugs, medicaments and biological substances	70	72	2.126	2.848	3.793	0.301	0.365	0.435	1.940	2.894	4.201	0.275	0.366	0.462	1.887	2.794	4.119	0.276	0.363	0.457	-1.610	-0.090	1.445
J96	L30	Respiratory failure, not elsewhere classified	Other dermatitis	293	297	0.334	0.376	0.421	0.243	0.269	0.295	0.332	0.393	0.460	0.246	0.283	0.321	0.306	0.360	0.421	0.223	0.256	0.292	-0.118	-0.032	0.053
J21	I50	Acute bronchiolitis	Heart failure	38	56	0.818	1.124	1.513	0.393	0.490	0.588	0.627	1.000	1.515	0.326	0.462	0.601	0.811	1.243	1.813	0.386	0.513	0.639	-0.401	0.242	0.885
F34	R26	Persistent mood [affective] disorders	Abnormalities of gait and mobility	56	10	0.682	1.017	1.458	0.305	0.409	0.517	0.681	1.067	1.594	0.316	0.435	0.560	0.374	0.847	1.523	0.167	0.337	0.526	-0.867	-0.227	0.497
R57	J44	Shock, not elsewhere classified	Other chronic obstructive pulmonary disease	130	155	0.141	0.168	0.196	0.098	0.114	0.133	0.139	0.180	0.225	0.089	0.113	0.141	0.127	0.159	0.195	0.093	0.115	0.140	-0.076	-0.021	0.032
N31	Q28	Neuromuscular dysfunction of bladder, not elsewhere classified	Other congenital malformations of circulatory system	6	17	0.479	0.968	1.703	0.124	0.228	0.350	0.289	0.888	1.907	0.071	0.202	0.375	0.424	1.004	2.005	0.118	0.245	0.402	-0.901	0.113	1.149
K86	R64	Other diseases of pancreas	Cachexia	99	192	1.889	2.326	2.801	0.856	0.904	0.944	1.765	2.465	3.337	0.786	0.875	0.943	1.765	2.258	2.868	0.867	0.922	0.962	-1.184	-0.208	0.687
J12	J45	Viral pneumonia, not elsewhere classified	Asthma	1400	2204	1.201	1.258	1.319	0.659	0.677	0.694	1.225	1.325	1.429	0.653	0.681	0.709	1.203	1.278	1.357	0.652	0.674	0.697	-0.174	-0.048	0.079
J46	M80	Status asthmaticus	Osteoporosis with pathological fracture	204	76	1.242	1.506	1.810	0.680	0.743	0.803	1.129	1.399	1.718	0.654	0.728	0.796	1.204	1.757	2.461	0.674	0.792	0.886	-0.250	0.350	1.082
C82	K05	Follicular [nodular] non-Hodgkin's lymphoma	Gingivitis and periodontal diseases	44	82	1.163	1.566	2.053	0.504	0.600	0.689	0.946	1.503	2.259	0.408	0.551	0.694	1.127	1.606	2.240	0.513	0.631	0.739	-0.749	0.104	0.892
M17	M93	Gonarthrosis [arthrosis of knee]	Other osteochondropathies	232	227	1.051	1.217	1.404	0.222	0.249	0.278	0.979	1.209	1.467	0.237	0.278	0.323	0.993	1.226	1.492	0.191	0.225	0.263	-0.325	0.016	0.365
R60	I85	Oedema, not elsewhere classified	Oesophageal varices	37	81	1.016	1.367	1.818	0.372	0.457	0.543	0.788	1.317	2.085	0.320	0.462	0.610	0.969	1.385	1.918	0.354	0.454	0.555	-0.746	0.062	0.766
D36	C49	Benign neoplasm of other and unspecified sites	Malignant neoplasm of other connective and soft tissue	42	45	5.633	9.092	15.317	0.743	0.849	0.929	4.885	9.099	18.506	0.696	0.841	0.948	4.885	9.101	17.830	0.719	0.859	0.956	-9.167	-0.034	8.833
D48	R22	Neoplasm of uncertain or unknown behaviour of other and unspecified sites	Localized swelling, mass and lump of skin and subcutaneous tissue	98	54	1.361	1.787	2.297	0.494	0.581	0.661	1.192	1.658	2.251	0.489	0.593	0.690	1.314	2.052	3.028	0.417	0.555	0.688	-0.509	0.397	1.431
G91	R25	Hydrocephalus	Abnormal involuntary movements	177	247	2.504	2.971	3.508	0.642	0.695	0.746	2.377	3.095	3.939	0.625	0.705	0.779	2.328	2.905	3.596	0.621	0.689	0.751	-1.208	-0.187	0.776
E64	K03	Sequelae of malnutrition and other nutritional deficiencies	Other diseases of hard tissues of teeth	11	16	0.564	1.075	1.815	0.115	0.200	0.305	0.402	1.052	2.117	0.102	0.233	0.406	0.478	1.071	2.046	0.087	0.178	0.297	-1.039	0.020	1.029
E14	I11	Unspecified diabetes mellitus	Hypertensive heart disease	566	829	1.707	1.868	2.033	0.462	0.489	0.514	1.706	1.955	2.230	0.446	0.486	0.526	1.622	1.819	2.037	0.457	0.491	0.525	-0.473	-0.137	0.186
I70	N19	Atherosclerosis	Unspecified renal failure	1374	2704	1.441	1.512	1.588	0.616	0.632	0.649	1.477	1.606	1.746	0.614	0.643	0.670	1.396	1.483	1.576	0.607	0.627	0.647	-0.286	-0.122	0.035
C44	D48	Other malignant neoplasms of skin	Neoplasm of uncertain or unknown behaviour of other and unspecified sites	104	109	0.541	0.666	0.813	0.282	0.333	0.386	0.396	0.525	0.681	0.245	0.309	0.377	0.721	0.984	1.310	0.288	0.364	0.446	0.163	0.458	0.798
T31	G40	Burns classified according to extent of body surface involved	Epilepsy	67	80	0.436	0.554	0.700	0.287	0.348	0.413	0.431	0.618	0.851	0.257	0.347	0.441	0.368	0.512	0.685	0.270	0.349	0.432	-0.367	-0.106	0.139
D70	D72	Agranulocytosis	Other disorders of white blood cells	56	37	5.542	8.897	14.628	0.399	0.503	0.605	5.036	8.878	16.230	0.436	0.572	0.703	4.553	8.822	17.913	0.283	0.422	0.569	-7.630	-0.119	8.830
J00	J98	Acute nasopharyngitis [common cold]	Other respiratory disorders	234	274	1.145	1.316	1.509	0.584	0.631	0.677	1.141	1.404	1.716	0.579	0.647	0.714	1.042	1.254	1.492	0.555	0.618	0.680	-0.514	-0.152	0.190
L98	T81	Other disorders of skin and subcutaneous tissue, not elsewhere classified	Complications of procedures, not elsewhere classified	829	723	0.799	0.863	0.927	0.362	0.383	0.405	0.747	0.826	0.910	0.351	0.379	0.408	0.808	0.904	1.005	0.358	0.388	0.420	-0.049	0.079	0.205
T65	F10	Toxic effect of other and unspecified substances	Mental and behavioural disorders due to use of alcohol	905	1146	1.809	1.941	2.075	0.328	0.345	0.363	2.068	2.308	2.569	0.340	0.366	0.393	1.597	1.750	1.911	0.309	0.331	0.353	-0.863	-0.557	-0.275
R21	L95	Rash and other nonspecific skin eruption	Vasculitis limited to skin, not elsewhere classified	43	43	4.252	6.591	10.495	0.473	0.586	0.694	3.554	6.350	11.681	0.419	0.567	0.713	3.763	6.963	13.182	0.447	0.608	0.757	-5.109	0.613	6.892
F22	T42	Persistent delusional disorders	Poisoning by antiepileptic, sedative-hypnotic and antiparkinsonism drugs	52	52	2.591	3.741	5.370	0.279	0.355	0.434	2.100	3.317	5.216	0.241	0.332	0.434	2.632	4.348	7.179	0.271	0.384	0.508	-1.317	1.025	3.884
M35	G97	Other systemic involvement of connective tissue	Postprocedural disorders of nervous system, not elsewhere classified	67	6	0.798	1.182	1.664	0.460	0.582	0.699	0.807	1.222	1.763	0.460	0.591	0.713	0.356	0.968	1.930	0.250	0.528	0.794	-1.023	-0.255	0.719
H11	H10	Other disorders of conjunctiva	Conjunctivitis	278	331	0.840	0.952	1.070	0.370	0.404	0.439	0.887	1.061	1.262	0.342	0.390	0.440	0.741	0.878	1.025	0.369	0.416	0.463	-0.420	-0.184	0.043
D68	I73	Other coagulation defects	Other peripheral vascular diseases	238	239	0.706	0.814	0.925	0.377	0.417	0.458	0.647	0.786	0.942	0.367	0.424	0.480	0.684	0.841	1.005	0.352	0.411	0.467	-0.160	0.054	0.266
F32	F22	Depressive episode	Persistent delusional disorders	159	86	1.658	2.054	2.528	0.514	0.580	0.644	1.463	1.880	2.415	0.493	0.572	0.649	1.715	2.463	3.412	0.485	0.596	0.705	-0.315	0.572	1.595
M84	M19	Disorders of continuity of bone	Other arthrosis	296	373	1.166	1.313	1.476	0.504	0.544	0.582	1.052	1.252	1.483	0.435	0.491	0.547	1.177	1.386	1.626	0.540	0.594	0.648	-0.171	0.133	0.442
I48	T88	Atrial fibrillation and flutter	Other complications of surgical and medical care, not elsewhere classified	3700	4282	0.977	1.011	1.045	0.662	0.674	0.685	0.899	0.944	0.991	0.640	0.657	0.674	1.035	1.085	1.137	0.673	0.689	0.705	0.072	0.141	0.209
S84	S81	Injury of nerves at lower leg level	Open wound of lower leg	26	49	0.546	0.778	1.059	0.229	0.306	0.388	0.422	0.741	1.176	0.208	0.332	0.473	0.517	0.807	1.177	0.202	0.292	0.391	-0.413	0.062	0.525
F17	J38	Mental and behavioural disorders due to use of tobacco	Diseases of vocal cords and larynx, not elsewhere classified	213	120	0.398	0.469	0.547	0.261	0.297	0.336	0.405	0.500	0.608	0.237	0.281	0.327	0.321	0.419	0.536	0.267	0.331	0.399	-0.222	-0.081	0.064
I31	Q21	Other diseases of pericardium	Congenital malformations of cardiac septa	8	6	0.538	1.341	2.830	0.053	0.123	0.216	0.364	1.469	3.937	0.027	0.100	0.221	0.377	1.220	2.979	0.047	0.141	0.272	-2.597	-0.235	1.534
R20	F45	Disturbances of skin sensation	Somatoform disorders	61	34	1.220	1.721	2.378	0.357	0.450	0.546	1.077	1.608	2.340	0.328	0.436	0.550	1.104	1.959	3.267	0.324	0.481	0.640	-0.721	0.351	1.664
H90	F71	Conductive and sensorineural hearing loss	Moderate mental retardation	39	40	1.039	1.512	2.127	0.574	0.695	0.805	0.980	1.637	2.603	0.539	0.713	0.861	0.864	1.406	2.160	0.521	0.680	0.821	-1.287	-0.238	0.684
J22	R15	Unspecified acute lower respiratory infection	Faecal incontinence	37	22	0.295	0.441	0.623	0.192	0.271	0.356	0.259	0.416	0.622	0.173	0.262	0.364	0.254	0.489	0.817	0.164	0.287	0.428	-0.217	0.073	0.408
F43	T39	Reaction to severe stress, and adjustment disorders	Poisoning by nonopioid analgesics, antipyretics and antirheumatics	607	242	1.390	1.553	1.731	0.306	0.332	0.358	1.222	1.384	1.570	0.286	0.315	0.344	1.687	2.071	2.534	0.333	0.384	0.439	0.259	0.687	1.171
D51	K50	Vitamin B12 deficiency anaemia	Crohn's disease [regional enteritis]	58	20	0.614	0.872	1.193	0.342	0.441	0.543	0.616	0.938	1.350	0.366	0.490	0.612	0.403	0.744	1.211	0.215	0.359	0.518	-0.696	-0.197	0.329
T36	B37	Poisoning by systemic antibiotics	Candidiasis	151	90	1.217	1.492	1.824	0.763	0.827	0.883	1.095	1.427	1.821	0.758	0.834	0.901	1.150	1.600	2.165	0.715	0.818	0.901	-0.403	0.178	0.807
G35	G12	Multiple sclerosis	Spinal muscular atrophy and related syndromes	51	29	2.768	4.251	6.403	0.380	0.488	0.598	2.731	4.672	8.075	0.374	0.512	0.649	2.010	3.721	6.591	0.297	0.454	0.616	-4.467	-0.980	2.203
B19	K73	Unspecified viral hepatitis	Chronic hepatitis, not elsewhere classified	67	36	17.976	34.677	81.461	0.587	0.694	0.793	18.866	38.855	111.765	0.598	0.734	0.850	11.669	28.868	120.904	0.469	0.637	0.792	-75.022	-9.126	76.219
M85	J84	Other disorders of bone density and structure	Other interstitial pulmonary diseases	230	134	0.810	0.952	1.112	0.343	0.386	0.431	0.662	0.810	0.981	0.372	0.430	0.487	0.996	1.299	1.643	0.263	0.325	0.389	0.152	0.487	0.862
R47	J12	Speech disturbances, not elsewhere classified	Viral pneumonia, not elsewhere classified	6	9	0.072	0.156	0.275	0.058	0.120	0.203	0.039	0.156	0.338	0.039	0.129	0.263	0.057	0.153	0.297	0.045	0.114	0.209	-0.185	-0.003	0.157
K71	K25	Toxic liver disease	Gastric ulcer	95	85	0.604	0.755	0.931	0.294	0.352	0.412	0.576	0.789	1.050	0.296	0.378	0.463	0.524	0.717	0.954	0.254	0.328	0.408	-0.378	-0.073	0.232
J11	N03	Influenza, virus not identified	Chronic nephritic syndrome	12	14	0.343	0.652	1.072	0.153	0.261	0.385	0.259	0.642	1.206	0.115	0.261	0.435	0.277	0.645	1.189	0.122	0.258	0.420	-0.595	0.006	0.602
K86	F13	Other diseases of pancreas	Mental and behavioural disorders due to use of sedatives or hypnotics	51	71	1.758	2.412	3.238	0.481	0.578	0.670	1.530	2.416	3.603	0.442	0.583	0.716	1.595	2.399	3.543	0.456	0.575	0.691	-1.363	-0.014	1.336
L84	L89	Corns and callosities	Decubitus ulcer	49	48	2.053	2.972	4.197	0.533	0.645	0.746	1.771	2.854	4.465	0.490	0.635	0.769	1.860	3.102	4.932	0.500	0.658	0.795	-1.607	0.239	2.221
J45	I50	Asthma	Heart failure	5073	4506	0.964	0.994	1.024	0.660	0.671	0.681	1.193	1.247	1.299	0.655	0.670	0.685	0.773	0.808	0.842	0.655	0.671	0.687	-0.502	-0.440	-0.377
G40	H54	Epilepsy	Blindness and low vision	485	500	1.723	1.915	2.119	0.633	0.666	0.701	1.612	1.864	2.143	0.635	0.684	0.731	1.694	1.969	2.281	0.603	0.651	0.698	-0.283	0.107	0.498
E14	E70	Unspecified diabetes mellitus	Disorders of aromatic amino-acid metabolism	59	103	2.466	3.282	4.374	0.614	0.700	0.779	1.987	3.028	4.490	0.545	0.679	0.803	2.398	3.479	5.004	0.609	0.713	0.808	-1.207	0.448	2.152
E86	F03	Volume depletion	Unspecified dementia	7516	3601	1.020	1.050	1.081	0.545	0.555	0.564	0.998	1.033	1.068	0.562	0.575	0.586	0.962	1.013	1.064	0.500	0.517	0.533	-0.083	-0.021	0.043
J61	J96	Pneumoconiosis due to asbestos and other mineral fibres	Respiratory failure, not elsewhere classified	8	217	1.801	2.234	2.765	0.679	0.750	0.818	1.077	2.664	4.904	0.367	0.688	0.938	2.059	2.654	3.446	0.683	0.754	0.823	-2.257	0.003	1.709
K26	C17	Duodenal ulcer	Malignant neoplasm of small intestine	67	110	2.052	2.678	3.472	0.819	0.887	0.940	1.774	2.659	3.864	0.779	0.886	0.960	1.921	2.679	3.723	0.809	0.889	0.950	-1.309	0.025	1.321
K75	K71	Other inflammatory liver diseases	Toxic liver disease	35	32	2.889	4.656	7.372	0.326	0.435	0.547	2.623	4.933	9.109	0.271	0.414	0.565	2.320	4.413	8.122	0.310	0.459	0.616	-4.857	-0.521	3.491
L89	S81	Decubitus ulcer	Open wound of lower leg	296	238	0.435	0.495	0.557	0.265	0.294	0.324	0.359	0.427	0.498	0.250	0.287	0.326	0.511	0.620	0.745	0.258	0.303	0.349	0.067	0.194	0.332
P07	G80	Disorders related to short gestation and low birth weight, not elsewhere classified	Cerebral palsy	633	867	2.732	2.990	3.271	0.962	0.975	0.985	2.429	2.789	3.193	0.960	0.977	0.990	2.809	3.166	3.559	0.957	0.973	0.986	-0.156	0.378	0.908
E10	R98	Insulin-dependent diabetes mellitus	Unattended death	108	213	1.385	1.655	1.965	0.964	0.986	0.997	1.286	1.752	2.291	0.954	0.986	0.996	1.290	1.607	1.983	0.961	0.987	0.998	-0.760	-0.143	0.436
E63	I64	Other nutritional deficiencies	Stroke, not specified as haemorrhage or infarction	87	52	0.439	0.565	0.714	0.222	0.274	0.329	0.426	0.590	0.784	0.231	0.302	0.377	0.351	0.518	0.722	0.169	0.239	0.316	-0.315	-0.072	0.179
K10	C13	Other diseases of jaws	Malignant neoplasm of hypopharynx	13	42	3.253	5.588	9.832	0.233	0.330	0.434	2.130	5.685	14.924	0.173	0.359	0.569	3.036	5.580	10.639	0.216	0.320	0.436	-8.637	-0.089	5.426
B16	A49	Acute hepatitis B	Bacterial infection of unspecified site	27	39	1.006	1.520	2.201	0.495	0.628	0.750	0.954	1.824	3.115	0.463	0.671	0.850	0.836	1.381	2.171	0.449	0.605	0.750	-1.741	-0.432	0.648
N11	H36	Chronic tubulo-interstitial nephritis	Retinal disorders in diseases classified elsewhere	41	28	0.696	1.028	1.450	0.317	0.418	0.525	0.651	1.068	1.650	0.297	0.425	0.562	0.556	0.969	1.533	0.266	0.409	0.565	-0.766	-0.100	0.570
F17	J00	Mental and behavioural disorders due to use of tobacco	Acute nasopharyngitis [common cold]	24	14	0.117	0.189	0.283	0.088	0.136	0.196	0.107	0.201	0.330	0.071	0.126	0.199	0.085	0.175	0.298	0.077	0.148	0.241	-0.168	-0.025	0.117
R13	K20	Dysphagia	Oesophagitis	430	740	1.555	1.710	1.880	0.396	0.422	0.449	1.438	1.682	1.947	0.374	0.416	0.459	1.549	1.742	1.960	0.393	0.425	0.459	-0.262	0.063	0.380
O33	O64	Maternal care for known or suspected disproportion	Obstructed labour due to malposition and malpresentation of fetus	37	NA	NA	NA	NA	NA	NA	NA	0.128	0.208	0.312	0.087	0.137	0.199	NA	NA	NA	NA	NA	NA	NA	NA	NA
R11	C13	Nausea and vomiting	Malignant neoplasm of hypopharynx	8	21	0.380	0.686	1.136	0.098	0.167	0.248	0.229	0.692	1.503	0.061	0.174	0.329	0.346	0.674	1.166	0.087	0.162	0.255	-0.812	-0.017	0.580
S51	T65	Open wound of forearm	Toxic effect of other and unspecified substances	576	777	1.117	1.217	1.322	0.564	0.593	0.621	1.261	1.434	1.623	0.547	0.591	0.634	0.970	1.087	1.210	0.557	0.595	0.632	-0.568	-0.347	-0.141
I83	O22	Varicose veins of lower extremities	Venous complications in pregnancy	113	NA	NA	NA	NA	NA	NA	NA	0.865	1.193	1.618	0.190	0.244	0.302	NA	NA	NA	NA	NA	NA	NA	NA	NA
K63	K31	Other diseases of intestine	Other diseases of stomach and duodenum	89	80	1.415	1.831	2.327	0.396	0.470	0.542	1.251	1.775	2.436	0.375	0.470	0.569	1.313	1.891	2.657	0.367	0.469	0.568	-0.733	0.110	0.991
H31	H20	Other disorders of choroid	Iridocyclitis	33	23	2.149	3.566	5.711	0.331	0.452	0.575	1.963	3.650	6.554	0.307	0.464	0.621	1.669	3.393	6.642	0.266	0.437	0.615	-3.274	-0.242	3.104
I52	I21	Other heart disorders in diseases classified elsewhere	Acute myocardial infarction	6	12	0.222	0.463	0.797	0.091	0.177	0.286	0.123	0.451	0.997	0.048	0.163	0.338	0.191	0.470	0.887	0.079	0.181	0.316	-0.532	0.019	0.477
T50	F03	Poisoning by diuretics and other and unspecified drugs, medicaments and biological substances	Unspecified dementia	200	122	0.908	1.080	1.272	0.614	0.675	0.732	0.862	1.068	1.306	0.619	0.694	0.764	0.820	1.086	1.409	0.550	0.645	0.735	-0.341	0.017	0.384
C20	T81	Malignant neoplasm of rectum	Complications of procedures, not elsewhere classified	1213	2306	1.767	1.862	1.962	0.800	0.817	0.833	1.567	1.711	1.859	0.762	0.792	0.820	1.925	2.063	2.210	0.810	0.831	0.850	0.147	0.353	0.557
N03	A41	Chronic nephritic syndrome	Other septicaemia	270	485	2.484	2.818	3.174	0.763	0.800	0.836	2.656	3.227	3.919	0.729	0.792	0.848	2.334	2.728	3.176	0.759	0.805	0.847	-1.272	-0.503	0.225
R29	F05	Other symptoms and signs involving the nervous and musculoskeletal systems	Delirium, not induced by alcohol and other psychoactive substances	1329	980	1.470	1.568	1.675	0.640	0.662	0.684	1.481	1.616	1.759	0.639	0.668	0.697	1.361	1.501	1.655	0.620	0.654	0.688	-0.313	-0.116	0.085
M47	G97	Spondylosis	Postprocedural disorders of nervous system, not elsewhere classified	60	30	0.772	1.079	1.468	0.359	0.455	0.551	0.717	1.072	1.540	0.344	0.459	0.575	0.612	1.077	1.726	0.294	0.447	0.608	-0.625	0.011	0.714
A46	F79	Erysipelas	Unspecified mental retardation	46	70	0.689	0.927	1.208	0.347	0.427	0.509	0.607	0.952	1.388	0.293	0.411	0.536	0.625	0.907	1.261	0.336	0.437	0.541	-0.542	-0.043	0.428
C09	C10	Malignant neoplasm of tonsil	Malignant neoplasm of oropharynx	215	626	69.364	108.363	193.181	0.665	0.701	0.737	84.313	153.882	362.861	0.618	0.692	0.762	65.321	110.037	224.063	0.663	0.705	0.747	-239.907	-42.077	76.480
Q44	R50	Congenital malformations of gallbladder, bile ducts and liver	Fever of other and unknown origin	74	47	1.519	2.045	2.700	0.692	0.790	0.873	1.355	1.986	2.828	0.669	0.790	0.888	1.343	2.041	2.978	0.649	0.792	0.910	-0.969	0.058	1.126
J84	C34	Other interstitial pulmonary diseases	Malignant neoplasm of bronchus and lung	447	654	1.236	1.356	1.484	0.641	0.672	0.704	1.242	1.436	1.657	0.602	0.652	0.702	1.172	1.324	1.487	0.647	0.687	0.728	-0.378	-0.113	0.139
N25	I95	Disorders resulting from impaired renal tubular function	Hypotension	38	66	1.434	1.982	2.691	0.566	0.673	0.772	0.986	1.602	2.464	0.493	0.655	0.796	1.581	2.406	3.574	0.552	0.688	0.812	-0.335	0.815	2.049
B37	J43	Candidiasis	Emphysema	120	97	0.671	0.833	1.016	0.297	0.350	0.403	0.628	0.831	1.074	0.297	0.370	0.443	0.612	0.830	1.086	0.256	0.329	0.402	-0.313	-0.001	0.310
S30	F19	Superficial injury of abdomen, lower back and pelvis	Mental and behavioural disorders due to multiple drug use and use of other psychoactive substances	129	281	1.300	1.526	1.774	0.550	0.601	0.653	0.983	1.289	1.664	0.461	0.548	0.631	1.380	1.667	2.000	0.569	0.632	0.694	-0.077	0.373	0.830
I95	L89	Hypotension	Decubitus ulcer	221	241	0.835	0.961	1.098	0.554	0.602	0.651	0.705	0.857	1.035	0.516	0.584	0.650	0.887	1.085	1.306	0.554	0.622	0.688	-0.030	0.225	0.500
T81	K91	Complications of procedures, not elsewhere classified	Postprocedural disorders of digestive system, not elsewhere classified	1079	887	3.070	3.329	3.608	0.655	0.680	0.704	2.757	3.065	3.411	0.653	0.687	0.719	3.276	3.703	4.190	0.635	0.671	0.707	0.091	0.636	1.206
S80	F44	Superficial injury of lower leg	Dissociative [conversion] disorders	523	191	1.353	1.530	1.722	0.706	0.747	0.784	1.334	1.535	1.756	0.708	0.755	0.798	1.193	1.508	1.875	0.649	0.726	0.795	-0.404	-0.029	0.389
D68	L95	Other coagulation defects	Vasculitis limited to skin, not elsewhere classified	38	18	0.825	1.291	1.885	0.262	0.361	0.466	0.778	1.344	2.134	0.247	0.371	0.509	0.604	1.189	2.038	0.199	0.341	0.508	-1.047	-0.165	0.808
R62	P07	Lack of expected normal physiological development	Disorders related to short gestation and low birth weight, not elsewhere classified	14	39	0.009	0.014	0.019	0.006	0.009	0.013	0.005	0.010	0.017	0.004	0.007	0.012	0.010	0.016	0.024	0.007	0.011	0.016	-0.003	0.006	0.014
J44	J61	Other chronic obstructive pulmonary disease	Pneumoconiosis due to asbestos and other mineral fibres	13	342	2.026	2.433	2.899	0.483	0.536	0.590	1.024	2.413	4.908	0.321	0.568	0.803	2.022	2.434	2.901	0.481	0.535	0.589	-2.464	0.020	1.468
F25	T43	Schizoaffective disorders	Poisoning by psychotropic drugs, not elsewhere classified	44	33	4.263	6.910	11.443	0.194	0.261	0.335	3.712	6.696	12.281	0.150	0.224	0.307	3.595	7.030	13.888	0.216	0.341	0.475	-5.405	0.280	6.911
N30	G09	Cystitis	Sequelae of inflammatory diseases of central nervous system	34	21	0.603	0.930	1.366	0.281	0.389	0.503	0.518	0.878	1.408	0.270	0.401	0.544	0.498	1.008	1.753	0.206	0.370	0.541	-0.542	0.128	0.909
G80	Q89	Cerebral palsy	Other congenital malformations, not elsewhere classified	16	12	0.574	1.065	1.780	0.169	0.276	0.402	0.485	1.152	2.221	0.142	0.291	0.471	0.423	0.979	1.871	0.130	0.263	0.422	-1.263	-0.172	0.814
A41	N02	Other septicaemia	Recurrent and persistent haematuria	33	119	0.405	0.524	0.662	0.225	0.275	0.329	0.275	0.453	0.685	0.181	0.277	0.390	0.415	0.551	0.713	0.218	0.274	0.336	-0.158	0.097	0.326
J91	J96	Pleural effusion in conditions classified elsewhere	Respiratory failure, not elsewhere classified	468	580	1.166	1.281	1.403	0.610	0.644	0.676	1.051	1.209	1.377	0.594	0.644	0.692	1.206	1.370	1.553	0.599	0.643	0.687	-0.071	0.162	0.401
R50	F70	Fever of other and unknown origin	Mild mental retardation	97	139	1.030	1.267	1.536	0.676	0.746	0.810	0.967	1.332	1.791	0.608	0.715	0.809	0.932	1.220	1.562	0.684	0.770	0.848	-0.641	-0.115	0.380
D64	R11	Other anaemias	Nausea and vomiting	2834	2130	1.067	1.115	1.163	0.642	0.658	0.673	0.953	1.008	1.066	0.611	0.631	0.651	1.199	1.282	1.370	0.673	0.697	0.719	0.173	0.275	0.380
S70	S72	Superficial injury of hip and thigh	Fracture of femur	11741	4480	1.010	1.034	1.058	0.396	0.403	0.409	0.897	0.921	0.945	0.393	0.401	0.409	1.112	1.162	1.214	0.395	0.408	0.421	0.184	0.241	0.299
A88	R51	Other viral infections of central nervous system, not elsewhere classified	Headache	131	58	1.005	1.261	1.563	0.566	0.646	0.720	0.963	1.266	1.637	0.559	0.653	0.741	0.806	1.193	1.676	0.495	0.631	0.755	-0.604	-0.077	0.483
R90	D43	Abnormal findings on diagnostic imaging of central nervous system	Neoplasm of uncertain or unknown behaviour of brain and central nervous system	38	44	6.583	11.141	20.238	0.488	0.610	0.722	5.395	10.859	23.756	0.433	0.598	0.750	5.826	11.567	25.398	0.455	0.623	0.773	-11.611	0.699	13.790
L57	K10	Skin changes due to chronic exposure to nonionizing radiation	Other diseases of jaws	17	15	0.307	0.540	0.844	0.162	0.262	0.377	0.250	0.531	0.928	0.150	0.287	0.449	0.251	0.542	0.984	0.117	0.235	0.383	-0.429	0.015	0.475
J02	J31	Acute pharyngitis	Chronic rhinitis, nasopharyngitis and pharyngitis	54	34	1.183	1.683	2.320	0.462	0.570	0.681	1.206	1.895	2.896	0.411	0.551	0.687	0.864	1.459	2.247	0.440	0.601	0.754	-1.514	-0.441	0.560
L66	L43	Cicatricial alopecia [scarring hair loss]	Lichen planus	45	16	8.578	17.000	38.533	0.409	0.544	0.672	8.884	19.164	53.080	0.370	0.527	0.680	4.941	13.450	51.903	0.359	0.583	0.795	-35.515	-5.230	29.168
K59	Q05	Other functional intestinal disorders	Spina bifida	35	17	0.395	0.607	0.889	0.111	0.163	0.223	0.378	0.663	1.048	0.104	0.173	0.253	0.276	0.534	0.894	0.082	0.148	0.235	-0.540	-0.127	0.282
F60	F12	Specific personality disorders	Mental and behavioural disorders due to use of cannabinoids	29	44	3.033	4.818	7.616	0.317	0.420	0.523	2.244	4.314	8.237	0.248	0.378	0.521	2.996	5.242	9.101	0.316	0.457	0.601	-3.069	0.920	4.933
S06	T02	Intracranial injury	Fractures involving multiple body regions	112	258	1.843	2.192	2.607	0.742	0.797	0.847	1.302	1.743	2.298	0.690	0.784	0.865	2.009	2.508	3.095	0.742	0.805	0.860	0.038	0.764	1.474
K59	R68	Other functional intestinal disorders	Other general symptoms and signs	222	150	0.625	0.732	0.856	0.356	0.401	0.447	0.599	0.737	0.896	0.370	0.429	0.489	0.566	0.724	0.906	0.302	0.366	0.432	-0.229	-0.012	0.214
S01	F33	Open wound of head	Recurrent depressive disorder	3297	2467	0.962	1.002	1.042	0.704	0.719	0.732	0.947	0.997	1.049	0.680	0.699	0.717	0.944	1.005	1.069	0.725	0.746	0.767	-0.072	0.007	0.090
M35	D47	Other systemic involvement of connective tissue	Other neoplasms of uncertain or unknown behaviour of lymphoid, haematopoietic and related tissue	262	131	1.157	1.358	1.582	0.629	0.684	0.737	1.048	1.285	1.547	0.633	0.701	0.764	1.149	1.499	1.919	0.560	0.651	0.739	-0.219	0.212	0.683
K10	C77	Other diseases of jaws	Secondary and unspecified malignant neoplasm of lymph nodes	55	97	1.058	1.370	1.751	0.207	0.253	0.304	0.736	1.084	1.538	0.225	0.307	0.399	1.197	1.682	2.306	0.173	0.226	0.284	-0.025	0.594	1.268
T83	N19	Complications of genitourinary prosthetic devices, implants and grafts	Unspecified renal failure	104	678	0.953	1.069	1.195	0.375	0.405	0.437	0.843	1.130	1.472	0.287	0.364	0.444	0.947	1.074	1.212	0.379	0.413	0.446	-0.414	-0.055	0.256
R01	Q23	Cardiac murmurs and other cardiac sounds	Congenital malformations of aortic and mitral valves	81	148	2.177	2.741	3.429	0.725	0.796	0.857	1.486	2.121	2.958	0.665	0.775	0.869	2.478	3.320	4.396	0.725	0.810	0.881	0.055	1.191	2.392
D50	H28	Iron deficiency anaemia	Cataract and other disorders of lens in diseases classified elsewhere	13	12	0.248	0.472	0.774	0.135	0.235	0.354	0.194	0.446	0.818	0.108	0.227	0.378	0.191	0.499	0.945	0.106	0.244	0.415	-0.381	0.050	0.511
S10	T48	Superficial injury of neck	Poisoning by agents primarily acting on smooth and skeletal muscles and the respiratory system	37	18	0.854	1.333	1.971	0.374	0.505	0.636	0.812	1.414	2.278	0.352	0.513	0.670	0.600	1.208	2.102	0.295	0.491	0.688	-1.168	-0.209	0.769
S32	M54	Fracture of lumbar spine and pelvis	Dorsalgia	3482	2308	0.808	0.840	0.872	0.462	0.475	0.488	0.701	0.736	0.773	0.433	0.448	0.464	0.943	1.001	1.063	0.501	0.521	0.542	0.196	0.265	0.337
T65	F90	Toxic effect of other and unspecified substances	Hyperkinetic disorders	61	83	1.721	2.303	3.033	0.600	0.689	0.775	1.752	2.746	4.185	0.625	0.756	0.869	1.451	2.085	2.911	0.540	0.654	0.759	-2.138	-0.662	0.546
D47	R50	Other neoplasms of uncertain or unknown behaviour of lymphoid, haematopoietic and related tissue	Fever of other and unknown origin	263	272	1.229	1.407	1.599	0.521	0.564	0.608	1.173	1.426	1.707	0.512	0.578	0.638	1.155	1.387	1.655	0.492	0.552	0.612	-0.397	-0.040	0.319
D71	R50	Functional disorders of polymorphonuclear neutrophils	Fever of other and unknown origin	60	26	2.086	3.042	4.371	0.390	0.495	0.599	2.046	3.222	5.000	0.374	0.500	0.623	1.446	2.529	4.233	0.324	0.486	0.650	-2.601	-0.688	1.215
R60	N03	Oedema, not elsewhere classified	Chronic nephritic syndrome	35	39	1.267	1.873	2.732	0.398	0.508	0.623	1.122	1.979	3.266	0.361	0.523	0.684	1.072	1.791	2.863	0.352	0.494	0.641	-1.531	-0.194	1.073
I60	G82	Subarachnoid haemorrhage	Paraplegia and tetraplegia	60	29	0.894	1.269	1.735	0.604	0.719	0.821	1.105	1.717	2.551	0.617	0.761	0.875	0.555	0.922	1.419	0.500	0.669	0.819	-1.661	-0.786	-0.055
K12	R99	Stomatitis and related lesions	Other ill-defined and unspecified causes of mortality	103	158	0.998	1.216	1.457	0.957	0.983	0.996	0.894	1.201	1.587	0.947	0.985	0.996	0.956	1.226	1.547	0.953	0.984	0.997	-0.431	0.027	0.455
E64	K74	Sequelae of malnutrition and other nutritional deficiencies	Fibrosis and cirrhosis of liver	49	54	1.023	1.413	1.902	0.328	0.411	0.496	0.937	1.463	2.192	0.285	0.398	0.521	0.911	1.368	1.993	0.312	0.420	0.538	-0.920	-0.092	0.673
J41	T65	Simple and mucopurulent chronic bronchitis	Toxic effect of other and unspecified substances	29	24	0.624	0.961	1.417	0.309	0.427	0.549	0.540	0.970	1.573	0.269	0.421	0.579	0.498	0.937	1.569	0.270	0.434	0.602	-0.722	-0.036	0.669
E13	E66	Other specified diabetes mellitus	Obesity	268	349	0.999	1.129	1.269	0.325	0.357	0.389	0.825	0.981	1.154	0.285	0.329	0.376	1.134	1.346	1.581	0.337	0.383	0.428	0.092	0.364	0.645
M54	G53	Dorsalgia	Cranial nerve disorders in diseases classified elsewhere	72	50	0.965	1.280	1.674	0.699	0.795	0.876	0.886	1.288	1.792	0.673	0.792	0.892	0.818	1.262	1.854	0.659	0.802	0.910	-0.666	-0.023	0.663
A41	T82	Other septicaemia	Complications of cardiac and vascular prosthetic devices, implants and grafts	266	425	1.099	1.235	1.389	0.443	0.478	0.514	1.228	1.484	1.783	0.435	0.493	0.553	0.964	1.116	1.289	0.426	0.470	0.514	-0.695	-0.368	-0.064
N31	E27	Neuromuscular dysfunction of bladder, not elsewhere classified	Other disorders of adrenal gland	35	44	1.001	1.451	2.029	0.526	0.647	0.760	0.818	1.378	2.124	0.445	0.616	0.769	0.912	1.525	2.403	0.518	0.680	0.819	-0.747	0.155	1.123
T23	F19	Burn and corrosion of wrist and hand	Mental and behavioural disorders due to multiple drug use and use of other psychoactive substances	38	83	1.078	1.458	1.925	0.610	0.710	0.799	0.951	1.629	2.568	0.520	0.691	0.840	0.978	1.395	1.928	0.603	0.718	0.821	-1.198	-0.234	0.592
Q23	T81	Congenital malformations of aortic and mitral valves	Complications of procedures, not elsewhere classified	84	91	0.878	1.111	1.374	0.546	0.628	0.705	0.787	1.101	1.479	0.561	0.678	0.782	0.806	1.119	1.492	0.482	0.590	0.689	-0.441	0.015	0.490
T00	F23	Superficial injuries involving multiple body regions	Acute and transient psychotic disorders	70	90	1.624	2.131	2.746	0.618	0.703	0.782	1.389	2.060	2.949	0.572	0.699	0.810	1.538	2.189	3.043	0.595	0.708	0.807	-0.911	0.125	1.140
T92	S52	Sequelae of injuries of upper limb	Fracture of forearm	2658	2083	0.590	0.615	0.640	0.113	0.117	0.122	0.692	0.731	0.771	0.110	0.116	0.121	0.466	0.497	0.529	0.113	0.119	0.126	-0.286	-0.233	-0.184
T84	M20	Complications of internal orthopaedic prosthetic devices, implants and grafts	Acquired deformities of fingers and toes	1144	404	0.594	0.642	0.691	0.270	0.288	0.305	0.536	0.585	0.635	0.253	0.272	0.291	0.710	0.829	0.954	0.308	0.346	0.384	0.118	0.245	0.378
T93	M81	Sequelae of injuries of lower limb	Osteoporosis without pathological fracture	4280	1002	1.065	1.111	1.158	0.543	0.557	0.571	1.053	1.101	1.151	0.527	0.543	0.558	0.872	0.962	1.057	0.594	0.627	0.661	-0.244	-0.139	-0.032
H49	G52	Paralytic strabismus	Disorders of other cranial nerves	72	74	12.358	19.961	34.557	0.376	0.452	0.532	12.143	22.913	51.145	0.320	0.424	0.531	9.866	17.927	36.471	0.373	0.481	0.588	-30.505	-4.832	13.740
I27	J45	Other pulmonary heart diseases	Asthma	308	204	0.527	0.601	0.680	0.234	0.261	0.289	0.517	0.610	0.713	0.235	0.271	0.307	0.472	0.578	0.700	0.207	0.247	0.289	-0.176	-0.032	0.123
G62	L98	Other polyneuropathies	Other disorders of skin and subcutaneous tissue, not elsewhere classified	270	402	1.079	1.217	1.371	0.523	0.563	0.602	1.022	1.231	1.471	0.509	0.572	0.634	1.037	1.212	1.415	0.505	0.557	0.607	-0.313	-0.019	0.263
D69	R58	Purpura and other haemorrhagic conditions	Haemorrhage, not elsewhere classified	53	75	1.436	1.925	2.546	0.445	0.533	0.623	1.002	1.504	2.148	0.410	0.532	0.654	1.707	2.593	3.796	0.414	0.535	0.652	0.035	1.079	2.338
N95	N94	Menopausal and other perimenopausal disorders	Pain and other conditions associated with female genital organs and menstrual cycle	572	NA	NA	NA	NA	NA	NA	NA	0.369	0.418	0.473	0.239	0.263	0.289	NA	NA	NA	NA	NA	NA	NA	NA	NA
I42	I97	Cardiomyopathy	Postprocedural disorders of circulatory system, not elsewhere classified	45	81	1.313	1.769	2.334	0.543	0.640	0.732	0.940	1.445	2.108	0.459	0.603	0.737	1.438	2.145	3.170	0.544	0.665	0.779	-0.199	0.698	1.770
R29	G72	Other symptoms and signs involving the nervous and musculoskeletal systems	Other myopathies	97	86	1.044	1.330	1.661	0.397	0.467	0.537	0.942	1.287	1.751	0.371	0.463	0.557	0.972	1.367	1.853	0.372	0.470	0.571	-0.505	0.074	0.652
R52	I99	Pain, not elsewhere classified	Other and unspecified disorders of circulatory system	211	183	0.462	0.538	0.618	0.257	0.290	0.324	0.461	0.572	0.690	0.273	0.324	0.374	0.404	0.504	0.614	0.215	0.259	0.305	-0.220	-0.068	0.089
T43	G31	Poisoning by psychotropic drugs, not elsewhere classified	Other degenerative diseases of nervous system, not elsewhere classified	51	43	1.248	1.756	2.421	0.506	0.613	0.718	1.216	1.936	2.931	0.464	0.610	0.750	0.999	1.591	2.429	0.468	0.619	0.759	-1.451	-0.339	0.693
T58	K70	Toxic effect of carbon monoxide	Alcoholic liver disease	17	61	0.855	1.249	1.765	0.479	0.598	0.712	0.604	1.272	2.296	0.283	0.487	0.690	0.817	1.243	1.799	0.505	0.640	0.764	-1.055	-0.031	0.792
S70	T38	Superficial injury of hip and thigh	Poisoning by hormones and their synthetic substitutes and antagonists, not elsewhere classified	45	30	0.583	0.837	1.156	0.326	0.426	0.530	0.523	0.822	1.222	0.317	0.446	0.579	0.483	0.844	1.330	0.259	0.398	0.551	-0.474	0.020	0.562
N28	N08	Other disorders of kidney and ureter, not elsewhere classified	Glomerular disorders in diseases classified elsewhere	32	50	4.328	6.828	11.064	0.342	0.438	0.539	3.430	6.542	12.410	0.328	0.484	0.640	4.002	7.084	13.444	0.292	0.410	0.536	-5.219	0.554	6.817
R11	K27	Nausea and vomiting	Peptic ulcer, site unspecified	184	141	0.642	0.761	0.887	0.304	0.346	0.389	0.611	0.765	0.943	0.287	0.341	0.397	0.582	0.751	0.944	0.289	0.353	0.420	-0.257	-0.017	0.231
G96	R20	Other disorders of central nervous system	Disturbances of skin sensation	160	92	1.087	1.332	1.612	0.409	0.468	0.528	1.064	1.374	1.731	0.386	0.458	0.531	0.905	1.259	1.681	0.390	0.484	0.583	-0.609	-0.115	0.396
M41	Q67	Scoliosis	Congenital musculoskeletal deformities of head, face, spine and chest	220	209	2.520	2.973	3.501	0.431	0.476	0.521	2.923	3.760	4.881	0.393	0.456	0.518	2.001	2.494	3.085	0.433	0.500	0.563	-2.450	-1.263	-0.269
D86	J84	Sarcoidosis	Other interstitial pulmonary diseases	148	192	3.575	4.411	5.415	0.424	0.475	0.526	3.864	5.247	6.994	0.405	0.483	0.561	2.984	3.936	5.166	0.405	0.470	0.536	-3.262	-1.305	0.481
A41	Q90	Other septicaemia	Down's syndrome	5	12	0.166	0.344	0.609	0.058	0.114	0.191	0.093	0.324	0.704	0.029	0.097	0.199	0.140	0.349	0.691	0.053	0.125	0.228	-0.362	0.026	0.389
S32	S22	Fracture of lumbar spine and pelvis	Fracture of rib(s), sternum and thoracic spine	1607	1202	1.554	1.650	1.748	0.449	0.467	0.485	1.490	1.617	1.750	0.461	0.485	0.509	1.532	1.673	1.824	0.419	0.445	0.471	-0.139	0.055	0.253
J45	J98	Asthma	Other respiratory disorders	1838	1715	1.799	1.902	2.007	0.626	0.644	0.662	1.941	2.100	2.264	0.621	0.647	0.671	1.598	1.729	1.864	0.616	0.641	0.667	-0.576	-0.372	-0.163
B58	R59	Toxoplasmosis	Enlarged lymph nodes	16	13	1.679	3.507	6.642	0.137	0.233	0.345	1.432	3.690	8.834	0.120	0.259	0.428	1.284	3.280	7.701	0.098	0.209	0.354	-5.202	-0.374	3.809
N82	K57	Fistulae involving female genital tract	Diverticular disease of intestine	145	NA	NA	NA	NA	NA	NA	NA	0.568	0.742	0.948	0.243	0.299	0.359	NA	NA	NA	NA	NA	NA	NA	NA	NA
R25	G98	Abnormal involuntary movements	Other disorders of nervous system, not elsewhere classified	324	412	3.828	4.407	5.061	0.654	0.694	0.733	3.214	3.905	4.744	0.624	0.684	0.741	4.083	4.977	6.061	0.649	0.704	0.754	-0.121	1.073	2.312
D51	E64	Vitamin B12 deficiency anaemia	Sequelae of malnutrition and other nutritional deficiencies	78	55	0.855	1.133	1.454	0.550	0.645	0.734	0.777	1.099	1.506	0.525	0.643	0.753	0.769	1.172	1.691	0.508	0.649	0.776	-0.467	0.075	0.667
E83	D69	Disorders of mineral metabolism	Purpura and other haemorrhagic conditions	88	90	0.972	1.233	1.537	0.427	0.499	0.569	0.820	1.135	1.532	0.380	0.474	0.571	0.969	1.349	1.821	0.422	0.525	0.626	-0.327	0.210	0.747
M34	L90	Systemic sclerosis	Atrophic disorders of skin	53	11	0.949	1.468	2.167	0.436	0.565	0.687	0.882	1.405	2.115	0.426	0.561	0.693	0.610	1.627	3.389	0.292	0.591	0.853	-0.933	0.224	1.974
S79	M79	Other and specified injuries of hip and thigh	Other soft tissue disorders, not elsewhere classified	139	116	0.806	0.973	1.160	0.364	0.418	0.475	0.708	0.908	1.139	0.318	0.387	0.458	0.793	1.040	1.346	0.379	0.465	0.553	-0.195	0.132	0.491
O98	B23	Maternal infectious and parasitic diseases classifiable elsewhere but complicating pregnancy, childbirth and the puerperium	Human immunodeficiency virus [HIV] disease resulting in other conditions	38	NA	NA	NA	NA	NA	NA	NA	3.159	6.674	15.420	0.173	0.272	0.388	NA	NA	NA	NA	NA	NA	NA	NA	NA
C34	R53	Malignant neoplasm of bronchus and lung	Malaise and fatigue	3727	3684	1.808	1.874	1.944	0.853	0.863	0.873	1.989	2.093	2.197	0.857	0.872	0.885	1.602	1.686	1.776	0.840	0.855	0.869	-0.541	-0.406	-0.272
T48	T65	Poisoning by agents primarily acting on smooth and skeletal muscles and the respiratory system	Toxic effect of other and unspecified substances	48	41	2.565	3.781	5.560	0.235	0.305	0.382	2.298	3.797	6.233	0.213	0.304	0.407	2.189	3.748	6.142	0.207	0.306	0.420	-2.682	-0.066	2.590
K20	K74	Oesophagitis	Fibrosis and cirrhosis of liver	171	316	1.541	1.783	2.063	0.569	0.616	0.663	1.400	1.793	2.244	0.515	0.595	0.671	1.483	1.784	2.147	0.570	0.629	0.685	-0.524	-0.008	0.519
S60	G98	Superficial injury of wrist and hand	Other disorders of nervous system, not elsewhere classified	1557	1209	1.093	1.161	1.230	0.839	0.856	0.872	1.085	1.174	1.266	0.833	0.856	0.878	1.047	1.143	1.245	0.830	0.856	0.880	-0.165	-0.031	0.106
E66	L60	Obesity	Nail disorders	759	460	0.614	0.669	0.727	0.351	0.374	0.398	0.562	0.627	0.695	0.323	0.350	0.379	0.646	0.741	0.848	0.382	0.423	0.465	-0.005	0.115	0.238
R40	L02	Somnolence, stupor and coma	Cutaneous abscess, furuncle and carbuncle	42	84	0.337	0.440	0.562	0.198	0.250	0.305	0.245	0.383	0.549	0.157	0.233	0.318	0.350	0.483	0.647	0.196	0.259	0.329	-0.104	0.100	0.308
M46	M49	Other inflammatory spondylopathies	Spondylopathies in diseases classified elsewhere	35	55	8.180	13.999	26.411	0.530	0.644	0.752	6.517	12.898	29.767	0.452	0.622	0.773	7.608	15.114	34.785	0.514	0.664	0.799	-14.092	2.041	20.291
D61	M10	Other aplastic anaemias	Gout	19	40	0.295	0.444	0.625	0.220	0.307	0.401	0.240	0.504	0.884	0.152	0.295	0.458	0.266	0.424	0.621	0.212	0.312	0.419	-0.460	-0.083	0.226
F20	J13	Schizophrenia	Pneumonia due to Streptococcus pneumoniae	27	60	0.837	1.184	1.628	0.525	0.642	0.750	0.623	1.096	1.747	0.393	0.573	0.742	0.813	1.236	1.806	0.546	0.686	0.807	-0.591	0.143	0.823
K04	J81	Diseases of pulp and periapical tissues	Pulmonary oedema	60	167	1.095	1.363	1.662	0.581	0.653	0.721	0.738	1.079	1.504	0.471	0.596	0.714	1.192	1.539	1.960	0.599	0.681	0.759	-0.069	0.460	0.986
F10	J42	Mental and behavioural disorders due to use of alcohol	Unspecified chronic bronchitis	905	1589	1.015	1.080	1.147	0.579	0.601	0.621	0.991	1.097	1.207	0.560	0.595	0.630	0.993	1.074	1.162	0.577	0.603	0.629	-0.161	-0.023	0.111
R06	J18	Abnormalities of breathing	Pneumonia, organism unspecified	10811	11286	0.947	0.966	0.985	0.411	0.417	0.423	0.977	1.004	1.032	0.409	0.417	0.426	0.909	0.935	0.960	0.409	0.417	0.425	-0.106	-0.070	-0.033
S30	F99	Superficial injury of abdomen, lower back and pelvis	Mental disorder, not otherwise specified	257	230	0.980	1.129	1.295	0.478	0.524	0.568	0.840	1.022	1.226	0.451	0.514	0.575	1.041	1.278	1.554	0.471	0.536	0.604	-0.054	0.256	0.581
K71	L30	Toxic liver disease	Other dermatitis	46	29	0.487	0.695	0.951	0.341	0.443	0.547	0.488	0.773	1.159	0.346	0.483	0.622	0.362	0.607	0.940	0.267	0.399	0.545	-0.601	-0.163	0.243
A41	L95	Other septicaemia	Vasculitis limited to skin, not elsewhere classified	72	97	0.525	0.663	0.828	0.266	0.320	0.378	0.434	0.616	0.838	0.221	0.294	0.372	0.518	0.707	0.944	0.269	0.344	0.424	-0.194	0.092	0.372
L21	L28	Seborrhoeic dermatitis	Lichen simplex chronicus and prurigo	23	40	1.834	2.863	4.380	0.376	0.500	0.621	1.366	2.538	4.367	0.304	0.472	0.644	1.763	3.209	5.622	0.364	0.523	0.679	-1.444	0.661	3.049
F06	T39	Other mental disorders due to brain damage and dysfunction and to physical disease	Poisoning by nonopioid analgesics, antipyretics and antirheumatics	48	34	0.762	1.080	1.485	0.151	0.201	0.258	0.659	1.013	1.484	0.131	0.191	0.259	0.682	1.196	1.917	0.137	0.219	0.316	-0.458	0.181	0.943
G47	J37	Sleep disorders	Chronic laryngitis and laryngotracheitis	33	120	0.267	0.341	0.424	0.215	0.264	0.314	0.192	0.314	0.467	0.140	0.220	0.309	0.267	0.351	0.451	0.223	0.280	0.339	-0.132	0.037	0.190
J00	H54	Acute nasopharyngitis [common cold]	Blindness and low vision	82	97	1.186	1.514	1.901	0.599	0.679	0.755	1.050	1.490	2.049	0.562	0.680	0.786	1.095	1.525	2.055	0.570	0.680	0.779	-0.648	0.036	0.686
L02	T36	Cutaneous abscess, furuncle and carbuncle	Poisoning by systemic antibiotics	224	256	0.511	0.586	0.666	0.280	0.312	0.344	0.428	0.521	0.622	0.242	0.285	0.329	0.550	0.664	0.792	0.295	0.341	0.389	-0.009	0.141	0.305
D10	K05	Benign neoplasm of mouth and pharynx	Gingivitis and periodontal diseases	125	205	1.437	1.716	2.034	0.436	0.489	0.543	1.173	1.540	1.992	0.400	0.482	0.563	1.471	1.863	2.317	0.427	0.494	0.562	-0.255	0.322	0.904
H33	H43	Retinal detachments and breaks	Disorders of vitreous body	1974	2493	9.125	9.765	10.476	0.637	0.653	0.669	7.859	8.643	9.509	0.616	0.640	0.663	10.232	11.325	12.540	0.642	0.664	0.684	1.318	2.684	4.111
H27	R99	Other disorders of lens	Other ill-defined and unspecified causes of mortality	321	216	0.934	1.064	1.209	0.973	0.988	0.996	1.041	1.238	1.460	0.972	0.990	0.998	0.714	0.875	1.052	0.963	0.986	0.998	-0.634	-0.363	-0.101
T31	T30	Burns classified according to extent of body surface involved	Burn and corrosion, body region unspecified	66	106	1.949	2.551	3.290	0.073	0.091	0.110	1.832	2.755	4.033	0.058	0.082	0.110	1.747	2.445	3.322	0.073	0.096	0.122	-1.698	-0.296	0.903
C25	K81	Malignant neoplasm of pancreas	Cholecystitis	50	57	0.266	0.358	0.458	0.218	0.280	0.342	0.224	0.334	0.471	0.168	0.241	0.321	0.254	0.379	0.526	0.234	0.324	0.420	-0.137	0.045	0.221
K04	B95	Diseases of pulp and periapical tissues	Streptococcus and staphylococcus as the cause of diseases classified to other chapters	36	44	1.495	2.176	3.124	0.532	0.653	0.764	1.359	2.314	3.793	0.509	0.680	0.831	1.242	2.059	3.280	0.479	0.633	0.776	-1.807	-0.250	1.217
R73	F03	Elevated blood glucose level	Unspecified dementia	167	161	0.895	1.064	1.246	0.569	0.627	0.684	0.839	1.059	1.310	0.518	0.599	0.675	0.834	1.062	1.334	0.579	0.661	0.739	-0.337	0.004	0.356
K44	K63	Diaphragmatic hernia	Other diseases of intestine	459	383	1.047	1.161	1.287	0.680	0.717	0.752	1.041	1.203	1.380	0.660	0.710	0.758	0.951	1.109	1.292	0.674	0.727	0.777	-0.335	-0.094	0.151
J84	J16	Other interstitial pulmonary diseases	Pneumonia due to other infectious organisms, not elsewhere classified	35	39	1.417	2.110	3.064	0.402	0.516	0.630	1.371	2.425	4.014	0.350	0.518	0.678	1.123	1.903	3.040	0.370	0.516	0.659	-2.152	-0.518	0.895
R64	K12	Cachexia	Stomatitis and related lesions	6	5	0.084	0.217	0.414	0.038	0.094	0.171	0.053	0.215	0.491	0.025	0.096	0.208	0.056	0.210	0.461	0.025	0.089	0.184	-0.271	-0.003	0.254
K25	K65	Gastric ulcer	Peritonitis	567	569	1.117	1.223	1.339	0.642	0.674	0.706	1.058	1.201	1.362	0.636	0.680	0.723	1.093	1.246	1.407	0.623	0.668	0.711	-0.177	0.044	0.258
R09	J93	Other symptoms and signs involving the circulatory and respiratory systems	Pneumothorax	68	122	0.658	0.826	1.018	0.301	0.359	0.417	0.587	0.854	1.186	0.265	0.355	0.453	0.611	0.809	1.042	0.291	0.361	0.434	-0.418	-0.046	0.296
C02	S82	Malignant neoplasm of other and unspecified parts of tongue	Fracture of lower leg, including ankle	26	22	0.184	0.285	0.411	0.145	0.214	0.296	0.164	0.301	0.477	0.162	0.273	0.405	0.148	0.267	0.430	0.102	0.176	0.269	-0.226	-0.035	0.161
R33	N35	Retention of urine	Urethral stricture	168	2601	2.715	2.924	3.146	0.572	0.592	0.611	4.749	6.184	7.962	0.455	0.535	0.613	2.610	2.818	3.035	0.575	0.596	0.616	-5.141	-3.366	-1.942
B18	I38	Chronic viral hepatitis	Endocarditis, valve unspecified	25	53	3.522	5.656	9.177	0.447	0.569	0.683	2.997	6.145	12.349	0.325	0.519	0.705	3.138	5.441	9.847	0.453	0.595	0.729	-6.911	-0.670	4.063
T43	F34	Poisoning by psychotropic drugs, not elsewhere classified	Persistent mood [affective] disorders	204	74	4.720	6.051	7.738	0.638	0.702	0.764	4.732	6.368	8.492	0.640	0.717	0.788	3.472	5.306	8.130	0.544	0.668	0.774	-3.709	-1.070	2.090
N99	N73	Postprocedural disorders of genitourinary system, not elsewhere classified	Other female pelvic inflammatory diseases	116	NA	NA	NA	NA	NA	NA	NA	1.228	1.724	2.383	0.264	0.332	0.402	NA	NA	NA	NA	NA	NA	NA	NA	NA
I64	G43	Stroke, not specified as haemorrhage or infarction	Migraine	769	349	0.789	0.863	0.943	0.421	0.448	0.476	0.754	0.840	0.932	0.416	0.449	0.482	0.777	0.913	1.069	0.397	0.447	0.495	-0.092	0.073	0.247
R46	E11	Symptoms and signs involving appearance and behaviour	Non-insulin-dependent diabetes mellitus	19	28	0.410	0.643	0.943	0.212	0.309	0.417	0.328	0.654	1.132	0.159	0.292	0.452	0.367	0.639	1.001	0.197	0.318	0.453	-0.515	-0.020	0.432
G47	G82	Sleep disorders	Paraplegia and tetraplegia	73	129	0.492	0.609	0.740	0.292	0.344	0.398	0.617	0.888	1.226	0.275	0.368	0.467	0.400	0.518	0.653	0.272	0.334	0.397	-0.715	-0.371	-0.078
R50	T80	Fever of other and unknown origin	Complications following infusion, transfusion and therapeutic injection	139	123	1.235	1.508	1.822	0.415	0.475	0.533	1.232	1.611	2.088	0.406	0.487	0.568	1.054	1.404	1.820	0.379	0.461	0.544	-0.771	-0.204	0.338
A41	E24	Other septicaemia	Cushing's syndrome	23	14	0.380	0.635	0.977	0.157	0.246	0.346	0.327	0.604	0.990	0.141	0.241	0.359	0.290	0.702	1.368	0.115	0.250	0.422	-0.406	0.101	0.751
H90	H70	Conductive and sensorineural hearing loss	Mastoiditis and related conditions	27	40	1.268	1.897	2.782	0.272	0.364	0.464	1.025	1.903	3.274	0.195	0.314	0.452	1.130	1.891	3.015	0.280	0.407	0.542	-1.443	-0.013	1.300
T86	D23	Failure and rejection of transplanted organs and tissues	Other benign neoplasms of skin	29	49	0.888	1.270	1.770	0.412	0.526	0.638	0.704	1.206	1.925	0.375	0.550	0.716	0.824	1.322	2.013	0.376	0.512	0.649	-0.716	0.112	0.902
J45	R99	Asthma	Other ill-defined and unspecified causes of mortality	2121	1891	1.125	1.180	1.238	0.996	0.998	1.000	1.337	1.432	1.534	0.996	0.999	1.000	0.919	0.986	1.055	0.995	0.998	1.000	-0.568	-0.447	-0.328
A04	R16	Other bacterial intestinal infections	Hepatomegaly and splenomegaly, not elsewhere classified	15	19	0.446	0.774	1.226	0.182	0.286	0.404	0.346	0.725	1.304	0.152	0.285	0.449	0.391	0.811	1.450	0.148	0.284	0.438	-0.572	0.084	0.752
O92	O47	Other disorders of breast and lactation associated with childbirth	False labour	558	NA	NA	NA	NA	NA	NA	NA	0.385	0.435	0.490	0.231	0.257	0.284	NA	NA	NA	NA	NA	NA	NA	NA	NA
K29	R19	Gastritis and duodenitis	Other symptoms and signs involving the digestive system and abdomen	1796	1286	1.095	1.157	1.221	0.659	0.679	0.698	1.076	1.158	1.241	0.655	0.680	0.705	1.052	1.146	1.249	0.647	0.678	0.707	-0.136	-0.013	0.117
F55	S51	Abuse of non-dependence-producing substances	Open wound of forearm	29	51	0.932	1.323	1.827	0.284	0.372	0.465	0.801	1.429	2.337	0.236	0.369	0.520	0.842	1.290	1.887	0.268	0.372	0.484	-1.085	-0.136	0.666
G31	N31	Other degenerative diseases of nervous system, not elsewhere classified	Neuromuscular dysfunction of bladder, not elsewhere classified	37	71	0.766	1.036	1.376	0.427	0.520	0.613	0.689	1.162	1.809	0.439	0.605	0.762	0.692	0.982	1.360	0.381	0.488	0.594	-0.856	-0.175	0.386
K72	N62	Hepatic failure, not elsewhere classified	Hypertrophy of breast	11	70	0.305	0.428	0.574	0.222	0.296	0.375	0.150	0.288	0.482	0.198	0.341	0.500	0.353	0.516	0.721	0.206	0.284	0.370	-0.009	0.227	0.461
J14	J46	Pneumonia due to Haemophilus influenzae	Status asthmaticus	29	32	1.251	1.927	2.869	0.315	0.424	0.538	1.113	2.032	3.439	0.250	0.393	0.553	1.058	1.842	3.016	0.304	0.452	0.602	-1.663	-0.187	1.187
B18	E55	Chronic viral hepatitis	Vitamin D deficiency	80	59	1.184	1.573	2.041	0.667	0.759	0.839	1.183	1.710	2.348	0.620	0.740	0.840	0.928	1.404	2.052	0.660	0.789	0.891	-1.053	-0.297	0.482
M49	M80	Spondylopathies in diseases classified elsewhere	Osteoporosis with pathological fracture	51	16	0.933	1.384	1.988	0.380	0.497	0.612	0.891	1.374	2.022	0.366	0.500	0.631	0.596	1.234	2.239	0.293	0.500	0.702	-0.981	-0.128	0.875
D42	G40	Neoplasm of uncertain or unknown behaviour of meninges	Epilepsy	44	34	3.373	5.195	7.918	0.508	0.627	0.743	2.856	4.886	8.548	0.447	0.598	0.739	2.980	5.284	9.471	0.500	0.677	0.833	-3.405	0.378	4.560
I15	I46	Secondary hypertension	Cardiac arrest	209	353	1.254	1.434	1.630	0.839	0.877	0.911	1.294	1.611	1.993	0.827	0.886	0.934	1.146	1.351	1.581	0.825	0.872	0.912	-0.682	-0.261	0.123
H40	Q13	Glaucoma	Congenital malformations of anterior segment of eye	24	16	2.154	3.915	7.080	0.258	0.385	0.524	1.855	3.877	7.847	0.237	0.395	0.568	1.640	3.926	9.068	0.190	0.369	0.570	-4.020	0.050	4.905
S72	N31	Fracture of femur	Neuromuscular dysfunction of bladder, not elsewhere classified	322	445	0.483	0.538	0.595	0.367	0.398	0.429	0.453	0.535	0.628	0.354	0.401	0.449	0.470	0.540	0.615	0.357	0.395	0.436	-0.109	0.006	0.116
I49	Q24	Other cardiac arrhythmias	Other congenital malformations of heart	59	40	1.947	2.750	3.864	0.349	0.438	0.532	2.007	3.194	4.956	0.326	0.440	0.562	1.416	2.343	3.677	0.310	0.436	0.565	-2.683	-0.846	0.795
T83	G93	Complications of genitourinary prosthetic devices, implants and grafts	Other disorders of brain	24	67	0.547	0.778	1.056	0.256	0.333	0.413	0.489	0.957	1.582	0.169	0.302	0.452	0.497	0.727	1.020	0.259	0.343	0.433	-0.863	-0.224	0.291
I15	Q61	Secondary hypertension	Cystic kidney disease	57	97	1.085	1.406	1.795	0.212	0.259	0.311	0.871	1.290	1.833	0.160	0.223	0.294	1.075	1.488	2.012	0.222	0.288	0.357	-0.447	0.195	0.841
K01	K00	Embedded and impacted teeth	Disorders of tooth development and eruption	218	172	1.336	1.575	1.837	0.350	0.392	0.435	1.394	1.731	2.121	0.352	0.409	0.468	1.097	1.399	1.746	0.314	0.372	0.435	-0.813	-0.334	0.135
Q53	N50	Undescended testicle	Other disorders of male genital organs	NA	937	NA	NA	NA	NA	NA	NA	NA	NA	NA	NA	NA	NA	2.165	2.440	2.766	0.731	0.766	0.798	NA	NA	NA
N03	J15	Chronic nephritic syndrome	Bacterial pneumonia, not elsewhere classified	142	212	1.239	1.464	1.728	0.733	0.789	0.840	1.308	1.703	2.163	0.716	0.802	0.874	1.092	1.352	1.661	0.712	0.783	0.845	-0.861	-0.352	0.136
R07	E20	Pain in throat and chest	Hypoparathyroidism	145	167	1.522	1.846	2.218	0.502	0.561	0.618	1.205	1.569	1.999	0.439	0.517	0.596	1.703	2.220	2.844	0.526	0.609	0.688	0.011	0.649	1.357
M77	M75	Other enthesopathies	Shoulder lesions	4471	3192	1.019	1.054	1.090	0.543	0.555	0.566	1.013	1.058	1.106	0.538	0.553	0.568	0.959	1.010	1.060	0.539	0.557	0.574	-0.117	-0.049	0.018
R00	I42	Abnormalities of heart beat	Cardiomyopathy	338	709	1.206	1.331	1.463	0.481	0.513	0.543	0.971	1.153	1.354	0.461	0.515	0.568	1.283	1.445	1.617	0.474	0.512	0.548	0.037	0.291	0.533
M07	K52	Psoriatic and enteropathic arthropathies	Other noninfective gastroenteritis and colitis	252	107	0.846	0.995	1.158	0.408	0.457	0.505	0.867	1.056	1.267	0.392	0.448	0.507	0.640	0.854	1.108	0.391	0.476	0.562	-0.503	-0.203	0.104
L98	L73	Other disorders of skin and subcutaneous tissue, not elsewhere classified	Other follicular disorders	111	94	1.255	1.568	1.950	0.308	0.364	0.421	1.099	1.470	1.949	0.276	0.344	0.416	1.224	1.703	2.329	0.308	0.392	0.481	-0.419	0.233	0.936
F68	R06	Other disorders of adult personality and behaviour	Abnormalities of breathing	67	30	0.980	1.348	1.813	0.393	0.489	0.586	0.947	1.399	1.983	0.375	0.493	0.609	0.716	1.183	1.835	0.327	0.482	0.636	-0.908	-0.214	0.537
F12	T42	Mental and behavioural disorders due to use of cannabinoids	Poisoning by antiepileptic, sedative-hypnotic and antiparkinsonism drugs	58	113	2.819	3.752	4.993	0.406	0.478	0.550	2.531	3.835	5.742	0.346	0.464	0.583	2.599	3.756	5.447	0.400	0.486	0.576	-2.166	-0.082	1.920
A49	E12	Bacterial infection of unspecified site	Malnutrition-related diabetes mellitus	23	38	0.836	1.267	1.855	0.272	0.372	0.477	0.712	1.387	2.403	0.214	0.363	0.529	0.719	1.201	1.885	0.258	0.376	0.505	-1.234	-0.171	0.699
G51	A69	Facial nerve disorders	Other spirochaetal infections	146	196	4.770	5.905	7.362	0.539	0.598	0.655	4.164	5.701	7.776	0.468	0.552	0.634	4.548	6.097	8.240	0.561	0.639	0.712	-2.109	0.385	2.993
G82	K05	Paraplegia and tetraplegia	Gingivitis and periodontal diseases	49	80	0.766	1.015	1.310	0.440	0.530	0.617	0.728	1.133	1.655	0.382	0.520	0.656	0.676	0.952	1.302	0.426	0.535	0.643	-0.745	-0.176	0.316
A41	D86	Other septicaemia	Sarcoidosis	63	66	0.220	0.287	0.364	0.182	0.229	0.280	0.219	0.317	0.438	0.157	0.219	0.289	0.185	0.262	0.356	0.174	0.239	0.308	-0.195	-0.054	0.075
S42	F19	Fracture of shoulder and upper arm	Mental and behavioural disorders due to multiple drug use and use of other psychoactive substances	128	305	1.216	1.415	1.645	0.539	0.591	0.640	0.795	1.038	1.330	0.471	0.557	0.638	1.410	1.692	2.017	0.544	0.607	0.668	0.260	0.655	1.050
F20	T59	Schizophrenia	Toxic effect of other gases, fumes and vapours	36	66	0.892	1.230	1.656	0.337	0.426	0.513	0.728	1.210	1.865	0.253	0.376	0.510	0.836	1.237	1.762	0.348	0.458	0.570	-0.687	0.024	0.693
D30	C65	Benign neoplasm of urinary organs	Malignant neoplasm of renal pelvis	191	426	9.449	11.687	14.621	0.581	0.625	0.666	12.088	16.551	23.229	0.498	0.575	0.650	7.929	10.262	13.516	0.597	0.649	0.698	-13.068	-6.255	-0.949
K61	N17	Abscess of anal and rectal regions	Acute renal failure	93	270	0.772	0.915	1.071	0.739	0.793	0.842	0.851	1.172	1.559	0.657	0.766	0.858	0.698	0.846	1.013	0.742	0.803	0.857	-0.732	-0.324	0.027
O35	O36	Maternal care for known or suspected fetal abnormality and damage	Maternal care for other known or suspected fetal problems	1003	NA	NA	NA	NA	NA	NA	NA	1.168	1.291	1.421	0.458	0.489	0.520	NA	NA	NA	NA	NA	NA	NA	NA	NA
E46	J18	Unspecified protein-energy malnutrition	Pneumonia, organism unspecified	100	105	0.524	0.641	0.772	0.279	0.331	0.384	0.458	0.610	0.788	0.245	0.314	0.384	0.513	0.672	0.862	0.277	0.350	0.427	-0.165	0.061	0.289
R11	T50	Nausea and vomiting	Poisoning by diuretics and other and unspecified drugs, medicaments and biological substances	198	155	0.639	0.751	0.878	0.332	0.376	0.420	0.562	0.693	0.845	0.304	0.359	0.415	0.655	0.838	1.049	0.331	0.400	0.469	-0.086	0.144	0.387
R49	D02	Voice disturbances	Carcinoma in situ of middle ear and respiratory system	14	52	4.952	8.637	15.082	0.457	0.587	0.713	2.909	7.256	20.285	0.359	0.595	0.806	5.019	9.278	17.396	0.434	0.586	0.728	-10.494	1.932	10.326
T75	G96	Effects of other external causes	Other disorders of central nervous system	83	154	0.950	1.171	1.422	0.719	0.786	0.848	0.825	1.152	1.528	0.665	0.773	0.868	0.918	1.184	1.520	0.714	0.794	0.866	-0.417	0.035	0.482
S83	M76	Dislocation, sprain and strain of joints and ligaments of knee	Enthesopathies of lower limb, excluding foot	4790	5771	1.121	1.156	1.191	0.650	0.660	0.671	1.118	1.168	1.221	0.654	0.670	0.685	1.104	1.150	1.197	0.639	0.653	0.667	-0.089	-0.018	0.050
C80	R91	Malignant neoplasm without specification of site	Abnormal findings on diagnostic imaging of lung	165	192	0.747	0.876	1.024	0.375	0.421	0.470	0.694	0.878	1.097	0.344	0.410	0.479	0.706	0.876	1.068	0.368	0.431	0.497	-0.269	-0.004	0.261
H44	S05	Disorders of globe	Injury of eye and orbit	127	181	0.415	0.490	0.575	0.244	0.280	0.319	0.414	0.536	0.683	0.246	0.307	0.369	0.373	0.465	0.568	0.219	0.265	0.311	-0.240	-0.072	0.086
P90	G40	Convulsions of newborn	Epilepsy	198	236	7.971	9.891	12.471	0.899	0.934	0.962	7.641	10.445	14.691	0.896	0.943	0.975	7.377	9.748	13.194	0.879	0.927	0.963	-5.269	-0.682	3.504
N25	D25	Disorders resulting from impaired renal tubular function	Leiomyoma of uterus	166	NA	NA	NA	NA	NA	NA	NA	1.327	1.746	2.267	0.309	0.373	0.438	NA	NA	NA	NA	NA	NA	NA	NA	NA
J00	H92	Acute nasopharyngitis [common cold]	Otalgia and effusion of ear	71	95	1.261	1.631	2.077	0.760	0.837	0.903	1.129	1.677	2.378	0.713	0.831	0.919	1.151	1.598	2.167	0.748	0.843	0.920	-0.873	-0.073	0.671
R39	M62	Other symptoms and signs involving the urinary system	Other disorders of muscle	532	1041	0.305	0.328	0.351	0.196	0.209	0.222	0.374	0.423	0.474	0.203	0.227	0.251	0.264	0.289	0.315	0.186	0.201	0.216	-0.191	-0.134	-0.078
J18	Q31	Pneumonia, organism unspecified	Congenital malformations of larynx	25	43	0.359	0.523	0.721	0.192	0.266	0.344	0.280	0.510	0.814	0.163	0.270	0.393	0.329	0.528	0.788	0.175	0.262	0.358	-0.321	0.015	0.338
Q22	Q24	Congenital malformations of pulmonary and tricuspid valves	Other congenital malformations of heart	143	146	15.562	22.125	32.755	0.495	0.556	0.613	13.653	21.961	38.063	0.469	0.554	0.634	14.559	22.533	37.704	0.473	0.558	0.641	-16.037	0.534	16.085
D07	A63	Carcinoma in situ of other and unspecified genital organs	Other predominantly sexually transmitted diseases, not elsewhere classified	78	8	1.521	2.211	3.196	0.209	0.275	0.348	1.491	2.231	3.335	0.207	0.277	0.354	0.769	1.915	3.811	0.113	0.258	0.446	-1.819	-0.335	1.570
I47	I36	Paroxysmal tachycardia	Nonrheumatic tricuspid valve disorders	117	85	1.215	1.521	1.879	0.540	0.617	0.689	1.138	1.529	2.000	0.537	0.635	0.729	1.068	1.503	2.065	0.482	0.594	0.701	-0.644	-0.023	0.620
S70	T42	Superficial injury of hip and thigh	Poisoning by antiepileptic, sedative-hypnotic and antiparkinsonism drugs	617	401	0.809	0.892	0.980	0.419	0.448	0.477	0.744	0.843	0.948	0.396	0.432	0.468	0.835	0.974	1.126	0.427	0.476	0.522	-0.044	0.131	0.307
L98	B99	Other disorders of skin and subcutaneous tissue, not elsewhere classified	Other and unspecified infectious diseases	33	40	0.930	1.366	1.947	0.327	0.430	0.532	0.767	1.339	2.125	0.308	0.458	0.609	0.843	1.394	2.180	0.278	0.409	0.544	-0.831	0.062	0.956
L97	H36	Ulcer of lower limb, not elsewhere classified	Retinal disorders in diseases classified elsewhere	447	965	2.193	2.400	2.624	0.298	0.317	0.336	1.609	1.866	2.164	0.275	0.307	0.341	2.540	2.846	3.180	0.297	0.321	0.344	0.562	0.975	1.403
N08	E66	Glomerular disorders in diseases classified elsewhere	Obesity	41	27	0.349	0.502	0.692	0.166	0.227	0.296	0.325	0.519	0.757	0.164	0.249	0.344	0.267	0.464	0.733	0.122	0.202	0.293	-0.344	-0.054	0.253
E55	K29	Vitamin D deficiency	Gastritis and duodenitis	302	129	0.324	0.373	0.427	0.226	0.255	0.285	0.326	0.385	0.451	0.233	0.268	0.305	0.265	0.342	0.429	0.183	0.229	0.277	-0.142	-0.043	0.060
F33	K29	Recurrent depressive disorder	Gastritis and duodenitis	706	386	0.558	0.612	0.668	0.265	0.285	0.307	0.509	0.569	0.633	0.264	0.288	0.314	0.589	0.686	0.786	0.248	0.281	0.314	0.003	0.117	0.234
K51	M85	Ulcerative colitis	Other disorders of bone density and structure	911	431	1.472	1.607	1.746	0.769	0.796	0.823	1.290	1.430	1.576	0.738	0.772	0.805	1.768	2.085	2.441	0.812	0.855	0.895	0.311	0.656	1.041
C14	R11	Malignant neoplasm of other and ill-defined sites in the lip, oral cavity and pharynx	Nausea and vomiting	37	68	1.854	2.569	3.555	0.677	0.780	0.869	1.609	2.648	4.057	0.598	0.769	0.902	1.732	2.634	4.015	0.664	0.788	0.891	-1.570	-0.007	1.557
M89	I77	Other disorders of bone	Other disorders of arteries and arterioles	35	38	1.131	1.674	2.416	0.439	0.555	0.673	0.830	1.357	2.124	0.429	0.578	0.725	1.301	2.323	3.865	0.357	0.528	0.696	-0.251	0.961	2.530
F44	R51	Dissociative [conversion] disorders	Headache	124	56	1.049	1.323	1.655	0.279	0.334	0.390	0.927	1.204	1.557	0.262	0.325	0.389	1.011	1.553	2.256	0.257	0.356	0.463	-0.273	0.345	1.065
E22	E21	Hyperfunction of pituitary gland	Hyperparathyroidism and other disorders of parathyroid gland	62	10	1.408	2.156	3.202	0.438	0.558	0.673	1.342	2.092	3.171	0.458	0.588	0.707	0.805	2.535	5.587	0.147	0.386	0.659	-1.468	0.412	3.463
R57	D47	Shock, not elsewhere classified	Other neoplasms of uncertain or unknown behaviour of lymphoid, haematopoietic and related tissue	9	12	0.109	0.209	0.356	0.112	0.202	0.316	0.076	0.212	0.436	0.061	0.162	0.303	0.088	0.203	0.375	0.115	0.240	0.398	-0.234	-0.010	0.190
I35	I11	Nonrheumatic aortic valve disorders	Hypertensive heart disease	746	751	0.907	0.983	1.061	0.536	0.563	0.590	0.943	1.053	1.173	0.529	0.566	0.604	0.822	0.919	1.024	0.522	0.561	0.598	-0.284	-0.134	0.014
J43	J14	Emphysema	Pneumonia due to Haemophilus influenzae	81	118	2.318	2.981	3.805	0.524	0.599	0.672	2.044	2.938	4.149	0.444	0.554	0.661	2.180	3.016	4.137	0.538	0.635	0.729	-1.322	0.084	1.404
T43	J13	Poisoning by psychotropic drugs, not elsewhere classified	Pneumonia due to Streptococcus pneumoniae	71	51	0.988	1.313	1.708	0.564	0.661	0.756	1.016	1.482	2.107	0.555	0.686	0.803	0.748	1.141	1.654	0.494	0.634	0.764	-1.039	-0.338	0.326
L89	L97	Decubitus ulcer	Ulcer of lower limb, not elsewhere classified	791	861	2.733	2.973	3.237	0.407	0.429	0.451	2.182	2.456	2.763	0.394	0.425	0.457	3.295	3.729	4.207	0.402	0.433	0.464	0.752	1.269	1.812
J18	A32	Pneumonia, organism unspecified	Listeriosis	58	51	0.846	1.148	1.526	0.556	0.661	0.758	0.763	1.167	1.685	0.519	0.661	0.786	0.730	1.119	1.652	0.520	0.664	0.794	-0.670	-0.041	0.573
F79	R47	Unspecified mental retardation	Speech disturbances, not elsewhere classified	30	26	1.177	1.892	2.834	0.245	0.342	0.447	1.184	2.243	3.938	0.253	0.411	0.572	0.913	1.657	2.736	0.191	0.300	0.425	-2.280	-0.562	0.797
S91	S97	Open wound of ankle and foot	Crushing injury of ankle and foot	21	83	1.739	2.449	3.391	0.581	0.687	0.784	1.052	1.991	3.390	0.460	0.661	0.833	1.805	2.658	3.855	0.576	0.698	0.805	-0.845	0.673	2.048
K26	F11	Duodenal ulcer	Mental and behavioural disorders due to use of opioids	82	110	0.966	1.218	1.518	0.486	0.559	0.632	0.878	1.225	1.664	0.496	0.609	0.715	0.892	1.210	1.610	0.433	0.529	0.621	-0.542	-0.012	0.492
R52	N70	Pain, not elsewhere classified	Salpingitis and oophoritis	580	NA	NA	NA	NA	NA	NA	NA	0.288	0.326	0.367	0.159	0.177	0.196	NA	NA	NA	NA	NA	NA	NA	NA	NA
F13	F11	Mental and behavioural disorders due to use of sedatives or hypnotics	Mental and behavioural disorders due to use of opioids	104	183	11.736	16.073	22.751	0.372	0.423	0.476	8.752	13.634	22.526	0.301	0.378	0.457	12.390	18.450	28.605	0.388	0.457	0.527	-5.165	4.718	15.489
H50	H33	Other strabismus	Retinal detachments and breaks	89	100	0.583	0.732	0.894	0.299	0.357	0.413	0.494	0.681	0.896	0.294	0.376	0.460	0.572	0.781	1.027	0.266	0.340	0.419	-0.189	0.097	0.396
J15	L27	Bacterial pneumonia, not elsewhere classified	Dermatitis due to substances taken internally	67	86	0.361	0.459	0.572	0.238	0.289	0.344	0.294	0.417	0.563	0.195	0.263	0.335	0.360	0.502	0.671	0.241	0.316	0.394	-0.115	0.087	0.286
T39	F19	Poisoning by nonopioid analgesics, antipyretics and antirheumatics	Mental and behavioural disorders due to multiple drug use and use of other psychoactive substances	265	205	4.161	4.989	5.936	0.593	0.643	0.692	4.300	5.603	7.258	0.593	0.660	0.722	3.485	4.426	5.616	0.548	0.624	0.694	-3.049	-1.171	0.528
E66	E12	Obesity	Malnutrition-related diabetes mellitus	112	129	1.594	1.969	2.416	0.575	0.645	0.713	1.247	1.695	2.291	0.543	0.642	0.732	1.705	2.273	2.954	0.555	0.650	0.741	-0.186	0.571	1.368
H65	D80	Nonsuppurative otitis media	Immunodeficiency with predominantly antibody defects	64	78	1.403	1.846	2.398	0.600	0.691	0.776	1.314	1.996	2.860	0.535	0.669	0.791	1.221	1.741	2.423	0.593	0.710	0.814	-1.229	-0.248	0.647
S99	L98	Other and unspecified injuries of ankle and foot	Other disorders of skin and subcutaneous tissue, not elsewhere classified	40	47	1.113	1.590	2.199	0.488	0.601	0.709	0.874	1.425	2.173	0.459	0.612	0.757	1.103	1.785	2.771	0.442	0.594	0.736	-0.590	0.364	1.418
I37	I20	Pulmonary valve disorders	Angina pectoris	22	17	0.334	0.545	0.829	0.201	0.304	0.418	0.297	0.586	0.999	0.177	0.316	0.478	0.261	0.508	0.849	0.164	0.291	0.441	-0.506	-0.075	0.325
D50	F20	Iron deficiency anaemia	Schizophrenia	104	38	0.506	0.661	0.836	0.287	0.351	0.417	0.561	0.768	1.017	0.313	0.395	0.481	0.326	0.511	0.743	0.193	0.283	0.382	-0.559	-0.254	0.035
K04	D61	Diseases of pulp and periapical tissues	Other aplastic anaemias	33	45	1.025	1.498	2.115	0.358	0.461	0.566	0.944	1.669	2.702	0.311	0.467	0.627	0.872	1.394	2.122	0.329	0.457	0.586	-1.348	-0.275	0.656
F60	S00	Specific personality disorders	Superficial injury of head	284	193	0.671	0.767	0.872	0.239	0.267	0.297	0.643	0.765	0.901	0.217	0.251	0.288	0.613	0.747	0.899	0.246	0.294	0.343	-0.209	-0.018	0.178
Q90	G40	Down's syndrome	Epilepsy	180	208	3.081	3.694	4.413	0.691	0.744	0.795	3.221	4.187	5.419	0.640	0.720	0.794	2.690	3.400	4.271	0.696	0.767	0.831	-2.177	-0.781	0.522
P22	F79	Respiratory distress of newborn	Unspecified mental retardation	61	134	1.040	1.315	1.638	0.940	0.975	0.995	0.791	1.162	1.642	0.924	0.977	0.994	1.064	1.407	1.833	0.934	0.976	0.996	-0.312	0.243	0.783
K59	F68	Other functional intestinal disorders	Other disorders of adult personality and behaviour	66	34	0.926	1.285	1.725	0.354	0.442	0.531	0.831	1.223	1.726	0.323	0.425	0.530	0.825	1.425	2.257	0.324	0.482	0.636	-0.563	0.199	1.075
H25	H45	Senile cataract	Disorders of vitreous body and globe in diseases classified elsewhere	184	173	1.525	1.825	2.165	0.439	0.491	0.542	1.297	1.647	2.083	0.436	0.507	0.579	1.606	2.051	2.595	0.403	0.473	0.544	-0.192	0.399	1.026
G93	R73	Other disorders of brain	Elevated blood glucose level	20	27	0.467	0.739	1.097	0.319	0.446	0.579	0.375	0.755	1.305	0.250	0.420	0.602	0.398	0.723	1.170	0.301	0.466	0.638	-0.603	-0.031	0.484
L01	L97	Impetigo	Ulcer of lower limb, not elsewhere classified	43	67	1.477	2.050	2.772	0.481	0.582	0.677	1.212	1.937	2.952	0.404	0.546	0.689	1.419	2.134	3.067	0.479	0.608	0.728	-0.956	0.192	1.321
D50	N08	Iron deficiency anaemia	Glomerular disorders in diseases classified elsewhere	44	34	1.134	1.668	2.357	0.561	0.686	0.796	1.032	1.710	2.720	0.565	0.726	0.859	0.954	1.612	2.510	0.469	0.645	0.798	-1.175	-0.103	0.924
H53	G80	Visual disturbances	Cerebral palsy	116	109	1.358	1.706	2.098	0.298	0.349	0.402	1.442	1.960	2.616	0.310	0.385	0.465	1.107	1.505	1.978	0.254	0.318	0.388	-1.188	-0.460	0.207
F41	C61	Other anxiety disorders	Malignant neoplasm of prostate	NA	94	NA	NA	NA	NA	NA	NA	NA	NA	NA	NA	NA	NA	0.122	0.168	0.221	0.070	0.094	0.120	NA	NA	NA
N91	E11	Absent, scanty and rare menstruation	Non-insulin-dependent diabetes mellitus	261	NA	NA	NA	NA	NA	NA	NA	1.480	1.839	2.268	0.691	0.757	0.816	NA	NA	NA	NA	NA	NA	NA	NA	NA
N88	N85	Other noninflammatory disorders of cervix uteri	Other noninflammatory disorders of uterus, except cervix	70	NA	NA	NA	NA	NA	NA	NA	1.247	1.937	2.950	0.337	0.443	0.551	NA	NA	NA	NA	NA	NA	NA	NA	NA
I50	E13	Heart failure	Other specified diabetes mellitus	326	557	1.025	1.138	1.264	0.584	0.618	0.654	1.116	1.323	1.559	0.579	0.637	0.693	0.919	1.049	1.192	0.563	0.608	0.653	-0.540	-0.275	-0.021
Q89	G80	Other congenital malformations, not elsewhere classified	Cerebral palsy	33	42	1.673	2.522	3.685	0.598	0.724	0.831	1.400	2.519	4.321	0.529	0.709	0.858	1.493	2.525	4.014	0.578	0.737	0.870	-1.925	-0.002	1.725
H55	G80	Nystagmus and other irregular eye movements	Cerebral palsy	48	57	2.506	3.570	5.014	0.319	0.400	0.484	2.415	4.029	6.549	0.292	0.414	0.539	2.109	3.291	5.019	0.289	0.390	0.497	-3.369	-0.709	1.437
F11	S02	Mental and behavioural disorders due to use of opioids	Fracture of skull and facial bones	136	345	1.309	1.514	1.735	0.360	0.399	0.438	1.298	1.684	2.138	0.346	0.419	0.495	1.249	1.484	1.748	0.347	0.392	0.436	-0.695	-0.200	0.256
R23	E14	Other skin changes	Unspecified diabetes mellitus	92	87	0.600	0.756	0.942	0.320	0.379	0.442	0.583	0.803	1.067	0.321	0.406	0.495	0.519	0.713	0.945	0.276	0.355	0.439	-0.405	-0.088	0.218
M43	R52	Other deforming dorsopathies	Pain, not elsewhere classified	2330	1391	1.437	1.513	1.591	0.725	0.742	0.759	1.446	1.541	1.640	0.708	0.730	0.751	1.267	1.376	1.487	0.736	0.764	0.790	-0.309	-0.166	-0.020
K86	K90	Other diseases of pancreas	Intestinal malabsorption	139	221	4.163	5.144	6.305	0.563	0.618	0.675	3.354	4.483	5.903	0.493	0.579	0.663	4.365	5.807	7.784	0.577	0.648	0.718	-0.606	1.334	3.533
F33	F48	Recurrent depressive disorder	Other neurotic disorders	73	20	1.137	1.624	2.225	0.265	0.344	0.426	1.076	1.609	2.283	0.269	0.358	0.451	0.828	1.653	2.898	0.167	0.300	0.454	-0.949	0.048	1.335
N96	O05	Habitual aborter	Other abortion	99	NA	NA	NA	NA	NA	NA	NA	0.958	1.358	1.873	0.328	0.416	0.504	NA	NA	NA	NA	NA	NA	NA	NA	NA
G96	T83	Other disorders of central nervous system	Complications of genitourinary prosthetic devices, implants and grafts	89	299	0.868	1.012	1.182	0.510	0.562	0.613	0.772	1.077	1.457	0.450	0.555	0.658	0.837	0.996	1.178	0.505	0.563	0.622	-0.475	-0.082	0.265
S10	G24	Superficial injury of neck	Dystonia	66	43	0.924	1.255	1.670	0.607	0.713	0.810	0.836	1.237	1.745	0.593	0.724	0.837	0.782	1.278	1.926	0.538	0.702	0.839	-0.635	0.036	0.770
G64	M62	Other disorders of peripheral nervous system	Other disorders of muscle	66	38	0.374	0.496	0.648	0.216	0.275	0.341	0.355	0.508	0.697	0.223	0.302	0.390	0.290	0.465	0.683	0.159	0.240	0.330	-0.276	-0.041	0.201
P52	H65	Intracranial nontraumatic haemorrhage of fetus and newborn	Nonsuppurative otitis media	83	158	1.438	1.748	2.125	0.940	0.973	0.992	1.341	1.899	2.596	0.918	0.972	0.995	1.367	1.741	2.197	0.937	0.975	0.997	-0.910	-0.152	0.529
C34	D14	Malignant neoplasm of bronchus and lung	Benign neoplasm of middle ear and respiratory system	256	262	0.584	0.668	0.756	0.299	0.331	0.365	0.670	0.810	0.964	0.295	0.343	0.390	0.476	0.570	0.677	0.279	0.321	0.365	-0.417	-0.240	-0.063
I25	I50	Chronic ischaemic heart disease	Heart failure	19779	34797	1.956	1.982	2.008	0.564	0.569	0.573	2.024	2.065	2.107	0.520	0.528	0.535	2.080	2.116	2.154	0.589	0.595	0.600	-0.003	0.051	0.106
T84	T92	Complications of internal orthopaedic prosthetic devices, implants and grafts	Sequelae of injuries of upper limb	1344	1046	0.989	1.051	1.119	0.371	0.388	0.405	0.912	0.992	1.077	0.369	0.391	0.414	1.026	1.126	1.233	0.358	0.384	0.410	0.004	0.134	0.263
K52	R15	Other noninfective gastroenteritis and colitis	Faecal incontinence	581	271	1.194	1.331	1.481	0.522	0.558	0.593	1.113	1.270	1.446	0.486	0.528	0.570	1.208	1.456	1.754	0.573	0.638	0.698	-0.116	0.183	0.516
G82	T07	Paraplegia and tetraplegia	Unspecified multiple injuries	14	24	0.226	0.368	0.555	0.084	0.132	0.190	0.172	0.407	0.775	0.074	0.170	0.298	0.197	0.349	0.552	0.070	0.119	0.181	-0.427	-0.059	0.226
D62	E87	Acute posthaemorrhagic anaemia	Other disorders of fluid, electrolyte and acid-base balance	765	593	0.771	0.835	0.901	0.506	0.534	0.561	0.630	0.699	0.774	0.471	0.506	0.541	0.965	1.092	1.231	0.532	0.575	0.618	0.244	0.393	0.553
D23	D31	Other benign neoplasms of skin	Benign neoplasm of eye and adnexa	132	100	1.349	1.667	2.042	0.489	0.555	0.620	1.255	1.652	2.141	0.463	0.550	0.636	1.217	1.689	2.258	0.460	0.561	0.656	-0.621	0.027	0.714
R49	Q37	Voice disturbances	Cleft palate with cleft lip	21	14	0.861	1.510	2.449	0.146	0.232	0.331	0.768	1.604	3.000	0.162	0.298	0.457	0.635	1.397	2.683	0.088	0.181	0.298	-1.673	-0.204	1.183
S30	T43	Superficial injury of abdomen, lower back and pelvis	Poisoning by psychotropic drugs, not elsewhere classified	876	771	1.021	1.102	1.187	0.555	0.580	0.606	0.904	1.003	1.112	0.514	0.548	0.582	1.104	1.233	1.372	0.584	0.622	0.661	0.065	0.229	0.399
M80	M49	Osteoporosis with pathological fracture	Spondylopathies in diseases classified elsewhere	48	20	1.161	1.750	2.583	0.388	0.503	0.620	1.032	1.682	2.639	0.369	0.500	0.634	0.929	1.900	3.332	0.298	0.500	0.707	-1.030	0.215	1.694
K55	K29	Vascular disorders of intestine	Gastritis and duodenitis	193	122	0.420	0.497	0.581	0.184	0.212	0.242	0.435	0.540	0.660	0.185	0.222	0.263	0.336	0.438	0.554	0.156	0.198	0.243	-0.255	-0.102	0.049
I35	R98	Nonrheumatic aortic valve disorders	Unattended death	53	101	0.972	1.259	1.602	0.932	0.973	0.994	0.770	1.178	1.697	0.908	0.972	0.993	0.941	1.307	1.751	0.927	0.975	0.996	-0.479	0.127	0.704
E14	R34	Unspecified diabetes mellitus	Anuria and oliguria	57	71	1.484	2.012	2.682	0.664	0.760	0.845	1.469	2.303	3.460	0.636	0.773	0.890	1.236	1.821	2.616	0.629	0.753	0.858	-1.727	-0.481	0.600
E65	O30	Localized adiposity	Multiple gestation	40	NA	NA	NA	NA	NA	NA	NA	0.068	0.108	0.160	0.033	0.052	0.076	NA	NA	NA	NA	NA	NA	NA	NA	NA
M35	D89	Other systemic involvement of connective tissue	Other disorders involving the immune mechanism, not elsewhere classified	50	17	1.723	2.668	4.034	0.402	0.522	0.641	1.696	2.849	4.704	0.375	0.511	0.648	1.131	2.301	4.204	0.338	0.551	0.750	-2.562	-0.555	1.441
I01	I10	Rheumatic fever with heart involvement	Essential (primary) hypertension	20	21	0.449	0.710	1.051	0.207	0.309	0.421	0.365	0.687	1.115	0.173	0.302	0.451	0.383	0.726	1.191	0.174	0.315	0.470	-0.451	0.038	0.552
F17	R05	Mental and behavioural disorders due to use of tobacco	Cough	367	300	0.341	0.381	0.424	0.237	0.260	0.285	0.329	0.381	0.439	0.220	0.249	0.281	0.321	0.380	0.444	0.239	0.275	0.313	-0.084	-0.001	0.081
J90	J85	Pleural effusion, not elsewhere classified	Abscess of lung and mediastinum	18	65	0.965	1.388	1.915	0.485	0.599	0.710	0.621	1.221	2.150	0.348	0.553	0.750	0.952	1.451	2.097	0.483	0.616	0.740	-0.766	0.222	1.056
C43	C77	Malignant melanoma of skin	Secondary and unspecified malignant neoplasm of lymph nodes	1713	2119	9.127	9.843	10.633	0.845	0.860	0.874	7.116	7.907	8.799	0.823	0.846	0.867	11.336	12.652	14.149	0.852	0.871	0.889	3.176	4.739	6.462
I71	I13	Aortic aneurysm and dissection	Hypertensive heart and renal disease	27	84	1.115	1.534	2.054	0.552	0.654	0.752	0.904	1.652	2.735	0.418	0.610	0.787	1.038	1.490	2.099	0.553	0.670	0.775	-1.254	-0.150	0.726
D68	O99	Other coagulation defects	Other maternal diseases classifiable elsewhere but complicating pregnancy, childbirth and the puerperium	1536	NA	NA	NA	NA	NA	NA	NA	0.863	0.932	1.007	0.467	0.492	0.517	NA	NA	NA	NA	NA	NA	NA	NA	NA
B02	C90	Zoster [herpes zoster]	Multiple myeloma and malignant plasma cell neoplasms	31	26	0.679	1.042	1.522	0.115	0.165	0.225	0.597	1.046	1.692	0.114	0.186	0.269	0.569	1.026	1.680	0.087	0.147	0.223	-0.741	-0.019	0.693
G80	R26	Cerebral palsy	Abnormalities of gait and mobility	197	261	11.859	15.365	20.212	0.759	0.806	0.850	11.175	15.894	23.477	0.724	0.795	0.859	10.889	15.150	21.772	0.755	0.816	0.870	-8.746	-0.697	6.842
T74	S02	Maltreatment syndromes	Fracture of skull and facial bones	125	173	0.923	1.096	1.299	0.453	0.510	0.566	0.796	1.042	1.348	0.395	0.476	0.559	0.918	1.144	1.405	0.464	0.538	0.614	-0.257	0.101	0.455
E03	Q87	Other hypothyroidism	Other specified congenital malformation syndromes affecting multiple systems	35	16	0.648	1.036	1.538	0.307	0.430	0.556	0.581	0.980	1.527	0.285	0.418	0.559	0.508	1.162	2.136	0.250	0.461	0.688	-0.598	0.185	1.161
S30	G83	Superficial injury of abdomen, lower back and pelvis	Other paralytic syndromes	171	128	0.991	1.190	1.414	0.494	0.552	0.609	0.997	1.263	1.584	0.495	0.571	0.648	0.842	1.104	1.414	0.440	0.528	0.613	-0.573	-0.165	0.244
H60	R62	Otitis externa	Lack of expected normal physiological development	40	62	0.275	0.369	0.479	0.194	0.251	0.310	0.237	0.375	0.551	0.142	0.213	0.295	0.250	0.365	0.501	0.203	0.281	0.363	-0.210	-0.010	0.172
E12	I15	Malnutrition-related diabetes mellitus	Secondary hypertension	49	53	2.197	3.141	4.385	0.403	0.498	0.592	2.289	3.716	5.951	0.384	0.530	0.669	1.785	2.780	4.299	0.358	0.476	0.595	-3.172	-0.932	1.023
K71	S00	Toxic liver disease	Superficial injury of head	201	159	0.538	0.630	0.728	0.291	0.330	0.370	0.558	0.689	0.841	0.308	0.363	0.421	0.451	0.564	0.691	0.246	0.297	0.350	-0.305	-0.127	0.054
M79	R60	Other soft tissue disorders, not elsewhere classified	Oedema, not elsewhere classified	1264	867	1.003	1.072	1.144	0.633	0.656	0.679	0.987	1.079	1.175	0.613	0.643	0.673	0.953	1.059	1.167	0.640	0.676	0.711	-0.162	-0.021	0.119
Q04	N39	Other congenital malformations of brain	Other disorders of urinary system	50	24	0.795	1.173	1.641	0.527	0.655	0.768	0.705	1.091	1.592	0.509	0.657	0.787	0.671	1.315	2.326	0.435	0.650	0.839	-0.547	0.228	1.238
S42	T84	Fracture of shoulder and upper arm	Complications of internal orthopaedic prosthetic devices, implants and grafts	4776	3059	1.101	1.141	1.180	0.707	0.719	0.730	1.058	1.105	1.155	0.677	0.692	0.707	1.113	1.177	1.242	0.746	0.765	0.783	-0.008	0.071	0.153
H55	J96	Nystagmus and other irregular eye movements	Respiratory failure, not elsewhere classified	43	48	1.065	1.500	2.037	0.479	0.589	0.695	1.034	1.681	2.589	0.422	0.579	0.730	0.890	1.383	2.025	0.458	0.599	0.731	-1.241	-0.299	0.559
H71	H74	Cholesteatoma of middle ear	Other disorders of middle ear and mastoid	118	158	12.208	17.188	24.761	0.478	0.541	0.601	11.082	17.239	27.974	0.428	0.519	0.605	11.142	17.364	28.762	0.477	0.559	0.639	-11.142	0.061	12.206
E14	H45	Unspecified diabetes mellitus	Disorders of vitreous body and globe in diseases classified elsewhere	70	145	4.419	5.865	7.782	0.440	0.505	0.571	3.456	5.240	7.958	0.360	0.465	0.569	4.420	6.288	9.052	0.445	0.529	0.611	-2.045	1.046	4.177
A49	I38	Bacterial infection of unspecified site	Endocarditis, valve unspecified	65	99	1.456	1.893	2.427	0.466	0.546	0.624	1.500	2.275	3.307	0.446	0.575	0.700	1.233	1.709	2.329	0.435	0.531	0.626	-1.657	-0.567	0.372
Q65	M41	Congenital deformities of hip	Scoliosis	238	117	1.028	1.208	1.422	0.617	0.675	0.729	0.880	1.076	1.311	0.605	0.677	0.740	1.152	1.548	2.013	0.575	0.673	0.768	0.018	0.469	0.976
J32	E73	Chronic sinusitis	Lactose intolerance	50	22	0.733	1.059	1.481	0.394	0.508	0.623	0.708	1.100	1.631	0.403	0.543	0.683	0.520	0.968	1.614	0.282	0.449	0.623	-0.783	-0.130	0.587
S72	M81	Fracture of femur	Osteoporosis without pathological fracture	14376	3511	1.195	1.223	1.251	0.611	0.619	0.627	0.997	1.022	1.047	0.587	0.596	0.604	1.912	2.015	2.124	0.722	0.740	0.757	0.887	0.993	1.105
R29	N71	Other symptoms and signs involving the nervous and musculoskeletal systems	Inflammatory disease of uterus, except cervix	184	NA	NA	NA	NA	NA	NA	NA	0.246	0.308	0.378	0.166	0.201	0.239	NA	NA	NA	NA	NA	NA	NA	NA	NA
R68	R63	Other general symptoms and signs	Symptoms and signs concerning food and fluid intake	59	40	0.784	1.066	1.433	0.468	0.574	0.674	0.740	1.114	1.609	0.426	0.556	0.687	0.627	0.997	1.498	0.443	0.595	0.741	-0.712	-0.113	0.470
E10	T82	Insulin-dependent diabetes mellitus	Complications of cardiac and vascular prosthetic devices, implants and grafts	322	500	1.693	1.900	2.126	0.680	0.718	0.753	2.126	2.558	3.056	0.669	0.729	0.785	1.404	1.625	1.879	0.664	0.711	0.756	-1.481	-0.930	-0.444
R34	L97	Anuria and oliguria	Ulcer of lower limb, not elsewhere classified	18	29	0.524	0.828	1.221	0.263	0.376	0.495	0.400	0.790	1.347	0.212	0.370	0.548	0.480	0.851	1.376	0.246	0.381	0.531	-0.558	0.064	0.657
S46	S83	Injury of muscle and tendon at shoulder and upper arm level	Dislocation, sprain and strain of joints and ligaments of knee	794	1784	0.435	0.461	0.487	0.251	0.263	0.276	0.435	0.481	0.529	0.248	0.271	0.294	0.434	0.465	0.496	0.246	0.260	0.275	-0.073	-0.017	0.040
S62	M80	Fracture at wrist and hand level	Osteoporosis with pathological fracture	3309	929	1.091	1.143	1.196	0.752	0.767	0.783	1.150	1.211	1.274	0.734	0.752	0.771	0.824	0.912	1.009	0.793	0.825	0.855	-0.405	-0.299	-0.182
S71	T40	Open wound of hip and thigh	Poisoning by narcotics and psychodysleptics [hallucinogens]	135	361	1.121	1.292	1.487	0.517	0.564	0.611	1.087	1.422	1.796	0.447	0.533	0.617	1.061	1.254	1.481	0.522	0.577	0.630	-0.585	-0.164	0.228
F55	F13	Abuse of non-dependence-producing substances	Mental and behavioural disorders due to use of sedatives or hypnotics	29	23	7.948	16.611	41.586	0.355	0.489	0.625	7.339	18.662	63.519	0.297	0.470	0.653	6.052	14.878	54.920	0.319	0.510	0.708	-43.938	-3.267	32.530
Q21	I37	Congenital malformations of cardiac septa	Pulmonary valve disorders	83	109	20.180	33.654	62.105	0.680	0.755	0.824	16.589	32.318	81.406	0.603	0.716	0.821	19.181	35.084	77.322	0.692	0.790	0.876	-44.045	2.384	42.096
I48	T46	Atrial fibrillation and flutter	Poisoning by agents primarily affecting the cardiovascular system	1515	1079	4.769	5.159	5.564	0.818	0.837	0.855	5.212	5.788	6.365	0.811	0.836	0.859	3.926	4.437	4.978	0.809	0.838	0.866	-2.127	-1.350	-0.568
S70	F60	Superficial injury of hip and thigh	Specific personality disorders	323	114	1.148	1.334	1.549	0.576	0.627	0.677	1.127	1.346	1.597	0.587	0.647	0.704	0.964	1.294	1.683	0.484	0.578	0.671	-0.464	-0.049	0.398
M14	N10	Arthropathies in other diseases classified elsewhere	Acute tubulo-interstitial nephritis	23	27	0.896	1.413	2.129	0.364	0.500	0.637	0.723	1.316	2.196	0.279	0.439	0.613	0.796	1.531	2.707	0.388	0.583	0.767	-0.789	0.216	1.416
T85	E89	Complications of other internal prosthetic devices, implants and grafts	Postprocedural endocrine and metabolic disorders, not elsewhere classified	59	33	0.784	1.101	1.489	0.472	0.580	0.687	0.660	0.978	1.396	0.433	0.555	0.676	0.812	1.454	2.387	0.457	0.647	0.817	-0.246	0.469	1.427
A49	J00	Bacterial infection of unspecified site	Acute nasopharyngitis [common cold]	67	92	0.340	0.430	0.534	0.227	0.277	0.329	0.304	0.431	0.594	0.185	0.250	0.325	0.312	0.426	0.561	0.230	0.299	0.371	-0.195	-0.006	0.176
R56	F45	Convulsions, not elsewhere classified	Somatoform disorders	251	120	1.348	1.595	1.873	0.566	0.621	0.674	1.404	1.721	2.096	0.559	0.625	0.690	1.028	1.372	1.795	0.517	0.613	0.704	-0.849	-0.351	0.173
C22	E83	Malignant neoplasm of liver and intrahepatic bile ducts	Disorders of mineral metabolism	24	40	0.636	0.942	1.342	0.278	0.376	0.481	0.489	0.891	1.447	0.254	0.410	0.573	0.594	0.984	1.526	0.244	0.356	0.483	-0.524	0.093	0.720
O14	Q61	Gestational [pregnancy-induced] hypertension with significant proteinuria	Cystic kidney disease	78	NA	NA	NA	NA	NA	NA	NA	0.840	1.242	1.749	0.591	0.716	0.826	NA	NA	NA	NA	NA	NA	NA	NA	NA
C83	J91	Diffuse non-Hodgkin's lymphoma	Pleural effusion in conditions classified elsewhere	56	71	1.127	1.503	1.969	0.577	0.673	0.762	1.060	1.625	2.361	0.549	0.688	0.813	0.982	1.418	1.996	0.542	0.665	0.774	-1.024	-0.203	0.557
R25	F13	Abnormal involuntary movements	Mental and behavioural disorders due to use of sedatives or hypnotics	70	110	2.347	3.067	3.969	0.366	0.432	0.501	1.900	2.811	4.062	0.291	0.383	0.481	2.295	3.265	4.570	0.384	0.474	0.563	-1.029	0.457	1.975
M13	L03	Other arthritis	Cellulitis	198	236	0.482	0.557	0.634	0.298	0.334	0.371	0.483	0.597	0.727	0.302	0.358	0.413	0.434	0.526	0.630	0.270	0.317	0.364	-0.233	-0.071	0.080
C91	B34	Lymphoid leukaemia	Viral infection of unspecified site	101	126	0.938	1.158	1.405	0.616	0.689	0.757	0.931	1.252	1.648	0.594	0.701	0.795	0.823	1.086	1.401	0.583	0.680	0.773	-0.637	-0.170	0.272
L08	I97	Other local infections of skin and subcutaneous tissue	Postprocedural disorders of circulatory system, not elsewhere classified	69	63	1.151	1.525	1.972	0.533	0.627	0.716	0.920	1.336	1.849	0.446	0.564	0.676	1.227	1.874	2.781	0.594	0.732	0.848	-0.254	0.540	1.494
I60	S02	Subarachnoid haemorrhage	Fracture of skull and facial bones	117	147	0.426	0.513	0.607	0.275	0.319	0.364	0.383	0.505	0.647	0.301	0.375	0.450	0.408	0.520	0.647	0.232	0.285	0.339	-0.162	0.015	0.182
F00	R55	Dementia in Alzheimer's disease	Syncope and collapse	618	358	0.275	0.303	0.330	0.201	0.218	0.235	0.270	0.302	0.337	0.199	0.220	0.242	0.254	0.295	0.340	0.187	0.214	0.242	-0.062	-0.007	0.047
H00	H04	Hordeolum and chalazion	Disorders of lacrimal system	49	44	0.870	1.219	1.651	0.345	0.437	0.532	0.755	1.184	1.745	0.304	0.419	0.543	0.779	1.254	1.890	0.329	0.460	0.597	-0.624	0.071	0.800
F48	F32	Other neurotic disorders	Depressive episode	199	83	1.943	2.374	2.889	0.564	0.629	0.691	1.718	2.153	2.708	0.544	0.620	0.691	1.900	2.702	3.730	0.537	0.656	0.761	-0.389	0.538	1.637
I35	I39	Nonrheumatic aortic valve disorders	Endocarditis and heart valve disorders in diseases classified elsewhere	171	257	7.558	9.532	12.102	0.701	0.752	0.801	6.548	9.126	12.767	0.669	0.749	0.821	7.345	9.877	13.551	0.688	0.755	0.816	-3.491	0.794	5.048
T83	A46	Complications of genitourinary prosthetic devices, implants and grafts	Erysipelas	132	461	0.410	0.465	0.521	0.301	0.332	0.363	0.391	0.504	0.631	0.299	0.367	0.437	0.399	0.459	0.523	0.289	0.323	0.358	-0.185	-0.045	0.083
J69	T50	Pneumonitis due to solids and liquids	Poisoning by diuretics and other and unspecified drugs, medicaments and biological substances	18	56	0.615	0.890	1.229	0.159	0.217	0.279	0.395	0.703	1.131	0.094	0.162	0.245	0.660	1.035	1.547	0.182	0.259	0.346	-0.196	0.325	0.896
F14	T39	Mental and behavioural disorders due to use of cocaine	Poisoning by nonopioid analgesics, antipyretics and antirheumatics	26	44	0.901	1.333	1.894	0.236	0.319	0.407	0.778	1.390	2.223	0.138	0.233	0.350	0.808	1.316	2.092	0.282	0.399	0.524	-0.983	-0.068	0.826
M05	C83	Seropositive rheumatoid arthritis	Diffuse non-Hodgkin's lymphoma	115	89	0.919	1.152	1.420	0.736	0.808	0.872	0.769	1.029	1.357	0.732	0.823	0.897	0.959	1.343	1.799	0.681	0.790	0.883	-0.183	0.315	0.810
R13	R68	Dysphagia	Other general symptoms and signs	33	32	0.729	1.091	1.555	0.295	0.396	0.506	0.599	0.999	1.534	0.273	0.407	0.546	0.680	1.222	2.018	0.246	0.384	0.539	-0.474	0.227	1.034
T65	G62	Toxic effect of other and unspecified substances	Other polyneuropathies	103	186	1.220	1.475	1.763	0.568	0.631	0.692	1.075	1.470	1.955	0.514	0.619	0.718	1.174	1.478	1.835	0.560	0.638	0.712	-0.549	0.009	0.522
O20	O73	Haemorrhage in early pregnancy	Retained placenta and membranes, without haemorrhage	1568	NA	NA	NA	NA	NA	NA	NA	1.387	1.507	1.637	0.776	0.802	0.826	NA	NA	NA	NA	NA	NA	NA	NA	NA
Q37	Q87	Cleft palate with cleft lip	Other specified congenital malformation syndromes affecting multiple systems	25	37	2.523	4.091	6.559	0.295	0.400	0.511	2.126	4.383	8.449	0.181	0.313	0.461	2.173	3.932	7.035	0.338	0.486	0.631	-4.384	-0.438	2.875
G12	J96	Spinal muscular atrophy and related syndromes	Respiratory failure, not elsewhere classified	518	676	4.324	4.816	5.356	0.860	0.885	0.908	4.340	5.064	5.890	0.872	0.908	0.936	4.255	4.899	5.663	0.834	0.868	0.900	-1.179	-0.159	0.861
L95	R60	Vasculitis limited to skin, not elsewhere classified	Oedema, not elsewhere classified	64	39	1.539	2.167	2.973	0.536	0.642	0.742	1.468	2.211	3.257	0.511	0.645	0.764	1.239	2.059	3.273	0.472	0.639	0.786	-1.395	-0.148	1.192
B37	K74	Candidiasis	Fibrosis and cirrhosis of liver	82	116	1.026	1.291	1.597	0.396	0.462	0.529	0.777	1.091	1.464	0.359	0.454	0.554	1.110	1.504	1.982	0.381	0.469	0.556	-0.102	0.415	0.965
R62	Q42	Lack of expected normal physiological development	Congenital absence, atresia and stenosis of large intestine	13	6	0.190	0.387	0.672	0.104	0.198	0.314	0.154	0.429	0.860	0.081	0.206	0.368	0.129	0.352	0.685	0.075	0.190	0.342	-0.512	-0.075	0.304
T50	F39	Poisoning by diuretics and other and unspecified drugs, medicaments and biological substances	Unspecified mood [affective] disorder	72	29	6.088	9.674	15.879	0.467	0.574	0.673	5.886	9.927	17.924	0.509	0.638	0.752	4.391	9.134	20.056	0.298	0.461	0.625	-8.701	-0.799	9.739
P59	H50	Neonatal jaundice from other and unspecified causes	Other strabismus	604	791	1.230	1.333	1.451	0.989	0.995	0.999	1.113	1.262	1.426	0.987	0.996	0.999	1.251	1.402	1.561	0.988	0.995	0.999	-0.083	0.139	0.357
I05	N19	Rheumatic mitral valve diseases	Unspecified renal failure	68	42	0.981	1.340	1.781	0.603	0.706	0.801	0.942	1.382	1.979	0.611	0.738	0.847	0.803	1.259	1.864	0.507	0.664	0.801	-0.827	-0.119	0.581
F05	H35	Delirium, not induced by alcohol and other psychoactive substances	Other retinal disorders	185	128	0.137	0.162	0.188	0.113	0.131	0.150	0.136	0.168	0.204	0.105	0.128	0.152	0.119	0.151	0.190	0.109	0.137	0.168	-0.064	-0.017	0.031
J18	F84	Pneumonia, organism unspecified	Pervasive developmental disorders	135	275	0.814	0.948	1.097	0.626	0.680	0.731	0.961	1.257	1.617	0.551	0.643	0.728	0.705	0.846	1.002	0.634	0.699	0.760	-0.797	-0.412	-0.078
J69	M80	Pneumonitis due to solids and liquids	Osteoporosis with pathological fracture	68	56	0.205	0.269	0.340	0.171	0.215	0.264	0.166	0.235	0.315	0.143	0.196	0.253	0.228	0.342	0.485	0.175	0.249	0.331	-0.025	0.107	0.259
T39	I46	Poisoning by nonopioid analgesics, antipyretics and antirheumatics	Cardiac arrest	248	185	1.627	1.905	2.215	0.896	0.931	0.959	1.794	2.230	2.764	0.897	0.940	0.972	1.291	1.619	1.996	0.866	0.921	0.962	-1.219	-0.610	-0.059
M81	J84	Osteoporosis without pathological fracture	Other interstitial pulmonary diseases	726	263	0.790	0.869	0.957	0.381	0.409	0.437	0.743	0.833	0.934	0.409	0.442	0.477	0.795	0.956	1.132	0.291	0.337	0.385	-0.068	0.123	0.318
T85	I12	Complications of other internal prosthetic devices, implants and grafts	Hypertensive renal disease	48	50	1.411	1.977	2.727	0.201	0.261	0.325	1.217	1.996	3.079	0.226	0.326	0.436	1.266	1.957	2.943	0.150	0.217	0.292	-1.261	-0.041	1.094
E16	F03	Other disorders of pancreatic internal secretion	Unspecified dementia	707	630	0.979	1.065	1.154	0.641	0.671	0.699	0.912	1.022	1.134	0.601	0.641	0.680	0.982	1.114	1.254	0.665	0.708	0.748	-0.079	0.093	0.270
L98	B95	Other disorders of skin and subcutaneous tissue, not elsewhere classified	Streptococcus and staphylococcus as the cause of diseases classified to other chapters	45	45	1.223	1.738	2.395	0.433	0.540	0.645	1.143	1.872	2.855	0.390	0.538	0.679	1.018	1.620	2.437	0.405	0.543	0.682	-1.350	-0.237	0.782
T43	T74	Poisoning by psychotropic drugs, not elsewhere classified	Maltreatment syndromes	93	24	1.567	2.156	2.914	0.345	0.424	0.506	1.630	2.324	3.249	0.369	0.460	0.558	0.949	1.735	2.907	0.213	0.340	0.481	-1.706	-0.581	0.668
T40	K91	Poisoning by narcotics and psychodysleptics [hallucinogens]	Postprocedural disorders of digestive system, not elsewhere classified	46	32	0.572	0.828	1.134	0.322	0.420	0.516	0.566	0.922	1.365	0.267	0.386	0.510	0.438	0.729	1.118	0.326	0.466	0.614	-0.690	-0.189	0.301
J42	J43	Unspecified chronic bronchitis	Emphysema	984	1127	3.280	3.545	3.836	0.503	0.525	0.547	3.301	3.694	4.143	0.476	0.506	0.538	3.083	3.436	3.835	0.512	0.542	0.572	-0.828	-0.263	0.290
N18	D62	Chronic renal failure	Acute posthaemorrhagic anaemia	453	703	0.972	1.064	1.163	0.450	0.478	0.506	0.828	0.954	1.091	0.418	0.463	0.508	1.037	1.170	1.312	0.453	0.489	0.526	0.031	0.215	0.406
J96	T58	Respiratory failure, not elsewhere classified	Toxic effect of carbon monoxide	15	25	0.197	0.322	0.480	0.096	0.149	0.212	0.146	0.318	0.558	0.082	0.168	0.271	0.178	0.322	0.515	0.081	0.139	0.212	-0.255	0.006	0.239
N12	R31	Tubulo-interstitial nephritis, not specified as acute or chronic	Unspecified haematuria	281	185	1.261	1.457	1.680	0.410	0.452	0.495	1.171	1.411	1.694	0.463	0.522	0.579	1.205	1.491	1.816	0.318	0.376	0.436	-0.321	0.077	0.476
S09	S06	Other and unspecified injuries of head	Intracranial injury	986	1852	0.911	0.961	1.013	0.386	0.402	0.417	0.899	0.988	1.082	0.362	0.388	0.415	0.917	0.982	1.050	0.389	0.409	0.429	-0.121	-0.007	0.106
M13	D47	Other arthritis	Other neoplasms of uncertain or unknown behaviour of lymphoid, haematopoietic and related tissue	126	126	1.152	1.410	1.704	0.603	0.671	0.735	0.987	1.302	1.684	0.571	0.666	0.754	1.158	1.540	1.994	0.583	0.676	0.763	-0.299	0.237	0.776
S02	F29	Fracture of skull and facial bones	Unspecified nonorganic psychosis	37	59	0.927	1.292	1.756	0.544	0.655	0.761	0.774	1.275	1.941	0.493	0.663	0.809	0.848	1.302	1.913	0.515	0.651	0.782	-0.720	0.035	0.768
K05	J94	Gingivitis and periodontal diseases	Other pleural conditions	45	107	1.038	1.352	1.733	0.583	0.670	0.752	0.898	1.414	2.132	0.526	0.678	0.816	0.964	1.323	1.771	0.566	0.668	0.762	-0.849	-0.090	0.568
K80	K45	Cholelithiasis	Other abdominal hernia	750	176	0.906	1.005	1.109	0.633	0.667	0.701	1.005	1.129	1.263	0.654	0.692	0.730	0.567	0.708	0.868	0.507	0.583	0.658	-0.612	-0.420	-0.226
A09	A08	Diarrhoea and gastroenteritis of presumed infectious origin	Viral and other specified intestinal infections	2172	1754	1.033	1.084	1.138	0.494	0.509	0.525	1.075	1.151	1.229	0.497	0.519	0.541	0.939	1.008	1.083	0.474	0.497	0.521	-0.249	-0.142	-0.040
R32	N32	Unspecified urinary incontinence	Other disorders of bladder	1316	274	4.051	4.444	4.889	0.577	0.604	0.630	5.810	6.570	7.475	0.594	0.624	0.653	1.588	1.913	2.269	0.469	0.527	0.585	-5.612	-4.665	-3.816
R55	F05	Syncope and collapse	Delirium, not induced by alcohol and other psychoactive substances	1336	1385	0.963	1.022	1.082	0.788	0.807	0.826	0.902	0.981	1.063	0.783	0.810	0.836	0.983	1.065	1.156	0.777	0.804	0.829	-0.029	0.085	0.203
N36	K60	Other disorders of urethra	Fissure and fistula of anal and rectal regions	33	78	1.005	1.358	1.805	0.361	0.447	0.537	0.581	0.921	1.388	0.265	0.378	0.500	1.320	1.922	2.716	0.390	0.508	0.625	0.285	0.993	1.814
M84	M81	Disorders of continuity of bone	Osteoporosis without pathological fracture	461	176	1.188	1.352	1.529	0.531	0.572	0.614	1.120	1.290	1.479	0.494	0.541	0.588	1.056	1.340	1.684	0.595	0.677	0.752	-0.284	0.053	0.430
K83	K20	Other diseases of biliary tract	Oesophagitis	118	119	0.455	0.558	0.671	0.293	0.342	0.394	0.428	0.567	0.734	0.288	0.361	0.437	0.414	0.546	0.697	0.260	0.325	0.393	-0.224	-0.022	0.179
R94	F05	Abnormal results of function studies	Delirium, not induced by alcohol and other psychoactive substances	138	175	1.431	1.725	2.052	0.575	0.637	0.695	1.358	1.793	2.305	0.563	0.652	0.737	1.313	1.675	2.097	0.545	0.625	0.699	-0.735	-0.119	0.486
T88	B49	Other complications of surgical and medical care, not elsewhere classified	Unspecified mycosis	32	31	1.647	2.534	3.860	0.450	0.583	0.707	1.404	2.545	4.390	0.447	0.627	0.794	1.377	2.527	4.329	0.367	0.543	0.710	-1.980	-0.023	1.851
B59	R06	Pneumocystosis	Abnormalities of breathing	26	55	0.690	0.961	1.301	0.414	0.522	0.633	0.580	1.034	1.655	0.311	0.483	0.664	0.646	0.972	1.390	0.414	0.543	0.671	-0.700	-0.062	0.515
I15	E21	Secondary hypertension	Hyperparathyroidism and other disorders of parathyroid gland	204	205	1.784	2.092	2.460	0.566	0.619	0.669	1.277	1.579	1.933	0.496	0.567	0.634	2.603	3.345	4.288	0.614	0.691	0.761	0.965	1.770	2.731
M81	J40	Osteoporosis without pathological fracture	Bronchitis, not specified as acute or chronic	206	54	0.506	0.617	0.740	0.289	0.334	0.381	0.472	0.586	0.719	0.294	0.346	0.399	0.496	0.738	1.034	0.206	0.290	0.383	-0.118	0.153	0.461
J00	Q90	Acute nasopharyngitis [common cold]	Down's syndrome	5	12	0.102	0.214	0.373	0.044	0.089	0.150	0.061	0.194	0.410	0.026	0.081	0.165	0.086	0.224	0.428	0.037	0.093	0.171	-0.199	0.031	0.250
E28	E22	Ovarian dysfunction	Hyperfunction of pituitary gland	143	NA	NA	NA	NA	NA	NA	NA	1.406	1.915	2.546	0.413	0.495	0.574	NA	NA	NA	NA	NA	NA	NA	NA	NA
R11	N25	Nausea and vomiting	Disorders resulting from impaired renal tubular function	37	28	0.597	0.879	1.247	0.283	0.382	0.487	0.512	0.847	1.306	0.253	0.377	0.507	0.514	0.913	1.474	0.247	0.388	0.543	-0.489	0.066	0.661
H54	M31	Blindness and low vision	Other necrotizing vasculopathies	75	36	0.624	0.839	1.096	0.241	0.304	0.374	0.589	0.839	1.153	0.216	0.288	0.368	0.498	0.824	1.252	0.228	0.343	0.470	-0.448	-0.019	0.460
F14	J15	Mental and behavioural disorders due to use of cocaine	Bacterial pneumonia, not elsewhere classified	12	56	1.321	2.015	3.020	0.429	0.553	0.671	0.866	1.995	3.755	0.210	0.409	0.635	1.271	2.054	3.281	0.464	0.601	0.732	-1.692	0.075	1.569
E63	M80	Other nutritional deficiencies	Osteoporosis with pathological fracture	70	29	0.591	0.816	1.083	0.250	0.320	0.395	0.524	0.751	1.032	0.222	0.297	0.378	0.533	0.969	1.604	0.250	0.406	0.570	-0.274	0.218	0.857
D16	D21	Benign neoplasm of bone and articular cartilage	Other benign neoplasms of connective and other soft tissue	129	132	2.399	2.981	3.683	0.469	0.533	0.596	2.228	3.007	3.989	0.442	0.531	0.617	2.163	2.953	3.940	0.448	0.537	0.623	-1.297	-0.055	1.169
N31	G62	Neuromuscular dysfunction of bladder, not elsewhere classified	Other polyneuropathies	117	243	0.871	1.031	1.206	0.459	0.511	0.562	0.885	1.168	1.519	0.415	0.503	0.592	0.797	0.976	1.182	0.452	0.515	0.575	-0.574	-0.190	0.141
T07	T43	Unspecified multiple injuries	Poisoning by psychotropic drugs, not elsewhere classified	97	233	0.862	1.025	1.205	0.344	0.392	0.439	0.594	0.806	1.056	0.253	0.324	0.397	0.962	1.189	1.453	0.373	0.432	0.490	0.054	0.380	0.708
F99	T18	Mental disorder, not otherwise specified	Foreign body in alimentary tract	67	38	0.944	1.289	1.718	0.385	0.476	0.568	1.028	1.543	2.226	0.388	0.511	0.630	0.657	1.041	1.548	0.307	0.433	0.567	-1.239	-0.501	0.211
M86	M21	Osteomyelitis	Other acquired deformities of limbs	94	94	0.991	1.253	1.551	0.419	0.490	0.560	0.896	1.232	1.623	0.410	0.506	0.603	0.908	1.276	1.725	0.378	0.473	0.570	-0.475	0.043	0.575
I73	J95	Other peripheral vascular diseases	Postprocedural respiratory disorders, not elsewhere classified	95	144	0.913	1.123	1.360	0.709	0.777	0.839	0.867	1.200	1.612	0.694	0.796	0.881	0.825	1.077	1.365	0.679	0.767	0.843	-0.579	-0.125	0.304
D69	T80	Purpura and other haemorrhagic conditions	Complications following infusion, transfusion and therapeutic injection	27	32	0.827	1.263	1.859	0.386	0.513	0.639	0.685	1.257	2.112	0.344	0.525	0.697	0.718	1.259	2.017	0.340	0.500	0.664	-0.915	-0.000	0.891
T42	F25	Poisoning by antiepileptic, sedative-hypnotic and antiparkinsonism drugs	Schizoaffective disorders	90	32	6.898	10.528	16.954	0.527	0.625	0.718	6.963	11.498	20.047	0.537	0.652	0.759	4.480	8.788	18.075	0.396	0.569	0.723	-11.346	-2.746	6.593
Q50	N83	Congenital malformations of ovaries, fallopian tubes and broad ligaments	Noninflammatory disorders of ovary, fallopian tube and broad ligament	152	NA	NA	NA	NA	NA	NA	NA	1.650	2.198	2.916	0.183	0.226	0.272	NA	NA	NA	NA	NA	NA	NA	NA	NA
G80	Q74	Cerebral palsy	Other congenital malformations of limb(s)	42	44	1.170	1.664	2.327	0.387	0.491	0.591	1.165	1.939	3.069	0.322	0.462	0.606	0.923	1.480	2.261	0.378	0.516	0.647	-1.621	-0.452	0.552
S30	T39	Superficial injury of abdomen, lower back and pelvis	Poisoning by nonopioid analgesics, antipyretics and antirheumatics	1687	816	0.947	1.008	1.069	0.512	0.532	0.552	0.843	0.908	0.975	0.487	0.512	0.536	1.130	1.259	1.393	0.543	0.580	0.615	0.207	0.350	0.502
F28	S00	Other nonorganic psychotic disorders	Superficial injury of head	34	32	0.794	1.161	1.614	0.317	0.422	0.533	0.714	1.208	1.882	0.308	0.457	0.613	0.667	1.107	1.703	0.257	0.393	0.534	-0.826	-0.105	0.599
B64	D64	Unspecified protozoal disease	Other anaemias	29	20	1.271	2.024	3.107	0.241	0.346	0.460	1.170	2.057	3.402	0.209	0.344	0.493	0.983	1.871	3.288	0.199	0.348	0.516	-1.652	-0.187	1.271
R29	G80	Other symptoms and signs involving the nervous and musculoskeletal systems	Cerebral palsy	83	93	0.500	0.630	0.779	0.259	0.311	0.366	0.436	0.603	0.809	0.229	0.301	0.377	0.475	0.652	0.857	0.249	0.321	0.396	-0.209	0.048	0.302
I51	Q22	Complications and ill-defined descriptions of heart disease	Congenital malformations of pulmonary and tricuspid valves	18	13	2.871	6.048	12.908	0.157	0.258	0.378	2.520	6.342	15.974	0.127	0.254	0.412	2.055	5.681	16.990	0.125	0.260	0.433	-9.584	-0.602	9.801
Q40	F41	Other congenital malformations of upper alimentary tract	Other anxiety disorders	57	32	0.793	1.130	1.535	0.455	0.565	0.673	0.748	1.158	1.657	0.423	0.555	0.682	0.629	1.064	1.668	0.414	0.586	0.745	-0.707	-0.089	0.586
A41	R23	Other septicaemia	Other skin changes	232	243	0.752	0.866	0.991	0.409	0.452	0.494	0.672	0.821	0.981	0.402	0.463	0.523	0.749	0.918	1.105	0.384	0.441	0.499	-0.131	0.098	0.329
T90	S32	Sequelae of injuries of head	Fracture of lumbar spine and pelvis	37	57	0.650	0.897	1.197	0.207	0.269	0.335	0.544	0.888	1.343	0.184	0.278	0.386	0.598	0.903	1.303	0.188	0.263	0.345	-0.518	0.017	0.506
I39	R50	Endocarditis and heart valve disorders in diseases classified elsewhere	Fever of other and unknown origin	44	56	1.153	1.583	2.141	0.426	0.525	0.627	1.091	1.762	2.672	0.382	0.526	0.675	0.981	1.484	2.159	0.397	0.524	0.652	-1.261	-0.274	0.622
D50	K45	Iron deficiency anaemia	Other abdominal hernia	135	33	0.516	0.654	0.813	0.323	0.385	0.451	0.570	0.749	0.961	0.315	0.385	0.460	0.299	0.472	0.688	0.268	0.387	0.510	-0.545	-0.276	-0.008
R31	R30	Unspecified haematuria	Pain associated with micturition	413	507	1.668	1.856	2.061	0.534	0.568	0.602	1.746	2.041	2.371	0.531	0.583	0.634	1.479	1.711	1.978	0.511	0.556	0.600	-0.733	-0.330	0.074
R33	B96	Retention of urine	Other bacterial agents as the cause of diseases classified to other chapters	111	422	1.506	1.749	2.020	0.643	0.690	0.735	1.187	1.593	2.062	0.568	0.670	0.761	1.533	1.819	2.154	0.644	0.695	0.746	-0.297	0.233	0.725
F50	K59	Eating disorders	Other functional intestinal disorders	486	94	1.110	1.268	1.450	0.520	0.563	0.605	1.012	1.171	1.347	0.526	0.573	0.619	1.017	1.369	1.795	0.416	0.515	0.613	-0.188	0.198	0.643
F55	F41	Abuse of non-dependence-producing substances	Other anxiety disorders	38	27	2.016	3.129	4.815	0.467	0.598	0.723	1.855	3.197	5.389	0.433	0.598	0.758	1.539	2.966	5.492	0.407	0.597	0.776	-2.592	-0.218	2.419
N25	E10	Disorders resulting from impaired renal tubular function	Insulin-dependent diabetes mellitus	50	81	0.764	0.997	1.277	0.187	0.234	0.286	0.553	0.830	1.180	0.165	0.230	0.305	0.835	1.169	1.593	0.175	0.236	0.303	-0.127	0.340	0.825
T36	F10	Poisoning by systemic antibiotics	Mental and behavioural disorders due to use of alcohol	1513	1202	2.636	2.809	2.992	0.505	0.525	0.544	3.159	3.474	3.813	0.540	0.567	0.594	2.061	2.246	2.440	0.452	0.480	0.508	-1.614	-1.226	-0.861
C77	D38	Secondary and unspecified malignant neoplasm of lymph nodes	Neoplasm of uncertain or unknown behaviour of middle ear and respiratory and intrathoracic organs	34	37	0.661	0.967	1.349	0.253	0.339	0.433	0.559	0.957	1.506	0.223	0.340	0.468	0.583	0.971	1.487	0.228	0.338	0.462	-0.618	0.014	0.619
K90	R62	Intestinal malabsorption	Lack of expected normal physiological development	54	81	0.517	0.668	0.846	0.235	0.292	0.352	0.378	0.553	0.779	0.173	0.238	0.315	0.551	0.781	1.057	0.268	0.353	0.442	-0.086	0.229	0.541
D62	R16	Acute posthaemorrhagic anaemia	Hepatomegaly and splenomegaly, not elsewhere classified	19	28	0.585	0.926	1.385	0.243	0.345	0.462	0.435	0.821	1.398	0.192	0.325	0.479	0.560	1.019	1.699	0.224	0.364	0.520	-0.466	0.197	0.912
E53	E03	Deficiency of other B group vitamins	Other hypothyroidism	94	21	0.309	0.409	0.530	0.220	0.277	0.340	0.286	0.386	0.509	0.207	0.266	0.333	0.252	0.508	0.858	0.202	0.354	0.521	-0.153	0.122	0.476
D63	K91	Anaemia in chronic diseases classified elsewhere	Postprocedural disorders of digestive system, not elsewhere classified	91	64	0.603	0.772	0.968	0.317	0.380	0.447	0.627	0.865	1.154	0.312	0.399	0.490	0.465	0.669	0.926	0.269	0.358	0.455	-0.539	-0.194	0.143
N31	N36	Neuromuscular dysfunction of bladder, not elsewhere classified	Other disorders of urethra	31	54	1.337	1.925	2.697	0.410	0.519	0.626	0.940	1.570	2.410	0.331	0.475	0.628	1.454	2.394	3.848	0.414	0.557	0.697	-0.361	0.830	2.312
H81	I95	Disorders of vestibular function	Hypotension	812	598	1.280	1.393	1.512	0.644	0.673	0.701	1.249	1.399	1.558	0.622	0.659	0.695	1.207	1.376	1.558	0.650	0.694	0.736	-0.253	-0.024	0.205
D50	I46	Iron deficiency anaemia	Cardiac arrest	462	456	0.937	1.036	1.140	0.825	0.856	0.885	0.883	1.020	1.171	0.833	0.874	0.909	0.914	1.050	1.201	0.794	0.839	0.880	-0.172	0.029	0.234
K83	K31	Other diseases of biliary tract	Other diseases of stomach and duodenum	204	240	3.918	4.733	5.690	0.527	0.578	0.626	3.192	4.111	5.309	0.501	0.571	0.640	4.237	5.455	7.003	0.515	0.584	0.649	-0.292	1.329	3.093
K46	F17	Unspecified abdominal hernia	Mental and behavioural disorders due to use of tobacco	82	58	0.967	1.271	1.628	0.408	0.488	0.569	0.981	1.411	1.935	0.394	0.500	0.609	0.752	1.117	1.589	0.358	0.475	0.590	-0.888	-0.294	0.300
G95	C64	Other diseases of spinal cord	Malignant neoplasm of kidney, except renal pelvis	39	100	1.016	1.333	1.723	0.242	0.300	0.360	0.780	1.279	1.946	0.179	0.270	0.373	0.985	1.359	1.817	0.245	0.313	0.385	-0.665	0.079	0.734
P05	Q10	Slow fetal growth and fetal malnutrition	Congenital malformations of eyelid, lacrimal apparatus and orbit	47	68	0.882	1.194	1.569	0.910	0.963	0.992	0.703	1.087	1.606	0.892	0.967	0.992	0.870	1.277	1.793	0.893	0.964	0.994	-0.426	0.185	0.803
Q90	L03	Down's syndrome	Cellulitis	33	39	1.013	1.482	2.100	0.512	0.640	0.755	0.920	1.608	2.607	0.500	0.682	0.839	0.847	1.396	2.151	0.451	0.611	0.759	-1.266	-0.211	0.729
B02	J13	Zoster [herpes zoster]	Pneumonia due to Streptococcus pneumoniae	54	57	0.880	1.198	1.585	0.447	0.543	0.638	0.730	1.103	1.594	0.408	0.536	0.662	0.859	1.303	1.896	0.418	0.553	0.682	-0.432	0.192	0.846
T00	S10	Superficial injuries involving multiple body regions	Superficial injury of neck	460	549	1.014	1.117	1.227	0.631	0.665	0.698	0.947	1.091	1.244	0.623	0.673	0.721	1.003	1.142	1.298	0.612	0.659	0.703	-0.155	0.052	0.255
O41	O83	Other disorders of amniotic fluid and membranes	Other assisted single delivery	847	NA	NA	NA	NA	NA	NA	NA	1.162	1.295	1.442	0.877	0.905	0.929	NA	NA	NA	NA	NA	NA	NA	NA	NA
J93	T86	Pneumothorax	Failure and rejection of transplanted organs and tissues	35	49	1.477	2.146	3.064	0.528	0.646	0.756	1.502	2.649	4.427	0.480	0.671	0.833	1.204	1.896	2.933	0.486	0.634	0.769	-2.510	-0.736	0.711
R57	G62	Shock, not elsewhere classified	Other polyneuropathies	25	36	0.140	0.206	0.285	0.102	0.145	0.195	0.125	0.233	0.379	0.087	0.157	0.244	0.121	0.192	0.281	0.090	0.139	0.197	-0.196	-0.041	0.090
D68	M10	Other coagulation defects	Gout	95	213	0.844	1.010	1.193	0.401	0.453	0.506	0.743	1.019	1.361	0.403	0.500	0.594	0.820	1.007	1.224	0.374	0.435	0.496	-0.379	-0.013	0.333
C17	K92	Malignant neoplasm of small intestine	Other diseases of digestive system	29	53	0.565	0.796	1.073	0.276	0.361	0.451	0.428	0.738	1.160	0.226	0.353	0.494	0.546	0.839	1.210	0.260	0.364	0.473	-0.374	0.097	0.554
J37	B37	Chronic laryngitis and laryngotracheitis	Candidiasis	79	113	1.138	1.430	1.774	0.591	0.672	0.745	0.909	1.274	1.743	0.531	0.649	0.756	1.167	1.583	2.107	0.589	0.690	0.783	-0.313	0.309	0.926
C77	R91	Secondary and unspecified malignant neoplasm of lymph nodes	Abnormal findings on diagnostic imaging of lung	386	362	0.498	0.556	0.618	0.358	0.388	0.420	0.485	0.563	0.653	0.359	0.403	0.448	0.471	0.548	0.636	0.331	0.373	0.418	-0.132	-0.014	0.103
G23	R39	Other degenerative diseases of basal ganglia	Other symptoms and signs involving the urinary system	37	89	0.697	0.912	1.172	0.296	0.366	0.440	0.861	1.546	2.517	0.285	0.439	0.597	0.609	0.821	1.077	0.272	0.350	0.430	-1.685	-0.723	-0.016
T39	T54	Poisoning by nonopioid analgesics, antipyretics and antirheumatics	Toxic effect of corrosive substances	55	31	1.513	2.197	3.102	0.490	0.604	0.711	1.477	2.387	3.727	0.457	0.597	0.729	1.142	1.961	3.162	0.443	0.616	0.779	-1.906	-0.426	0.941
M05	D69	Seropositive rheumatoid arthritis	Purpura and other haemorrhagic conditions	181	117	0.874	1.051	1.251	0.567	0.628	0.691	0.734	0.929	1.154	0.525	0.603	0.677	0.964	1.288	1.667	0.575	0.675	0.768	-0.032	0.353	0.770
I69	I67	Sequelae of cerebrovascular disease	Other cerebrovascular diseases	822	859	1.557	1.684	1.822	0.367	0.387	0.408	1.437	1.605	1.786	0.347	0.375	0.404	1.584	1.774	1.982	0.370	0.400	0.430	-0.087	0.170	0.433
M05	A46	Seropositive rheumatoid arthritis	Erysipelas	788	289	0.905	0.992	1.085	0.625	0.658	0.689	0.986	1.099	1.225	0.651	0.690	0.727	0.661	0.782	0.916	0.524	0.583	0.642	-0.489	-0.317	-0.138
G96	D35	Other disorders of central nervous system	Benign neoplasm of other and unspecified endocrine glands	59	40	0.437	0.593	0.780	0.224	0.288	0.356	0.424	0.624	0.881	0.212	0.293	0.382	0.342	0.549	0.807	0.190	0.281	0.382	-0.377	-0.075	0.238
I70	I73	Atherosclerosis	Other peripheral vascular diseases	8739	11146	7.879	8.130	8.388	0.594	0.602	0.609	8.887	9.293	9.735	0.594	0.606	0.617	7.275	7.591	7.919	0.588	0.598	0.608	-2.243	-1.705	-1.183
E55	G62	Vitamin D deficiency	Other polyneuropathies	126	104	0.562	0.689	0.830	0.294	0.343	0.395	0.519	0.684	0.880	0.297	0.366	0.436	0.519	0.690	0.898	0.252	0.319	0.392	-0.245	0.008	0.263
R13	D14	Dysphagia	Benign neoplasm of middle ear and respiratory system	97	127	0.554	0.675	0.818	0.263	0.309	0.357	0.526	0.709	0.937	0.255	0.326	0.403	0.496	0.651	0.833	0.239	0.297	0.357	-0.333	-0.058	0.197
O14	E68	Gestational [pregnancy-induced] hypertension with significant proteinuria	Sequelae of hyperalimentation	543	NA	NA	NA	NA	NA	NA	NA	1.304	1.502	1.729	0.930	0.956	0.977	NA	NA	NA	NA	NA	NA	NA	NA	NA
N35	L90	Urethral stricture	Atrophic disorders of skin	31	107	0.868	1.146	1.480	0.484	0.573	0.659	0.685	1.151	1.768	0.392	0.558	0.719	0.836	1.154	1.566	0.476	0.577	0.673	-0.658	0.001	0.604
I13	I70	Hypertensive heart and renal disease	Atherosclerosis	76	151	0.997	1.214	1.459	0.327	0.380	0.436	0.839	1.172	1.574	0.278	0.364	0.453	1.004	1.287	1.614	0.322	0.389	0.458	-0.371	0.114	0.569
S32	F11	Fracture of lumbar spine and pelvis	Mental and behavioural disorders due to use of opioids	99	84	0.988	1.253	1.561	0.398	0.468	0.538	0.888	1.227	1.638	0.411	0.508	0.603	0.918	1.277	1.718	0.334	0.427	0.522	-0.481	0.052	0.591
K02	D61	Dental caries	Other aplastic anaemias	20	31	0.910	1.455	2.201	0.283	0.396	0.517	0.761	1.595	2.893	0.234	0.414	0.605	0.781	1.374	2.270	0.256	0.386	0.528	-1.533	-0.204	0.908
F60	S20	Specific personality disorders	Superficial injury of thorax	188	129	0.740	0.877	1.027	0.277	0.316	0.357	0.712	0.889	1.097	0.259	0.310	0.363	0.653	0.842	1.056	0.264	0.325	0.391	-0.318	-0.044	0.227
A41	D59	Other septicaemia	Acquired haemolytic anaemia	87	88	0.582	0.737	0.911	0.220	0.267	0.315	0.555	0.774	1.026	0.199	0.261	0.327	0.508	0.701	0.930	0.208	0.271	0.341	-0.379	-0.071	0.231
N13	N17	Obstructive and reflux uropathy	Acute renal failure	347	511	1.260	1.401	1.557	0.598	0.634	0.671	1.359	1.601	1.886	0.615	0.673	0.728	1.129	1.295	1.482	0.564	0.611	0.657	-0.635	-0.308	-0.007
O36	O28	Maternal care for other known or suspected fetal problems	Abnormal findings on antenatal screening of mother	1316	NA	NA	NA	NA	NA	NA	NA	1.003	1.096	1.194	0.469	0.496	0.522	NA	NA	NA	NA	NA	NA	NA	NA	NA
N40	N39	Hyperplasia of prostate	Other disorders of urinary system	NA	14075	NA	NA	NA	NA	NA	NA	NA	NA	NA	NA	NA	NA	1.673	1.727	1.781	0.751	0.760	0.769	NA	NA	NA
K43	O85	Ventral hernia	Puerperal sepsis	10	NA	NA	NA	NA	NA	NA	NA	0.055	0.153	0.305	0.041	0.104	0.194	NA	NA	NA	NA	NA	NA	NA	NA	NA
C44	N03	Other malignant neoplasms of skin	Chronic nephritic syndrome	19	52	0.363	0.523	0.714	0.166	0.227	0.295	0.240	0.455	0.738	0.136	0.240	0.363	0.363	0.558	0.811	0.151	0.221	0.299	-0.227	0.105	0.415
R63	C13	Symptoms and signs concerning food and fluid intake	Malignant neoplasm of hypopharynx	14	24	0.626	1.066	1.677	0.119	0.188	0.269	0.510	1.325	2.859	0.112	0.267	0.463	0.529	0.987	1.617	0.097	0.168	0.253	-1.824	-0.330	0.621
G92	R52	Toxic encephalopathy	Pain, not elsewhere classified	20	114	0.825	1.068	1.355	0.709	0.800	0.877	0.581	1.070	1.695	0.500	0.721	0.896	0.876	1.174	1.570	0.723	0.819	0.899	-0.574	0.108	0.698
F55	D64	Abuse of non-dependence-producing substances	Other anaemias	55	24	1.094	1.582	2.216	0.426	0.540	0.650	1.235	1.943	2.879	0.394	0.534	0.672	0.681	1.190	1.914	0.378	0.549	0.713	-1.766	-0.745	0.192
A40	K83	Streptococcal septicaemia	Other diseases of biliary tract	25	43	0.429	0.630	0.877	0.271	0.364	0.460	0.319	0.568	0.893	0.207	0.332	0.473	0.419	0.678	1.014	0.266	0.385	0.514	-0.281	0.110	0.492
F32	M80	Depressive episode	Osteoporosis with pathological fracture	2042	459	0.798	0.848	0.901	0.482	0.502	0.522	0.737	0.787	0.839	0.471	0.492	0.514	0.910	1.048	1.198	0.503	0.551	0.597	0.114	0.260	0.418
T80	A46	Complications following infusion, transfusion and therapeutic injection	Erysipelas	98	146	1.319	1.633	1.978	0.486	0.551	0.617	1.078	1.471	1.958	0.456	0.553	0.652	1.367	1.793	2.305	0.465	0.549	0.632	-0.294	0.321	0.932
N28	N30	Other disorders of kidney and ureter, not elsewhere classified	Cystitis	721	675	0.894	0.966	1.043	0.396	0.419	0.443	0.861	0.956	1.058	0.377	0.409	0.443	0.863	0.968	1.081	0.397	0.431	0.465	-0.134	0.013	0.157
K46	K91	Unspecified abdominal hernia	Postprocedural disorders of digestive system, not elsewhere classified	52	33	2.124	3.139	4.592	0.374	0.475	0.575	1.987	3.215	5.154	0.345	0.466	0.594	1.683	2.993	5.148	0.335	0.486	0.641	-2.396	-0.216	2.027
D68	Q21	Other coagulation defects	Congenital malformations of cardiac septa	52	45	0.902	1.255	1.720	0.313	0.399	0.488	0.737	1.140	1.675	0.282	0.387	0.500	0.881	1.446	2.222	0.288	0.413	0.551	-0.416	0.314	1.128
J64	I64	Unspecified pneumoconiosis	Stroke, not specified as haemorrhage or infarction	38	33	0.713	1.030	1.423	0.258	0.345	0.438	0.708	1.167	1.762	0.242	0.366	0.500	0.566	0.923	1.410	0.216	0.327	0.445	-0.887	-0.240	0.364
N51	N45	Disorders of male genital organs in diseases classified elsewhere	Orchitis and epididymitis	NA	48	NA	NA	NA	NA	NA	NA	NA	NA	NA	NA	NA	NA	1.349	2.423	4.323	0.337	0.474	0.614	NA	NA	NA
R07	R09	Pain in throat and chest	Other symptoms and signs involving the circulatory and respiratory systems	709	995	1.068	1.152	1.239	0.500	0.525	0.549	1.044	1.170	1.308	0.490	0.526	0.563	1.034	1.142	1.254	0.492	0.524	0.555	-0.202	-0.028	0.142
C15	R99	Malignant neoplasm of oesophagus	Other ill-defined and unspecified causes of mortality	161	503	1.138	1.283	1.443	0.982	0.993	0.998	1.190	1.516	1.886	0.976	0.992	0.997	1.086	1.249	1.436	0.981	0.993	0.999	-0.668	-0.264	0.104
K57	K55	Diverticular disease of intestine	Vascular disorders of intestine	542	424	1.202	1.334	1.469	0.710	0.745	0.778	1.075	1.233	1.403	0.683	0.729	0.773	1.269	1.486	1.723	0.716	0.767	0.815	-0.026	0.255	0.537
I31	C77	Other diseases of pericardium	Secondary and unspecified malignant neoplasm of lymph nodes	59	48	0.745	1.001	1.328	0.315	0.394	0.476	0.786	1.188	1.708	0.259	0.359	0.466	0.563	0.853	1.220	0.318	0.435	0.554	-0.892	-0.335	0.181
D72	J33	Other disorders of white blood cells	Nasal polyp	19	20	0.657	1.122	1.748	0.202	0.308	0.421	0.565	1.201	2.166	0.180	0.331	0.510	0.529	1.059	1.817	0.167	0.291	0.432	-1.155	-0.136	0.755
N71	C54	Inflammatory disease of uterus, except cervix	Malignant neoplasm of corpus uteri	120	NA	NA	NA	NA	NA	NA	NA	1.683	2.354	3.275	0.675	0.774	0.860	NA	NA	NA	NA	NA	NA	NA	NA	NA
S64	T36	Injury of nerves at wrist and hand level	Poisoning by systemic antibiotics	21	30	0.358	0.548	0.784	0.213	0.303	0.402	0.293	0.561	0.929	0.164	0.287	0.430	0.310	0.532	0.842	0.199	0.314	0.442	-0.432	-0.029	0.346
A46	B16	Erysipelas	Acute hepatitis B	21	70	0.962	1.354	1.870	0.347	0.442	0.538	0.631	1.175	1.998	0.246	0.405	0.576	0.966	1.428	2.055	0.348	0.456	0.567	-0.618	0.249	1.023
H36	I44	Retinal disorders in diseases classified elsewhere	Atrioventricular and left bundle-branch block	329	582	1.185	1.319	1.460	0.624	0.660	0.695	1.378	1.646	1.944	0.610	0.669	0.725	1.038	1.185	1.344	0.611	0.655	0.698	-0.790	-0.459	-0.160
R20	N94	Disturbances of skin sensation	Pain and other conditions associated with female genital organs and menstrual cycle	141	NA	NA	NA	NA	NA	NA	NA	0.314	0.408	0.512	0.194	0.242	0.290	NA	NA	NA	NA	NA	NA	NA	NA	NA
K52	K50	Other noninfective gastroenteritis and colitis	Crohn's disease [regional enteritis]	1177	712	3.436	3.732	4.061	0.559	0.583	0.607	3.319	3.682	4.090	0.556	0.586	0.616	3.292	3.767	4.302	0.538	0.578	0.616	-0.552	0.082	0.717
S91	E70	Open wound of ankle and foot	Disorders of aromatic amino-acid metabolism	26	68	1.162	1.628	2.227	0.554	0.669	0.773	0.698	1.227	1.970	0.418	0.602	0.769	1.284	1.951	2.846	0.574	0.708	0.826	-0.204	0.715	1.708
K86	K21	Other diseases of pancreas	Gastro-oesophageal reflux disease	267	585	0.737	0.818	0.905	0.403	0.433	0.464	0.627	0.754	0.890	0.362	0.416	0.469	0.770	0.875	0.989	0.404	0.441	0.479	-0.049	0.121	0.290
B37	K12	Candidiasis	Stomatitis and related lesions	145	135	1.583	1.924	2.321	0.443	0.501	0.558	1.411	1.867	2.413	0.419	0.498	0.577	1.513	1.987	2.581	0.420	0.504	0.589	-0.589	0.122	0.855
E89	A08	Postprocedural endocrine and metabolic disorders, not elsewhere classified	Viral and other specified intestinal infections	73	22	0.720	0.997	1.344	0.373	0.469	0.564	0.683	0.987	1.379	0.403	0.515	0.624	0.536	0.995	1.652	0.216	0.362	0.527	-0.559	0.006	0.701
J84	B44	Other interstitial pulmonary diseases	Aspergillosis	41	58	5.954	9.468	15.819	0.494	0.602	0.704	5.256	9.804	19.657	0.451	0.616	0.769	5.258	9.297	17.662	0.456	0.593	0.725	-9.677	-0.536	7.884
F45	R39	Somatoform disorders	Other symptoms and signs involving the urinary system	122	163	1.106	1.331	1.579	0.629	0.692	0.753	1.222	1.652	2.175	0.610	0.707	0.798	0.941	1.187	1.466	0.601	0.683	0.758	-1.045	-0.466	0.035
T12	S92	Fracture of lower limb, level unspecified	Fracture of foot, except ankle	62	94	0.774	0.995	1.252	0.327	0.394	0.466	0.593	0.865	1.196	0.297	0.395	0.497	0.825	1.137	1.528	0.308	0.394	0.485	-0.165	0.279	0.713
N13	G95	Obstructive and reflux uropathy	Other diseases of spinal cord	101	289	1.228	1.443	1.685	0.587	0.641	0.693	0.801	1.085	1.419	0.461	0.558	0.653	1.366	1.669	2.005	0.617	0.680	0.739	0.149	0.581	1.021
A46	R40	Erysipelas	Somnolence, stupor and coma	159	187	1.151	1.365	1.611	0.647	0.705	0.760	1.163	1.487	1.867	0.644	0.729	0.805	1.013	1.276	1.577	0.612	0.687	0.758	-0.667	-0.211	0.231
M82	E86	Osteoporosis in diseases classified elsewhere	Volume depletion	120	70	1.047	1.311	1.626	0.582	0.661	0.736	0.905	1.193	1.536	0.555	0.652	0.741	1.004	1.429	1.984	0.549	0.679	0.795	-0.302	0.236	0.833
Q25	R06	Congenital malformations of great arteries	Abnormalities of breathing	183	153	1.198	1.421	1.674	0.678	0.735	0.789	1.110	1.402	1.735	0.673	0.750	0.820	1.115	1.433	1.803	0.635	0.718	0.797	-0.420	0.031	0.487
C04	C01	Malignant neoplasm of floor of mouth	Malignant neoplasm of base of tongue	22	33	12.472	29.870	99.757	0.410	0.550	0.686	11.712	35.023	257.764	0.362	0.597	0.808	10.283	28.333	211.535	0.360	0.528	0.692	-204.834	-5.515	148.638
Q25	D64	Congenital malformations of great arteries	Other anaemias	44	56	0.925	1.282	1.728	0.579	0.690	0.790	0.683	1.079	1.594	0.548	0.694	0.827	1.002	1.548	2.292	0.535	0.686	0.815	-0.230	0.463	1.274
J18	I46	Pneumonia, organism unspecified	Cardiac arrest	2717	4362	0.930	0.964	1.000	0.836	0.847	0.858	1.017	1.079	1.141	0.857	0.874	0.890	0.864	0.905	0.947	0.817	0.832	0.846	-0.247	-0.174	-0.100
M03	M16	Postinfective and reactive arthropathies in diseases classified elsewhere	Coxarthrosis [arthrosis of hip]	41	28	0.944	1.391	1.963	0.482	0.608	0.726	0.911	1.517	2.343	0.456	0.627	0.778	0.707	1.234	1.995	0.413	0.587	0.750	-1.198	-0.281	0.628
D06	C53	Carcinoma in situ of cervix uteri	Malignant neoplasm of cervix uteri	772	NA	NA	NA	NA	NA	NA	NA	9.121	11.202	13.883	0.748	0.785	0.820	NA	NA	NA	NA	NA	NA	NA	NA	NA
S31	T39	Open wound of abdomen, lower back and pelvis	Poisoning by nonopioid analgesics, antipyretics and antirheumatics	169	172	0.870	1.031	1.206	0.430	0.481	0.532	0.713	0.892	1.098	0.363	0.428	0.496	0.969	1.243	1.557	0.473	0.551	0.625	0.021	0.349	0.704
M92	M77	Other juvenile osteochondrosis	Other enthesopathies	99	111	1.008	1.249	1.536	0.523	0.593	0.665	1.000	1.367	1.806	0.491	0.594	0.694	0.863	1.153	1.515	0.497	0.592	0.688	-0.718	-0.212	0.296
M70	M92	Soft tissue disorders related to use, overuse and pressure	Other juvenile osteochondrosis	28	77	0.452	0.610	0.803	0.262	0.333	0.408	0.311	0.520	0.808	0.187	0.291	0.411	0.461	0.656	0.908	0.270	0.354	0.447	-0.191	0.135	0.449
P28	H52	Other respiratory conditions originating in the perinatal period	Disorders of refraction and accommodation	86	82	1.758	2.289	2.947	0.923	0.967	0.990	1.582	2.261	3.163	0.921	0.971	0.995	1.609	2.313	3.280	0.903	0.965	0.994	-1.031	0.050	1.168
L98	E68	Other disorders of skin and subcutaneous tissue, not elsewhere classified	Sequelae of hyperalimentation	138	31	1.235	1.581	2.002	0.500	0.578	0.654	1.179	1.530	1.981	0.489	0.573	0.655	1.005	1.810	3.054	0.417	0.603	0.770	-0.627	0.271	1.515
I24	I22	Other acute ischaemic heart diseases	Subsequent myocardial infarction	14	28	0.737	1.239	1.962	0.225	0.333	0.453	0.572	1.347	2.643	0.167	0.345	0.554	0.658	1.193	1.999	0.203	0.327	0.463	-1.393	-0.153	0.839
E34	Q21	Other endocrine disorders	Congenital malformations of cardiac septa	16	12	0.095	0.167	0.264	0.062	0.104	0.158	0.077	0.167	0.296	0.052	0.107	0.181	0.071	0.165	0.295	0.044	0.099	0.173	-0.145	-0.002	0.141
F28	J18	Other nonorganic psychotic disorders	Pneumonia, organism unspecified	52	37	0.884	1.226	1.647	0.528	0.644	0.750	0.848	1.297	1.880	0.494	0.647	0.784	0.700	1.104	1.633	0.476	0.641	0.786	-0.844	-0.193	0.447
S11	K70	Open wound of neck	Alcoholic liver disease	33	89	1.394	1.892	2.520	0.550	0.648	0.740	1.208	2.127	3.480	0.508	0.694	0.847	1.280	1.818	2.530	0.520	0.634	0.738	-1.710	-0.306	0.793
S12	S00	Fracture of neck	Superficial injury of head	228	449	0.465	0.519	0.578	0.289	0.316	0.345	0.478	0.574	0.686	0.288	0.336	0.388	0.441	0.506	0.576	0.275	0.307	0.341	-0.195	-0.068	0.051
C23	C22	Malignant neoplasm of gallbladder	Malignant neoplasm of liver and intrahepatic bile ducts	68	34	13.537	25.103	53.259	0.408	0.505	0.604	12.474	26.274	74.550	0.432	0.555	0.678	10.211	22.427	58.823	0.282	0.428	0.579	-47.905	-3.621	30.144
R63	K21	Symptoms and signs concerning food and fluid intake	Gastro-oesophageal reflux disease	399	385	0.349	0.388	0.429	0.232	0.253	0.275	0.335	0.387	0.446	0.223	0.252	0.284	0.336	0.388	0.447	0.223	0.253	0.284	-0.078	0.001	0.077
F60	F05	Specific personality disorders	Delirium, not induced by alcohol and other psychoactive substances	24	31	1.412	2.249	3.435	0.366	0.495	0.625	1.069	2.037	3.592	0.314	0.486	0.663	1.318	2.483	4.205	0.336	0.507	0.679	-1.340	0.422	2.263
T22	F05	Burn and corrosion of shoulder and upper limb, except wrist and hand	Delirium, not induced by alcohol and other psychoactive substances	33	55	0.915	1.285	1.765	0.699	0.812	0.899	0.779	1.382	2.232	0.625	0.808	0.936	0.813	1.233	1.787	0.684	0.818	0.919	-1.047	-0.153	0.614
J44	B18	Other chronic obstructive pulmonary disease	Chronic viral hepatitis	195	297	0.669	0.766	0.873	0.337	0.373	0.410	0.644	0.801	0.982	0.315	0.371	0.429	0.628	0.744	0.875	0.329	0.374	0.422	-0.274	-0.057	0.145
N20	C65	Calculus of kidney and ureter	Malignant neoplasm of renal pelvis	68	140	1.615	2.035	2.552	0.747	0.819	0.879	1.602	2.378	3.424	0.696	0.819	0.915	1.427	1.897	2.488	0.735	0.819	0.889	-1.591	-0.476	0.448
C67	E83	Malignant neoplasm of bladder	Disorders of mineral metabolism	86	154	0.955	1.171	1.424	0.749	0.815	0.874	0.880	1.230	1.636	0.731	0.833	0.915	0.878	1.136	1.460	0.726	0.807	0.877	-0.552	-0.088	0.370
M85	M81	Other disorders of bone density and structure	Osteoporosis without pathological fracture	6003	1066	1.758	1.830	1.906	0.458	0.469	0.480	1.411	1.470	1.530	0.455	0.467	0.479	3.524	3.887	4.278	0.448	0.478	0.508	2.056	2.417	2.813
M80	Q78	Osteoporosis with pathological fracture	Other osteochondrodysplasias	22	12	0.588	1.055	1.721	0.211	0.330	0.459	0.510	0.968	1.638	0.201	0.335	0.481	0.448	1.412	3.198	0.113	0.304	0.559	-0.641	0.450	2.148
O08	T74	Complications following abortion and ectopic and molar pregnancy	Maltreatment syndromes	30	NA	NA	NA	NA	NA	NA	NA	0.332	0.602	0.977	0.142	0.238	0.348	NA	NA	NA	NA	NA	NA	NA	NA	NA
R11	D37	Nausea and vomiting	Neoplasm of uncertain or unknown behaviour of oral cavity and digestive organs	32	24	0.282	0.420	0.598	0.132	0.189	0.256	0.249	0.430	0.671	0.110	0.180	0.263	0.223	0.406	0.647	0.116	0.199	0.299	-0.300	-0.025	0.257
K31	R62	Other diseases of stomach and duodenum	Lack of expected normal physiological development	27	57	0.746	1.048	1.439	0.376	0.477	0.579	0.506	0.879	1.396	0.326	0.484	0.647	0.771	1.178	1.715	0.350	0.472	0.597	-0.306	0.302	0.917
C30	C79	Malignant neoplasm of nasal cavity and middle ear	Secondary malignant neoplasm of other sites	32	49	1.588	2.325	3.323	0.683	0.800	0.894	1.336	2.355	3.839	0.662	0.833	0.950	1.430	2.338	3.673	0.634	0.782	0.898	-1.611	-0.014	1.522
F50	I73	Eating disorders	Other peripheral vascular diseases	57	7	0.845	1.280	1.863	0.490	0.624	0.750	0.833	1.297	1.957	0.510	0.654	0.785	0.419	1.140	2.232	0.229	0.500	0.750	-1.061	-0.166	0.995
M45	M13	Ankylosing spondylitis	Other arthritis	76	136	1.573	1.985	2.476	0.329	0.386	0.444	1.362	1.953	2.677	0.277	0.363	0.458	1.501	2.033	2.696	0.327	0.400	0.472	-0.782	0.081	0.930
E86	N31	Volume depletion	Neuromuscular dysfunction of bladder, not elsewhere classified	252	309	0.365	0.414	0.466	0.232	0.258	0.284	0.415	0.501	0.604	0.249	0.289	0.333	0.309	0.365	0.425	0.206	0.237	0.270	-0.252	-0.136	-0.033
S55	G56	Injury of blood vessels at forearm level	Mononeuropathies of upper limb	14	59	0.881	1.269	1.771	0.545	0.673	0.787	0.491	0.958	1.613	0.350	0.554	0.757	0.974	1.536	2.302	0.587	0.733	0.856	-0.204	0.578	1.427
M66	M06	Spontaneous rupture of synovium and tendon	Other rheumatoid arthritis	206	98	1.663	2.014	2.429	0.420	0.473	0.527	1.568	1.965	2.443	0.399	0.463	0.527	1.446	2.023	2.766	0.403	0.498	0.591	-0.673	0.051	0.870
K31	C24	Other diseases of stomach and duodenum	Malignant neoplasm of other and unspecified parts of biliary tract	36	30	2.021	3.180	4.940	0.324	0.435	0.547	1.825	3.248	5.593	0.312	0.460	0.610	1.619	3.079	5.581	0.261	0.409	0.561	-2.676	-0.205	2.443
S22	S12	Fracture of rib(s), sternum and thoracic spine	Fracture of neck	183	401	1.994	2.309	2.645	0.531	0.574	0.617	1.991	2.554	3.230	0.502	0.580	0.655	1.854	2.211	2.611	0.520	0.572	0.622	-1.091	-0.344	0.323
A87	G44	Viral meningitis	Other headache syndromes	107	77	1.290	1.634	2.034	0.593	0.673	0.748	1.245	1.681	2.224	0.530	0.633	0.731	1.074	1.545	2.165	0.618	0.736	0.838	-0.832	-0.140	0.592
M93	M99	Other osteochondropathies	Biomechanical lesions, not elsewhere classified	51	31	1.030	1.492	2.076	0.626	0.745	0.850	1.087	1.725	2.584	0.647	0.795	0.908	0.722	1.238	1.980	0.516	0.691	0.843	-1.408	-0.474	0.420
K61	N61	Abscess of anal and rectal regions	Inflammatory disorders of breast	151	31	1.054	1.333	1.653	0.480	0.556	0.631	1.019	1.305	1.631	0.458	0.543	0.624	0.783	1.430	2.434	0.454	0.636	0.798	-0.578	0.126	1.132
D43	G98	Neoplasm of uncertain or unknown behaviour of brain and central nervous system	Other disorders of nervous system, not elsewhere classified	30	32	0.983	1.485	2.172	0.432	0.559	0.688	0.832	1.452	2.389	0.396	0.570	0.740	0.859	1.515	2.497	0.377	0.551	0.721	-1.003	0.057	1.153
B48	J18	Other mycoses, not elsewhere classified	Pneumonia, organism unspecified	26	34	0.452	0.649	0.893	0.233	0.320	0.415	0.389	0.691	1.074	0.204	0.335	0.479	0.401	0.639	0.946	0.203	0.311	0.428	-0.473	-0.050	0.343
H06	H40	Disorders of lacrimal system and orbit in diseases classified elsewhere	Glaucoma	54	15	0.964	1.428	2.055	0.516	0.646	0.764	0.908	1.393	2.078	0.490	0.636	0.764	0.650	1.449	2.599	0.433	0.690	0.893	-0.917	0.048	1.206
N62	E68	Hypertrophy of breast	Sequelae of hyperalimentation	512	78	2.198	2.524	2.891	0.605	0.649	0.692	2.174	2.519	2.905	0.617	0.664	0.709	1.568	2.301	3.324	0.454	0.567	0.681	-1.048	-0.217	0.837
M86	R60	Osteomyelitis	Oedema, not elsewhere classified	63	76	1.055	1.384	1.787	0.450	0.538	0.621	0.935	1.376	1.938	0.399	0.520	0.639	0.972	1.391	1.949	0.438	0.554	0.663	-0.652	0.017	0.685
J45	J13	Asthma	Pneumonia due to Streptococcus pneumoniae	727	711	1.444	1.571	1.708	0.612	0.641	0.669	1.459	1.644	1.847	0.594	0.633	0.672	1.331	1.501	1.684	0.609	0.649	0.688	-0.404	-0.144	0.114
F60	S60	Specific personality disorders	Superficial injury of wrist and hand	276	139	0.413	0.478	0.548	0.176	0.199	0.223	0.403	0.481	0.566	0.158	0.185	0.213	0.349	0.443	0.548	0.189	0.233	0.281	-0.158	-0.038	0.092
E14	N12	Unspecified diabetes mellitus	Tubulo-interstitial nephritis, not specified as acute or chronic	111	52	0.871	1.109	1.403	0.481	0.562	0.640	0.955	1.283	1.698	0.476	0.574	0.669	0.585	0.867	1.244	0.413	0.542	0.665	-0.900	-0.418	0.061
A46	L03	Erysipelas	Cellulitis	580	1004	1.068	1.156	1.245	0.374	0.396	0.417	1.033	1.176	1.325	0.369	0.405	0.439	1.040	1.151	1.268	0.364	0.390	0.416	-0.213	-0.023	0.153
S69	S62	Other and unspecified injuries of wrist and hand	Fracture at wrist and hand level	391	642	0.665	0.726	0.787	0.347	0.373	0.397	0.656	0.759	0.870	0.329	0.370	0.411	0.651	0.730	0.808	0.342	0.374	0.406	-0.164	-0.031	0.101
K04	I34	Diseases of pulp and periapical tissues	Nonrheumatic mitral valve disorders	207	343	1.361	1.556	1.772	0.350	0.385	0.422	1.121	1.392	1.696	0.352	0.411	0.470	1.425	1.694	2.011	0.328	0.372	0.416	-0.104	0.299	0.716
T36	T44	Poisoning by systemic antibiotics	Poisoning by drugs primarily affecting the autonomic nervous system	129	62	10.131	14.728	22.281	0.641	0.722	0.795	10.276	16.215	27.779	0.624	0.723	0.807	7.310	12.543	22.518	0.590	0.723	0.836	-15.395	-3.576	6.876
P91	G40	Other disturbances of cerebral status of newborn	Epilepsy	114	161	4.617	5.860	7.483	0.879	0.926	0.961	4.158	5.874	8.397	0.872	0.935	0.979	4.458	6.035	8.237	0.860	0.920	0.964	-2.682	0.145	2.788
B18	K71	Chronic viral hepatitis	Toxic liver disease	53	87	2.497	3.400	4.591	0.502	0.592	0.677	2.196	3.456	5.230	0.428	0.568	0.703	2.267	3.369	4.964	0.496	0.609	0.713	-2.071	-0.093	1.852
M85	J98	Other disorders of bone density and structure	Other respiratory disorders	298	149	0.678	0.787	0.905	0.394	0.437	0.480	0.582	0.695	0.821	0.394	0.444	0.496	0.790	1.011	1.266	0.351	0.423	0.495	0.072	0.316	0.592
J96	I28	Respiratory failure, not elsewhere classified	Other diseases of pulmonary vessels	20	17	0.459	0.780	1.204	0.230	0.347	0.476	0.423	0.898	1.620	0.173	0.330	0.500	0.352	0.694	1.196	0.214	0.364	0.538	-0.946	-0.196	0.404
G25	T43	Other extrapyramidal and movement disorders	Poisoning by psychotropic drugs, not elsewhere classified	25	27	0.540	0.845	1.238	0.220	0.315	0.418	0.423	0.758	1.221	0.188	0.303	0.435	0.507	0.964	1.632	0.193	0.331	0.480	-0.388	0.199	0.882
H35	Q87	Other retinal disorders	Other specified congenital malformation syndromes affecting multiple systems	47	49	1.445	2.044	2.862	0.311	0.394	0.483	1.153	1.859	2.823	0.305	0.423	0.544	1.417	2.285	3.606	0.258	0.365	0.486	-0.784	0.432	1.829
K20	K83	Oesophagitis	Other diseases of biliary tract	209	248	0.923	1.070	1.230	0.606	0.658	0.707	0.913	1.128	1.369	0.563	0.639	0.712	0.836	1.023	1.235	0.607	0.675	0.740	-0.404	-0.103	0.190
R23	C44	Other skin changes	Other malignant neoplasms of skin	128	127	0.706	0.855	1.025	0.351	0.403	0.457	0.634	0.837	1.075	0.327	0.401	0.475	0.668	0.876	1.120	0.333	0.406	0.482	-0.265	0.039	0.346
K70	T46	Alcoholic liver disease	Poisoning by agents primarily affecting the cardiovascular system	28	52	0.651	0.934	1.288	0.324	0.423	0.523	0.540	0.951	1.518	0.295	0.453	0.620	0.599	0.919	1.351	0.295	0.408	0.524	-0.642	-0.031	0.518
C67	R52	Malignant neoplasm of bladder	Pain, not elsewhere classified	853	1984	1.377	1.458	1.541	0.859	0.875	0.890	1.449	1.599	1.755	0.831	0.861	0.890	1.393	1.499	1.610	0.861	0.881	0.899	-0.289	-0.100	0.087
T87	M79	Complications peculiar to reattachment and amputation	Other soft tissue disorders, not elsewhere classified	87	130	0.648	0.795	0.958	0.320	0.374	0.430	0.554	0.756	0.997	0.309	0.396	0.485	0.648	0.848	1.090	0.292	0.360	0.429	-0.208	0.093	0.392
G41	F32	Status epilepticus	Depressive episode	84	61	0.715	0.921	1.174	0.318	0.386	0.456	0.646	0.895	1.204	0.298	0.386	0.475	0.637	0.946	1.342	0.285	0.386	0.491	-0.367	0.049	0.494
L89	E53	Decubitus ulcer	Deficiency of other B group vitamins	34	21	0.239	0.364	0.516	0.169	0.244	0.325	0.211	0.355	0.539	0.149	0.234	0.332	0.193	0.370	0.614	0.147	0.258	0.388	-0.228	0.016	0.276
L73	L97	Other follicular disorders	Ulcer of lower limb, not elsewhere classified	53	69	0.949	1.280	1.680	0.609	0.706	0.797	0.812	1.252	1.858	0.563	0.706	0.828	0.897	1.297	1.823	0.579	0.709	0.820	-0.631	0.039	0.688
R63	K30	Symptoms and signs concerning food and fluid intake	Dyspepsia	543	301	0.395	0.436	0.481	0.212	0.231	0.251	0.416	0.471	0.531	0.226	0.252	0.278	0.323	0.380	0.443	0.176	0.203	0.231	-0.173	-0.091	-0.008
H31	H44	Other disorders of choroid	Disorders of globe	28	22	2.252	3.822	6.432	0.360	0.495	0.626	1.969	3.851	7.255	0.340	0.520	0.693	1.797	3.767	7.826	0.279	0.464	0.652	-3.564	-0.076	3.930
K59	F50	Other functional intestinal disorders	Eating disorders	363	87	0.918	1.063	1.221	0.395	0.437	0.480	0.893	1.053	1.226	0.381	0.427	0.474	0.788	1.091	1.462	0.387	0.485	0.584	-0.308	0.037	0.430
R15	F01	Faecal incontinence	Vascular dementia	66	47	0.781	1.053	1.388	0.615	0.719	0.811	0.667	0.966	1.357	0.613	0.738	0.849	0.757	1.191	1.778	0.533	0.693	0.828	-0.328	0.228	0.849
Q17	Q16	Other congenital malformations of ear	Congenital malformations of ear causing impairment of hearing	93	128	8.017	11.123	15.782	0.532	0.605	0.675	6.038	9.417	15.356	0.500	0.606	0.709	8.523	13.046	20.715	0.509	0.605	0.695	-3.159	3.621	11.345
S01	F90	Open wound of head	Hyperkinetic disorders	469	1778	1.002	1.070	1.141	0.793	0.814	0.833	0.938	1.078	1.225	0.795	0.838	0.877	0.990	1.068	1.150	0.784	0.808	0.830	-0.177	-0.011	0.155
N30	G82	Cystitis	Paraplegia and tetraplegia	543	548	1.341	1.479	1.623	0.360	0.386	0.412	1.108	1.276	1.457	0.399	0.437	0.477	1.515	1.732	1.965	0.311	0.345	0.378	0.177	0.459	0.740
J70	J84	Respiratory conditions due to other external agents	Other interstitial pulmonary diseases	78	71	6.191	8.906	13.071	0.366	0.440	0.515	5.838	9.441	15.964	0.322	0.418	0.517	5.180	8.380	13.862	0.354	0.464	0.575	-7.813	-1.053	5.006
Q62	O28	Congenital obstructive defects of renal pelvis and congenital malformations of ureter	Abnormal findings on antenatal screening of mother	66	NA	NA	NA	NA	NA	NA	NA	1.294	2.069	3.249	0.464	0.594	0.718	NA	NA	NA	NA	NA	NA	NA	NA	NA
C82	A49	Follicular [nodular] non-Hodgkin's lymphoma	Bacterial infection of unspecified site	97	101	1.322	1.659	2.058	0.727	0.801	0.866	1.314	1.813	2.443	0.721	0.822	0.903	1.134	1.530	2.056	0.683	0.785	0.869	-1.003	-0.281	0.426
T88	B37	Other complications of surgical and medical care, not elsewhere classified	Candidiasis	570	444	1.133	1.253	1.377	0.512	0.545	0.576	0.986	1.122	1.265	0.493	0.536	0.577	1.257	1.459	1.685	0.508	0.557	0.606	0.094	0.340	0.597
J95	C32	Postprocedural respiratory disorders, not elsewhere classified	Malignant neoplasm of larynx	11	38	1.383	2.284	3.655	0.058	0.088	0.125	0.900	2.432	5.717	0.037	0.095	0.178	1.279	2.247	3.704	0.054	0.086	0.126	-3.374	-0.195	1.786
I89	C56	Other noninfective disorders of lymphatic vessels and lymph nodes	Malignant neoplasm of ovary	57	NA	NA	NA	NA	NA	NA	NA	0.609	0.952	1.431	0.192	0.272	0.359	NA	NA	NA	NA	NA	NA	NA	NA	NA
E51	E86	Thiamine deficiency	Volume depletion	99	142	1.477	1.813	2.211	0.535	0.602	0.671	1.454	1.961	2.589	0.477	0.579	0.680	1.363	1.779	2.312	0.531	0.621	0.705	-0.925	-0.173	0.514
I87	D68	Other disorders of veins	Other coagulation defects	218	181	3.464	4.174	5.043	0.436	0.484	0.532	3.150	4.010	5.106	0.408	0.472	0.535	3.334	4.357	5.804	0.427	0.499	0.573	-1.087	0.348	1.930
R50	C82	Fever of other and unknown origin	Follicular [nodular] non-Hodgkin's lymphoma	73	99	0.847	1.076	1.344	0.182	0.222	0.265	0.690	0.993	1.376	0.143	0.195	0.254	0.832	1.148	1.532	0.190	0.247	0.306	-0.336	0.153	0.628
O23	N13	Infections of genitourinary tract in pregnancy	Obstructive and reflux uropathy	427	NA	NA	NA	NA	NA	NA	NA	1.535	1.808	2.131	0.479	0.527	0.575	NA	NA	NA	NA	NA	NA	NA	NA	NA
F05	K71	Delirium, not induced by alcohol and other psychoactive substances	Toxic liver disease	23	25	0.518	0.813	1.210	0.271	0.384	0.508	0.416	0.777	1.289	0.235	0.385	0.549	0.458	0.847	1.431	0.230	0.381	0.543	-0.519	0.070	0.681
J15	F99	Bacterial pneumonia, not elsewhere classified	Mental disorder, not otherwise specified	86	58	0.427	0.551	0.694	0.225	0.277	0.332	0.422	0.593	0.791	0.226	0.297	0.372	0.336	0.499	0.696	0.182	0.253	0.331	-0.340	-0.093	0.154
I73	I46	Other peripheral vascular diseases	Cardiac arrest	523	1184	1.387	1.497	1.614	0.844	0.867	0.887	1.332	1.527	1.744	0.853	0.890	0.922	1.360	1.495	1.636	0.830	0.857	0.881	-0.281	-0.034	0.212
H36	D62	Retinal disorders in diseases classified elsewhere	Acute posthaemorrhagic anaemia	232	270	1.038	1.193	1.366	0.633	0.681	0.729	1.069	1.318	1.590	0.606	0.676	0.741	0.906	1.101	1.320	0.622	0.686	0.748	-0.547	-0.217	0.102
F40	O66	Phobic anxiety disorders	Other obstructed labour	30	NA	NA	NA	NA	NA	NA	NA	0.223	0.405	0.658	0.140	0.237	0.349	NA	NA	NA	NA	NA	NA	NA	NA	NA
R18	J90	Ascites	Pleural effusion, not elsewhere classified	228	218	1.141	1.319	1.528	0.427	0.471	0.516	1.384	1.716	2.103	0.422	0.484	0.548	0.868	1.067	1.300	0.399	0.460	0.520	-1.081	-0.646	-0.253
C32	R52	Malignant neoplasm of larynx	Pain, not elsewhere classified	194	575	1.168	1.301	1.445	0.810	0.844	0.875	1.314	1.616	1.949	0.770	0.839	0.898	1.149	1.308	1.489	0.807	0.845	0.881	-0.672	-0.304	0.043
O14	I63	Gestational [pregnancy-induced] hypertension with significant proteinuria	Cerebral infarction	206	NA	NA	NA	NA	NA	NA	NA	0.920	1.160	1.436	0.812	0.877	0.930	NA	NA	NA	NA	NA	NA	NA	NA	NA
E24	J44	Cushing's syndrome	Other chronic obstructive pulmonary disease	69	22	0.633	0.874	1.177	0.312	0.399	0.487	0.604	0.882	1.236	0.308	0.409	0.514	0.441	0.782	1.236	0.229	0.373	0.529	-0.560	-0.102	0.401
M62	N30	Other disorders of muscle	Cystitis	11015	3126	1.035	1.062	1.090	0.639	0.648	0.657	1.013	1.043	1.073	0.619	0.629	0.639	0.879	0.926	0.975	0.707	0.726	0.744	-0.173	-0.117	-0.059
F22	E87	Persistent delusional disorders	Other disorders of fluid, electrolyte and acid-base balance	126	92	1.019	1.269	1.549	0.539	0.612	0.681	0.833	1.095	1.398	0.474	0.563	0.648	1.148	1.591	2.148	0.594	0.706	0.806	-0.022	0.496	1.093
D63	C54	Anaemia in chronic diseases classified elsewhere	Malignant neoplasm of corpus uteri	59	NA	NA	NA	NA	NA	NA	NA	0.160	0.237	0.333	0.063	0.091	0.125	NA	NA	NA	NA	NA	NA	NA	NA	NA
C67	N39	Malignant neoplasm of bladder	Other disorders of urinary system	682	1960	0.888	0.938	0.989	0.671	0.692	0.713	0.641	0.711	0.784	0.532	0.570	0.609	1.147	1.234	1.321	0.724	0.749	0.772	0.410	0.522	0.634
R20	G44	Disturbances of skin sensation	Other headache syndromes	157	72	0.596	0.729	0.880	0.308	0.360	0.413	0.550	0.700	0.870	0.281	0.339	0.399	0.541	0.780	1.067	0.318	0.417	0.521	-0.209	0.079	0.392
T98	K91	Sequelae of other and unspecified effects of external causes	Postprocedural disorders of digestive system, not elsewhere classified	107	98	1.347	1.690	2.101	0.529	0.604	0.676	1.147	1.552	2.058	0.459	0.556	0.650	1.335	1.871	2.558	0.563	0.670	0.772	-0.392	0.318	1.103
I11	I12	Hypertensive heart disease	Hypertensive renal disease	75	126	1.340	1.694	2.095	0.424	0.494	0.559	1.229	1.760	2.459	0.364	0.466	0.572	1.242	1.655	2.164	0.426	0.511	0.597	-0.906	-0.099	0.599
L97	G63	Ulcer of lower limb, not elsewhere classified	Polyneuropathy in diseases classified elsewhere	101	213	2.451	3.009	3.647	0.348	0.395	0.444	1.841	2.566	3.455	0.314	0.398	0.483	2.569	3.307	4.229	0.337	0.394	0.453	-0.406	0.738	1.914
F44	T40	Dissociative [conversion] disorders	Poisoning by narcotics and psychodysleptics [hallucinogens]	55	21	1.365	2.034	2.911	0.412	0.525	0.636	1.442	2.346	3.689	0.405	0.547	0.681	0.888	1.620	2.683	0.315	0.489	0.664	-2.094	-0.725	0.565
I87	T36	Other disorders of veins	Poisoning by systemic antibiotics	20	6	0.259	0.474	0.775	0.133	0.226	0.339	0.233	0.490	0.861	0.131	0.250	0.401	0.152	0.431	0.875	0.070	0.184	0.337	-0.471	-0.058	0.403
I10	N04	Essential (primary) hypertension	Nephrotic syndrome	337	505	1.217	1.358	1.505	0.526	0.561	0.596	1.095	1.300	1.530	0.479	0.533	0.587	1.212	1.399	1.602	0.535	0.582	0.627	-0.202	0.097	0.386
S37	S32	Injury of urinary and pelvic organs	Fracture of lumbar spine and pelvis	65	103	1.183	1.515	1.914	0.379	0.449	0.521	1.091	1.598	2.238	0.344	0.454	0.567	1.075	1.473	1.984	0.359	0.445	0.535	-0.846	-0.122	0.556
J86	C16	Pyothorax	Malignant neoplasm of stomach	5	26	0.297	0.520	0.834	0.139	0.228	0.336	0.136	0.518	1.200	0.062	0.220	0.446	0.276	0.516	0.851	0.134	0.229	0.346	-0.655	-0.005	0.477
I64	G96	Stroke, not specified as haemorrhage or infarction	Other disorders of central nervous system	1656	1855	1.813	1.915	2.021	0.629	0.647	0.664	1.750	1.895	2.049	0.616	0.642	0.668	1.790	1.936	2.086	0.626	0.651	0.675	-0.168	0.040	0.252
K60	B23	Fissure and fistula of anal and rectal regions	Human immunodeficiency virus [HIV] disease resulting in other conditions	6	102	0.724	0.987	1.307	0.319	0.401	0.487	0.273	0.618	1.133	0.186	0.362	0.566	0.782	1.085	1.468	0.320	0.408	0.500	-0.076	0.464	0.950
F10	S51	Mental and behavioural disorders due to use of alcohol	Open wound of forearm	2309	5982	0.953	0.984	1.017	0.496	0.507	0.518	1.341	1.427	1.520	0.509	0.530	0.551	0.846	0.879	0.913	0.486	0.499	0.511	-0.645	-0.549	-0.456
E87	T46	Other disorders of fluid, electrolyte and acid-base balance	Poisoning by agents primarily affecting the cardiovascular system	138	76	0.618	0.767	0.934	0.316	0.370	0.425	0.568	0.733	0.936	0.315	0.382	0.453	0.579	0.831	1.120	0.262	0.348	0.434	-0.211	0.095	0.420
N03	I25	Chronic nephritic syndrome	Chronic ischaemic heart disease	184	399	0.841	0.950	1.067	0.575	0.620	0.665	0.926	1.153	1.417	0.543	0.621	0.699	0.781	0.904	1.039	0.566	0.620	0.672	-0.534	-0.249	0.006
T88	J09	Other complications of surgical and medical care, not elsewhere classified	Influenza due to identified avian influenza virus	61	68	1.424	1.913	2.535	0.633	0.729	0.814	1.147	1.734	2.516	0.571	0.706	0.822	1.423	2.122	3.061	0.625	0.756	0.863	-0.595	0.383	1.423
J15	S14	Bacterial pneumonia, not elsewhere classified	Injury of nerves and spinal cord at neck level	17	27	0.161	0.259	0.380	0.119	0.183	0.253	0.128	0.282	0.486	0.104	0.209	0.340	0.140	0.247	0.382	0.101	0.171	0.251	-0.250	-0.035	0.150
G80	J06	Cerebral palsy	Acute upper respiratory infections of multiple and unspecified sites	100	139	1.106	1.370	1.669	0.506	0.575	0.642	1.019	1.395	1.851	0.442	0.542	0.638	1.040	1.356	1.735	0.513	0.601	0.686	-0.578	-0.041	0.478
J64	J18	Unspecified pneumoconiosis	Pneumonia, organism unspecified	45	77	0.696	0.894	1.121	0.324	0.399	0.478	0.556	0.818	1.134	0.288	0.403	0.526	0.745	1.029	1.371	0.301	0.396	0.495	-0.186	0.210	0.618
R53	J94	Malaise and fatigue	Other pleural conditions	87	135	0.489	0.599	0.723	0.224	0.264	0.307	0.437	0.601	0.801	0.187	0.245	0.310	0.465	0.596	0.749	0.225	0.278	0.334	-0.236	-0.004	0.216
C51	A63	Malignant neoplasm of vulva	Other predominantly sexually transmitted diseases, not elsewhere classified	26	NA	NA	NA	NA	NA	NA	NA	1.271	2.774	6.012	0.137	0.239	0.361	NA	NA	NA	NA	NA	NA	NA	NA	NA
S63	E68	Dislocation, sprain and strain of joints and ligaments at wrist and hand level	Sequelae of hyperalimentation	1141	233	0.961	1.044	1.133	0.825	0.851	0.874	0.930	1.018	1.112	0.817	0.846	0.872	0.947	1.164	1.406	0.821	0.878	0.925	-0.088	0.146	0.402
M86	A04	Osteomyelitis	Other bacterial intestinal infections	77	102	1.325	1.685	2.125	0.629	0.709	0.788	1.124	1.589	2.197	0.596	0.715	0.820	1.278	1.780	2.415	0.605	0.709	0.804	-0.555	0.190	0.940
M43	Q68	Other deforming dorsopathies	Other congenital musculoskeletal deformities	98	149	3.443	4.400	5.579	0.402	0.461	0.522	2.651	3.773	5.350	0.359	0.448	0.541	3.651	4.983	6.758	0.396	0.472	0.549	-0.763	1.189	3.201
F32	F92	Depressive episode	Mixed disorders of conduct and emotions	106	51	3.136	4.260	5.714	0.480	0.564	0.645	3.065	4.471	6.479	0.465	0.564	0.662	2.420	3.917	6.150	0.428	0.564	0.696	-2.915	-0.550	1.976
F03	G96	Unspecified dementia	Other disorders of central nervous system	345	348	0.666	0.749	0.836	0.383	0.417	0.450	0.550	0.645	0.749	0.376	0.424	0.470	0.758	0.891	1.040	0.364	0.410	0.458	0.076	0.245	0.422
P07	H65	Disorders related to short gestation and low birth weight, not elsewhere classified	Nonsuppurative otitis media	2053	2975	0.994	1.036	1.079	0.990	0.993	0.996	0.982	1.050	1.120	0.989	0.994	0.997	0.988	1.042	1.098	0.988	0.993	0.996	-0.095	-0.008	0.077
J99	J42	Respiratory disorders in diseases classified elsewhere	Unspecified chronic bronchitis	56	55	1.253	1.711	2.301	0.402	0.493	0.584	1.190	1.837	2.708	0.368	0.492	0.621	1.042	1.600	2.339	0.373	0.493	0.619	-1.180	-0.230	0.678
E41	K25	Nutritional marasmus	Gastric ulcer	25	13	0.171	0.280	0.418	0.086	0.135	0.193	0.160	0.296	0.488	0.077	0.139	0.216	0.119	0.255	0.442	0.062	0.129	0.209	-0.255	-0.039	0.170
Q75	G91	Other congenital malformations of skull and face bones	Hydrocephalus	25	49	3.403	5.454	8.863	0.377	0.491	0.603	2.602	5.178	10.329	0.274	0.433	0.603	3.213	5.676	10.196	0.386	0.530	0.671	-4.640	0.481	5.045
C77	D10	Secondary and unspecified malignant neoplasm of lymph nodes	Benign neoplasm of mouth and pharynx	64	105	0.542	0.686	0.852	0.373	0.442	0.512	0.362	0.515	0.702	0.322	0.418	0.519	0.660	0.895	1.189	0.373	0.461	0.553	0.084	0.378	0.694
N45	N31	Orchitis and epididymitis	Neuromuscular dysfunction of bladder, not elsewhere classified	NA	343	NA	NA	NA	NA	NA	NA	NA	NA	NA	NA	NA	NA	0.923	1.110	1.329	0.402	0.453	0.501	NA	NA	NA
Q87	Q21	Other specified congenital malformation syndromes affecting multiple systems	Congenital malformations of cardiac septa	40	48	1.039	1.470	2.016	0.170	0.225	0.286	0.883	1.447	2.236	0.124	0.193	0.270	0.936	1.484	2.221	0.180	0.261	0.354	-0.859	0.035	0.930
R74	M07	Abnormal serum enzyme levels	Psoriatic and enteropathic arthropathies	40	35	0.590	0.850	1.180	0.339	0.441	0.546	0.536	0.881	1.328	0.296	0.432	0.569	0.491	0.815	1.262	0.308	0.448	0.597	-0.583	-0.062	0.455
R94	I27	Abnormal results of function studies	Other pulmonary heart diseases	100	69	0.971	1.243	1.567	0.492	0.570	0.647	0.995	1.376	1.840	0.523	0.633	0.734	0.760	1.095	1.516	0.395	0.504	0.613	-0.839	-0.281	0.259
R52	R53	Pain, not elsewhere classified	Malaise and fatigue	4590	3996	1.567	1.620	1.676	0.604	0.615	0.627	1.423	1.491	1.562	0.587	0.602	0.618	1.699	1.784	1.873	0.614	0.631	0.648	0.181	0.294	0.406
K43	A41	Ventral hernia	Other septicaemia	1484	1531	1.135	1.202	1.272	0.641	0.661	0.681	1.222	1.327	1.437	0.661	0.690	0.718	1.021	1.103	1.189	0.608	0.636	0.663	-0.357	-0.223	-0.090
F11	R60	Mental and behavioural disorders due to use of opioids	Oedema, not elsewhere classified	94	89	2.283	2.985	3.869	0.620	0.700	0.777	2.521	3.587	5.042	0.597	0.710	0.811	1.768	2.535	3.605	0.583	0.693	0.793	-2.643	-1.053	0.404
F32	K70	Depressive episode	Alcoholic liver disease	449	581	1.168	1.288	1.411	0.486	0.516	0.548	1.172	1.364	1.577	0.465	0.511	0.557	1.095	1.238	1.397	0.480	0.521	0.562	-0.382	-0.126	0.121
J31	J37	Chronic rhinitis, nasopharyngitis and pharyngitis	Chronic laryngitis and laryngotracheitis	24	52	1.381	2.066	2.933	0.341	0.444	0.549	0.960	1.736	2.921	0.274	0.427	0.586	1.426	2.320	3.614	0.329	0.455	0.587	-0.768	0.573	2.011
C23	R53	Malignant neoplasm of gallbladder	Malaise and fatigue	80	28	1.345	1.845	2.486	0.763	0.857	0.929	1.328	1.942	2.766	0.772	0.876	0.953	0.900	1.503	2.371	0.643	0.817	0.943	-1.395	-0.428	0.574
F70	R47	Mild mental retardation	Speech disturbances, not elsewhere classified	7	10	0.532	1.278	2.499	0.070	0.152	0.253	0.324	1.349	3.356	0.038	0.144	0.298	0.420	1.226	2.674	0.058	0.154	0.276	-2.048	-0.124	1.398
M47	R26	Spondylosis	Abnormalities of gait and mobility	469	292	1.269	1.424	1.596	0.693	0.730	0.768	1.309	1.515	1.744	0.677	0.726	0.772	1.081	1.293	1.540	0.676	0.739	0.796	-0.534	-0.221	0.095
I69	F01	Sequelae of cerebrovascular disease	Vascular dementia	1667	1953	3.023	3.203	3.395	0.680	0.698	0.716	2.721	2.953	3.203	0.667	0.694	0.720	3.210	3.481	3.785	0.678	0.702	0.725	0.147	0.527	0.900
R11	G62	Nausea and vomiting	Other polyneuropathies	205	215	0.370	0.427	0.489	0.272	0.306	0.341	0.364	0.448	0.543	0.255	0.302	0.351	0.335	0.409	0.490	0.263	0.309	0.358	-0.159	-0.039	0.079
P36	H52	Bacterial sepsis of newborn	Disorders of refraction and accommodation	262	327	1.784	2.041	2.329	0.977	0.990	0.997	1.737	2.114	2.554	0.973	0.991	0.998	1.657	1.991	2.386	0.974	0.990	0.999	-0.672	-0.126	0.404
I95	I50	Hypotension	Heart failure	1260	1384	0.659	0.697	0.735	0.304	0.318	0.332	0.625	0.677	0.733	0.334	0.356	0.378	0.669	0.721	0.775	0.272	0.290	0.308	-0.031	0.045	0.119
E84	I84	Cystic fibrosis	Haemorrhoids	26	29	1.389	2.187	3.322	0.288	0.397	0.517	1.096	2.043	3.505	0.236	0.382	0.538	1.233	2.331	4.153	0.261	0.415	0.583	-1.381	0.280	2.140
F20	T43	Schizophrenia	Poisoning by psychotropic drugs, not elsewhere classified	391	396	5.524	6.405	7.446	0.319	0.346	0.373	5.234	6.377	7.729	0.275	0.309	0.346	5.184	6.452	8.070	0.349	0.391	0.433	-1.731	0.084	2.029
R39	R79	Other symptoms and signs involving the urinary system	Other abnormal findings of blood chemistry	43	2160	1.496	1.608	1.727	0.672	0.695	0.717	0.757	1.176	1.690	0.515	0.664	0.796	1.515	1.631	1.754	0.672	0.696	0.718	-0.066	0.454	0.885
H36	R80	Retinal disorders in diseases classified elsewhere	Isolated proteinuria	31	57	1.428	2.044	2.899	0.461	0.571	0.678	1.318	2.377	4.049	0.355	0.530	0.702	1.249	1.897	2.870	0.461	0.594	0.718	-2.156	-0.467	0.879
D63	N11	Anaemia in chronic diseases classified elsewhere	Chronic tubulo-interstitial nephritis	53	45	1.160	1.637	2.221	0.371	0.466	0.561	1.071	1.682	2.447	0.332	0.456	0.580	0.966	1.576	2.422	0.341	0.476	0.609	-1.039	-0.100	0.877
S31	K65	Open wound of abdomen, lower back and pelvis	Peritonitis	47	70	1.031	1.389	1.835	0.414	0.504	0.596	0.929	1.461	2.174	0.358	0.492	0.628	0.925	1.341	1.890	0.401	0.512	0.628	-0.896	-0.118	0.609
F01	S00	Vascular dementia	Superficial injury of head	345	229	0.521	0.590	0.663	0.290	0.319	0.350	0.505	0.591	0.685	0.295	0.336	0.377	0.475	0.575	0.687	0.255	0.298	0.343	-0.153	-0.017	0.124
R33	N99	Retention of urine	Postprocedural disorders of genitourinary system, not elsewhere classified	344	2031	2.545	2.745	2.958	0.596	0.618	0.639	1.595	1.878	2.183	0.504	0.558	0.612	2.859	3.129	3.418	0.606	0.630	0.653	0.847	1.253	1.653
C80	K10	Malignant neoplasm without specification of site	Other diseases of jaws	16	40	0.970	1.514	2.240	0.312	0.425	0.548	0.620	1.227	2.157	0.284	0.468	0.657	1.003	1.756	2.865	0.266	0.401	0.548	-0.583	0.527	1.740
D63	J91	Anaemia in chronic diseases classified elsewhere	Pleural effusion in conditions classified elsewhere	157	161	0.985	1.173	1.383	0.405	0.457	0.510	1.085	1.392	1.757	0.389	0.461	0.536	0.795	1.015	1.268	0.383	0.454	0.525	-0.797	-0.376	0.012
R26	F31	Abnormalities of gait and mobility	Bipolar affective disorder	22	12	0.421	0.725	1.144	0.185	0.290	0.410	0.368	0.698	1.187	0.185	0.315	0.468	0.315	0.758	1.481	0.115	0.250	0.418	-0.542	0.054	0.789
N63	L82	Unspecified lump in breast	Seborrhoeic keratosis	275	13	1.107	1.348	1.634	0.738	0.799	0.855	1.101	1.347	1.639	0.740	0.803	0.860	0.592	1.262	2.207	0.500	0.750	0.929	-0.807	-0.091	0.859
F15	F19	Mental and behavioural disorders due to use of other stimulants, including caffeine	Mental and behavioural disorders due to multiple drug use and use of other psychoactive substances	22	85	10.416	18.710	38.537	0.402	0.494	0.588	8.457	20.160	59.653	0.229	0.392	0.567	9.770	18.837	45.293	0.427	0.531	0.637	-37.456	-1.060	23.233
T43	B16	Poisoning by psychotropic drugs, not elsewhere classified	Acute hepatitis B	25	37	1.219	1.891	2.811	0.356	0.481	0.602	1.005	1.885	3.351	0.303	0.480	0.663	1.093	1.877	3.004	0.327	0.481	0.629	-1.561	-0.010	1.278
E84	E13	Cystic fibrosis	Other specified diabetes mellitus	57	46	20.906	41.889	108.782	0.937	0.979	0.992	19.456	45.085	169.963	0.940	0.989	0.993	15.906	39.370	163.868	0.902	0.974	0.992	-116.908	-5.300	111.282
K00	Q74	Disorders of tooth development and eruption	Other congenital malformations of limb(s)	17	16	0.183	0.311	0.481	0.154	0.245	0.353	0.146	0.298	0.511	0.132	0.247	0.392	0.149	0.319	0.562	0.122	0.240	0.381	-0.228	0.021	0.280
C49	R99	Malignant neoplasm of other connective and soft tissue	Other ill-defined and unspecified causes of mortality	74	102	0.961	1.211	1.513	0.941	0.977	0.995	0.890	1.278	1.773	0.935	0.980	0.995	0.859	1.171	1.552	0.929	0.976	0.996	-0.672	-0.109	0.411
M20	G60	Acquired deformities of fingers and toes	Hereditary and idiopathic neuropathy	59	47	0.677	0.920	1.208	0.398	0.490	0.579	0.556	0.828	1.182	0.358	0.474	0.592	0.671	1.051	1.523	0.373	0.512	0.651	-0.270	0.223	0.750
R93	G57	Abnormal findings on diagnostic imaging of other body structures	Mononeuropathies of lower limb	132	83	0.685	0.846	1.034	0.326	0.381	0.439	0.683	0.894	1.150	0.313	0.386	0.459	0.561	0.773	1.038	0.290	0.374	0.461	-0.448	-0.119	0.218
O32	O82	Maternal care for known or suspected malpresentation of fetus	Single delivery by caesarean section	16792	NA	NA	NA	NA	NA	NA	NA	3.024	3.098	3.174	0.851	0.858	0.865	NA	NA	NA	NA	NA	NA	NA	NA	NA
G40	F45	Epilepsy	Somatoform disorders	328	163	1.396	1.616	1.862	0.593	0.641	0.687	1.428	1.707	2.021	0.577	0.637	0.694	1.124	1.444	1.833	0.567	0.650	0.728	-0.700	-0.263	0.204
F10	R99	Mental and behavioural disorders due to use of alcohol	Other ill-defined and unspecified causes of mortality	1932	5055	1.984	2.063	2.147	0.997	0.998	0.999	2.236	2.397	2.574	0.996	0.999	1.000	1.881	1.977	2.073	0.997	0.998	1.000	-0.621	-0.420	-0.232
F92	R53	Mixed disorders of conduct and emotions	Malaise and fatigue	40	30	1.011	1.497	2.136	0.412	0.529	0.644	0.891	1.469	2.278	0.373	0.525	0.669	0.850	1.509	2.458	0.363	0.536	0.702	-0.903	0.044	1.077
M51	R39	Other intervertebral disc disorders	Other symptoms and signs involving the urinary system	1857	6902	0.885	0.915	0.944	0.745	0.757	0.768	1.164	1.249	1.342	0.723	0.747	0.771	0.827	0.858	0.889	0.747	0.760	0.772	-0.489	-0.391	-0.300
R90	G35	Abnormal findings on diagnostic imaging of central nervous system	Multiple sclerosis	77	29	4.405	6.580	9.917	0.402	0.494	0.584	4.261	6.725	10.876	0.377	0.486	0.592	2.965	5.830	11.202	0.345	0.516	0.677	-5.480	-0.863	4.716
T43	T07	Poisoning by psychotropic drugs, not elsewhere classified	Unspecified multiple injuries	215	299	1.255	1.446	1.664	0.561	0.608	0.656	1.216	1.513	1.859	0.603	0.676	0.747	1.168	1.403	1.673	0.510	0.568	0.627	-0.507	-0.110	0.279
S31	T42	Open wound of abdomen, lower back and pelvis	Poisoning by antiepileptic, sedative-hypnotic and antiparkinsonism drugs	76	136	1.243	1.553	1.922	0.418	0.486	0.553	0.905	1.272	1.717	0.340	0.435	0.536	1.369	1.828	2.412	0.437	0.524	0.609	-0.070	0.555	1.215
F99	R18	Mental disorder, not otherwise specified	Ascites	29	49	1.046	1.516	2.142	0.583	0.704	0.812	0.793	1.414	2.360	0.481	0.663	0.823	1.002	1.588	2.396	0.583	0.735	0.862	-0.843	0.173	1.114
R19	K44	Other symptoms and signs involving the digestive system and abdomen	Diaphragmatic hernia	769	521	0.638	0.693	0.753	0.317	0.338	0.360	0.628	0.699	0.776	0.315	0.343	0.370	0.597	0.679	0.769	0.300	0.332	0.366	-0.132	-0.019	0.094
M51	M61	Other intervertebral disc disorders	Calcification and ossification of muscle	50	50	1.168	1.634	2.217	0.437	0.540	0.640	1.111	1.763	2.678	0.386	0.523	0.660	0.974	1.517	2.271	0.418	0.557	0.690	-1.249	-0.245	0.677
Q20	Q22	Congenital malformations of cardiac chambers and connections	Congenital malformations of pulmonary and tricuspid valves	56	77	18.048	32.460	67.433	0.547	0.642	0.730	16.523	35.840	110.625	0.445	0.589	0.723	15.777	31.244	80.853	0.562	0.687	0.795	-72.308	-4.828	40.847
T40	S80	Poisoning by narcotics and psychodysleptics [hallucinogens]	Superficial injury of lower leg	643	959	0.596	0.641	0.686	0.315	0.334	0.352	0.546	0.609	0.677	0.309	0.339	0.369	0.623	0.684	0.748	0.306	0.330	0.355	-0.016	0.075	0.163
A49	D35	Bacterial infection of unspecified site	Benign neoplasm of other and unspecified endocrine glands	54	54	0.390	0.523	0.678	0.263	0.333	0.407	0.337	0.502	0.710	0.262	0.361	0.469	0.357	0.542	0.770	0.220	0.307	0.404	-0.222	0.040	0.312
R18	E83	Ascites	Disorders of mineral metabolism	150	114	1.028	1.249	1.503	0.447	0.509	0.569	1.021	1.325	1.673	0.466	0.551	0.631	0.861	1.154	1.503	0.380	0.465	0.548	-0.620	-0.172	0.276
S06	G23	Intracranial injury	Other degenerative diseases of basal ganglia	59	77	0.933	1.232	1.595	0.579	0.671	0.758	0.926	1.409	2.054	0.546	0.688	0.812	0.779	1.120	1.555	0.542	0.660	0.770	-0.986	-0.283	0.343
Q20	T81	Congenital malformations of cardiac chambers and connections	Complications of procedures, not elsewhere classified	36	49	1.491	2.158	3.046	0.724	0.833	0.916	1.171	1.980	3.164	0.643	0.802	0.926	1.473	2.336	3.668	0.728	0.862	0.955	-0.986	0.354	1.790
R60	F11	Oedema, not elsewhere classified	Mental and behavioural disorders due to use of opioids	35	43	1.052	1.539	2.172	0.223	0.300	0.380	0.862	1.466	2.336	0.189	0.290	0.403	0.965	1.607	2.482	0.207	0.307	0.417	-0.828	0.135	1.138
J96	J84	Respiratory failure, not elsewhere classified	Other interstitial pulmonary diseases	589	661	1.260	1.378	1.504	0.273	0.292	0.311	1.302	1.481	1.673	0.274	0.303	0.332	1.146	1.296	1.457	0.257	0.283	0.309	-0.429	-0.183	0.055
J00	H65	Acute nasopharyngitis [common cold]	Nonsuppurative otitis media	1336	2030	1.025	1.078	1.133	0.703	0.722	0.740	0.987	1.073	1.160	0.687	0.716	0.745	1.033	1.103	1.176	0.701	0.725	0.748	-0.082	0.030	0.145
H25	Q12	Senile cataract	Congenital lens malformations	36	27	0.847	1.290	1.868	0.233	0.319	0.413	0.689	1.171	1.853	0.238	0.352	0.479	0.794	1.498	2.548	0.163	0.276	0.406	-0.600	0.324	1.402
R74	G62	Abnormal serum enzyme levels	Other polyneuropathies	85	107	0.812	1.021	1.261	0.476	0.552	0.626	0.868	1.217	1.661	0.414	0.522	0.627	0.676	0.913	1.192	0.476	0.576	0.672	-0.786	-0.306	0.128
F11	J86	Mental and behavioural disorders due to use of opioids	Pyothorax	34	68	2.631	3.850	5.638	0.451	0.554	0.655	2.641	5.036	9.042	0.412	0.598	0.767	2.250	3.484	5.403	0.423	0.539	0.654	-5.546	-1.497	1.210
R64	K74	Cachexia	Fibrosis and cirrhosis of liver	15	10	0.219	0.410	0.671	0.090	0.160	0.245	0.182	0.440	0.819	0.090	0.201	0.341	0.161	0.376	0.706	0.059	0.131	0.229	-0.462	-0.063	0.310
F60	K02	Specific personality disorders	Dental caries	53	34	1.059	1.506	2.073	0.373	0.471	0.573	0.997	1.560	2.358	0.328	0.446	0.571	0.835	1.411	2.207	0.356	0.512	0.661	-1.058	-0.149	0.746
E16	N17	Other disorders of pancreatic internal secretion	Acute renal failure	356	508	1.670	1.864	2.082	0.682	0.720	0.755	1.750	2.071	2.441	0.644	0.701	0.755	1.511	1.750	2.015	0.686	0.734	0.778	-0.766	-0.321	0.092
I47	Q20	Paroxysmal tachycardia	Congenital malformations of cardiac chambers and connections	7	10	0.590	1.324	2.602	0.057	0.121	0.203	0.409	1.230	2.812	0.051	0.142	0.275	0.455	1.428	3.339	0.034	0.101	0.199	-1.464	0.170	1.987
D50	K22	Iron deficiency anaemia	Other diseases of oesophagus	394	372	0.760	0.847	0.940	0.421	0.455	0.488	0.681	0.793	0.917	0.422	0.471	0.519	0.778	0.910	1.052	0.392	0.438	0.486	-0.067	0.119	0.298
T41	G40	Poisoning by anaesthetics and therapeutic gases	Epilepsy	25	26	1.020	1.602	2.413	0.343	0.471	0.603	0.934	1.772	3.110	0.284	0.462	0.644	0.812	1.481	2.457	0.314	0.480	0.653	-1.662	-0.295	0.900
L40	B36	Psoriasis	Other superficial mycoses	26	36	0.941	1.443	2.115	0.431	0.562	0.688	0.766	1.421	2.388	0.338	0.522	0.704	0.843	1.450	2.324	0.432	0.598	0.750	-0.989	0.028	0.996
R63	T88	Symptoms and signs concerning food and fluid intake	Other complications of surgical and medical care, not elsewhere classified	348	274	0.422	0.475	0.531	0.224	0.248	0.272	0.403	0.472	0.548	0.215	0.246	0.278	0.400	0.476	0.562	0.216	0.250	0.287	-0.104	0.004	0.114
F32	T51	Depressive episode	Toxic effect of alcohol	399	416	2.480	2.799	3.155	0.468	0.502	0.536	2.549	3.059	3.678	0.462	0.511	0.559	2.228	2.597	3.044	0.447	0.493	0.541	-1.162	-0.463	0.210
R42	E56	Dizziness and giddiness	Other vitamin deficiencies	116	52	1.005	1.294	1.632	0.565	0.649	0.728	0.927	1.245	1.624	0.549	0.650	0.739	0.900	1.414	2.085	0.507	0.651	0.786	-0.450	0.169	0.886
C02	S42	Malignant neoplasm of other and unspecified parts of tongue	Fracture of shoulder and upper arm	39	38	0.321	0.449	0.609	0.204	0.273	0.348	0.300	0.483	0.715	0.193	0.292	0.406	0.262	0.417	0.621	0.171	0.256	0.351	-0.328	-0.062	0.183
J20	B96	Acute bronchitis	Other bacterial agents as the cause of diseases classified to other chapters	102	109	1.252	1.574	1.936	0.678	0.754	0.821	1.123	1.543	2.038	0.623	0.727	0.819	1.172	1.600	2.143	0.684	0.782	0.865	-0.566	0.059	0.721
E11	O86	Non-insulin-dependent diabetes mellitus	Other puerperal infections	83	NA	NA	NA	NA	NA	NA	NA	0.254	0.360	0.484	0.178	0.237	0.303	NA	NA	NA	NA	NA	NA	NA	NA	NA
R68	K59	Other general symptoms and signs	Other functional intestinal disorders	293	263	0.953	1.082	1.226	0.553	0.599	0.644	0.847	1.005	1.183	0.511	0.571	0.630	0.965	1.168	1.389	0.568	0.634	0.698	-0.102	0.163	0.425
Q20	I48	Congenital malformations of cardiac chambers and connections	Atrial fibrillation and flutter	41	75	5.133	7.670	11.647	0.683	0.783	0.870	4.131	7.573	14.187	0.564	0.732	0.869	4.864	7.939	13.362	0.701	0.819	0.912	-6.339	0.428	6.333
R68	T68	Other general symptoms and signs	Hypothermia	49	47	9.717	16.681	31.350	0.390	0.490	0.586	8.252	16.662	39.185	0.399	0.541	0.675	8.461	16.897	39.397	0.316	0.444	0.574	-21.055	0.325	21.700
T85	G63	Complications of other internal prosthetic devices, implants and grafts	Polyneuropathy in diseases classified elsewhere	28	37	0.963	1.460	2.101	0.430	0.557	0.678	0.747	1.330	2.203	0.446	0.628	0.791	0.930	1.575	2.482	0.350	0.507	0.658	-0.722	0.248	1.240
H50	G20	Other strabismus	Parkinson's disease	76	107	1.043	1.319	1.645	0.401	0.471	0.543	0.895	1.283	1.775	0.405	0.512	0.618	0.991	1.346	1.781	0.359	0.444	0.534	-0.526	0.061	0.623
K07	Q87	Dentofacial anomalies [including malocclusion]	Other specified congenital malformation syndromes affecting multiple systems	60	55	0.778	1.048	1.374	0.186	0.238	0.293	0.659	0.976	1.380	0.176	0.244	0.320	0.740	1.143	1.666	0.160	0.229	0.308	-0.369	0.165	0.744
N19	A04	Unspecified renal failure	Other bacterial intestinal infections	365	557	1.564	1.742	1.934	0.638	0.674	0.709	1.369	1.599	1.871	0.589	0.643	0.696	1.626	1.883	2.162	0.650	0.696	0.740	-0.080	0.281	0.642
E21	E16	Hyperparathyroidism and other disorders of parathyroid gland	Other disorders of pancreatic internal secretion	107	51	0.628	0.804	1.014	0.351	0.420	0.491	0.579	0.779	1.026	0.371	0.459	0.549	0.559	0.841	1.204	0.255	0.355	0.467	-0.290	0.060	0.454
M75	S43	Shoulder lesions	Dislocation, sprain and strain of joints and ligaments of shoulder girdle	2324	3736	0.793	0.824	0.855	0.263	0.271	0.279	0.907	0.967	1.028	0.273	0.287	0.301	0.721	0.757	0.793	0.252	0.262	0.272	-0.280	-0.211	-0.141
I20	J91	Angina pectoris	Pleural effusion in conditions classified elsewhere	616	1293	0.969	1.041	1.115	0.833	0.854	0.874	0.790	0.891	1.000	0.801	0.839	0.873	1.050	1.146	1.249	0.836	0.862	0.886	0.110	0.254	0.397
S06	R41	Intracranial injury	Other symptoms and signs involving cognitive functions and awareness	1187	1282	1.234	1.311	1.394	0.729	0.750	0.770	1.174	1.283	1.401	0.708	0.738	0.767	1.227	1.342	1.463	0.732	0.762	0.789	-0.106	0.060	0.220
T88	C49	Other complications of surgical and medical care, not elsewhere classified	Malignant neoplasm of other connective and soft tissue	75	58	0.703	0.920	1.190	0.223	0.276	0.335	0.647	0.935	1.298	0.229	0.306	0.386	0.605	0.902	1.284	0.177	0.246	0.324	-0.469	-0.030	0.413
T86	H35	Failure and rejection of transplanted organs and tissues	Other retinal disorders	58	65	1.218	1.639	2.164	0.389	0.476	0.562	1.168	1.795	2.595	0.384	0.516	0.639	1.032	1.522	2.187	0.340	0.447	0.556	-1.169	-0.274	0.580
J90	R84	Pleural effusion, not elsewhere classified	Abnormal findings in specimens from respiratory organs and thorax	114	93	9.010	12.704	18.596	0.460	0.530	0.602	9.965	15.749	25.864	0.454	0.555	0.652	6.568	10.376	17.585	0.409	0.506	0.602	-15.580	-5.245	3.019
H66	H93	Suppurative and unspecified otitis media	Other disorders of ear, not elsewhere classified	524	521	1.029	1.134	1.244	0.633	0.667	0.700	1.094	1.256	1.428	0.633	0.680	0.726	0.896	1.032	1.174	0.606	0.655	0.698	-0.439	-0.224	-0.011
M35	M12	Other systemic involvement of connective tissue	Other specific arthropathies	58	15	0.692	1.013	1.428	0.333	0.436	0.543	0.699	1.074	1.587	0.321	0.435	0.556	0.423	0.868	1.524	0.250	0.434	0.631	-0.826	-0.196	0.498
G20	G25	Parkinson's disease	Other extrapyramidal and movement disorders	191	186	2.301	2.763	3.297	0.388	0.433	0.480	2.492	3.195	4.055	0.378	0.445	0.513	1.870	2.406	3.100	0.360	0.422	0.486	-1.787	-0.784	0.160
F79	K05	Unspecified mental retardation	Gingivitis and periodontal diseases	61	83	2.002	2.678	3.544	0.384	0.462	0.540	1.955	3.022	4.577	0.329	0.442	0.558	1.715	2.476	3.486	0.376	0.475	0.576	-2.161	-0.548	0.875
S32	S34	Fracture of lumbar spine and pelvis	Injury of nerves and lumbar spinal cord at abdomen, lower back and pelvis level	71	128	5.318	7.142	9.777	0.728	0.802	0.866	3.392	5.190	8.138	0.672	0.789	0.884	6.448	9.442	14.018	0.717	0.813	0.889	0.308	4.191	8.939
F17	K92	Mental and behavioural disorders due to use of tobacco	Other diseases of digestive system	528	847	0.844	0.917	0.992	0.366	0.388	0.411	0.785	0.899	1.018	0.357	0.395	0.431	0.838	0.933	1.032	0.356	0.384	0.413	-0.121	0.035	0.182
T65	B20	Toxic effect of other and unspecified substances	Human immunodeficiency virus [HIV] disease resulting in infectious and parasitic diseases	26	65	4.034	6.230	9.696	0.515	0.630	0.738	2.944	5.959	12.352	0.403	0.598	0.775	3.905	6.351	10.666	0.506	0.646	0.769	-6.024	0.390	5.181
M00	M71	Pyogenic arthritis	Other bursopathies	64	108	1.248	1.599	2.021	0.385	0.455	0.525	1.074	1.592	2.216	0.373	0.491	0.605	1.181	1.610	2.180	0.352	0.436	0.520	-0.712	0.020	0.765
F79	J18	Unspecified mental retardation	Pneumonia, organism unspecified	390	505	1.372	1.520	1.678	0.430	0.462	0.493	1.376	1.598	1.847	0.418	0.465	0.511	1.313	1.501	1.710	0.417	0.459	0.500	-0.409	-0.097	0.211
J81	I21	Pulmonary oedema	Acute myocardial infarction	1106	1177	0.772	0.820	0.871	0.333	0.349	0.365	0.915	1.000	1.087	0.357	0.382	0.407	0.647	0.701	0.760	0.302	0.323	0.345	-0.402	-0.299	-0.197
R17	R10	Unspecified jaundice	Abdominal and pelvic pain	631	759	0.543	0.587	0.630	0.386	0.409	0.433	0.462	0.515	0.572	0.364	0.398	0.433	0.613	0.683	0.753	0.387	0.419	0.451	0.079	0.167	0.256
T65	K25	Toxic effect of other and unspecified substances	Gastric ulcer	226	264	1.111	1.283	1.468	0.487	0.533	0.578	1.011	1.250	1.512	0.469	0.535	0.600	1.090	1.318	1.580	0.471	0.532	0.591	-0.275	0.069	0.423
F55	L03	Abuse of non-dependence-producing substances	Cellulitis	10	26	0.688	1.178	1.878	0.227	0.346	0.479	0.445	1.119	2.215	0.149	0.322	0.529	0.629	1.201	2.083	0.214	0.357	0.514	-1.074	0.093	1.095
D64	E87	Other anaemias	Other disorders of fluid, electrolyte and acid-base balance	4713	3407	0.924	0.955	0.986	0.545	0.557	0.568	0.782	0.815	0.850	0.531	0.546	0.561	1.158	1.219	1.282	0.555	0.573	0.591	0.333	0.404	0.474
I81	R11	Portal vein thrombosis	Nausea and vomiting	33	49	1.080	1.541	2.120	0.566	0.686	0.794	0.869	1.434	2.207	0.489	0.663	0.815	1.028	1.648	2.516	0.556	0.708	0.840	-0.702	0.210	1.160
F68	T43	Other disorders of adult personality and behaviour	Poisoning by psychotropic drugs, not elsewhere classified	30	10	1.696	3.049	5.266	0.235	0.353	0.480	1.612	3.208	6.070	0.203	0.340	0.486	1.032	2.635	5.698	0.183	0.383	0.609	-3.446	-0.539	2.419
N16	M16	Renal tubulo-interstitial disorders in diseases classified elsewhere	Coxarthrosis [arthrosis of hip]	35	25	0.475	0.706	1.000	0.230	0.317	0.415	0.461	0.776	1.183	0.203	0.318	0.446	0.359	0.626	1.000	0.195	0.314	0.450	-0.605	-0.149	0.317
R60	L50	Oedema, not elsewhere classified	Urticaria	86	65	0.469	0.599	0.749	0.281	0.340	0.403	0.401	0.554	0.732	0.265	0.341	0.422	0.458	0.667	0.926	0.250	0.338	0.435	-0.155	0.112	0.400
L28	A04	Lichen simplex chronicus and prurigo	Other bacterial intestinal infections	46	39	0.943	1.343	1.857	0.553	0.674	0.784	0.813	1.303	1.960	0.494	0.650	0.787	0.832	1.386	2.169	0.541	0.711	0.853	-0.708	0.086	0.943
D72	D70	Other disorders of white blood cells	Agranulocytosis	40	52	5.344	8.395	13.771	0.395	0.497	0.601	4.293	7.949	15.519	0.297	0.428	0.564	4.959	8.906	16.871	0.431	0.578	0.717	-6.543	0.918	8.749
G57	E68	Mononeuropathies of lower limb	Sequelae of hyperalimentation	103	13	0.877	1.194	1.570	0.585	0.686	0.778	0.860	1.193	1.589	0.581	0.688	0.782	0.498	1.135	2.155	0.426	0.688	0.900	-0.768	-0.050	0.954
A41	R60	Other septicaemia	Oedema, not elsewhere classified	447	443	0.510	0.562	0.618	0.342	0.368	0.395	0.511	0.588	0.672	0.337	0.375	0.415	0.465	0.536	0.613	0.325	0.362	0.401	-0.160	-0.053	0.056
R01	Q22	Cardiac murmurs and other cardiac sounds	Congenital malformations of pulmonary and tricuspid valves	92	67	1.417	1.839	2.377	0.649	0.734	0.811	1.399	1.982	2.761	0.668	0.779	0.869	1.157	1.684	2.382	0.556	0.685	0.799	-1.198	-0.295	0.571
I34	I05	Nonrheumatic mitral valve disorders	Rheumatic mitral valve diseases	668	392	24.856	30.905	39.099	0.568	0.599	0.632	22.640	29.463	39.163	0.548	0.588	0.627	23.503	33.131	50.031	0.567	0.620	0.674	-9.521	3.732	20.874
I70	E87	Atherosclerosis	Other disorders of fluid, electrolyte and acid-base balance	2971	2806	0.953	0.992	1.030	0.676	0.690	0.704	0.832	0.877	0.924	0.653	0.673	0.692	1.092	1.158	1.225	0.690	0.710	0.730	0.197	0.280	0.363
S72	E60	Fracture of femur	Dietary zinc deficiency	73	35	0.789	1.076	1.423	0.548	0.652	0.750	0.710	1.019	1.413	0.561	0.682	0.791	0.715	1.198	1.876	0.430	0.596	0.754	-0.430	0.174	0.887
T45	D64	Poisoning by primarily systemic and haematological agents, not elsewhere classified	Other anaemias	324	310	0.893	1.004	1.124	0.472	0.512	0.551	0.828	0.974	1.133	0.453	0.506	0.560	0.873	1.032	1.205	0.461	0.518	0.574	-0.159	0.059	0.280
Q18	C73	Other congenital malformations of face and neck	Malignant neoplasm of thyroid gland	61	38	4.122	6.136	9.439	0.784	0.877	0.946	3.598	5.799	9.659	0.750	0.867	0.949	3.610	6.821	13.216	0.759	0.900	0.986	-3.676	0.966	7.173
P28	R06	Other respiratory conditions originating in the perinatal period	Abnormalities of breathing	81	100	1.849	2.379	3.016	0.595	0.676	0.752	1.579	2.280	3.212	0.562	0.679	0.782	1.762	2.479	3.359	0.567	0.677	0.774	-0.942	0.197	1.289
T48	G40	Poisoning by agents primarily acting on smooth and skeletal muscles and the respiratory system	Epilepsy	54	42	0.815	1.121	1.506	0.385	0.481	0.576	0.758	1.167	1.720	0.372	0.500	0.629	0.677	1.059	1.575	0.328	0.460	0.592	-0.739	-0.111	0.510
R50	G95	Fever of other and unknown origin	Other diseases of spinal cord	283	319	0.960	1.092	1.231	0.436	0.475	0.515	0.969	1.167	1.392	0.439	0.496	0.554	0.868	1.030	1.216	0.406	0.457	0.511	-0.414	-0.138	0.130
I34	I30	Nonrheumatic mitral valve disorders	Acute pericarditis	64	116	1.096	1.393	1.741	0.475	0.554	0.628	0.881	1.281	1.819	0.451	0.573	0.693	1.080	1.462	1.911	0.450	0.544	0.634	-0.437	0.183	0.768
L23	E64	Allergic contact dermatitis	Sequelae of malnutrition and other nutritional deficiencies	73	27	0.779	1.070	1.429	0.659	0.768	0.860	0.775	1.126	1.574	0.641	0.765	0.872	0.547	0.952	1.508	0.589	0.779	0.914	-0.750	-0.172	0.457
T98	F19	Sequelae of other and unspecified effects of external causes	Mental and behavioural disorders due to multiple drug use and use of other psychoactive substances	34	45	0.872	1.257	1.756	0.508	0.630	0.744	0.731	1.266	2.026	0.473	0.650	0.808	0.784	1.244	1.871	0.465	0.615	0.758	-0.838	-0.022	0.747
K27	K65	Peptic ulcer, site unspecified	Peritonitis	112	144	1.002	1.221	1.471	0.557	0.623	0.688	0.849	1.136	1.478	0.505	0.601	0.696	1.005	1.305	1.669	0.553	0.643	0.725	-0.276	0.166	0.622
G97	G62	Postprocedural disorders of nervous system, not elsewhere classified	Other polyneuropathies	27	38	1.588	2.421	3.653	0.429	0.555	0.677	1.201	2.263	3.969	0.322	0.492	0.663	1.506	2.551	4.151	0.447	0.616	0.773	-1.545	0.286	2.007
D83	A09	Common variable immunodeficiency	Diarrhoea and gastroenteritis of presumed infectious origin	34	31	0.507	0.750	1.050	0.230	0.316	0.409	0.452	0.763	1.182	0.218	0.340	0.469	0.437	0.728	1.126	0.189	0.295	0.415	-0.502	-0.032	0.424
N39	I12	Other disorders of urinary system	Hypertensive renal disease	246	212	0.665	0.767	0.877	0.358	0.398	0.438	0.588	0.712	0.861	0.376	0.433	0.489	0.677	0.833	1.004	0.310	0.364	0.419	-0.092	0.118	0.328
R31	N39	Unspecified haematuria	Other disorders of urinary system	5746	7960	1.069	1.096	1.124	0.602	0.611	0.619	0.795	0.825	0.856	0.551	0.565	0.579	1.517	1.574	1.631	0.637	0.648	0.660	0.684	0.748	0.813
G25	G24	Other extrapyramidal and movement disorders	Dystonia	218	85	8.104	10.567	14.109	0.513	0.573	0.632	8.334	11.406	16.050	0.505	0.575	0.642	5.524	8.584	13.982	0.461	0.570	0.674	-8.104	-2.785	3.054
Q42	K59	Congenital absence, atresia and stenosis of large intestine	Other functional intestinal disorders	114	146	3.756	4.675	5.822	0.732	0.797	0.852	3.573	4.895	6.634	0.670	0.768	0.851	3.623	4.799	6.418	0.742	0.822	0.889	-2.161	-0.080	1.841
F60	G62	Specific personality disorders	Other polyneuropathies	43	32	0.960	1.380	1.940	0.446	0.565	0.678	0.864	1.399	2.172	0.458	0.618	0.762	0.778	1.341	2.113	0.345	0.508	0.669	-0.966	-0.059	0.823
L71	L23	Rosacea	Allergic contact dermatitis	55	13	0.666	0.988	1.393	0.276	0.372	0.471	0.659	1.029	1.495	0.261	0.369	0.478	0.397	0.853	1.551	0.205	0.375	0.573	-0.809	-0.170	0.555
L08	I70	Other local infections of skin and subcutaneous tissue	Atherosclerosis	645	1081	1.085	1.168	1.259	0.417	0.439	0.460	1.000	1.127	1.262	0.390	0.424	0.459	1.097	1.206	1.325	0.420	0.448	0.476	-0.092	0.080	0.249
R52	D63	Pain, not elsewhere classified	Anaemia in chronic diseases classified elsewhere	1039	1308	1.494	1.595	1.701	0.281	0.295	0.309	1.304	1.444	1.594	0.272	0.293	0.315	1.592	1.738	1.897	0.278	0.297	0.316	0.085	0.296	0.504
I34	T46	Nonrheumatic mitral valve disorders	Poisoning by agents primarily affecting the cardiovascular system	155	94	1.744	2.174	2.671	0.591	0.661	0.727	1.750	2.299	2.979	0.563	0.651	0.736	1.413	1.986	2.720	0.568	0.679	0.777	-1.159	-0.310	0.568
G40	E41	Epilepsy	Nutritional marasmus	71	64	0.881	1.164	1.495	0.694	0.783	0.861	0.841	1.223	1.701	0.673	0.799	0.894	0.752	1.104	1.554	0.646	0.770	0.878	-0.687	-0.116	0.432
N17	M32	Acute renal failure	Systemic lupus erythematosus	16	5	0.260	0.517	0.877	0.104	0.194	0.304	0.226	0.513	0.930	0.082	0.174	0.289	0.137	0.501	1.140	0.086	0.259	0.483	-0.513	-0.009	0.619
J99	I99	Respiratory disorders in diseases classified elsewhere	Other and unspecified disorders of circulatory system	93	126	9.157	12.693	18.332	0.633	0.707	0.776	8.307	12.955	21.507	0.608	0.720	0.818	8.423	12.763	20.590	0.604	0.699	0.787	-9.150	-0.184	8.153
Q05	N31	Spina bifida	Neuromuscular dysfunction of bladder, not elsewhere classified	235	231	41.978	63.959	106.871	0.785	0.831	0.872	39.633	69.362	150.730	0.765	0.829	0.885	36.172	59.858	114.935	0.768	0.833	0.889	-86.680	-9.921	47.603
K06	E86	Other disorders of gingiva and edentulous alveolar ridge	Volume depletion	70	88	0.824	1.048	1.323	0.613	0.700	0.780	0.631	0.888	1.210	0.553	0.671	0.781	0.901	1.252	1.709	0.611	0.729	0.829	-0.096	0.364	0.861
N18	N14	Chronic renal failure	Drug- and heavy-metal-induced tubulo-interstitial and tubular conditions	186	257	10.899	14.093	18.520	0.369	0.410	0.452	10.084	14.148	20.075	0.327	0.387	0.448	10.032	14.110	20.739	0.372	0.428	0.486	-6.888	0.074	7.406
J02	B02	Acute pharyngitis	Zoster [herpes zoster]	39	25	0.967	1.464	2.132	0.485	0.620	0.745	0.892	1.517	2.407	0.461	0.629	0.783	0.742	1.375	2.324	0.417	0.611	0.787	-1.138	-0.142	0.910
E03	O99	Other hypothyroidism	Other maternal diseases classifiable elsewhere but complicating pregnancy, childbirth and the puerperium	3144	NA	NA	NA	NA	NA	NA	NA	0.869	0.919	0.971	0.381	0.397	0.412	NA	NA	NA	NA	NA	NA	NA	NA	NA
E73	A09	Lactose intolerance	Diarrhoea and gastroenteritis of presumed infectious origin	131	72	0.513	0.633	0.767	0.231	0.275	0.321	0.505	0.655	0.829	0.231	0.287	0.347	0.415	0.587	0.790	0.190	0.255	0.327	-0.305	-0.070	0.181
T36	F25	Poisoning by systemic antibiotics	Schizoaffective disorders	81	32	11.157	19.211	36.103	0.694	0.797	0.879	11.058	20.911	46.310	0.678	0.797	0.893	7.885	16.487	42.675	0.625	0.802	0.929	-28.574	-4.255	19.819
O89	O82	Complications of anaesthesia during the puerperium	Single delivery by caesarean section	45	NA	NA	NA	NA	NA	NA	NA	0.194	0.306	0.444	0.087	0.133	0.188	NA	NA	NA	NA	NA	NA	NA	NA	NA
L02	R78	Cutaneous abscess, furuncle and carbuncle	Findings of drugs and other substances, not normally found in blood	78	120	1.322	1.675	2.082	0.441	0.510	0.581	1.317	1.933	2.706	0.413	0.525	0.636	1.155	1.539	2.015	0.415	0.502	0.589	-1.219	-0.385	0.356
R17	K83	Unspecified jaundice	Other diseases of biliary tract	776	985	12.019	13.632	15.459	0.614	0.639	0.664	11.044	13.100	15.589	0.591	0.629	0.666	12.148	14.461	17.463	0.614	0.648	0.682	-1.973	1.344	4.988
C16	K20	Malignant neoplasm of stomach	Oesophagitis	30	110	0.345	0.444	0.562	0.227	0.281	0.338	0.237	0.393	0.599	0.159	0.248	0.351	0.350	0.465	0.604	0.230	0.292	0.357	-0.159	0.071	0.272
M32	G40	Systemic lupus erythematosus	Epilepsy	134	20	0.916	1.195	1.527	0.512	0.597	0.677	0.911	1.216	1.572	0.515	0.607	0.697	0.549	0.989	1.597	0.354	0.544	0.729	-0.778	-0.227	0.417
D18	L82	Haemangioma and lymphangioma, any site	Seborrhoeic keratosis	40	31	1.008	1.482	2.107	0.528	0.659	0.780	0.848	1.378	2.103	0.508	0.670	0.812	0.896	1.646	2.690	0.450	0.645	0.814	-0.716	0.266	1.372
F29	T40	Unspecified nonorganic psychosis	Poisoning by narcotics and psychodysleptics [hallucinogens]	40	27	2.437	3.807	5.879	0.338	0.447	0.559	2.263	4.005	6.955	0.340	0.489	0.638	1.877	3.493	6.327	0.253	0.399	0.558	-3.671	-0.503	2.529
D13	K55	Benign neoplasm of other and ill-defined parts of digestive system	Vascular disorders of intestine	52	43	1.013	1.408	1.916	0.551	0.667	0.766	0.826	1.276	1.889	0.559	0.699	0.824	0.991	1.620	2.527	0.462	0.625	0.772	-0.481	0.338	1.308
D35	E22	Benign neoplasm of other and unspecified endocrine glands	Hyperfunction of pituitary gland	360	193	20.878	27.683	38.072	0.386	0.424	0.462	18.240	25.238	36.818	0.370	0.415	0.462	20.574	31.849	54.709	0.376	0.442	0.509	-8.720	6.506	29.068
M24	S46	Other specific joint derangements	Injury of muscle and tendon at shoulder and upper arm level	377	838	1.421	1.563	1.714	0.486	0.514	0.544	1.518	1.794	2.099	0.448	0.499	0.549	1.322	1.482	1.653	0.487	0.522	0.557	-0.651	-0.312	0.008
H83	H90	Other diseases of inner ear	Conductive and sensorineural hearing loss	375	3244	1.042	1.097	1.153	0.690	0.708	0.725	1.342	1.553	1.778	0.502	0.558	0.610	1.050	1.112	1.175	0.712	0.730	0.748	-0.673	-0.441	-0.223
T45	K05	Poisoning by primarily systemic and haematological agents, not elsewhere classified	Gingivitis and periodontal diseases	24	34	0.535	0.808	1.157	0.189	0.265	0.349	0.433	0.822	1.366	0.152	0.261	0.385	0.479	0.793	1.229	0.174	0.267	0.377	-0.614	-0.026	0.512
R73	I25	Elevated blood glucose level	Chronic ischaemic heart disease	295	460	0.587	0.651	0.720	0.294	0.321	0.348	0.675	0.798	0.937	0.289	0.331	0.377	0.518	0.591	0.672	0.282	0.315	0.350	-0.362	-0.207	-0.060
T51	D50	Toxic effect of alcohol	Iron deficiency anaemia	100	135	0.981	1.204	1.458	0.585	0.655	0.721	0.755	1.010	1.313	0.536	0.638	0.735	1.108	1.468	1.922	0.578	0.670	0.757	0.006	0.460	0.953
F10	F32	Mental and behavioural disorders due to use of alcohol	Depressive episode	3531	4303	2.140	2.221	2.304	0.702	0.714	0.725	2.105	2.214	2.333	0.667	0.685	0.703	2.136	2.251	2.371	0.722	0.739	0.754	-0.132	0.037	0.199
A49	B96	Bacterial infection of unspecified site	Other bacterial agents as the cause of diseases classified to other chapters	92	125	1.250	1.560	1.926	0.470	0.539	0.610	1.002	1.389	1.864	0.447	0.549	0.652	1.295	1.729	2.282	0.444	0.531	0.620	-0.286	0.339	0.986
N40	T83	Hyperplasia of prostate	Complications of genitourinary prosthetic devices, implants and grafts	NA	8761	NA	NA	NA	NA	NA	NA	NA	NA	NA	NA	NA	NA	2.693	2.816	2.947	0.786	0.797	0.808	NA	NA	NA
A68	R50	Relapsing fevers	Fever of other and unknown origin	151	165	2.585	3.138	3.782	0.292	0.334	0.378	2.707	3.539	4.577	0.282	0.343	0.408	2.220	2.882	3.702	0.270	0.326	0.383	-1.856	-0.658	0.504
G82	G12	Paraplegia and tetraplegia	Spinal muscular atrophy and related syndromes	40	62	4.791	7.309	11.472	0.195	0.251	0.315	4.499	8.279	15.776	0.169	0.258	0.361	4.107	6.820	11.899	0.177	0.247	0.324	-8.740	-1.371	4.297
G91	T83	Hydrocephalus	Complications of genitourinary prosthetic devices, implants and grafts	73	193	1.415	1.726	2.091	0.720	0.784	0.842	1.521	2.286	3.270	0.714	0.828	0.919	1.278	1.593	1.977	0.697	0.770	0.838	-1.712	-0.684	0.121
N17	I99	Acute renal failure	Other and unspecified disorders of circulatory system	43	61	0.435	0.588	0.773	0.232	0.297	0.366	0.417	0.672	0.992	0.210	0.313	0.425	0.375	0.541	0.753	0.211	0.287	0.370	-0.476	-0.130	0.174
K01	D63	Embedded and impacted teeth	Anaemia in chronic diseases classified elsewhere	40	82	0.981	1.317	1.720	0.645	0.743	0.830	0.754	1.208	1.814	0.570	0.727	0.856	0.964	1.389	1.925	0.634	0.752	0.851	-0.517	0.181	0.860
I30	R06	Acute pericarditis	Abnormalities of breathing	332	615	0.846	0.931	1.026	0.622	0.656	0.690	1.131	1.325	1.538	0.572	0.630	0.687	0.713	0.808	0.913	0.628	0.671	0.713	-0.749	-0.515	-0.300
J40	J15	Bronchitis, not specified as acute or chronic	Bacterial pneumonia, not elsewhere classified	359	359	1.386	1.560	1.744	0.593	0.633	0.672	1.416	1.679	1.961	0.577	0.633	0.687	1.241	1.459	1.701	0.579	0.634	0.687	-0.572	-0.221	0.132
N19	I05	Unspecified renal failure	Rheumatic mitral valve diseases	24	21	0.402	0.644	0.960	0.199	0.294	0.397	0.347	0.651	1.072	0.153	0.262	0.389	0.332	0.626	1.067	0.199	0.336	0.493	-0.483	-0.026	0.466
E16	L92	Other disorders of pancreatic internal secretion	Granulomatous disorders of skin and subcutaneous tissue	49	32	1.112	1.599	2.255	0.415	0.525	0.633	1.104	1.787	2.743	0.402	0.543	0.686	0.823	1.397	2.204	0.347	0.500	0.657	-1.400	-0.387	0.576
L89	L88	Decubitus ulcer	Pyoderma gangrenosum	50	53	5.228	8.101	12.795	0.500	0.606	0.705	4.131	7.152	12.579	0.451	0.592	0.724	5.245	9.552	18.959	0.476	0.622	0.763	-3.903	2.358	11.618
K25	C17	Gastric ulcer	Malignant neoplasm of small intestine	59	74	1.040	1.376	1.787	0.766	0.853	0.920	0.814	1.218	1.727	0.736	0.856	0.944	1.060	1.548	2.214	0.739	0.854	0.937	-0.349	0.329	1.057
F60	L08	Specific personality disorders	Other local infections of skin and subcutaneous tissue	99	79	1.077	1.373	1.721	0.431	0.508	0.582	0.964	1.314	1.755	0.404	0.498	0.590	1.006	1.431	1.950	0.412	0.522	0.628	-0.457	0.111	0.721
S06	F20	Intracranial injury	Schizophrenia	586	878	1.281	1.391	1.506	0.704	0.732	0.759	1.172	1.331	1.508	0.690	0.734	0.775	1.291	1.437	1.600	0.696	0.731	0.766	-0.119	0.105	0.340
E89	H57	Postprocedural endocrine and metabolic disorders, not elsewhere classified	Other disorders of eye and adnexa	103	33	1.018	1.340	1.725	0.464	0.551	0.636	1.009	1.376	1.860	0.464	0.564	0.662	0.732	1.226	1.871	0.361	0.516	0.669	-0.808	-0.149	0.554
D33	D31	Benign neoplasm of brain and other parts of central nervous system	Benign neoplasm of eye and adnexa	45	18	1.748	2.696	4.092	0.469	0.606	0.728	1.805	3.062	5.033	0.448	0.611	0.761	1.103	2.194	4.084	0.386	0.592	0.784	-2.948	-0.861	1.221
I72	F11	Other aneurysm	Mental and behavioural disorders due to use of opioids	15	40	1.427	2.303	3.615	0.299	0.415	0.535	1.022	2.222	4.250	0.239	0.431	0.641	1.336	2.343	4.024	0.276	0.408	0.542	-1.910	0.122	1.968
R60	T45	Oedema, not elsewhere classified	Poisoning by primarily systemic and haematological agents, not elsewhere classified	44	32	0.787	1.141	1.584	0.348	0.449	0.557	0.709	1.138	1.723	0.310	0.435	0.568	0.651	1.132	1.805	0.312	0.470	0.629	-0.719	-0.009	0.749
N19	C64	Unspecified renal failure	Malignant neoplasm of kidney, except renal pelvis	65	159	0.622	0.766	0.931	0.282	0.330	0.380	0.586	0.859	1.194	0.239	0.326	0.419	0.575	0.730	0.918	0.274	0.332	0.390	-0.483	-0.129	0.194
Q87	Q79	Other specified congenital malformation syndromes affecting multiple systems	Congenital malformations of the musculoskeletal system, not elsewhere classified	32	26	2.800	4.686	7.805	0.361	0.486	0.611	2.387	4.627	8.616	0.336	0.500	0.663	2.289	4.745	9.890	0.295	0.469	0.649	-4.090	0.132	5.213
H33	H26	Retinal detachments and breaks	Other cataract	2079	2509	2.929	3.077	3.230	0.671	0.686	0.701	2.317	2.484	2.658	0.674	0.697	0.720	3.730	4.011	4.309	0.656	0.677	0.698	1.191	1.527	1.874
K59	I84	Other functional intestinal disorders	Haemorrhoids	2163	1239	0.488	0.512	0.538	0.274	0.286	0.297	0.531	0.566	0.602	0.288	0.303	0.318	0.404	0.438	0.474	0.243	0.260	0.278	-0.177	-0.128	-0.078
I63	Q24	Cerebral infarction	Other congenital malformations of heart	38	35	1.176	1.749	2.497	0.479	0.602	0.718	1.045	1.751	2.737	0.466	0.634	0.786	0.991	1.736	2.830	0.404	0.573	0.734	-1.170	-0.006	1.200
B91	S82	Sequelae of poliomyelitis	Fracture of lower leg, including ankle	152	82	0.970	1.197	1.449	0.445	0.510	0.571	0.907	1.158	1.454	0.449	0.526	0.604	0.842	1.182	1.589	0.378	0.479	0.580	-0.403	0.025	0.480
E13	R99	Other specified diabetes mellitus	Other ill-defined and unspecified causes of mortality	73	171	1.467	1.806	2.192	0.955	0.982	0.996	1.276	1.826	2.529	0.936	0.980	0.995	1.402	1.817	2.304	0.952	0.984	0.997	-0.795	-0.014	0.708
G82	G98	Paraplegia and tetraplegia	Other disorders of nervous system, not elsewhere classified	48	44	1.127	1.594	2.193	0.504	0.614	0.719	1.062	1.678	2.527	0.493	0.643	0.780	0.928	1.495	2.298	0.441	0.588	0.727	-1.160	-0.177	0.741
J37	K08	Chronic laryngitis and laryngotracheitis	Other disorders of teeth and supporting structures	65	125	1.083	1.362	1.693	0.542	0.618	0.692	0.810	1.174	1.636	0.495	0.618	0.734	1.136	1.510	1.980	0.525	0.619	0.710	-0.241	0.336	0.900
R56	F32	Convulsions, not elsewhere classified	Depressive episode	762	693	1.091	1.183	1.282	0.499	0.525	0.551	0.913	1.018	1.135	0.481	0.516	0.552	1.282	1.446	1.632	0.496	0.535	0.572	0.228	0.427	0.637
T50	F22	Poisoning by diuretics and other and unspecified drugs, medicaments and biological substances	Persistent delusional disorders	83	57	4.403	6.247	8.884	0.487	0.578	0.667	4.280	6.713	10.643	0.492	0.610	0.720	3.496	5.713	9.153	0.410	0.539	0.668	-5.073	-1.003	2.949
I11	E13	Hypertensive heart disease	Other specified diabetes mellitus	79	139	1.501	1.877	2.339	0.500	0.569	0.637	1.337	1.928	2.702	0.461	0.576	0.687	1.391	1.852	2.397	0.479	0.565	0.650	-0.911	-0.074	0.715
R29	Q04	Other symptoms and signs involving the nervous and musculoskeletal systems	Other congenital malformations of brain	42	17	0.620	0.939	1.363	0.342	0.460	0.583	0.641	1.088	1.722	0.336	0.483	0.633	0.400	0.757	1.276	0.260	0.425	0.603	-1.009	-0.328	0.290
M17	M16	Gonarthrosis [arthrosis of knee]	Coxarthrosis [arthrosis of hip]	11149	7092	1.154	1.179	1.206	0.539	0.546	0.554	1.176	1.209	1.244	0.535	0.544	0.554	1.054	1.091	1.130	0.538	0.550	0.562	-0.168	-0.118	-0.066
O02	Q51	Other abnormal products of conception	Congenital malformations of uterus and cervix	512	NA	NA	NA	NA	NA	NA	NA	1.823	2.140	2.506	0.670	0.717	0.761	NA	NA	NA	NA	NA	NA	NA	NA	NA
F72	S42	Severe mental retardation	Fracture of shoulder and upper arm	35	36	0.505	0.736	1.012	0.248	0.333	0.424	0.482	0.830	1.287	0.223	0.347	0.486	0.418	0.670	0.998	0.214	0.321	0.437	-0.661	-0.156	0.267
S00	K72	Superficial injury of head	Hepatic failure, not elsewhere classified	552	923	1.459	1.585	1.718	0.781	0.807	0.831	1.478	1.699	1.938	0.749	0.791	0.832	1.368	1.522	1.685	0.784	0.817	0.847	-0.459	-0.177	0.098
H21	E10	Other disorders of iris and ciliary body	Insulin-dependent diabetes mellitus	36	39	0.385	0.547	0.748	0.193	0.260	0.333	0.401	0.679	1.051	0.161	0.253	0.366	0.303	0.473	0.696	0.178	0.264	0.360	-0.591	-0.203	0.130
E89	R59	Postprocedural endocrine and metabolic disorders, not elsewhere classified	Enlarged lymph nodes	60	26	0.784	1.114	1.514	0.278	0.360	0.446	0.708	1.074	1.532	0.281	0.381	0.488	0.656	1.189	1.937	0.193	0.315	0.458	-0.558	0.118	0.898
F70	A41	Mild mental retardation	Other septicaemia	54	56	1.129	1.551	2.065	0.597	0.699	0.795	1.140	1.789	2.673	0.565	0.712	0.842	0.916	1.387	1.999	0.550	0.690	0.813	-1.341	-0.393	0.442
C61	D29	Malignant neoplasm of prostate	Benign neoplasm of male genital organs	NA	120	NA	NA	NA	NA	NA	NA	NA	NA	NA	NA	NA	NA	0.489	0.662	0.869	0.309	0.383	0.460	NA	NA	NA
T96	G40	Sequelae of poisoning by drugs, medicaments and biological substances	Epilepsy	70	60	1.151	1.529	1.986	0.359	0.437	0.517	0.991	1.462	2.061	0.326	0.428	0.531	1.068	1.583	2.276	0.335	0.447	0.561	-0.632	0.120	0.910
G47	C34	Sleep disorders	Malignant neoplasm of bronchus and lung	161	510	0.393	0.440	0.491	0.183	0.202	0.221	0.336	0.420	0.518	0.097	0.120	0.146	0.395	0.450	0.510	0.231	0.257	0.285	-0.083	0.030	0.134
S72	F02	Fracture of femur	Dementia in other diseases classified elsewhere	387	309	0.986	1.109	1.247	0.525	0.564	0.602	0.896	1.049	1.221	0.502	0.555	0.605	0.997	1.186	1.397	0.517	0.576	0.634	-0.115	0.137	0.396
T42	J96	Poisoning by antiepileptic, sedative-hypnotic and antiparkinsonism drugs	Respiratory failure, not elsewhere classified	835	572	1.774	1.942	2.111	0.743	0.771	0.797	1.961	2.200	2.462	0.734	0.770	0.804	1.436	1.635	1.853	0.728	0.772	0.812	-0.886	-0.564	-0.249
M11	M50	Other crystal arthropathies	Cervical disc disorders	19	32	0.399	0.614	0.890	0.266	0.372	0.487	0.293	0.569	0.964	0.184	0.324	0.485	0.374	0.649	1.012	0.270	0.413	0.568	-0.362	0.078	0.507
I15	I71	Secondary hypertension	Aortic aneurysm and dissection	189	365	0.859	0.985	1.112	0.493	0.536	0.578	1.011	1.275	1.584	0.507	0.583	0.656	0.754	0.886	1.025	0.466	0.516	0.566	-0.719	-0.390	-0.097
F10	J13	Mental and behavioural disorders due to use of alcohol	Pneumonia due to Streptococcus pneumoniae	331	703	1.301	1.436	1.584	0.689	0.722	0.754	1.265	1.501	1.758	0.647	0.705	0.761	1.243	1.407	1.587	0.691	0.731	0.770	-0.398	-0.094	0.200
J43	I27	Emphysema	Other pulmonary heart diseases	379	426	3.053	3.470	3.926	0.618	0.655	0.691	2.892	3.459	4.121	0.584	0.638	0.691	2.920	3.484	4.149	0.620	0.671	0.722	-0.809	0.025	0.907
E85	A09	Amyloidosis	Diarrhoea and gastroenteritis of presumed infectious origin	21	28	0.516	0.805	1.176	0.239	0.343	0.459	0.401	0.762	1.268	0.181	0.312	0.466	0.467	0.839	1.372	0.230	0.371	0.523	-0.512	0.075	0.685
R50	R70	Fever of other and unknown origin	Elevated erythrocyte sedimentation rate and abnormality of plasma viscosity	267	179	0.859	0.994	1.147	0.395	0.437	0.480	0.797	0.964	1.153	0.389	0.446	0.502	0.822	1.039	1.299	0.359	0.426	0.494	-0.207	0.074	0.372
R94	D33	Abnormal results of function studies	Benign neoplasm of brain and other parts of central nervous system	60	55	1.057	1.427	1.894	0.339	0.419	0.504	0.947	1.426	2.081	0.308	0.419	0.533	0.930	1.428	2.078	0.309	0.420	0.537	-0.769	-0.009	0.774
T00	F19	Superficial injuries involving multiple body regions	Mental and behavioural disorders due to multiple drug use and use of other psychoactive substances	95	190	2.217	2.732	3.355	0.660	0.725	0.784	1.907	2.673	3.762	0.636	0.742	0.837	2.153	2.767	3.521	0.638	0.717	0.788	-1.085	0.091	1.109
J15	M80	Bacterial pneumonia, not elsewhere classified	Osteoporosis with pathological fracture	1801	818	0.550	0.582	0.615	0.363	0.378	0.395	0.482	0.515	0.549	0.340	0.358	0.377	0.711	0.790	0.877	0.401	0.433	0.465	0.189	0.275	0.366
I12	H43	Hypertensive renal disease	Disorders of vitreous body	34	53	0.479	0.670	0.901	0.295	0.382	0.473	0.386	0.656	1.017	0.278	0.415	0.560	0.442	0.679	0.987	0.260	0.363	0.476	-0.384	0.024	0.407
D33	T85	Benign neoplasm of brain and other parts of central nervous system	Complications of other internal prosthetic devices, implants and grafts	142	122	2.508	3.125	3.852	0.751	0.815	0.870	2.168	2.878	3.750	0.700	0.787	0.861	2.508	3.479	4.777	0.764	0.853	0.921	-0.670	0.601	2.033
D53	E86	Other nutritional anaemias	Volume depletion	205	150	0.863	1.014	1.177	0.445	0.497	0.548	0.745	0.912	1.101	0.421	0.487	0.553	0.886	1.132	1.412	0.432	0.513	0.592	-0.083	0.220	0.543
R73	J69	Elevated blood glucose level	Pneumonitis due to solids and liquids	35	58	0.944	1.320	1.777	0.631	0.744	0.841	0.844	1.463	2.311	0.582	0.755	0.894	0.833	1.244	1.782	0.603	0.739	0.856	-1.114	-0.213	0.524
F99	F48	Mental disorder, not otherwise specified	Other neurotic disorders	36	22	3.239	5.561	9.408	0.309	0.427	0.548	2.857	5.511	10.558	0.276	0.415	0.559	2.558	5.699	12.430	0.264	0.448	0.646	-5.032	0.156	6.761
G24	F45	Dystonia	Somatoform disorders	45	19	1.553	2.417	3.606	0.351	0.468	0.583	1.433	2.379	3.828	0.305	0.434	0.565	1.153	2.460	4.668	0.354	0.574	0.783	-1.704	0.085	2.320
M81	T36	Osteoporosis without pathological fracture	Poisoning by systemic antibiotics	136	17	0.243	0.310	0.387	0.176	0.217	0.260	0.240	0.309	0.390	0.185	0.231	0.279	0.153	0.303	0.499	0.079	0.149	0.237	-0.173	-0.006	0.195
G99	J96	Other disorders of nervous system in diseases classified elsewhere	Respiratory failure, not elsewhere classified	83	110	1.050	1.314	1.619	0.720	0.795	0.862	0.884	1.227	1.653	0.671	0.781	0.874	1.052	1.406	1.844	0.715	0.808	0.888	-0.357	0.177	0.709
K03	K00	Other diseases of hard tissues of teeth	Disorders of tooth development and eruption	52	44	1.224	1.719	2.359	0.233	0.301	0.374	1.232	1.936	2.900	0.211	0.301	0.402	0.948	1.515	2.324	0.207	0.300	0.405	-1.484	-0.416	0.587
R39	K66	Other symptoms and signs involving the urinary system	Other disorders of peritoneum	44	31	0.340	0.480	0.654	0.187	0.251	0.322	0.359	0.574	0.843	0.159	0.240	0.332	0.237	0.389	0.589	0.172	0.262	0.366	-0.486	-0.184	0.096
F48	H81	Other neurotic disorders	Disorders of vestibular function	73	24	0.743	1.021	1.368	0.371	0.464	0.559	0.703	1.011	1.410	0.343	0.445	0.551	0.541	0.991	1.608	0.348	0.530	0.713	-0.589	-0.021	0.638
L30	A49	Other dermatitis	Bacterial infection of unspecified site	355	448	1.086	1.214	1.351	0.570	0.607	0.645	0.974	1.153	1.348	0.545	0.601	0.656	1.096	1.271	1.467	0.562	0.613	0.661	-0.133	0.118	0.386
I35	N18	Nonrheumatic aortic valve disorders	Chronic renal failure	1722	2686	1.058	1.106	1.156	0.617	0.634	0.650	1.156	1.242	1.335	0.625	0.652	0.677	0.985	1.043	1.104	0.602	0.623	0.643	-0.309	-0.199	-0.093
I85	E11	Oesophageal varices	Non-insulin-dependent diabetes mellitus	222	613	0.574	0.633	0.695	0.354	0.382	0.410	0.589	0.715	0.854	0.323	0.376	0.431	0.561	0.631	0.705	0.351	0.384	0.418	-0.239	-0.084	0.062
I97	A46	Postprocedural disorders of circulatory system, not elsewhere classified	Erysipelas	199	55	1.182	1.447	1.757	0.338	0.389	0.443	1.223	1.538	1.915	0.359	0.422	0.486	0.784	1.143	1.580	0.224	0.309	0.399	-0.895	-0.394	0.133
C71	G51	Malignant neoplasm of brain	Facial nerve disorders	35	37	0.484	0.699	0.963	0.346	0.455	0.562	0.429	0.721	1.114	0.306	0.453	0.604	0.413	0.672	1.020	0.315	0.455	0.599	-0.479	-0.049	0.374
T41	F10	Poisoning by anaesthetics and therapeutic gases	Mental and behavioural disorders due to use of alcohol	46	72	1.310	1.749	2.282	0.246	0.306	0.371	1.243	1.976	2.976	0.198	0.289	0.391	1.175	1.687	2.331	0.239	0.316	0.400	-1.328	-0.287	0.615
G62	M79	Other polyneuropathies	Other soft tissue disorders, not elsewhere classified	1054	1242	0.703	0.748	0.794	0.379	0.397	0.415	0.724	0.793	0.863	0.364	0.390	0.416	0.661	0.718	0.780	0.378	0.402	0.427	-0.166	-0.075	0.018
C85	D21	Other and unspecified types of non-Hodgkin's lymphoma	Other benign neoplasms of connective and other soft tissue	20	25	0.390	0.630	0.943	0.269	0.386	0.514	0.324	0.638	1.099	0.198	0.343	0.518	0.337	0.619	1.018	0.267	0.425	0.590	-0.507	-0.022	0.437
F69	S60	Unspecified disorder of adult personality and behaviour	Superficial injury of wrist and hand	40	35	0.645	0.910	1.239	0.261	0.345	0.436	0.555	0.870	1.270	0.215	0.317	0.429	0.563	0.928	1.413	0.256	0.386	0.526	-0.444	0.054	0.590
J37	J38	Chronic laryngitis and laryngotracheitis	Diseases of vocal cords and larynx, not elsewhere classified	561	594	9.126	10.495	12.140	0.428	0.455	0.483	8.912	10.667	12.865	0.384	0.423	0.459	8.545	10.386	12.829	0.453	0.492	0.531	-3.096	-0.280	2.687
F43	P36	Reaction to severe stress, and adjustment disorders	Bacterial sepsis of newborn	29	33	0.374	0.546	0.771	0.156	0.219	0.291	0.292	0.498	0.785	0.141	0.228	0.330	0.349	0.595	0.925	0.131	0.211	0.306	-0.252	0.094	0.459
S08	S06	Traumatic amputation of part of head	Intracranial injury	12	27	0.459	0.740	1.120	0.231	0.347	0.472	0.315	0.757	1.430	0.138	0.305	0.500	0.416	0.748	1.205	0.228	0.367	0.519	-0.694	-0.006	0.559
R18	K29	Ascites	Gastritis and duodenitis	340	477	0.522	0.579	0.639	0.278	0.302	0.327	0.458	0.534	0.619	0.284	0.321	0.361	0.545	0.623	0.708	0.259	0.289	0.321	-0.026	0.089	0.205
G93	K70	Other disorders of brain	Alcoholic liver disease	35	67	0.413	0.559	0.735	0.155	0.204	0.255	0.374	0.642	0.981	0.123	0.198	0.285	0.368	0.527	0.721	0.149	0.207	0.269	-0.471	-0.114	0.203
J98	J37	Other respiratory disorders	Chronic laryngitis and laryngotracheitis	46	37	0.420	0.591	0.800	0.229	0.303	0.380	0.448	0.734	1.110	0.219	0.325	0.443	0.314	0.494	0.732	0.195	0.285	0.386	-0.639	-0.239	0.108
I70	J70	Atherosclerosis	Respiratory conditions due to other external agents	44	68	0.897	1.213	1.598	0.598	0.701	0.794	0.628	0.963	1.393	0.535	0.682	0.812	1.028	1.556	2.262	0.584	0.718	0.837	-0.070	0.589	1.342
I31	J94	Other diseases of pericardium	Other pleural conditions	36	42	1.501	2.209	3.188	0.421	0.537	0.650	1.546	2.724	4.585	0.422	0.602	0.768	1.196	1.939	3.053	0.361	0.500	0.638	-2.668	-0.769	0.703
F06	G96	Other mental disorders due to brain damage and dysfunction and to physical disease	Other disorders of central nervous system	113	131	1.361	1.676	2.043	0.390	0.448	0.507	1.148	1.544	2.015	0.345	0.425	0.508	1.366	1.819	2.392	0.389	0.470	0.553	-0.351	0.282	0.947
C34	R91	Malignant neoplasm of bronchus and lung	Abnormal findings on diagnostic imaging of lung	1768	2035	1.317	1.384	1.456	0.248	0.257	0.268	1.467	1.578	1.697	0.243	0.257	0.272	1.170	1.252	1.339	0.244	0.258	0.271	-0.470	-0.326	-0.185
F45	K05	Somatoform disorders	Gingivitis and periodontal diseases	58	35	0.860	1.207	1.636	0.576	0.689	0.791	0.867	1.325	1.949	0.567	0.710	0.833	0.655	1.071	1.620	0.500	0.663	0.810	-0.953	-0.254	0.430
E16	R40	Other disorders of pancreatic internal secretion	Somnolence, stupor and coma	91	124	1.723	2.157	2.697	0.635	0.708	0.777	1.462	2.051	2.819	0.598	0.708	0.807	1.654	2.253	3.006	0.611	0.710	0.794	-0.730	0.194	1.128
K02	E13	Dental caries	Other specified diabetes mellitus	45	59	0.968	1.330	1.777	0.467	0.567	0.668	1.011	1.645	2.532	0.477	0.639	0.790	0.787	1.173	1.690	0.411	0.530	0.649	-1.402	-0.474	0.298
D48	D16	Neoplasm of uncertain or unknown behaviour of other and unspecified sites	Benign neoplasm of bone and articular cartilage	69	41	1.439	1.994	2.721	0.600	0.703	0.799	1.214	1.793	2.573	0.593	0.717	0.828	1.486	2.470	3.938	0.500	0.676	0.830	-0.535	0.671	2.142
K29	R07	Gastritis and duodenitis	Pain in throat and chest	4640	4944	1.108	1.142	1.177	0.568	0.579	0.590	1.123	1.173	1.225	0.569	0.585	0.599	1.072	1.118	1.167	0.560	0.574	0.589	-0.124	-0.055	0.014
G41	R25	Status epilepticus	Abnormal involuntary movements	307	427	9.480	11.300	13.662	0.403	0.436	0.470	8.765	11.318	14.815	0.380	0.429	0.481	9.222	11.676	14.999	0.399	0.441	0.486	-3.757	0.367	4.420
T14	F19	Injury of unspecified body region	Mental and behavioural disorders due to multiple drug use and use of other psychoactive substances	201	444	1.348	1.528	1.724	0.650	0.692	0.733	1.183	1.484	1.830	0.587	0.662	0.731	1.330	1.550	1.794	0.656	0.707	0.756	-0.340	0.065	0.447
T06	S72	Other injuries involving multiple body regions, not elsewhere classified	Fracture of femur	141	295	1.289	1.500	1.733	0.657	0.709	0.758	0.938	1.201	1.508	0.576	0.664	0.746	1.471	1.791	2.166	0.671	0.735	0.792	0.158	0.587	1.042
S82	S85	Fracture of lower leg, including ankle	Injury of blood vessels at lower leg level	49	90	1.072	1.421	1.827	0.615	0.710	0.794	0.836	1.313	1.925	0.525	0.669	0.802	1.057	1.485	2.025	0.624	0.736	0.835	-0.547	0.170	0.859
N99	N31	Postprocedural disorders of genitourinary system, not elsewhere classified	Neuromuscular dysfunction of bladder, not elsewhere classified	74	209	1.374	1.677	2.016	0.419	0.475	0.531	0.884	1.275	1.759	0.313	0.405	0.503	1.526	1.921	2.408	0.441	0.508	0.578	0.039	0.647	1.235
T88	L53	Other complications of surgical and medical care, not elsewhere classified	Other erythematous conditions	30	32	0.500	0.756	1.067	0.265	0.363	0.465	0.417	0.756	1.197	0.207	0.331	0.465	0.436	0.748	1.172	0.263	0.397	0.540	-0.503	-0.002	0.498
F45	R13	Somatoform disorders	Dysphagia	98	64	1.252	1.614	2.069	0.551	0.636	0.716	1.195	1.670	2.278	0.522	0.627	0.728	1.043	1.533	2.160	0.519	0.649	0.768	-0.872	-0.138	0.613
R18	T00	Ascites	Superficial injuries involving multiple body regions	18	49	0.219	0.318	0.439	0.149	0.206	0.271	0.134	0.246	0.395	0.092	0.160	0.247	0.240	0.378	0.551	0.162	0.241	0.330	-0.054	0.130	0.328
M62	F14	Other disorders of muscle	Mental and behavioural disorders due to use of cocaine	59	124	1.130	1.435	1.801	0.597	0.679	0.754	0.874	1.317	1.914	0.492	0.628	0.750	1.120	1.494	1.936	0.610	0.708	0.794	-0.484	0.173	0.780
B23	R59	Human immunodeficiency virus [HIV] disease resulting in other conditions	Enlarged lymph nodes	28	51	1.157	1.710	2.463	0.433	0.551	0.662	1.111	2.051	3.402	0.389	0.582	0.761	0.980	1.568	2.455	0.401	0.537	0.668	-1.821	-0.473	0.700
R53	C78	Malaise and fatigue	Secondary malignant neoplasm of respiratory and digestive organs	821	692	0.964	1.043	1.127	0.157	0.168	0.179	1.002	1.117	1.239	0.153	0.168	0.183	0.859	0.965	1.079	0.151	0.167	0.183	-0.315	-0.153	0.006
R50	M30	Fever of other and unknown origin	Polyarteritis nodosa and related conditions	83	86	0.971	1.244	1.569	0.493	0.574	0.653	0.819	1.153	1.573	0.449	0.559	0.664	0.953	1.343	1.836	0.481	0.592	0.699	-0.359	0.193	0.753
Q85	R05	Phakomatoses, not elsewhere classified	Cough	39	32	0.633	0.923	1.290	0.315	0.419	0.522	0.570	0.941	1.428	0.328	0.464	0.608	0.522	0.892	1.419	0.242	0.375	0.515	-0.626	-0.046	0.546
B35	L89	Dermatophytosis	Decubitus ulcer	24	59	1.298	1.864	2.613	0.507	0.625	0.736	0.894	1.618	2.626	0.402	0.590	0.765	1.300	2.046	3.111	0.507	0.645	0.775	-0.748	0.428	1.625
R41	G62	Other symptoms and signs involving cognitive functions and awareness	Other polyneuropathies	72	118	0.262	0.325	0.398	0.197	0.237	0.279	0.210	0.296	0.399	0.167	0.223	0.289	0.263	0.346	0.444	0.194	0.246	0.300	-0.079	0.050	0.175
G10	S06	Huntington's disease	Intracranial injury	22	19	0.553	0.914	1.376	0.268	0.394	0.526	0.488	0.988	1.691	0.214	0.371	0.546	0.429	0.847	1.427	0.244	0.417	0.598	-0.881	-0.137	0.545
G82	I95	Paraplegia and tetraplegia	Hypotension	39	94	0.778	1.026	1.310	0.593	0.691	0.777	0.544	0.861	1.265	0.500	0.654	0.792	0.812	1.144	1.548	0.596	0.711	0.808	-0.224	0.285	0.768
H54	H40	Blindness and low vision	Glaucoma	193	155	0.850	1.007	1.180	0.184	0.212	0.241	0.711	0.891	1.089	0.174	0.209	0.247	0.932	1.198	1.523	0.174	0.215	0.259	-0.021	0.307	0.667
H19	H26	Disorders of sclera and cornea in diseases classified elsewhere	Other cataract	168	88	0.881	1.072	1.284	0.448	0.511	0.574	0.791	1.001	1.241	0.437	0.512	0.587	0.841	1.177	1.572	0.406	0.509	0.613	-0.224	0.175	0.615
R51	I62	Headache	Other nontraumatic intracranial haemorrhage	62	64	1.228	1.647	2.155	0.463	0.557	0.647	1.190	1.814	2.657	0.444	0.575	0.696	1.013	1.515	2.176	0.417	0.541	0.661	-1.259	-0.294	0.559
G63	G54	Polyneuropathy in diseases classified elsewhere	Nerve root and plexus disorders	21	25	1.081	1.799	2.824	0.243	0.356	0.474	0.917	1.900	3.391	0.206	0.369	0.545	0.898	1.711	3.066	0.211	0.348	0.490	-1.721	-0.181	1.307
T50	K27	Poisoning by diuretics and other and unspecified drugs, medicaments and biological substances	Peptic ulcer, site unspecified	62	68	0.901	1.195	1.537	0.371	0.450	0.531	0.787	1.178	1.662	0.318	0.427	0.535	0.832	1.213	1.692	0.366	0.475	0.588	-0.553	0.038	0.634
I48	I52	Atrial fibrillation and flutter	Other heart disorders in diseases classified elsewhere	46	58	1.312	1.824	2.477	0.584	0.690	0.788	1.227	1.996	3.069	0.543	0.703	0.839	1.119	1.710	2.531	0.545	0.682	0.805	-1.456	-0.283	0.778
[truncated: 51,189 more rows]
