# Supplementary material for: Population-wide analysis of differences in disease progression patterns in men and women
Source: Nat Commun. 2019 Feb 8;10:666. doi: 10.1038/s41467-019-08475-9 (PMC6368599; doi:10.1038/s41467-019-08475-9)
Supplement: Supplementary file 7 — Supplementary Data 4 [file 41467_2019_8475_MOESM7_ESM.txt]

Level	Lowest	Name	ICD10	Chapter	Sex 0/1/2 None/Male/female
A1.1.1	1	Drug-sensitive tuberculosis	A15.0, A15.1, A15.2, A15.3, A15.4, A15.5, A15.6, A15.7, A15.8, A15.9, A16.0, A16.1, A16.2, A16.3, A16.4, A16.5, A16.7, A16.8, A16.9, A17.0, A17.1, A17.8, A17.9, A18.0, A18.1, A18.2, A18.3, A18.4, A18.5, A18.6, A18.7, A18.8, A19.0, A19.1, A19.2, A19.8, A19.9, B90.0, B90.1, B90.2, B90.8, B90.9, K67.3, K93.0, M49.0, P37.0	1	0
A1.2.1	1	Drug-sensitive HIV/AIDS - Tuberculosis	B20.0	1	0
A1.2.4	1	HIV/AIDS resulting in other diseases	B20.1, B20.2, B20.3, B20.4, B20.5, B20.6, B20.7, B20.8, B20.9, B21.0, B21.1, B21.2, B21.3, B21.7, B21.8, B21.9, B22.0, B22.1, B22.2, B22.7, B23.0, B23.1, B23.2, B23.8, C46.0, C46.1, C46.2, C46.3, C46.7, C46.8, C46.9	1	0
A2.1	1	Diarrhoeal diseases	A00.0, A00.1, A00.9, A02.0, A02.1, A02.2, A02.8, A02.9, A03.0, A03.1, A03.2, A03.3, A03.8, A03.9, A04.0, A04.1, A04.3, A04.5, A04.6, A04.7, A04.8, A04.9, A05.0, A05.1, A05.2, A05.3, A05.4, A05.8, A05.9, A06.0, A06.1, A06.2, A06.3, A06.4, A06.5, A06.6, A06.7, A06.8, A06.9, A07.2, A07.3, A08.0, A08.1, A08.2, A08.3, A08.4, A08.5, A09.0, A09.9	1	0
A2.10	1	Tetanus	A33.9, A34.9	1	0
A2.11	1	Measles	B05.0, B05.1, B05.2, B05.3, B05.4, B05.8, B05.9	1	0
A2.12	1	Varicella and herpes zoster	B01.0, B01.1, B01.2, B01.8, B01.9, B02.0, B02.1, B02.2, B02.3, B02.7, B02.8, B02.9, P35.8	1	0
A2.2.1	1	Typhoid fever	A01.0	1	0
A2.2.2	1	Paratyphoid fever	A01.1, A01.2, A01.3, A01.4	1	0
A2.2.3	1	Other intestinal infectious diseases	A04.2, A04.4, A07.0, A07.1, A07.8, A07.9	1	0
A2.3	1	Lower respiratory infections	A48.1, A70, B96.0, B96.1, B97.4, B97.5, B97.6, J09.1, J10.0, J10.1, J10.8, J11.0, J11.1, J11.8, J12.0, J12.1, J12.2, J12.3, J12.8, J12.9, J13.9, J14.9, J15.0, J15.1, J15.2, J15.3, J15.4, J15.5, J15.6, J15.7, J15.8, J15.9, J16.0, J16.8, J17.0, J17.1, J17.2, J17.3, J17.8, J18.0, J18.1, J18.2, J18.8, J18.9, J20.0, J20.1, J20.2, J20.3, J20.4, J20.5, J20.6, J20.7, J20.8, J20.9, J21.0, J21.1, J21.8, J2…	1	0
A2.4	1	Upper respiratory infections	J00.9, J01.0, J01.1, J01.2, J01.3, J01.4, J01.8, J01.9, J02.0, J02.8, J02.9, J03.0, J03.8, J03.9, J04.0, J04.1, J04.2, J05.0, J05.1, J06.0, J06.8, J06.9	1	0
A2.5	1	Otitis media	H65.0, H65.1, H65.2, H65.3, H65.4, H65.9, H66.0, H66.1, H66.2, H66.3, H66.4, H66.9, H67.0, H67.1, H67.8, H68.0, H68.1, H69.0, H69.8, H69.9, H70.0, H70.1, H70.2, H70.8, H70.9	1	0
A2.6.1	1	Pneumococcal meningitis	G00.1	1	0
A2.6.2	1	H influenzae type B meningitis	G00.0	1	0
A2.6.3	1	Meningococcal infection	A39.0, A39.1, A39.2, A39.3, A39.4, A39.5, A39.8, A39.9	1	0
A2.6.4	1	Other meningitis	A87.0, A87.1, A87.2, A87.8, A87.9, G00.2, G00.3, G00.8, G03.0, G03.1, G03.2, G03.8, G03.9	1	0
A2.7	1	Encephalitis	A83.0, A83.1, A83.2, A83.3, A83.4, A83.5, A83.6, A83.8, A83.9, A84.0, A84.1, A84.8, A84.9, A85.0, A85.1, A85.2, A85.8, B94.1, F07.1, G04.0, G04.1, G04.2, G04.8, G04.9, G05.0, G05.1, G05.2, G05.8	1	0
A2.8	1	Diphtheria	A36.0, A36.1, A36.2, A36.3, A36.8, A36.9	1	0
A2.9	1	Whooping cough	A37.0, A37.1, A37.8, A37.9	1	0
A3.1	1	Malaria	B50.0, B50.8, B50.9, B51.0, B51.8, B51.9, B52.0, B52.8, B52.9, B53.0, B53.1, B53.8, P37.3, P37.4	1	0
A3.10	1	Trachoma	A71.0, A71.1, A71.9, A74.0, B94.0	1	0
A3.12	1	Yellow fever	A95.0, A95.1, A95.9	1	0
A3.13	1	Rabies	A82.0, A82.1, A82.9	1	0
A3.14.1	1	Ascariasis	B77.0, B77.8, B77.9	1	0
A3.14.2	1	Trichuriasis	B79	1	0
A3.14.3	1	Hookworm disease	B76.0, B76.1, B76.8, B76.9	1	0
A3.15	1	Food-borne trematodiases	B66.0, B66.1, B66.2, B66.3, B66.4, B66.5, B66.8, B66.9	1	0
A3.16	1	Leprosy	A30.0, A30.1, A30.2, A30.3, A30.4, A30.5, A30.8, A30.9, B92	1	0
A3.17	1	Ebola	A98.4	1	0
A3.19	1	Guinea worm disease	B72	1	0
A3.2	1	Chagas disease	B57.0, B57.1, B57.2, B57.3, B57.4, B57.5, K93.1	1	0
A3.20	1	Other neglected tropical diseases	A68.0, A68.1, A68.9, A69.2, A69.8, A69.9, A75.0, A75.1, A75.2, A75.3, A75.9, A77.0, A77.1, A77.2, A77.3, A77.8, A77.9, A78.9, A79.0, A79.1, A79.8, A79.9, A92.0, A92.1, A92.2, A92.3, A92.4, A92.8, A92.9, A93.0, A93.1, A93.2, A93.8, A96.0, A96.1, A96.2, A96.8, A96.9, A98.0, A98.1, A98.2, A98.3, A98.5, A98.8, B33.0, B33.1, B60.0, B60.1, B60.2, B60.8, B64, B67.5, B67.6, B67.7, B68.0, B68.1, B68.9, B7…	1	0
A3.3.1	1	Visceral leishmaniasis	B55.0	1	0
A3.3.2	1	Cutaneous and mucocutaneous leishmaniasis	B55.1, B55.2	1	0
A3.4	1	African trypanosomiasis	B56.0, B56.1, B56.9	1	0
A3.5	1	Schistosomiasis	B65.0, B65.1, B65.2, B65.3, B65.8, B65.9	1	0
A3.6	1	Cysticercosis	B69.0, B69.1, B69.8, B69.9	1	0
A3.7	1	Cystic echinococcosis	B67.0, B67.1, B67.2, B67.3, B67.4, B67.8, B67.9	1	0
A3.8	1	Lymphatic filariasis	B74.0, B74.1, B74.2	1	0
A4.1	1	Maternal haemorrhage	O20.0, O20.8, O20.9, O44.0, O44.1, O44.9, O45.0, O45.8, O45.9, O46.0, O46.8, O46.9, O62.0, O62.1, O62.2, O62.3, O62.4, O62.8, O62.9, O67.0, O67.8, O67.9, O70, O72.0, O72.2	15	2
A4.2	1	Maternal sepsis and other pregnancy related infections	O23.0, O23.1, O23.2, O23.3, O23.4, O23.5, O23.9, O85.9, O86.0, O86.1, O86.2, O86.3, O86.4, O86.8, O91.0, O91.1, O91.2	15	2
A4.3	1	Maternal hypertensive disorders	O10.0, O10.1, O10.2, O10.3, O10.4, O10.9, O11.9, O12.0, O12.1, O12.2, O13.9, O14.0, O14.1, O14.2, O14.9, O15.0, O15.1, O15.2, O15.9, O16.9	15	2
A4.4	1	Maternal obstructed labour and uterine rupture	O32.0, O32.1, O32.2, O32.3, O32.4, O32.5, O32.6, O32.8, O32.9, O33.0, O33.1, O33.2, O33.3, O33.4, O33.5, O33.6, O33.7, O33.8, O33.9, O64.0, O64.1, O64.2, O64.3, O64.4, O64.5, O64.8, O64.9, O65.0, O65.1, O65.2, O65.3, O65.4, O65.5, O65.6, O65.8, O65.9, O66.0, O66.1, O66.2, O66.3, O66.4, O66.5, O66.8, O66.9, O71.0, O71.1, O71.2, O71.3, O71.4, O71.5, O71.6, O71.7, O71.8, O71.9	15	2
A4.5	1	Maternal abortion, miscarriage, and ectopic pregnancy	N96, O00.0, O00.1, O00.2, O00.3, O00.8, O00.9, O01.0, O01.1, O01.9, O02.0, O02.1, O02.2, O02.8, O02.9, O03.0, O03.1, O03.2, O03.3, O03.4, O03.5, O03.6, O03.7, O03.8, O03.9, O04.0, O04.1, O04.2, O04.3, O04.4, O04.5, O04.6, O04.7, O04.8, O04.9, O05.0, O05.1, O05.2, O05.3, O05.4, O05.5, O05.6, O05.7, O06.0, O06.1, O06.2, O06.3, O06.4, O06.5, O07.0, O07.1, O07.2, O07.3, O07.4, O07.5, O07.6, O07.7, O0…	15	2
A4.6	1	Indirect maternal deaths	O24.0, O24.1, O24.2, O24.3, O24.4, O24.5, O24.9, O98.0, O98.1, O98.2, O98.3, O98.4, O98.5, O98.6, O98.8, O98.9, O99.0, O99.1, O99.2, O99.3, O99.4, O99.5, O99.6, O99.7, O99.8	15	2
A4.9	1	Other maternal disorders	F53.0, F53.1, F53.8, F53.9, N98.0, N98.1, N98.2, N98.3, N98.4, N98.5, N98.6, N98.8, N98.9, O21.0, O21.1, O21.2, O21.8, O21.9, O22.0, O22.1, O22.2, O22.3, O22.4, O22.5, O22.8, O22.9, O24.4, O25.9, O26.0, O26.1, O26.2, O26.3, O26.4, O26.5, O26.6, O26.7, O26.8, O26.9, O28.0, O28.1, O28.2, O28.3, O28.4, O28.5, O28.8, O28.9, O29.0, O29.1, O29.2, O29.3, O29.4, O29.5, O29.6, O29.8, O29.9, O30.0, O30.1, …	15	2
A5.1	1	Neonatal preterm birth complications	P01.0, P01.1, P07.0, P07.1, P07.2, P07.3, P22.0, P22.1, P22.8, P22.9, P25.0, P25.1, P25.2, P25.3, P25.8, P26.0, P26.1, P26.8, P26.9, P27.0, P27.1, P27.8, P27.9, P28.0, P28.1, P28.2, P28.3, P28.4, P28.5, P28.8, P28.9, P61.2, P77.9	16	0
A5.2	1	Neonatal encephalopathy due to birth asphyxia and trauma	P01.7, P02.0, P02.1, P02.2, P02.3, P02.4, P02.5, P02.6, P02.7, P02.8, P02.9, P03.0, P03.1, P03.2, P03.3, P03.4, P03.5, P03.6, P03.8, P03.9, P10.0, P10.1, P10.2, P10.3, P10.4, P10.8, P10.9, P11.0, P11.1, P11.2, P11.3, P11.4, P11.5, P11.9, P12.0, P12.1, P12.2, P12.3, P12.4, P12.8, P12.9, P13.0, P13.1, P13.2, P13.3, P13.4, P13.8, P13.9, P14.0, P14.1, P14.2, P14.3, P14.8, P14.9, P15.0, P15.1, P15.2, …	16	0
A5.3	1	Neonatal sepsis and other neonatal infections	P36.0, P36.1, P36.2, P36.3, P36.4, P36.5, P36.8, P36.9, P38.9, P39.0, P39.1, P39.2, P39.3, P39.4, P39.8, P39.9	16	0
A5.4	1	Hemolytic disease and other neonatal jaundice	P55.0, P55.1, P55.8, P55.9, P56.0, P56.9, P57.0, P57.8, P57.9, P58.0, P58.1, P58.2, P58.3, P58.4, P58.5, P58.8, P58.9, P59.0, P59.1, P59.2, P59.3, P59.8, P59.9	16	0
A5.5	1	Other neonatal disorders	P00.0, P00.1, P00.2, P00.3, P00.4, P00.5, P00.6, P00.7, P00.8, P00.9, P01.0, P01.1, P01.2, P01.3, P01.4, P01.5, P01.6, P01.7, P01.8, P01.9, P04.0, P04.1, P04.2, P04.3, P04.4, P04.5, P04.6, P04.8, P04.9, P05.0, P05.1, P05.2, P05.9, P07.0, P07.1, P08.0, P08.1, P08.2, P29.0, P29.1, P29.2, P29.3, P29.4, P29.8, P29.9, P50.0, P50.1, P50.2, P50.3, P50.4, P50.5, P50.8, P50.9, P51.0, P51.8, P51.9, P52.0, …	16	0
A6.1	1	Protein-energy malnutrition	E40.9, E41.9, E42.9, E43.9, E44.0, E44.1, E45.9, E46.9, E64.0	4	0
A6.2	1	Iodine deficiency	E00.0, E00.1, E00.2, E00.9, E01.0, E01.1, E01.2, E01.8	4	0
A6.3	1	Vitamin A deficiency	E50.0, E50.1, E50.2, E50.3, E50.4, E50.5, E50.6, E50.7, E50.8, E50.9, E64.1	4	0
A6.4	1	Iron-deficiency anaemia	D50.1, D50.8	4	0
A6.5	1	Other nutritional deficiencies	D51.0, D51.1, D51.2, D51.3, D51.8, D51.9, D52.0, D52.1, D52.8, D52.9, D53.0, D53.1, D53.2, D53.8, D53.9, D64.3, E51.1, E51.2, E51.8, E51.9, E52.9, E53.0, E53.1, E53.8, E53.9, E54.9, E55.0, E55.9, E56.0, E56.1, E56.8, E56.9, E58.9, E59.9, E60.9, E61.0, E61.1, E61.2, E61.3, E61.4, E61.5, E61.6, E61.7, E61.8, E61.9, E63.0, E63.1, E63.8, E63.9, E64.2, E64.3, E64.8, E64.9, M12.1	4	0
A7.1.1	1	Syphilis	A50.0, A50.1, A50.2, A50.3, A50.4, A50.5, A50.6, A50.7, A50.9, A51.0, A51.1, A51.2, A51.3, A51.4, A51.5, A51.9, A52.0, A52.1, A52.2, A52.3, A52.7, A52.8, A52.9, A53.0, A53.9, I98.0, K67.2, M03.1, M73.1, M73.8	1	0
A7.1.2	1	Chlamydial infection	A55.9, A56.0, A56.1, A56.2, A56.3, A56.4, A56.8, K67.0, N74.4	1	0
A7.1.3	1	Gonococcal infection	A54.0, A54.1, A54.2, A54.3, A54.4, A54.5, A54.6, A54.8, A54.9, K67.1, M73.0, N74.3	1	0
A7.1.4	1	Trichomoniasis	A59.0, A59.8, A59.9	1	0
A7.1.5	1	Genital herpes	A60.0, A60.1, A60.9	1	0
A7.1.6	1	Other sexually transmitted diseases	A57.9, A63.0, A63.8, N70.0, N70.1, N70.9, N71.0, N71.1, N71.9, N73.0, N73.1, N73.2, N73.3, N73.4, N73.5, N73.6, N73.8, N73.9, N74.2, N74.8	1	0
A7.2.1	1	Acute hepatitis A	B15.0, B15.9	1	0
A7.2.2	1	Hepatitis B	B16.0, B16.1, B16.2, B16.9, B17.0, B18.0, B18.1, P35.3	1	0
A7.2.3	1	Hepatitis C	B17.1, B18.2	1	0
A7.2.4	1	Acute hepatitis E	B17.2	1	0
A7.3	1	Other infectious diseases	A20.0, A20.1, A20.2, A20.3, A20.7, A20.8, A20.9, A21.0, A21.1, A21.2, A21.3, A21.7, A21.8, A21.9, A22.0, A22.1, A22.2, A22.7, A22.8, A22.9, A23.0, A23.1, A23.2, A23.3, A23.8, A23.9, A24.0, A24.1, A24.2, A24.3, A24.4, A25.0, A25.1, A25.9, A26.0, A26.7, A26.8, A26.9, A27.0, A27.8, A27.9, A28.0, A28.1, A28.2, A28.8, A28.9, A31.0, A31.1, A31.8, A31.9, A32.0, A32.1, A32.7, A32.8, A32.9, A38.9, A42.0, …	1	0
B1.1	1	Lip and oral cavity cancer	C00.0, C00.1, C00.2, C00.3, C00.4, C00.5, C00.6, C00.8, C00.9, C01.9, C02.0, C02.1, C02.2, C02.3, C02.4, C02.8, C02.9, C03.0, C03.1, C03.9, C04.0, C04.1, C04.8, C04.9, C05.0, C05.1, C05.2, C05.8, C05.9, C06.0, C06.1, C06.2, C06.8, C06.9, C07.9, C08.0, C08.1, C08.8, C08.9, D10.0, D10.1, D10.2, D10.3, D10.4, D10.5, D11.0, D11.7, D11.9	2	0
B1.10	1	Larynx cancer	C32.0, C32.1, C32.2, C32.3, C32.8, C32.9, D02.0, D14.1, D38.0	2	0
B1.11	1	Tracheal, bronchus, and lung cancer	C33, C33.9, C34.0, C34.1, C34.2, C34.3, C34.8, C34.9, D02.1, D02.2, D02.3, D14.2, D14.3, D38.1	2	0
B1.12	1	Malignant skin melanoma	C43.0, C43.1, C43.2, C43.3, C43.4, C43.5, C43.6, C43.7, C43.8, C43.9, D03.0, D03.1, D03.2, D03.3, D03.4, D03.5, D03.6, D03.7, D03.8, D03.9, D22.0, D22.1, D22.2, D22.3, D22.4, D22.5, D22.6, D22.7, D22.8, D22.9, D23.0, D23.1, D23.2, D23.3, D23.4, D23.5, D23.6, D23.7, D23.9, D48.5	2	0
B1.13.1	1	Non-melanoma skin cancer (squamous-cell carcinoma)	C44.0, C44.1, C44.2, C44.3, C44.4, C44.5, C44.6, C44.7, C44.8, C44.9, D04.0, D04.1, D04.2, D04.3, D04.4, D04.5, D04.6, D04.7, D04.8, D04.9	2	0
B1.14	1	Breast cancer	C50.0, C50.1, C50.2, C50.3, C50.4, C50.5, C50.6, C50.8, C50.9, D05.0, D05.1, D05.6, D05.7, D05.9, D24.9, D48.6, N60.0, N60.1, N60.2, N60.3, N60.4, N60.8, N60.9	2	0
B1.15	1	Cervical cancer	C53.9, D06.9, D26.0	2	2
B1.16	1	Uterine cancer	C54.9, D07.0, D07.1, D07.2, N87.0, N87.1, N87.2, N87.9	2	2
B1.17	1	Ovarian cancer	C56.9, D27.0, D27.1, D27.2, D27.8, D27.9, D39.1	2	2
B1.18	1	Prostate cancer	C61.9, D07.5, D29.1, D40.0	2	1
B1.19	1	Testicular cancer	C62.0, C62.1, C62.9, D29.2, D29.3, D29.4, D29.7, D40.1, D40.7	2	1
B1.2	1	Nasopharynx cancer	C11.0, C11.1, C11.2, C11.3, C11.8, C11.9, D10.6	2	0
B1.20	1	Kidney cancer	C64.9, C65.9, D30.0, D30.1, D41.0, D41.1	2	0
B1.21	1	Bladder cancer	C67.7, C67.9, D09.0, D30.3, D41.4, D41.7	2	0
B1.22	1	Brain and nervous system cancer	C70.0, C70.1, C70.9, C71.0, C71.1, C71.2, C71.3, C71.4, C71.5, C71.6, C71.7, C71.8, C71.9, C72.0, C72.1, C72.2, C72.3, C72.4, C72.5, C72.8, C72.9	2	0
B1.23	1	Thyroid cancer	C73, C73.9, D09.3, D34.9, D44.0	2	0
B1.24	1	Mesothelioma	C45.0, C45.1, C45.2, C45.7, C45.9	2	0
B1.25	1	Hodgkin lymphoma	C81.0, C81.1, C81.2, C81.3, C81.4, C81.7, C81.9	2	0
B1.26	1	Non-Hodgkin's lymphoma	C82.0, C82.1, C82.2, C82.5, C82.6, C82.7, C82.9, C83.0, C83.1, C83.3, C83.5, C83.7, C83.8, C83.9, C84.0, C84.1, C84.4, C84.5, C84.6, C84.7, C84.8, C84.9, C85.1, C85.2, C85.7, C85.9, C86.0, C86.1, C86.2, C86.3, C86.4, C86.5, C86.6, C96.0, C96.2, C96.4, C96.5, C96.6, C96.7, C96.8, C96.9	2	0
B1.27	1	Multiple myeloma	C88.0, C88.2, C88.3, C88.4, C88.7, C88.9, C90.0, C90.1, C90.2, C90.3	2	0
B1.28.1	1	Acute lymphoid leukaemia	C91.0	2	0
B1.28.2	1	Chronic lymphoid leukaemia	C91.1	2	0
B1.28.3	1	Acute myeloid leukaemia	C92.0, C92.3, C92.4, C92.5, C92.6, C93.0, C94.0, C94.2, C94.4	2	0
B1.28.4	1	Chronic myeloid leukaemia	C92.1	2	0
B1.28.5	1	Other leukaemia	C91.3, C91.4, C91.5, C91.7, C91.8, C91.9, C92.2, C92.7, C92.8, C92.9, C93.1, C93.3, C93.7, C93.9, C94.3, C94.6, C94.7, C95.0, C95.1, C95.7, C95.9	2	0
B1.29	1	Other neoplasms	C17.0, C17.1, C17.2, C17.3, C17.8, C17.9, C30.0, C30.1, C31.0, C31.1, C31.2, C31.3, C31.8, C31.9, C37.9, C38.0, C38.1, C38.2, C38.3, C38.4, C38.8, C40.0, C40.1, C40.2, C40.3, C40.8, C40.9, C41.0, C41.1, C41.2, C41.3, C41.4, C41.8, C41.9, C47.0, C47.1, C47.2, C47.3, C47.4, C47.5, C47.6, C47.8, C47.9, C48.0, C48.1, C48.2, C48.8, C49.0, C49.1, C49.2, C49.3, C49.4, C49.5, C49.6, C49.8, C49.9, C51.0, …	2	0
B1.3	1	Other pharynx cancer	C09.0, C09.1, C09.2, C09.8, C09.9, C10.0, C10.1, C10.2, C10.3, C10.4, C10.8, C10.9, C12.9, C13.0, C13.1, C13.2, C13.8, C13.9, D10.7	2	0
B1.4	1	Oesophageal cancer	C15.3, C15.4, C15.5, C15.8, C15.9, D00.1, D13.0	2	0
B1.5	1	Stomach cancer	C16.0, C16.1, C16.2, C16.3, C16.4, C16.5, C16.6, C16.8, C16.9, D00.2, D13.1, D37.1	2	0
B1.6	1	Colon and rectum cancer	C18.0, C18.1, C18.2, C18.3, C18.4, C18.5, C18.6, C18.7, C18.8, C18.9, C20, C20.9, C21.0, C21.1, C21.2, C21.8, D01.0, D01.2, D01.3, D12.0, D12.1, D12.2, D12.3, D12.4, D12.5, D12.6, D12.8, D12.9, D37.3, D37.4, D37.5	2	0
B1.8	1	Gallbladder and biliary tract cancer	C23, C23.9, C24.0, C24.1, C24.8, C24.9, D13.5	2	0
B1.9	1	Pancreatic cancer	C25.0, C25.1, C25.2, C25.3, C25.4, C25.7, C25.8, C25.9, D13.6, D13.7	2	0
B10.1.1	1	Neural tube defects	Q00.0, Q00.1, Q00.2, Q01.0, Q01.1, Q01.2, Q01.8, Q01.9, Q05.0, Q05.1, Q05.2, Q05.3, Q05.4, Q05.5, Q05.6, Q05.7, Q05.8, Q05.9	17	0
B10.1.10	1	Digestive congenital anomalies	Q38.0, Q38.1, Q38.2, Q38.3, Q38.4, Q38.5, Q38.6, Q38.7, Q38.8, Q39.0, Q39.1, Q39.2, Q39.3, Q39.4, Q39.5, Q39.6, Q39.8, Q39.9, Q40.0, Q40.1, Q40.2, Q40.3, Q40.8, Q40.9, Q41.0, Q41.1, Q41.2, Q41.8, Q41.9, Q42.0, Q42.1, Q42.2, Q42.3, Q42.8, Q42.9, Q43.0, Q43.1, Q43.2, Q43.3, Q43.4, Q43.5, Q43.6, Q43.7, Q43.8, Q43.9, Q44.0, Q44.1, Q44.2, Q44.3, Q44.4, Q44.5, Q44.6, Q44.7, Q45.0, Q45.1, Q45.2, Q45.3, …	17	0
B10.1.11	1	Other congenital anomalies	Q02.9, Q03.0, Q03.1, Q03.8, Q03.9, Q04.0, Q04.1, Q04.2, Q04.3, Q04.4, Q04.5, Q04.6, Q04.8, Q04.9, Q06.0, Q06.1, Q06.2, Q06.3, Q06.4, Q06.8, Q06.9, Q07.0, Q07.8, Q07.9, Q10.4, Q10.5, Q10.6, Q10.7, Q11.0, Q11.1, Q11.2, Q11.3, Q12.0, Q12.1, Q12.2, Q12.3, Q12.4, Q12.8, Q12.9, Q13.0, Q13.1, Q13.2, Q13.3, Q13.4, Q13.5, Q13.8, Q13.9, Q14.0, Q14.1, Q14.2, Q14.3, Q14.8, Q14.9, Q15.0, Q15.8, Q15.9, Q16.0, …	17	0
B10.1.2	1	Congenital heart anomalies	Q20.0, Q20.1, Q20.2, Q20.3, Q20.4, Q20.5, Q20.6, Q20.8, Q20.9, Q21.0, Q21.1, Q21.2, Q21.3, Q21.4, Q21.8, Q21.9, Q22.0, Q22.1, Q22.2, Q22.3, Q22.4, Q22.5, Q22.6, Q22.8, Q22.9, Q23.0, Q23.1, Q23.2, Q23.3, Q23.4, Q23.8, Q23.9, Q24.0, Q24.1, Q24.2, Q24.3, Q24.4, Q24.5, Q24.6, Q24.8, Q24.9, Q25.0, Q25.1, Q25.2, Q25.3, Q25.4, Q25.5, Q25.6, Q25.7, Q25.8, Q25.9, Q26.0, Q26.1, Q26.2, Q26.3, Q26.4, Q26.5, …	17	0
B10.1.3	1	Orofacial clefts	Q35.3, Q35.5, Q35.7, Q35.9, Q36.0, Q36.1, Q36.9, Q37.0, Q37.1, Q37.2, Q37.3, Q37.4, Q37.5, Q37.8, Q37.9	17	0
B10.1.4	1	Down's syndrome	Q90.0, Q90.1, Q90.2, Q90.9	17	0
B10.1.5	1	Turner syndrome	Q96.0, Q96.1, Q96.2, Q96.3, Q96.4, Q96.8, Q96.9	17	2
B10.1.6	1	Klinefelter syndrome	Q98.0, Q98.1, Q98.2, Q98.3, Q98.4, Q98.5, Q98.6, Q98.7, Q98.8, Q98.9	17	1
B10.1.7	1	Other chromosomal abnormalities	Q87.0, Q87.1, Q87.2, Q87.3, Q87.4, Q87.5, Q87.8, Q91.0, Q91.1, Q91.2, Q91.3, Q91.4, Q91.5, Q91.6, Q91.7, Q92.0, Q92.1, Q92.2, Q92.3, Q92.4, Q92.5, Q92.6, Q92.7, Q92.8, Q92.9, Q93.0, Q93.1, Q93.2, Q93.3, Q93.4, Q93.5, Q93.6, Q93.7, Q93.8, Q93.9, Q95, Q95.0, Q95.1, Q95.2, Q95.3, Q95.4, Q95.5, Q95.8, Q95.9, Q97.0, Q97.1, Q97.2, Q97.3, Q97.8, Q97.9, Q99.0, Q99.1, Q99.2, Q99.8, Q99.9	17	0
B10.1.8	1	Congenital musculoskeletal and limb anomalies	Q65.0, Q65.1, Q65.2, Q65.3, Q65.4, Q65.5, Q65.6, Q65.8, Q65.9, Q66.0, Q66.1, Q66.2, Q66.3, Q66.4, Q66.5, Q66.6, Q66.7, Q66.8, Q66.9, Q67.0, Q67.1, Q67.2, Q67.3, Q67.4, Q67.5, Q67.6, Q67.7, Q67.8, Q68, Q68.0, Q68.1, Q68.2, Q68.3, Q68.4, Q68.5, Q68.8, Q69.0, Q69.1, Q69.2, Q69.9, Q70.0, Q70.1, Q70.2, Q70.3, Q70.4, Q70.9, Q71.0, Q71.1, Q71.2, Q71.3, Q71.4, Q71.5, Q71.6, Q71.8, Q71.9, Q72.0, Q72.1, Q7…	17	0
B10.1.9	1	Urogenital congenital anomalies	P96.0, Q50.0, Q50.1, Q50.2, Q50.3, Q50.4, Q50.5, Q50.6, Q51.0, Q51.1, Q51.2, Q51.3, Q51.4, Q51.5, Q51.6, Q51.7, Q51.8, Q51.9, Q52.0, Q52.1, Q52.2, Q52.3, Q52.4, Q52.5, Q52.6, Q52.7, Q52.8, Q52.9, Q53.0, Q53.1, Q53.2, Q53.9, Q54.0, Q54.1, Q54.2, Q54.3, Q54.4, Q54.8, Q54.9, Q55.0, Q55.1, Q55.2, Q55.3, Q55.4, Q55.5, Q55.6, Q55.8, Q55.9, Q56.0, Q56.1, Q56.2, Q56.3, Q56.4, Q60.0, Q60.1, Q60.2, Q60.3, …	17	0
B10.2.1	1	Eczema	L20.0, L20.8, L20.9, L21.0, L21.1, L21.8, L21.9, L22.9, L23.0, L23.1, L23.2, L23.4, L23.5, L23.6, L23.7, L23.8, L23.9, L24.0, L24.1, L24.2, L24.3, L24.4, L24.5, L24.6, L24.7, L24.8, L24.9, L25.0, L25.1, L25.2, L25.3, L25.4, L25.5, L25.8, L25.9, L26.9, L27.0, L27.2, L27.8, L27.9, L30.0, L30.1, L30.2, L30.3, L30.4, L30.5, L30.8, L30.9	12	0
B10.2.10	1	Pruritus	L29.0, L29.1, L29.2, L29.3, L29.8, L29.9	12	0
B10.2.11	1	Urticaria	L50.0, L50.1, L50.2, L50.3, L50.4, L50.5, L50.6, L50.8, L50.9	12	0
B10.2.12	1	Decubitus ulcer	L89.0, L89.1, L89.2, L89.3, L89.9	12	0
B10.2.13	1	Other skin and subcutaneous diseases	B08.0, B08.2, B08.3, B08.4, B08.5, B08.8, B85.0, B85.1, B85.2, B85.3, B85.4, B87.0, B87.1, B87.2, B87.3, B87.4, B87.8, B87.9, B88.0, B88.1, B88.2, B88.3, B88.8, B88.9, D86.3, E80.1, E80.2, L10.0, L10.1, L10.2, L10.3, L10.4, L10.5, L10.8, L10.9, L11.0, L11.1, L11.8, L11.9, L12.0, L12.1, L12.2, L12.3, L12.8, L12.9, L13.0, L13.1, L13.8, L13.9, L28.0, L28.1, L28.2, L42.9, L43.0, L43.1, L43.2, L43.3, …	1	0
B10.2.2	1	Psoriasis	L40.0, L40.1, L40.2, L40.3, L40.4, L40.5, L40.8, L40.9, L41.0, L41.1, L41.3, L41.4, L41.5, L41.8, L41.9	12	0
B10.2.3	1	Cellulitis	L03.0, L03.1, L03.2, L03.3, L03.8, L03.9, M72.6	12	0
B10.2.4	1	Pyoderma	A66.0, A66.1, A66.2, A66.3, A66.4, A66.5, A66.6, A66.7, A66.8, A66.9, A67.0, A67.1, A67.2, A67.3, A67.9, I89.1, I89.8, L00.9, L01.0, L01.1, L02.0, L02.1, L02.2, L02.3, L02.4, L02.8, L02.9, L04.0, L04.1, L04.2, L04.3, L04.8, L04.9, L05.0, L05.9, L08.0, L08.1, L08.8, L08.9, L88, L97.9, L98.0, L98.1, L98.2, L98.3, L98.4, N49.2	1	0
B10.2.5	1	Scabies	B86	1	0
B10.2.6	1	Fungal skin diseases	B35.0, B35.1, B35.2, B35.3, B35.4, B35.5, B35.6, B35.8, B35.9, B36.0, B36.1, B36.2, B36.3, B36.8, B36.9	1	0
B10.2.7	1	Viral skin diseases	B07.9, B08.1	1	0
B10.2.8	1	Acne vulgaris	L70.0, L70.1, L70.2, L70.3, L70.4, L70.5, L70.8, L70.9	12	0
B10.2.9	1	Alopecia areata	L63.0, L63.1, L63.2, L63.8, L63.9	12	0
B10.3.1	1	Glaucoma	H40.0, H40.1, H40.2, H40.3, H40.4, H40.5, H40.6, H40.8, H40.9, H42.0, H42.8	7	0
B10.3.2	1	Cataract	H25.0, H25.1, H25.2, H25.8, H25.9, H26.0, H26.1, H26.2, H26.3, H26.4, H26.8, H26.9, H28.0, H28.1, H28.2, H28.8	7	0
B10.3.3	1	Macular degeneration	H35.3	7	0
B10.3.4	1	Refraction and accommodation disorders	H52.0, H52.1, H52.2, H52.3, H52.4, H52.5, H52.6, H52.7	7	0
B10.3.5	1	Age-related and other hearing loss	H71.9, H72.0, H72.1, H72.2, H72.8, H72.9, H73.0, H73.1, H73.8, H73.9, H74.0, H74.1, H74.2, H74.3, H74.4, H74.8, H74.9, H75.0, H75.8, H80.0, H80.1, H80.2, H80.8, H80.9, H83.0, H83.1, H83.2, H83.3, H83.8, H83.9, H90.0, H90.1, H90.2, H90.3, H90.4, H90.5, H90.6, H90.7, H90.8, H91.1, H91.2, H91.3, H91.8, H91.9, H94.0, H94.8	7	0
B10.3.6	1	Other vision loss	H27.0, H27.1, H27.8, H27.9, H31.0, H31.1, H31.2, H31.3, H31.4, H31.8, H31.9, H32.0, H32.8, H33.0, H33.1, H33.2, H33.3, H33.4, H33.5, H34.0, H34.1, H34.2, H34.8, H34.9, H35.0, H35.1, H35.2, H35.4, H35.5, H35.6, H35.7, H35.8, H35.9, H36.0, H36.8, H46.9, H47.0, H47.1, H47.2, H47.3, H47.4, H47.5, H47.6, H47.7, H48.0, H48.1, H48.8, H49.0, H49.1, H49.2, H49.3, H49.4, H49.8, H49.9, H50.0, H50.1, H50.2, …	7	0
B10.3.7	1	Other sense organ diseases	B30.0, B30.1, B30.2, B30.3, B30.8, B30.9, H00.0, H00.1, H01.0, H01.1, H01.8, H01.9, H02.0, H02.1, H02.2, H02.3, H02.4, H02.5, H02.6, H02.7, H02.8, H02.9, H03.0, H03.1, H03.8, H04.0, H04.1, H04.2, H04.3, H04.4, H04.5, H04.6, H04.8, H04.9, H05.0, H05.1, H05.2, H05.3, H05.4, H05.5, H05.8, H05.9, H06.0, H06.1, H06.2, H06.3, H10.0, H10.1, H10.2, H10.3, H10.4, H10.5, H10.8, H10.9, H11.0, H11.1, H11.2, …	7	0
B10.4.2	1	Permanent caries	K02.0, K02.1, K02.2, K02.3, K02.4, K02.5, K02.8, K02.9	11	0
B10.4.3	1	Periodontal disease	K05.0, K05.1, K05.2, K05.3, K05.4, K05.5, K05.6, K06.0, K06.1, K06.2, K06.8, K06.9	11	0
B10.4.4	1	Edentulism and severe tooth loss	K08.0, K08.1, K08.2, K08.3	11	0
B10.4.5	1	Other oral disorders	K00.0, K00.1, K00.2, K00.3, K00.4, K00.5, K00.6, K00.7, K00.8, K00.9, K01.0, K01.1, K03.0, K03.1, K03.2, K03.3, K03.4, K03.5, K03.6, K03.7, K03.8, K03.9, K04.0, K04.1, K04.2, K04.3, K04.4, K04.5, K04.6, K04.7, K04.8, K04.9, K07.0, K07.1, K07.2, K07.3, K07.4, K07.5, K07.6, K07.8, K07.9, K08.8, K08.9, K09.0, K09.1, K09.2, K09.8, K09.9, K10.0, K10.1, K10.2, K10.3, K10.8, K10.9, K11.0, K11.1, K11.2, …	11	0
B2.1	1	Rheumatic heart disease	I01.0, I01.1, I01.2, I01.8, I01.9, I02.0, I05.0, I05.1, I05.2, I05.8, I05.9, I06.0, I06.1, I06.2, I06.8, I06.9, I07.0, I07.1, I07.2, I07.8, I07.9, I08.0, I08.1, I08.2, I08.3, I08.8, I08.9, I09.0, I09.1, I09.2, I09.8, I09.9	9	0
B2.10	1	Other cardiovascular and circulatory diseases	I28.0, I28.1, I28.8, I30.0, I30.1, I30.8, I30.9, I31.0, I31.1, I31.2, I31.3, I31.8, I31.9, I32.0, I32.1, I32.8, I34.0, I34.1, I34.2, I34.8, I34.9, I35.0, I35.1, I35.2, I35.8, I35.9, I36.0, I36.1, I36.2, I36.8, I36.9, I37.0, I37.1, I37.2, I37.8, I37.9, I47.0, I47.1, I47.2, I47.8, I47.9, I51.0, I51.1, I51.2, I51.3, I51.7, I51.8, I51.9, I52.0, I52.1, I52.8, I68.0, I72.0, I72.1, I72.2, I72.3, I72.4, …	9	0
B2.2	1	Ischaemic heart disease	I20.0, I20.1, I20.8, I20.9, I21.0, I21.1, I21.3, I21.4, I21.9, I23.0, I23.1, I23.2, I23.3, I23.4, I23.5, I23.6, I23.8, I24.0, I24.1, I24.8, I24.9, I25.1, I25.2, I25.3, I25.4, I25.5, I25.6, I25.8, I25.9	9	0
B2.3.1	1	Ischaemic stroke	G45.0, G45.1, G45.2, G45.3, G45.4, G45.8, G45.9, G46.0, G46.1, G46.2, G46.3, G46.4, G46.5, G46.6, G46.7, G46.8, I63.0, I63.1, I63.2, I63.3, I63.4, I63.5, I63.6, I63.8, I63.9, I65.0, I65.1, I65.2, I65.3, I65.8, I65.9, I66.0, I66.1, I66.2, I66.3, I66.4, I66.8, I66.9, I67.2, I67.3, I67.5, I67.6, I69.3	9	0
B2.3.2	1	Hemorrhagic stroke	I60.0, I60.1, I60.2, I60.3, I60.4, I60.5, I60.6, I60.7, I60.8, I60.9, I61.0, I61.1, I61.2, I61.3, I61.4, I61.5, I61.6, I61.8, I61.9, I62.0, I62.1, I62.9, I67.0, I67.1, I68.1, I68.2, I69.0, I69.1, I69.2	9	0
B2.4	1	Hypertensive heart disease	I11.0, I11.9	9	0
B2.5.1	1	Myocarditis	B33.2, I40.0, I40.1, I40.8, I40.9, I41.0, I41.1, I41.2, I41.8, I51.4, I51.5, I51.6	9	0
B2.5.2	1	Alcoholic cardiomyopathy	I42.6	9	0
B2.5.3	1	Other cardiomyopathy	I42.0, I42.1, I42.2, I42.3, I42.4, I42.5, I42.7, I42.8, I42.9, I43.0, I43.1, I43.2, I43.8	9	0
B2.6	1	Atrial fibrillation and flutter	I48.0, I48.1, I48.2, I48.3, I48.4, I48.9	9	0
B2.7	1	Aortic aneurysm	I71.0, I71.1, I71.2, I71.3, I71.4, I71.5, I71.6, I71.8, I71.9	9	0
B2.8	1	Peripheral vascular disease	I70.2, I70.8, I73.0, I73.1, I73.8, I73.9	9	0
B2.9	1	Endocarditis	I33.0, I33.9, I38.9, I39.0, I39.1, I39.2, I39.3, I39.4, I39.8	9	0
B3.1	1	Chronic obstructive pulmonary disease	J40.9, J41.0, J41.1, J41.8, J42.9, J43.0, J43.1, J43.2, J43.8, J43.9, J44.0, J44.1, J44.8, J44.9, J47.9	10	0
B3.2.1	1	Silicosis	J62.0, J62.8	10	0
B3.2.2	1	Asbestosis	J92.0	10	0
B3.2.4	1	Other pneumoconiosis	J63.0, J63.1, J63.2, J63.3, J63.4, J63.5, J63.8, J64.9	10	0
B3.3	1	Asthma	J45.0, J45.1, J45.8, J45.9, J46.9	10	0
B3.4	1	Interstitial lung disease and pulmonary sarcoidosis	D86.0, D86.1, D86.2, D86.9, J84.0, J84.1, J84.8, J84.9	10	0
B3.5	1	Other chronic respiratory diseases	G47.3, J30.0, J30.1, J30.2, J30.3, J30.4, J31.0, J31.1, J31.2, J32.0, J32.1, J32.2, J32.3, J32.4, J32.8, J32.9, J33.0, J33.1, J33.8, J33.9, J34.0, J34.1, J34.2, J34.3, J34.8, J35.0, J35.1, J35.2, J35.3, J35.8, J35.9, J37.0, J37.1, J38.0, J38.1, J38.2, J38.3, J38.4, J38.5, J38.6, J38.7, J39.0, J39.1, J39.2, J39.8, J39.9, J66.0, J66.1, J66.2, J66.8, J67.0, J67.1, J67.2, J67.3, J67.4, J67.5, J67.6, …	10	0
B5.1	1	Peptic ulcer disease	K25.0, K25.1, K25.2, K25.3, K25.4, K25.5, K25.6, K25.7, K25.9, K26.0, K26.1, K26.2, K26.3, K26.4, K26.5, K26.6, K26.7, K26.9, K27.0, K27.1, K27.2, K27.3, K27.4, K27.5, K27.6, K27.7, K27.9, K28.0, K28.1, K28.2, K28.3, K28.4, K28.5, K28.6, K28.7, K28.9, K31, K31.1, K31.2, K31.3, K31.4, K31.5, K31.6, K31.8	11	0
B5.10	1	Other digestive diseases	K20.9, K21.0, K21.9, K22.0, K22.1, K22.2, K22.3, K22.4, K22.5, K22.6, K22.7, K22.8, K22.9, K23.0, K23.1, K23.8, K30.9, K31.0, K31.1, K31.2, K31.3, K31.4, K31.5, K31.6, K31.7, K31.8, K31.9, K38.0, K38.1, K38.2, K38.3, K38.8, K38.9, K51.4, K57.0, K57.1, K57.2, K57.3, K57.4, K57.5, K57.8, K57.9, K58.0, K58.9, K59.0, K59.1, K59.2, K59.3, K59.4, K59.8, K59.9, K60.0, K60.1, K60.2, K60.3, K60.4, K60.5, …	11	0
B5.2	1	Gastritis and duodenitis	K29.0, K29.1, K29.2, K29.3, K29.4, K29.5, K29.6, K29.7, K29.8, K29.9	11	0
B5.3	1	Appendicitis	K35.2, K35.3, K35.8, K36.9, K37.9, K38.3, K38.8, K38.9	11	0
B5.4	1	Paralytic ileus and intestinal obstruction	K56.0, K56.1, K56.2, K56.3, K56.4, K56.5, K56.6, K56.7	11	0
B5.5	1	Inguinal, femoral, and abdominal hernia	K40.0, K40.1, K40.2, K40.3, K40.4, K40.9, K41.0, K41.1, K41.2, K41.3, K41.4, K41.9, K42.0, K42.1, K42.9, K44.0, K44.1, K44.9, K45.0, K45.1, K45.8, K46.0, K46.1, K46.9	11	0
B5.6	1	Inflammatory bowel disease	K50.0, K50.1, K50.8, K50.9, K51.0, K51.2, K51.3, K51.4, K51.5, K51.8, K51.9, K52.0, K52.1, K52.2, K52.3, K52.8, K52.9, K58, M09.1	11	0
B5.7	1	Vascular intestinal disorders	K55.0, K55.1, K55.2, K55.8, K55.9	11	0
B5.8	1	Gallbladder and biliary diseases	K80.0, K80.1, K80.2, K80.3, K80.4, K80.5, K80.8, K81.0, K81.1, K81.8, K81.9, K82.0, K82.1, K82.2, K82.3, K82.4, K82.8, K82.9, K83.0, K83.1, K83.2, K83.3, K83.4, K83.5, K83.8, K83.9, K87.0, K87.1	11	0
B5.9	1	Pancreatitis	K85.0, K85.1, K85.2, K85.3, K85.8, K85.9, K86.0, K86.1, K86.2, K86.3, K86.8, K86.9	11	0
B6.1	1	Alzheimer's disease and other dementias	F00.0, F00.1, F00.2, F00.9, F01.0, F01.1, F01.2, F01.3, F01.8, F01.9, F02.0, F02.1, F02.2, F02.3, F02.4, F02.8, F03.9, G30.0, G30.1, G30.8, G30.9, G31.0, G31.1, G31.8, G31.9	6	0
B6.2	1	Parkinson's disease	G20.9, G21.0, G21.2, G21.3, G21.4, G21.8, G21.9	6	0
B6.3	1	Epilepsy	G40.0, G40.1, G40.2, G40.3, G40.4, G40.5, G40.6, G40.7, G40.8, G40.9, G41.0, G41.1, G41.2, G41.8, G41.9	6	0
B6.4	1	Multiple sclerosis	G35.9	6	0
B6.5	1	Motor neuron disease	G12.2, G12.8, G12.9	6	0
B6.6	1	Migraine	G43.0, G43.1, G43.2, G43.3, G43.8, G43.9	6	0
B6.7	1	Tension-type headache	G44.0, G44.1, G44.2, G44.3, G44.4, G44.8	6	0
B6.8	1	Other neurological disorders	G10.9, G11.0, G11.1, G11.2, G11.3, G11.4, G11.8, G11.9, G12.0, G12.1, G12.2, G12.8, G12.9, G13.0, G13.1, G13.2, G13.8, G21.0, G21.2, G21.3, G21.4, G21.8, G21.9, G22.9, G23.0, G23.1, G23.2, G23.3, G23.8, G23.9, G24.1, G24.2, G24.3, G24.4, G24.5, G24.8, G24.9, G25.0, G25.2, G25.3, G25.5, G25.8, G25.9, G36.0, G36.1, G36.8, G36.9, G37.0, G37.1, G37.2, G37.3, G37.4, G37.5, G37.8, G37.9, G50.0, G50.1, …	6	0
B7.1	1	Schizophrenia	F20.0, F20.1, F20.2, F20.3, F20.4, F20.5, F20.6, F20.8, F20.9, F25.0, F25.1, F25.2, F25.8, F25.9	5	0
B7.10	1	Conduct disorder	F91.0, F91.1, F91.2, F91.3, F91.8, F91.9, F92.0, F92.8, F92.9	5	0
B7.11	1	Idiopathic developmental intellectual disability	F70.0, F70.1, F70.8, F70.9, F71.0, F71.1, F71.8, F71.9, F72.0, F72.1, F72.8, F72.9, F73.0, F73.1, F73.8, F73.9, F78.0, F78.1, F78.8, F78.9, F79.0, F79.1, F79.8, F79.9	5	0
B7.12	1	Other mental and substance use disorders	F04.9, F05.0, F05.1, F05.8, F05.9, F06.0, F06.1, F06.3, F06.4, F06.5, F06.6, F06.7, F06.8, F06.9, F07.0, F09.9, F21.9, F22.0, F22.8, F22.9, F23.0, F23.1, F23.2, F23.3, F23.8, F23.9, F28.9, F29.9, F34, F34.8, F34.9, F38.0, F38.1, F38.8, F45.0, F45.1, F45.2, F45.3, F45.4, F45.8, F45.9, F48.0, F48.1, F48.8, F48.9, F51.0, F51.1, F51.2, F51.3, F51.4, F51.5, F51.8, F51.9, F52.0, F52.1, F52.2, F52.3, F5…	5	0
B7.2	1	Alcohol use disorders	F10.0, F10.1, F10.2, F10.3, F10.4, F10.5, F10.6, F10.7, F10.8, F10.9, G31.2, G72.1, P04.3, Q86.0, R78.0	5	0
B7.3.1	1	Opioid use disorders	F11.0, F11.1, F11.2, F11.3, F11.4, F11.5, F11.7, F11.8, F11.9, P96.1, R78.1	5	0
B7.3.2	1	Cocaine use disorders	F14.0, F14.1, F14.2, F14.3, F14.5, F14.7, F14.8, F14.9, R78.2	5	0
B7.3.3	1	Amphetamine use disorders	F15.0, F15.1, F15.2, F15.3, F15.5, F15.7, F15.8, F15.9	5	0
B7.3.4	1	Cannabis use disorders	F12.0, F12.1, F12.2, F12.5, F12.7, F12.8, F12.9	5	0
B7.3.5	1	Other drug use disorders	F13.0, F13.1, F13.2, F13.3, F13.4, F13.5, F13.7, F13.8, F13.9, F16.0, F16.1, F16.2, F16.5, F16.7, F16.8, F16.9, F17.0, F17.1, F17.2, F17.8, F17.9, F18.0, F18.1, F18.2, F18.5, F18.6, F18.7, F18.8, F18.9, F19.0, F19.1, F19.2, F19.3, F19.4, F19.5, F19.6, F19.7, F19.8, F19.9, P96.1, R78.3, R78.4, R78.5, R78.6, R78.7, R78.8, R78.9	5	0
B7.4.1	1	Major depressive disorder	F32.0, F32.1, F32.2, F32.3, F32.8, F32.9, F33.0, F33.1, F33.2, F33.3, F33.4, F33.8, F33.9	5	0
B7.4.2	1	Dysthymia	F34.1	5	0
B7.5	1	Bipolar disorder	F30.0, F30.1, F30.2, F30.8, F30.9, F31.0, F31.1, F31.2, F31.3, F31.4, F31.5, F31.6, F31.7, F31.8, F31.9, F34.0	5	0
B7.6	1	Anxiety disorders	F40.0, F40.1, F40.2, F40.8, F40.9, F41.0, F41.1, F41.2, F41.3, F41.8, F41.9, F42.0, F42.1, F42.2, F42.8, F42.9, F43.0, F43.1, F43.2, F43.8, F43.9, F44.0, F44.1, F44.2, F44.3, F44.4, F44.5, F44.6, F44.7, F44.8, F44.9, F93.0, F93.1, F93.2	5	0
B7.7.1	1	Anorexia nervosa	F50.0, F50.1	5	0
B7.7.2	1	Bulimia nervosa	F50.2, F50.3, F50.4, F50.5	5	0
B7.8.1	1	Autism	F84.0, F84.1, F84.2, F84.3, F84.4	5	0
B7.8.2	1	Asperger syndrome and other autistic spectrum disorders	F84, F84.5, F84.8, F84.9	5	0
B7.9	1	Attention-deficit/hyperactivity disorder	F90.0, F90.1, F90.8, F90.9	5	0
B8.1	1	Diabetes mellitus	E10.0, E10.1, E10.3, E10.4, E10.5, E10.6, E10.7, E10.8, E10.9, E11.0, E11.1, E11.3, E11.4, E11.5, E11.6, E11.7, E11.8, E11.9, E12.0, E12.1, E12.3, E12.4, E12.5, E12.6, E12.7, E12.8, E12.9, E13.0, E13.1, E13.3, E13.4, E13.5, E13.6, E13.7, E13.8, E13.9, E14.0, E14.1, E14.3, E14.4, E14.5, E14.6, E14.7, E14.8, E14.9, P70.0, P70.1, P70.2, R73.0, R73.9	4	0
B8.2	1	Acute glomerulonephritis	N00.0, N00.1, N00.2, N00.3, N00.4, N00.5, N00.6, N00.7, N00.8, N00.9, N01.0, N01.1, N01.2, N01.3, N01.4, N01.5, N01.6, N01.7, N01.8, N01.9	14	0
B8.3.1	1	Chronic kidney disease due to diabetes mellitus	E10.2, E11.2, E12.2, E13.2, E14.2	14	0
B8.3.2	1	Chronic kidney disease due to hypertension	I12.0, I12.9, I13.0, I13.1, I13.2, I13.9	14	0
B8.3.3	1	Chronic kidney disease due to glomerulonephritis	N03.0, N03.1, N03.2, N03.3, N03.4, N03.5, N03.6, N03.7, N03.8, N03.9, N04.0, N04.1, N04.2, N04.3, N04.4, N04.5, N04.6, N04.7, N04.8, N04.9, N05.0, N05.1, N05.2, N05.3, N05.4, N05.5, N05.6, N05.7, N05.8, N05.9, N06.0, N06.1, N06.2, N06.3, N06.4, N06.5, N06.6, N06.7, N06.8, N06.9, N08.0, N08.1, N08.2, N08.3, N08.4, N08.5, N08.8	14	0
B8.3.4	1	Chronic kidney disease due to other causes	N02.0, N02.1, N02.2, N02.3, N02.4, N02.5, N02.6, N02.7, N02.8, N02.9, N07.0, N07.1, N07.2, N07.3, N07.4, N07.5, N07.6, N07.7, N07.8, N07.9, N08.0, N08.1, N08.2, N08.3, N08.4, N08.5, N08.8, N15.0, Q61.0, Q61.1, Q61.2, Q61.3, Q61.4, Q61.5, Q61.8, Q61.9, Q62.0, Q62.1, Q62.2, Q62.3, Q62.4, Q62.5, Q62.6, Q62.7, Q62.8, Q64.2, Q64.3, Q64.4, Q64.5, Q64.6, Q64.7, Q64.8, Q64.9	14	0
B8.4.1	1	Interstitial nephritis and urinary tract infections	N10.9, N11.0, N11.1, N11.8, N11.9, N12.9, N15, N15.0, N15.1, N15.8, N15.9, N16.0, N16.1, N16.2, N16.3, N16.4, N16.5, N16.8, N30.0, N30.1, N30.2, N30.3, N30.4, N30.8, N30.9, N34.0, N34.1, N34.2, N34.3, N39.0, N39.1, N39.2	14	0
B8.4.2	1	Urolithiasis	N20.0, N20.1, N20.2, N20.9, N21.0, N21.1, N21.8, N21.9, N22.0, N22.8	14
B8.4.3	1	Benign prostatic hyperplasia	N40.9	14	1
B8.4.4	1	Male infertility	N46.9	14	1
B8.4.5	1	Other urinary diseases	N25.0, N25.1, N25.8, N25.9, N26.9, N27.0, N27.1, N27.9, N28.0, N28.1, N28.8, N28.9, N29.0, N29.1, N29.8, N31.0, N31.1, N31.2, N31.8, N31.9, N32.0, N32.1, N32.2, N32.3, N32.4, N32.8, N32.9, N33.0, N33.8, N35.0, N35.1, N35.8, N35.9, N36.0, N36.1, N36.2, N36.3, N36.8, N36.9, N37.0, N37.8, N39, N39.1, N39.2, N39.3, N39.4, N39.8, N39.9, N41.0, N41.1, N41.2, N41.3, N41.8, N41.9, N42.0, N42.1, N42.2, N4…	14	0
B8.5.1	1	Uterine fibroids	D25.0, D25.1, D25.2, D25.9, D26.0, D26.1, D26.7, D26.9, D27.0, D27.1, D27.2, D27.8, D27.9, D28.0, D28.1, D28.2	14	2
B8.5.2	1	Polycystic ovarian syndrome	E28.2	4	2
B8.5.3	1	Female infertility	N97.0, N97.1, N97.2, N97.3, N97.4, N97.8, N97.9, N98.0, N98.1, N98.2, N98.3, N98.4, N98.5, N98.6, N98.8, N98.9	14	2
B8.5.4	1	Endometriosis	N80.0, N80.1, N80.2, N80.3, N80.4, N80.5, N80.6, N80.8, N80.9	14	2
B8.5.5	1	Genital prolapse	N81.0, N81.1, N81.2, N81.3, N81.4, N81.5, N81.6, N81.7, N81.8, N81.9	14	2
B8.5.6	1	Premenstrual syndrome	N85.0, N85.1, N92.0, N92.1, N92.2, N92.3, N92.4, N92.5, N92.6, N93.0, N93.8, N93.9, N94.3, N95.0	14	2
B8.5.7	1	Other gynecological diseases	B37.3, B37.4, N60.0, N60.1, N60.2, N60.3, N60.4, N60.8, N60.9, N61.9, N62.9, N63.9, N64.0, N64.1, N64.2, N64.3, N64.4, N64.5, N64.8, N64.9, N75.0, N75.1, N75.8, N75.9, N76.0, N76.1, N76.2, N76.3, N76.4, N76.5, N76.6, N76.8, N77.0, N77.1, N77.8, N83.0, N83.1, N83.2, N83.3, N83.4, N83.5, N83.6, N83.7, N83.8, N83.9, N84.0, N84.1, N84.2, N84.3, N84.8, N84.9, N85.2, N85.3, N85.4, N85.5, N85.6, N85.7, …	14	2
B8.6.1	1	Thalassemias	D56.0, D56.1, D56.2, D56.3, D56.8, D56.9	3	0
B8.6.2	1	Thalassaemias trait	D56.0, D56.1, D56.2, D56.3, D56.4, D56.8, D56.9	3	0
B8.6.3	1	Sickle cell disorders	D57.0, D57.1, D57.2, D57.3, D57.8	3	0
B8.6.5	1	G6PD deficiency	D55.0, D55.1, D55.2	3	0
B8.6.7	1	Other hemoglobinopathies and hemolytic anaemias	D55.3, D55.8, D55.9, D56.4, D58.0, D58.1, D58.2, D58.8, D58.9, D59.0, D59.1, D59.2, D59.3, D59.4, D59.5, D59.6, D59.8, D59.9, D60.0, D60.1, D60.8, D60.9, D61.0, D61.1, D61.2, D61.3, D61.8, D61.9	3	0
B8.7	1	Endocrine, metabolic, blood, and immune disorders	D52.1, D59.0, D59.2, D59.6, D66.9, D67.9, D68.0, D68.1, D68.2, D68.3, D68.4, D68.5, D68.6, D68.8, D68.9, D69.0, D69.1, D69.2, D69.3, D69.4, D69.5, D69.6, D69.8, D69.9, D70.9, D71.9, D72.0, D72.1, D72.8, D72.9, D73.0, D73.1, D73.2, D73.3, D73.4, D73.5, D73.8, D73.9, D74.0, D74.8, D74.9, D75.0, D75.1, D75.8, D75.9, D76.1, D76.2, D76.3, D77.9, D80.0, D80.1, D80.2, D80.3, D80.4, D80.5, D80.6, D80.7, …	4	0
B9.1	1	Rheumatoid arthritis	M05.0, M05.1, M05.2, M05.3, M05.8, M05.9, M06.0, M06.1, M06.2, M06.3, M06.4, M06.8, M06.9, M08.0, M08.1, M08.2, M08.3, M08.4, M08.8	13	0
B9.2	1	Osteoarthritis	M16.0, M16.1, M16.2, M16.3, M16.4, M16.5, M16.6, M16.7, M16.9, M17.0, M17.1, M17.2, M17.3, M17.4, M17.5, M17.9	13	0
B9.3.1	1	Low back pain	G54.4, M53.3, M54.3, M54.4, M54.5	13	0
B9.3.2	1	Neck pain	G54.2, M50.0, M50.1, M50.2, M50.3, M50.8, M50.9, M53.0, M53.1, M54.2	13	0
B9.4	1	Gout	M10.0, M10.1, M10.3, M10.4, M10.9	13	0
B9.5	1	Other musculoskeletal disorders	I27.1, I67.7, L93.0, L93.1, L93.2, M00.0, M00.1, M00.2, M00.8, M00.9, M01.0, M01.1, M01.2, M01.3, M01.4, M01.5, M01.6, M01.8, M02.0, M02.1, M02.2, M02.3, M02.8, M02.9, M03.0, M03.1, M03.2, M03.6, M07.0, M07.1, M07.2, M07.3, M07.4, M07.5, M07.6, M08.0, M08.1, M08.2, M08.3, M08.4, M08.8, M08.9, M09.0, M09.1, M09.2, M09.8, M11.0, M11.1, M11.2, M11.8, M11.9, M12.0, M12.1, M12.2, M12.3, M12.4, M12.5, …	13	0
C2.6	1	Adverse effects of medical treatment	D69.5, E03.2, E06.4, E16.0, E23.1, E24.2, E27.3, E66.1, E89.0, E89.1, E89.2, E89.3, E89.4, E89.5, E89.6, E89.8, E89.9, G21.1, G24.0, G25.1, G25.4, G25.6, G62.0, G72.0, G93.7, G96.0, G97.0, G97.1, G97.2, G97.8, G97.9, H59.0, H59.8, H91.0, H95.0, H95.1, H95.8, H95.9, I95.2, I95.8, I97.0, I97.1, I97.2, I97.8, I97.9, J70.0, J70.1, J70.2, J70.3, J70.4, J95.0, J95.1, J95.2, J95.3, J95.4, J95.5, J95.8, …	19	0
C2.8.2	1	Foreign body in eyes	H44.6, H44.7	19	0
C2.8.3	1	Foreign body in other body part	M60.2	19	0
C2.9	1	Environmental heat and cold exposure	L55.0, L55.1, L55.2, L55.8, L55.9, L56.3, L56.8, L56.9, L58.0, L58.1, L58.9	19	0
