# Supplementary material for: Population-wide analysis of differences in disease progression patterns in men and women
Source: Nat Commun. 2019 Feb 8;10:666. doi: 10.1038/s41467-019-08475-9 (PMC6368599; doi:10.1038/s41467-019-08475-9)
Supplement: Supplementary file 8 — Supplementary Data 5 [file 41467_2019_8475_MOESM8_ESM.txt]

Code	Name	nMen	nWomen	Men2.5	Men50	Men97.5	Women2.5	Women50	Women97.5	Diff2.5	Diff50	Diff97.5
A1.1.1	Drug-sensitive tuberculosis	8046	6857	311	321	331	231	239	247	0.246	0.291	0.335
A1.2.1	Drug-sensitive HIV/AIDS - Tuberculosis	364	147	14.2	16.5	19.1	4.09	5.25	6.51	0.83	1.04	1.23
A1.2.4	HIV/AIDS resulting in other diseases	5765	1960	253	263	273	64.9	69.2	73.7	1.12	1.17	1.21
A2.1	Diarrhoeal diseases	122909	141101	4.27e+03	4.3e+03	4.34e+03	4.91e+03	4.95e+03	4.99e+03	-0.152	-0.14	-0.129
A2.11	Measles	209	158	5.67	7.03	8.55	4.53	5.81	7.27	-0.116	0.189	0.491
A2.12	Varicella and herpes zoster	11698	13293	361	370	381	405	417	428	-0.155	-0.118	-0.0797
A2.2.1	Typhoid fever	164	169	5.86	7.41	9.12	5.55	7.01	8.63	-0.255	0.0583	0.365
A2.2.2	Paratyphoid fever	101	92	3.37	4.59	5.99	2.71	3.75	4.94	-0.209	0.203	0.603
A2.2.3	Other intestinal infectious diseases	1020	1094	38.9	42.6	46.3	38.8	42.4	46.3	-0.123	0.00313	0.123
A2.3	Lower respiratory infections	377806	345515	1.31e+04	1.32e+04	1.33e+04	1.07e+04	1.07e+04	1.08e+04	0.2	0.206	0.213
A2.4	Upper respiratory infections	144898	128140	5.64e+03	5.69e+03	5.73e+03	5.35e+03	5.39e+03	5.44e+03	0.0413	0.0524	0.0635
A2.5	Otitis media	91712	74834	3.24e+03	3.27e+03	3.3e+03	3.01e+03	3.04e+03	3.08e+03	0.0572	0.0721	0.0865
A2.6.1	Pneumococcal meningitis	1158	1171	34.2	37.4	40.7	33.8	36.8	40	-0.106	0.0157	0.132
A2.6.2	H influenzae type B meningitis	93	113	2.16	3.01	4	2.7	3.67	4.79	-0.593	-0.203	0.215
A2.6.3	Meningococcal infection	1622	1449	56.1	60.5	65	56.1	60.5	65.2	-0.104	0.000898	0.102
A2.6.4	Other meningitis	4894	4518	185	193	201	153	160	168	0.126	0.183	0.244
A2.7	Encephalitis	2109	2067	79.2	84.3	89.6	72.3	76.9	81.9	0.00443	0.0915	0.178
A2.9	Whooping cough	1814	2018	34.8	37.8	40.9	47.1	51	55.1	-0.4	-0.297	-0.194
A3.1	Malaria	1452	944	61.4	66	71	33.1	36.3	39.8	0.473	0.581	0.686
A3.10	Trachoma	87	77	2.13	3.01	4.07	1.74	2.56	3.53	-0.297	0.165	0.614
A3.13	Rabies	56	52	1.54	2.34	3.3	1.3	2	2.86	-0.387	0.153	0.672
A3.14.1	Ascariasis	131	202	4.16	5.4	6.81	6.67	8.25	10.1	-0.715	-0.419	-0.116
A3.14.3	Hookworm disease	168	168	5.99	7.59	9.31	5.36	6.79	8.37	-0.199	0.11	0.417
A3.15	Food-borne trematodiases	41	59	1.02	1.7	2.52	1.4	2.1	2.93	-0.766	-0.214	0.329
A3.20	Other neglected tropical diseases	8856	8822	355	366	377	361	373	385	-0.061	-0.0181	0.0245
A3.3.2	Cutaneous and mucocutaneous leishmaniasis	89	84	2.8	3.92	5.16	2.41	3.41	4.53	-0.296	0.141	0.562
A3.5	Schistosomiasis	485	454	20.3	23.1	26.1	15.9	18.2	20.7	0.0518	0.237	0.416
A3.7	Cystic echinococcosis	101	152	3.14	4.23	5.45	4.22	5.43	6.78	-0.595	-0.247	0.0961
A5.1	Neonatal preterm birth complications	73440	58012	687	694	701	627	635	642	0.0734	0.089	0.105
A5.2	Neonatal encephalopathy due to birth asphyxia and trauma	57021	44189	520	527	533	460	466	473	0.103	0.121	0.14
A5.3	Neonatal sepsis and other neonatal infections	16601	11337	126	129	132	98	101	104	0.21	0.246	0.28
A5.4	Hemolytic disease and other neonatal jaundice	44679	33687	366	371	376	317	322	327	0.123	0.143	0.163
A5.5	Other neonatal disorders	120531	101920	1.52e+03	1.54e+03	1.55e+03	1.55e+03	1.56e+03	1.58e+03	-0.0305	-0.0182	-0.00586
A6.1	Protein-energy malnutrition	3390	4093	96.3	101	107	103	108	113	-0.129	-0.0631	0.0039
A6.2	Iodine deficiency	275	1467	8.86	10.6	12.5	45.8	49.4	53.2	-1.4	-1.29	-1.18
A6.3	Vitamin A deficiency	1302	1406	32.8	35.6	38.6	30.2	32.8	35.6	-0.0314	0.0804	0.193
A6.4	Iron-deficiency anaemia	1406	3457	44.9	48.5	52.2	98.9	104	109	-0.807	-0.728	-0.651
A6.5	Other nutritional deficiencies	31665	47896	985	1e+03	1.02e+03	1.28e+03	1.3e+03	1.32e+03	-0.28	-0.259	-0.239
A7.1.1	Syphilis	1551	530	63.8	68.6	73.5	16.7	19	21.4	1.04	1.13	1.23
A7.1.2	Chlamydial infection	2454	4224	112	119	126	167	175	182	-0.443	-0.376	-0.309
A7.1.3	Gonococcal infection	1927	1095	86.7	92.4	98.3	38.9	42.3	46	0.65	0.742	0.834
A7.1.4	Trichomoniasis	17	203	0.407	0.875	1.48	5.89	7.26	8.83	-1.79	-1.57	-1.3
A7.1.5	Genital herpes	1214	3917	52.5	56.9	61.6	142	149	155	-0.966	-0.893	-0.819
A7.1.6	Other sexually transmitted diseases	18255	74068	870	888	907	2.91e+03	2.94e+03	2.97e+03	-1.09	-1.07	-1.06
A7.2.1	Acute hepatitis A	967	689	38.8	42.6	46.6	25.1	28.1	31.2	0.274	0.411	0.544
A7.2.2	Hepatitis B	4858	3987	213	222	231	139	145	152	0.36	0.418	0.473
A7.2.3	Hepatitis C	8129	4431	359	371	382	155	161	168	0.742	0.786	0.831
A7.3	Other infectious diseases	160700	150322	5.74e+03	5.78e+03	5.82e+03	5.47e+03	5.51e+03	5.55e+03	0.037	0.0478	0.0585
B1.1	Lip and oral cavity cancer	22128	20640	804	819	835	689	703	717	0.126	0.154	0.181
B1.10	Larynx cancer	12013	6758	422	433	444	218	226	234	0.587	0.626	0.664
B1.11	Tracheal, bronchus, and lung cancer	55396	46625	1.75e+03	1.77e+03	1.79e+03	1.4e+03	1.42e+03	1.44e+03	0.2	0.217	0.235
B1.12	Malignant skin melanoma	63919	80622	2.61e+03	2.64e+03	2.67e+03	2.96e+03	2.99e+03	3.02e+03	-0.139	-0.125	-0.11
B1.13.1	Non-melanoma skin cancer (squamous-cell carcinoma)	44482	41916	1.32e+03	1.34e+03	1.36e+03	1.09e+03	1.11e+03	1.12e+03	0.171	0.19	0.21
B1.14	Breast cancer	2978	201435	108	114	120	7.59e+03	7.64e+03	7.69e+03	-1.94	-1.94	-1.94
B1.2	Nasopharynx cancer	1207	766	42.3	46.1	50	24.4	27	29.8	0.399	0.521	0.641
B1.20	Kidney cancer	13494	9149	420	430	441	268	276	285	0.399	0.436	0.474
B1.21	Bladder cancer	37325	13150	1.1e+03	1.12e+03	1.13e+03	352	361	370	1	1.02	1.05
B1.22	Brain and nervous system cancer	8880	7793	302	311	321	249	257	266	0.145	0.191	0.235
B1.23	Thyroid cancer	3186	8378	121	127	134	285	294	304	-0.84	-0.791	-0.74
B1.24	Mesothelioma	2131	541	61.2	65.3	69.5	14.1	16	18	1.12	1.21	1.3
B1.25	Hodgkin lymphoma	3138	2236	119	125	132	73.8	78.4	83.2	0.386	0.461	0.535
B1.26	Non-Hodgkin's lymphoma	13424	11134	433	444	455	332	341	350	0.226	0.262	0.297
B1.27	Multiple myeloma	6739	5458	192	199	206	145	151	157	0.224	0.275	0.326
B1.28.1	Acute lymphoid leukaemia	1497	1196	55	59.2	63.6	46.8	51.1	55.6	0.0371	0.147	0.259
B1.28.2	Chronic lymphoid leukaemia	6431	4676	178	185	191	118	124	129	0.343	0.396	0.449
B1.28.3	Acute myeloid leukaemia	3361	2763	103	109	114	78.1	82.8	87.5	0.199	0.272	0.345
B1.28.4	Chronic myeloid leukaemia	1188	858	36.6	39.9	43.4	23.4	25.9	28.5	0.297	0.424	0.549
B1.28.5	Other leukaemia	4722	3480	138	144	150	92.2	96.9	102	0.327	0.389	0.451
B1.29	Other neoplasms	68773	131745	2.61e+03	2.64e+03	2.67e+03	4.72e+03	4.76e+03	4.8e+03	-0.585	-0.573	-0.56
B1.3	Other pharynx cancer	7131	2954	246	255	263	95.6	101	106	0.816	0.866	0.915
B1.4	Oesophageal cancer	9876	3842	303	312	321	109	114	119	0.887	0.93	0.972
B1.5	Stomach cancer	12346	8456	377	387	397	238	245	253	0.411	0.449	0.487
B1.6	Colon and rectum cancer	118273	106814	4.05e+03	4.08e+03	4.11e+03	3.39e+03	3.42e+03	3.45e+03	0.164	0.176	0.188
B1.8	Gallbladder and biliary tract cancer	3061	4009	90.1	94.9	99.9	110	116	121	-0.266	-0.198	-0.129
B1.9	Pancreatic cancer	10600	10971	310	319	328	301	309	318	-0.00787	0.0306	0.0693
B10.1.1	Neural tube defects	875	1139	25.8	28.7	31.7	35	38.5	42.2	-0.424	-0.293	-0.161
B10.1.10	Digestive congenital anomalies	10934	9363	279	288	297	246	255	263	0.0782	0.121	0.164
B10.1.11	Other congenital anomalies	32442	42833	1.37e+03	1.39e+03	1.41e+03	1.9e+03	1.93e+03	1.96e+03	-0.344	-0.323	-0.303
B10.1.2	Congenital heart anomalies	19810	21557	557	569	582	650	664	679	-0.184	-0.153	-0.124
B10.1.3	Orofacial clefts	3369	2447	93.1	98.5	104	73.5	78.6	83.7	0.146	0.226	0.307
B10.1.4	Down's syndrome	1872	1789	57.5	61.9	66.3	54.1	58.1	62.3	-0.036	0.0633	0.159
B10.1.7	Other chromosomal abnormalities	3810	4327	138	145	152	169	177	186	-0.264	-0.2	-0.135
B10.1.8	Congenital musculoskeletal and limb anomalies	46088	49993	1.59e+03	1.61e+03	1.64e+03	1.92e+03	1.94e+03	1.97e+03	-0.204	-0.185	-0.166
B10.1.9	Urogenital congenital anomalies	55655	14759	2.12e+03	2.15e+03	2.18e+03	578	592	606	1.12	1.14	1.15
B10.2.1	Eczema	51497	60777	2e+03	2.02e+03	2.05e+03	2.26e+03	2.29e+03	2.32e+03	-0.141	-0.124	-0.106
B10.2.10	Pruritus	4336	5922	162	169	176	196	204	212	-0.244	-0.189	-0.134
B10.2.11	Urticaria	21117	28303	872	889	906	1.11e+03	1.13e+03	1.15e+03	-0.263	-0.238	-0.213
B10.2.12	Decubitus ulcer	12289	15214	328	337	345	339	348	356	-0.0682	-0.0328	0.00258
B10.2.13	Other skin and subcutaneous diseases	101880	154786	4.28e+03	4.31e+03	4.35e+03	5.95e+03	6e+03	6.04e+03	-0.338	-0.327	-0.315
B10.2.2	Psoriasis	16960	18037	675	689	704	636	650	663	0.0294	0.0588	0.0877
B10.2.3	Cellulitis	34789	22608	1.46e+03	1.48e+03	1.51e+03	837	853	869	0.518	0.54	0.562
B10.2.4	Pyoderma	170157	128309	7.25e+03	7.31e+03	7.36e+03	4.72e+03	4.76e+03	4.8e+03	0.412	0.423	0.433
B10.2.6	Fungal skin diseases	6366	4954	239	247	256	166	173	180	0.302	0.355	0.407
B10.2.7	Viral skin diseases	5943	6207	259	269	279	263	272	283	-0.0637	-0.0125	0.0385
B10.2.8	Acne vulgaris	3582	4571	165	173	181	184	192	200	-0.165	-0.103	-0.0402
B10.2.9	Alopecia areata	1162	1912	48	52.3	56.8	73.3	78.4	83.6	-0.499	-0.399	-0.296
B10.3.1	Glaucoma	23090	32704	673	687	700	871	885	900	-0.278	-0.253	-0.228
B10.3.2	Cataract	181928	288697	5.74e+03	5.78e+03	5.82e+03	9.13e+03	9.18e+03	9.22e+03	-0.462	-0.454	-0.446
B10.3.3	Macular degeneration	32559	54988	841	855	869	1.27e+03	1.28e+03	1.3e+03	-0.421	-0.402	-0.383
B10.3.4	Refraction and accommodation disorders	35048	42187	1.52e+03	1.55e+03	1.57e+03	1.68e+03	1.7e+03	1.73e+03	-0.118	-0.0971	-0.0767
B10.3.5	Age-related and other hearing loss	258785	239427	9.55e+03	9.61e+03	9.66e+03	7.69e+03	7.74e+03	7.78e+03	0.208	0.216	0.224
B10.3.6	Other vision loss	110592	113696	4.18e+03	4.22e+03	4.26e+03	4.04e+03	4.07e+03	4.11e+03	0.0233	0.0357	0.0474
B10.3.7	Other sense organ diseases	292622	298187	1.26e+04	1.26e+04	1.27e+04	1.15e+04	1.16e+04	1.16e+04	0.0817	0.0891	0.0966
B10.4.2	Permanent caries	19299	12634	774	790	805	498	511	524	0.398	0.428	0.459
B10.4.3	Periodontal disease	15431	11480	571	584	597	392	403	413	0.334	0.367	0.401
B10.4.4	Edentulism and severe tooth loss	8551	8499	307	317	327	286	296	305	0.0249	0.0687	0.112
B10.4.5	Other oral disorders	75195	79933	3.26e+03	3.29e+03	3.32e+03	3.23e+03	3.26e+03	3.3e+03	-0.00635	0.00806	0.0224
B2.1	Rheumatic heart disease	4042	5419	117	122	128	141	147	153	-0.242	-0.183	-0.125
B2.10	Other cardiovascular and circulatory diseases	250782	304104	9.95e+03	1e+04	1.01e+04	1.08e+04	1.09e+04	1.09e+04	-0.0919	-0.0842	-0.0766
B2.2	Ischaemic heart disease	304901	226888	1.18e+04	1.19e+04	1.19e+04	7.26e+03	7.3e+03	7.35e+03	0.469	0.477	0.484
B2.3.1	Ischaemic stroke	150531	138246	4.95e+03	4.98e+03	5.02e+03	3.97e+03	4.01e+03	4.04e+03	0.207	0.217	0.228
B2.3.2	Hemorrhagic stroke	35513	35455	1.15e+03	1.17e+03	1.19e+03	1.02e+03	1.04e+03	1.06e+03	0.0948	0.116	0.138
B2.4	Hypertensive heart disease	14492	13653	400	410	420	334	342	351	0.145	0.18	0.214
B2.5.1	Myocarditis	3364	1978	116	122	129	58.2	62.1	66.1	0.58	0.653	0.723
B2.5.2	Alcoholic cardiomyopathy	1188	153	43.1	46.9	50.8	4.54	5.76	7.12	1.47	1.56	1.65
B2.5.3	Other cardiomyopathy	21338	10875	711	726	739	333	342	351	0.689	0.719	0.747
B2.6	Atrial fibrillation and flutter	169745	147362	5.33e+03	5.37e+03	5.41e+03	3.88e+03	3.91e+03	3.94e+03	0.305	0.314	0.325
B2.7	Aortic aneurysm	33848	13284	961	977	992	344	352	361	0.917	0.94	0.962
B2.8	Peripheral vascular disease	62933	55897	1.99e+03	2.01e+03	2.04e+03	1.6e+03	1.62e+03	1.64e+03	0.202	0.218	0.235
B2.9	Endocarditis	6680	4117	207	215	223	114	120	125	0.516	0.568	0.619
B3.1	Chronic obstructive pulmonary disease	156712	160933	5.29e+03	5.33e+03	5.36e+03	5.08e+03	5.12e+03	5.15e+03	0.0302	0.0402	0.0503
B3.2.1	Silicosis	281	24	7.44	8.91	10.5	0.456	0.863	1.37	1.45	1.65	1.81
B3.2.2	Asbestosis	2113	61	56.9	60.6	64.3	1.28	1.86	2.55	1.84	1.88	1.92
B3.2.4	Other pneumoconiosis	572	419	14.8	16.8	18.9	9.52	11.1	12.7	0.237	0.412	0.592
B3.3	Asthma	141210	150116	5.72e+03	5.77e+03	5.81e+03	6.2e+03	6.25e+03	6.3e+03	-0.0913	-0.0806	-0.07
B3.4	Interstitial lung disease and pulmonary sarcoidosis	18755	15390	663	678	692	480	491	502	0.29	0.32	0.349
B3.5	Other chronic respiratory diseases	285765	236710	1.33e+04	1.33e+04	1.34e+04	1.02e+04	1.03e+04	1.03e+04	0.252	0.26	0.268
B5.1	Peptic ulcer disease	86842	85223	2.84e+03	2.87e+03	2.9e+03	2.44e+03	2.47e+03	2.49e+03	0.137	0.151	0.165
B5.10	Other digestive diseases	440708	501631	1.93e+04	1.94e+04	1.95e+04	1.98e+04	1.99e+04	2e+04	-0.0309	-0.0252	-0.0192
B5.2	Gastritis and duodenitis	74579	79807	2.8e+03	2.83e+03	2.86e+03	2.64e+03	2.67e+03	2.7e+03	0.0438	0.0583	0.0728
B5.3	Appendicitis	6711	7302	294	304	315	299	309	320	-0.0648	-0.0171	0.0321
B5.4	Paralytic ileus and intestinal obstruction	26835	36017	833	848	863	1.01e+03	1.03e+03	1.04e+03	-0.214	-0.192	-0.168
B5.5	Inguinal, femoral, and abdominal hernia	293418	112362	1.21e+04	1.22e+04	1.23e+04	3.89e+03	3.92e+03	3.96e+03	1.02	1.03	1.03
B5.6	Inflammatory bowel disease	54762	70345	2.13e+03	2.15e+03	2.18e+03	2.44e+03	2.46e+03	2.49e+03	-0.151	-0.135	-0.119
B5.7	Vascular intestinal disorders	4492	5702	126	131	137	146	151	157	-0.199	-0.143	-0.0866
B5.8	Gallbladder and biliary diseases	76506	164471	2.96e+03	2.99e+03	3.02e+03	5.72e+03	5.76e+03	5.8e+03	-0.643	-0.632	-0.621
B5.9	Pancreatitis	28221	22890	1.05e+03	1.06e+03	1.08e+03	740	754	769	0.316	0.34	0.365
B6.1	Alzheimer's disease and other dementias	53679	79018	1.27e+03	1.29e+03	1.3e+03	1.52e+03	1.53e+03	1.55e+03	-0.19	-0.174	-0.157
B6.2	Parkinson's disease	17507	13183	457	467	477	312	319	328	0.343	0.376	0.407
B6.3	Epilepsy	61286	54918	2.41e+03	2.44e+03	2.46e+03	2.03e+03	2.06e+03	2.08e+03	0.153	0.169	0.186
B6.4	Multiple sclerosis	6734	13267	283	293	303	472	484	495	-0.531	-0.491	-0.452
B6.5	Motor neuron disease	2549	2021	80.2	84.9	89.7	60.9	65	69.1	0.184	0.266	0.348
B6.6	Migraine	19275	47185	885	903	921	1.96e+03	1.98e+03	2.01e+03	-0.769	-0.749	-0.728
B6.7	Tension-type headache	22092	37583	987	1.01e+03	1.03e+03	1.48e+03	1.51e+03	1.53e+03	-0.421	-0.398	-0.375
B6.8	Other neurological disorders	199604	235344	8.34e+03	8.39e+03	8.44e+03	8.91e+03	8.96e+03	9.01e+03	-0.0741	-0.0655	-0.0568
B7.1	Schizophrenia	8698	7624	354	364	376	263	271	280	0.25	0.293	0.337
B7.10	Conduct disorder	2402	1964	98.8	105	111	90.4	96.8	104	-0.0103	0.08	0.165
B7.11	Idiopathic developmental intellectual disability	7867	6445	334	344	355	279	290	300	0.125	0.173	0.221
B7.12	Other mental and substance use disorders	277235	314582	1.14e+04	1.15e+04	1.15e+04	1.21e+04	1.21e+04	1.22e+04	-0.0644	-0.0569	-0.0492
B7.2	Alcohol use disorders	141788	69829	6.5e+03	6.55e+03	6.6e+03	2.76e+03	2.79e+03	2.82e+03	0.795	0.806	0.817
B7.3.1	Opioid use disorders	5257	3920	200	208	217	122	128	133	0.424	0.48	0.538
B7.3.2	Cocaine use disorders	1637	542	74.3	79.5	85.2	18.2	20.5	23.1	1.09	1.18	1.27
B7.3.3	Amphetamine use disorders	1136	591	48.3	52.5	56.9	20.5	23.1	25.9	0.657	0.779	0.898
B7.3.4	Cannabis use disorders	3305	1525	151	159	166	56.2	60.4	64.8	0.825	0.896	0.967
B7.3.5	Other drug use disorders	37889	40893	1.53e+03	1.56e+03	1.58e+03	1.45e+03	1.47e+03	1.49e+03	0.0385	0.0592	0.0787
B7.4.1	Major depressive disorder	39413	74737	1.31e+03	1.33e+03	1.35e+03	2.17e+03	2.19e+03	2.22e+03	-0.508	-0.491	-0.474
B7.4.2	Dysthymia	922	1975	26.2	28.8	31.6	50.5	54	57.7	-0.71	-0.608	-0.503
B7.5	Bipolar disorder	3714	6478	127	134	140	203	210	217	-0.5	-0.445	-0.389
B7.6	Anxiety disorders	30798	56450	1.27e+03	1.29e+03	1.31e+03	2.1e+03	2.13e+03	2.15e+03	-0.508	-0.489	-0.47
B7.7.1	Anorexia nervosa	283	3523	11.9	14.2	16.6	167	176	184	-1.75	-1.7	-1.65
B7.7.2	Bulimia nervosa	157	1051	6.01	7.61	9.4	41.5	45.4	49.6	-1.54	-1.43	-1.3
B7.8.1	Autism	2450	959	106	112	118	48.7	53.4	58.5	0.609	0.706	0.797
B7.8.2	Asperger syndrome and other autistic spectrum disorders	1573	669	68.4	73.6	78.9	30.3	33.9	37.8	0.625	0.739	0.85
B7.9	Attention-deficit/hyperactivity disorder	5032	2097	236	246	255	112	119	127	0.629	0.691	0.756
B8.1	Diabetes mellitus	183401	149274	6.61e+03	6.65e+03	6.69e+03	4.85e+03	4.88e+03	4.92e+03	0.297	0.306	0.316
B8.2	Acute glomerulonephritis	3889	2684	140	146	153	90.7	96	102	0.346	0.415	0.484
B8.3.1	Chronic kidney disease due to diabetes mellitus	19425	11773	612	624	637	337	347	356	0.542	0.572	0.603
B8.3.2	Chronic kidney disease due to hypertension	6651	4224	204	211	218	116	121	126	0.49	0.542	0.593
B8.3.3	Chronic kidney disease due to glomerulonephritis	8910	6907	334	345	355	236	244	252	0.297	0.342	0.386
B8.3.4	Chronic kidney disease due to other causes	15044	11264	495	507	519	357	367	377	0.285	0.321	0.354
B8.4.1	Interstitial nephritis and urinary tract infections	145803	295785	4.89e+03	4.93e+03	4.97e+03	9.15e+03	9.2e+03	9.25e+03	-0.613	-0.605	-0.597
B8.4.2	Urolithiasis	70168	41848	2.87e+03	2.9e+03	2.93e+03	1.45e+03	1.47e+03	1.49e+03	0.642	0.657	0.672
B8.4.5	Other urinary diseases	237358	100658	1e+04	1.01e+04	1.01e+04	3.73e+03	3.76e+03	3.8e+03	0.905	0.914	0.922
B8.6.1	Thalassemias	756	1439	29.3	32.6	36.1	53	57.3	61.7	-0.667	-0.55	-0.431
B8.6.2	Thalassaemias trait	757	1441	29.3	32.6	36.1	52.9	57.3	61.8	-0.665	-0.55	-0.428
B8.6.3	Sickle cell disorders	153	243	4.64	5.93	7.39	7.33	8.96	10.8	-0.684	-0.406	-0.116
B8.6.5	G6PD deficiency	248	122	7.02	8.54	10.3	3.41	4.56	5.91	0.309	0.611	0.896
B8.6.7	Other hemoglobinopathies and hemolytic anaemias	5634	5900	179	186	193	173	180	187	-0.0195	0.0322	0.084
B8.7	Endocrine, metabolic, blood, and immune disorders	392562	593314	1.69e+04	1.7e+04	1.71e+04	2.46e+04	2.47e+04	2.48e+04	-0.376	-0.37	-0.364
B9.1	Rheumatoid arthritis	20834	48039	737	752	767	1.64e+03	1.66e+03	1.68e+03	-0.772	-0.752	-0.732
B9.2	Osteoarthritis	179140	229491	6.73e+03	6.77e+03	6.82e+03	8.28e+03	8.33e+03	8.37e+03	-0.215	-0.206	-0.197
B9.3.1	Low back pain	120691	139175	5.31e+03	5.36e+03	5.4e+03	5.11e+03	5.15e+03	5.19e+03	0.0283	0.0393	0.0503
B9.3.2	Neck pain	41689	51707	1.78e+03	1.8e+03	1.83e+03	1.93e+03	1.95e+03	1.97e+03	-0.0963	-0.0775	-0.0595
B9.4	Gout	32157	12053	1.03e+03	1.05e+03	1.06e+03	332	341	350	0.996	1.02	1.04
B9.5	Other musculoskeletal disorders	883982	1065764	5.88e+04	5.89e+04	5.91e+04	6.54e+04	6.56e+04	6.58e+04	-0.111	-0.106	-0.102
C2.6	Adverse effects of medical treatment	62298	79560	2.26e+03	2.29e+03	2.31e+03	2.62e+03	2.65e+03	2.68e+03	-0.163	-0.148	-0.133
C2.8.2	Foreign body in eyes	790	484	26.6	29.5	32.6	14.3	16.4	18.5	0.424	0.574	0.72
C2.8.3	Foreign body in other body part	187	151	6.49	8.03	9.76	4.59	5.94	7.35	0.00374	0.3	0.597
C2.9	Environmental heat and cold exposure	982	1172	37.3	41	44.7	42	45.6	49.5	-0.231	-0.108	0.0121
