# Supplementary material for: Population-wide analysis of differences in disease progression patterns in men and women
Source: Nat Commun. 2019 Feb 8;10:666. doi: 10.1038/s41467-019-08475-9 (PMC6368599; doi:10.1038/s41467-019-08475-9)
Supplement: Supplementary file 9 — Supplementary Data 6 [file 41467_2019_8475_MOESM9_ESM.txt]

Code	Name	nMen	nWomen	MenMean	WomenMean	Diff2.5	DiffMean	Diff97.5	FDR
B1.29	Other neoplasms	68773	131745	56.738	54.913	1.64	1.825377	2.010476	1.548e-82
B1.24	Mesothelioma	2131	541	68.610	68.678	-1.211	-0.067259	1.076018	0.9178
B1.25	Hodgkin lymphoma	3138	2236	49.753	49.651	-1.036	0.102122	1.240634	0.8838
B1.26	Non-Hodgkin's lymphoma	13424	11134	62.885	65.872	-3.398	-2.986970	-2.575761	2.464e-45
B1.27	Multiple myeloma	6739	5458	69.747	71.323	-1.998	-1.575842	-1.153717	5.305e-13
B1.20	Kidney cancer	13494	9149	66.016	66.807	-1.179	-0.791320	-0.404032	8.918e-05
B1.21	Bladder cancer	37325	13150	70.673	70.429	0.007	0.244086	0.481092	0.05378
B1.22	Brain and nervous system cancer	8880	7793	59.095	60.438	-1.904	-1.343623	-0.783245	4.136e-06
B1.23	Thyroid cancer	3186	8378	52.870	50.900	1.256	1.970039	2.683711	1.109e-07
B7.3.1	Opioid use disorders	5257	3920	36.774	38.617	-2.717	-1.842793	-0.968237	5.32e-05
B7.3.2	Cocaine use disorders	1637	542	30.046	30.490	-1.565	-0.443832	0.677786	0.4699
B7.3.3	Amphetamine use disorders	1136	591	32.066	35.383	-5.123	-3.316759	-1.510414	0.0004625
B7.3.4	Cannabis use disorders	3305	1525	33.071	28.233	4.114	4.837871	5.561713	7.894e-38
B7.3.5	Other drug use disorders	37889	40893	50.074	47.378	2.437	2.696047	2.954872	8.205e-92
A1.1.1	Drug-sensitive tuberculosis	8046	6857	46.816	47.916	-1.832	-1.100422	-0.368488	0.004249
A7.1.6	Other sexually transmitted diseases	18255	74068	31.946	32.661	-0.898	-0.714261	-0.530786	4.89e-14
A7.1.5	Genital herpes	1214	3917	37.762	32.447	4.356	5.315177	6.274163	2.195e-26
A7.1.4	Trichomoniasis	17	203	42.852	41.613	-16.339	1.238836	18.816496	0.8977
A7.1.3	Gonococcal infection	1927	1095	33.224	27.891	4.443	5.332893	6.222816	1.311e-30
A7.1.2	Chlamydial infection	2454	4224	31.378	24.559	6.259	6.819359	7.379425	4.193e-117
A7.1.1	Syphilis	1551	530	40.987	43.243	-4.126	-2.255506	-0.384733	0.02355
B1.28.1	Acute lymphoid leukaemia	1497	1196	30.349	31.746	-3.551	-1.397313	0.756736	0.2276
A2.6.1	Pneumococcal meningitis	1158	1171	46.279	52.677	-8.6	-6.398227	-4.196621	2.399e-08
A2.6.3	Meningococcal infection	1622	1449	17.946	25.104	-8.857	-7.157949	-5.458805	4.605e-16
A2.6.2	H influenzae type B meningitis	93	113	32.198	40.040	-16.032	-7.841979	0.348118	0.07421
A2.6.4	Other meningitis	4894	4518	30.794	35.450	-5.597	-4.655540	-3.714259	9.26e-22
B1.28.4	Chronic myeloid leukaemia	1188	858	61.623	64.232	-4.182	-2.609037	-1.035643	0.001574
B7.2	Alcohol use disorders	141788	69829	44.471	42.167	2.126	2.304259	2.48252	1.52e-140
B7.1	Schizophrenia	8698	7624	47.215	48.995	-2.322	-1.779822	-1.237818	2.38e-10
B7.6	Anxiety disorders	30798	56450	45.666	44.897	0.47	0.769407	1.068389	7.453e-07
B7.5	Bipolar disorder	3714	6478	58.473	59.629	-1.825	-1.156333	-0.487267	0.0009692
B7.9	Attention-deficit/hyperactivity disorder	5032	2097	14.186	20.779	-7.334	-6.593634	-5.853421	1.438e-64
B2.3.2	Hemorrhagic stroke	35513	35455	63.487	66.391	-3.161	-2.903861	-2.646392	2.767e-107
B5.1	Peptic ulcer disease	86842	85223	63.482	68.596	-5.279	-5.113985	-4.949003	0
B5.3	Appendicitis	6711	7302	34.043	35.626	-2.291	-1.582337	-0.873222	1.844e-05
B5.2	Gastritis and duodenitis	74579	79807	55.371	57.783	-2.608	-2.411361	-2.214784	8.105e-127
B5.5	Inguinal, femoral, and abdominal hernia	293418	112362	51.440	52.809	-1.53	-1.369527	-1.209062	3.12e-62
B5.4	Paralytic ileus and intestinal obstruction	26835	36017	61.544	65.859	-4.649	-4.314756	-3.98036	1.368e-139
B5.7	Vascular intestinal disorders	4492	5702	68.156	71.328	-3.775	-3.171718	-2.56892	1.945e-24
B5.6	Inflammatory bowel disease	54762	70345	45.414	50.075	-4.927	-4.660584	-4.394526	3.321e-256
B5.9	Pancreatitis	28221	22890	56.069	58.563	-2.807	-2.494170	-2.181328	2.183e-54
B5.8	Gallbladder and biliary diseases	76506	164471	59.231	53.214	5.863	6.016369	6.169688	0
B3.5	Other chronic respiratory diseases	285765	236710	38.993	37.794	1.065	1.198696	1.332083	7.413e-69
B3.4	Interstitial lung disease and pulmonary sarcoidosis	18755	15390	57.898	58.565	-1.071	-0.667186	-0.263635	0.001601
B3.3	Asthma	141210	150116	26.256	36.012	-9.945	-9.756339	-9.567481	0
B7.12	Other mental and substance use disorders	277235	314582	43.494	46.446	-3.09	-2.952647	-2.815614	0
B3.1	Chronic obstructive pulmonary disease	156712	160933	66.949	67.578	-0.74	-0.628635	-0.51723	4.95e-28
B2.5.1	Myocarditis	3364	1978	51.349	60.779	-10.681	-9.430373	-8.17985	9.397e-48
B7.10	Conduct disorder	2402	1964	22.142	31.996	-11.374	-9.853128	-8.331759	8.651e-36
B3.2.2	Asbestosis	2113	61	71.203	67.467	-0.662	3.735448	8.132633	0.1123
B7.8.2	Asperger syndrome and other autistic spectrum disorders	1573	669	20.603	27.844	-9.028	-7.241067	-5.454107	9.457e-15
B7.8.1	Autism	2450	959	13.458	16.007	-3.616	-2.548866	-1.481246	4.796e-06
B7.4.2	Dysthymia	922	1975	64.379	67.570	-4.562	-3.190293	-1.818567	8.175e-06
B7.4.1	Major depressive disorder	39413	74737	63.159	62.879	0.047	0.280227	0.513811	0.02389
C2.8.3	Foreign body in other body part	187	151	38.707	42.654	-8.335	-3.946884	0.441351	0.0942
A5.1	Neonatal preterm birth complications	73440	58012	0.092	0.298	-0.233	-0.206529	-0.179945	8.658e-52
A5.2	Neonatal encephalopathy due to birth asphyxia and trauma	57021	44189	0.260	0.839	-0.637	-0.578939	-0.520482	4.079e-83
A5.3	Neonatal sepsis and other neonatal infections	16601	11337	0.372	0.904	-0.671	-0.532196	-0.393709	1.046e-13
A5.4	Hemolytic disease and other neonatal jaundice	44679	33687	0.079	0.304	-0.26	-0.225672	-0.190961	1.102e-36
A5.5	Other neonatal disorders	120531	101920	0.534	1.098	-0.613	-0.563649	-0.514794	2.04e-112
B10.2.12	Decubitus ulcer	12289	15214	69.224	76.717	-7.873	-7.492389	-7.112014	0
B10.2.13	Other skin and subcutaneous diseases	101880	154786	43.520	44.580	-1.243	-1.060487	-0.877954	1.247e-29
B10.2.10	Pruritus	4336	5922	51.028	49.140	1.014	1.887692	2.760953	3.371e-05
B10.2.11	Urticaria	21117	28303	31.612	35.522	-4.313	-3.910565	-3.508451	4.149e-80
B2.5.3	Other cardiomyopathy	21338	10875	61.442	63.827	-2.794	-2.384984	-1.976317	8.51e-30
B2.5.2	Alcoholic cardiomyopathy	1188	153	55.853	56.715	-2.626	-0.861693	0.902581	0.372
B10.1.11	Other congenital anomalies	32442	42833	21.104	24.706	-3.893	-3.602348	-3.312061	1.958e-129
B10.1.10	Digestive congenital anomalies	10934	9363	22.084	34.305	-13.039	-12.220614	-11.402555	1.11e-183
C2.8.2	Foreign body in eyes	790	484	52.658	61.822	-11.091	-9.164444	-7.237753	1.155e-19
B6.6	Migraine	19275	47185	33.194	38.177	-5.289	-4.982648	-4.676775	1.731e-219
B1.28.2	Chronic lymphoid leukaemia	6431	4676	70.273	73.289	-3.463	-3.015640	-2.568502	4.171e-39
B1.28.3	Acute myeloid leukaemia	3361	2763	63.311	62.950	-0.632	0.360650	1.35379	0.507
B2.3.1	Ischaemic stroke	150531	138246	67.838	71.617	-3.884	-3.779781	-3.675433	0
B1.28.5	Other leukaemia	4722	3480	64.907	67.216	-3.212	-2.309177	-1.406015	8.906e-07
B5.10	Other digestive diseases	440708	501631	52.097	53.767	-1.765	-1.670379	-1.575524	5.188e-260
B10.1.9	Urogenital congenital anomalies	55655	14759	18.640	37.085	-18.858	-18.445252	-18.032895	0
B10.1.8	Congenital musculoskeletal and limb anomalies	46088	49993	14.239	18.497	-4.504	-4.257731	-4.011769	5.408e-250
B10.1.7	Other chromosomal abnormalities	3810	4327	15.520	19.062	-4.304	-3.542267	-2.780241	2.153e-19
B9.1	Rheumatoid arthritis	20834	48039	57.052	57.912	-1.192	-0.859691	-0.527012	6.803e-07
B10.1.4	Down's syndrome	1872	1789	24.766	26.373	-3.067	-1.606541	-0.146326	0.03888
B10.1.3	Orofacial clefts	3369	2447	12.561	14.902	-3.304	-2.340809	-1.37753	3.098e-06
B10.1.2	Congenital heart anomalies	19810	21557	17.024	19.172	-2.59	-2.147678	-1.705141	4.42e-21
B10.1.1	Neural tube defects	875	1139	15.062	19.992	-6.62	-4.929931	-3.239479	2.201e-08
A6.5	Other nutritional deficiencies	31665	47896	63.662	64.130	-0.801	-0.468290	-0.136046	0.007477
B6.1	Alzheimer's disease and other dementias	53679	79018	77.856	81.720	-3.979	-3.863985	-3.7494	0
A2.12	Varicella and herpes zoster	11698	13293	39.579	48.925	-10.147	-9.345508	-8.543678	1.137e-113
C2.9	Environmental heat and cold exposure	982	1172	37.052	43.007	-7.893	-5.954858	-4.016794	3.615e-09
A2.11	Measles	209	158	14.529	16.277	-6.088	-1.748621	2.590866	0.4628
A3.15	Food-borne trematodiases	41	59	41.137	43.347	-10.325	-2.209372	5.905988	0.6227
A2.2.1	Typhoid fever	164	169	30.087	29.932	-3.76	0.154964	4.070408	0.943
C2.6	Adverse effects of medical treatment	62298	79560	58.776	57.519	1.056	1.257523	1.459357	7.484e-34
B7.7.2	Bulimia nervosa	157	1051	23.686	26.463	-5.847	-2.776479	0.294055	0.09274
A3.10	Trachoma	87	77	25.885	22.772	-3.689	3.112344	9.913341	0.4038
B7.11	Idiopathic developmental intellectual disability	7867	6445	29.270	32.934	-4.427	-3.663711	-2.900725	1.251e-20
A2.2.3	Other intestinal infectious diseases	1020	1094	34.623	36.251	-3.593	-1.628184	0.33665	0.1224
A3.7	Cystic echinococcosis	101	152	43.499	47.594	-8.757	-4.095762	0.565816	0.1014
A3.5	Schistosomiasis	485	454	30.917	28.739	0.368	2.178300	3.988287	0.02364
B10.4.4	Edentulism and severe tooth loss	8551	8499	53.839	55.888	-2.691	-2.048665	-1.406436	7.658e-10
A3.1	Malaria	1452	944	36.148	33.204	1.538	2.943670	4.349589	6.041e-05
B3.2.1	Silicosis	281	24	64.412	39.832	11.152	24.579591	38.007386	0.001247
B10.4.5	Other oral disorders	75195	79933	41.238	41.056	-0.042	0.181551	0.405583	0.1301
B3.2.4	Other pneumoconiosis	572	419	66.677	70.854	-6.492	-4.176675	-1.861692	0.0005834
A2.7	Encephalitis	2109	2067	40.096	43.125	-4.448	-3.029189	-1.609956	4.273e-05
A7.3	Other infectious diseases	160700	150322	31.142	33.456	-2.526	-2.314469	-2.103391	9.422e-102
A3.20	Other neglected tropical diseases	8856	8822	35.541	33.642	1.172	1.899409	2.627154	5.279e-07
B7.7.1	Anorexia nervosa	283	3523	22.153	23.278	-3.24	-1.125401	0.989403	0.3289
B10.3.5	Age-related and other hearing loss	258785	239427	61.486	65.767	-4.401	-4.281722	-4.162537	0
B10.3.4	Refraction and accommodation disorders	35048	42187	36.416	38.964	-2.845	-2.548045	-2.251425	6.002e-63
B10.3.7	Other sense organ diseases	292622	298187	47.297	51.717	-4.537	-4.419705	-4.302283	0
B10.3.6	Other vision loss	110592	113696	51.169	53.899	-2.93	-2.729897	-2.529564	3.602e-156
B10.3.1	Glaucoma	23090	32704	67.525	71.460	-4.194	-3.935110	-3.676067	3.08e-192
B10.3.3	Macular degeneration	32559	54988	73.742	76.778	-3.204	-3.036321	-2.868749	1.416e-272
B10.3.2	Cataract	181928	288697	72.314	74.756	-2.51	-2.441791	-2.373907	0
B2.10	Other cardiovascular and circulatory diseases	250782	304104	58.836	59.373	-0.64	-0.537039	-0.433703	5.367e-24
B1.14	Breast cancer	2978	201435	55.047	54.859	-0.545	0.188582	0.922139	0.6414
B1.11	Tracheal, bronchus, and lung cancer	55396	46625	69.256	68.361	0.76	0.895315	1.030427	4.425e-38
B1.10	Larynx cancer	12013	6758	60.244	59.230	0.546	1.013848	1.481416	3.2e-05
A2.2.2	Paratyphoid fever	101	92	30.161	36.188	-11.31	-6.027128	-0.744635	0.03243
B1.12	Malignant skin melanoma	63919	80622	49.154	46.705	2.225	2.448629	2.672536	3.888e-101
B8.1	Diabetes mellitus	183401	149274	58.478	60.905	-2.572	-2.427225	-2.282283	4.644e-235
B8.2	Acute glomerulonephritis	3889	2684	48.017	48.607	-1.921	-0.589739	0.741598	0.4208
B8.7	Endocrine, metabolic, blood, and immune disorders	392562	593314	56.547	55.435	1.023	1.112508	1.201894	1.09e-130
B8.4.5	Other urinary diseases	237358	100658	43.976	56.824	-13.001	-12.848283	-12.695679	0
B8.4.1	Interstitial nephritis and urinary tract infections	145803	295785	65.072	58.735	6.181	6.337299	6.493561	0
B8.4.2	Urolithiasis	70168	41848	53.013	48.877	3.915	4.135634	4.355931	4.264e-293
B2.6	Atrial fibrillation and flutter	169745	147362	70.459	76.521	-6.149	-6.061309	-5.973534	0
B8.6.7	Other hemoglobinopathies and hemolytic anaemias	5634	5900	56.342	57.098	-1.7	-0.756428	0.186867	0.1337
B8.6.5	G6PD deficiency	248	122	23.118	34.516	-17.888	-11.398241	-4.908794	0.0008884
B8.6.2	Thalassaemias trait	757	1441	26.190	30.405	-6.003	-4.215255	-2.427499	6.36e-06
B8.6.3	Sickle cell disorders	153	243	33.824	32.962	-4.451	0.861613	6.17463	0.7787
B8.6.1	Thalassemias	756	1439	26.219	30.432	-6.002	-4.213095	-2.424307	6.462e-06
A7.2.1	Acute hepatitis A	967	689	35.919	36.087	-2.255	-0.168162	1.918725	0.8933
A7.2.2	Hepatitis B	4858	3987	39.078	36.762	1.686	2.316102	2.946083	1.199e-12
A7.2.3	Hepatitis C	8129	4431	43.975	43.627	-0.108	0.348591	0.804756	0.1528
A3.13	Rabies	56	52	39.746	33.475	-1.42	6.270382	13.960951	0.1271
B8.3.4	Chronic kidney disease due to other causes	15044	11264	43.180	42.693	-0.2	0.487018	1.174472	0.1856
B8.3.3	Chronic kidney disease due to glomerulonephritis	8910	6907	50.323	49.293	0.305	1.030575	1.756595	0.007092
B8.3.2	Chronic kidney disease due to hypertension	6651	4224	65.007	67.110	-2.774	-2.102536	-1.430882	1.621e-09
B8.3.1	Chronic kidney disease due to diabetes mellitus	19425	11773	65.644	67.495	-2.194	-1.851203	-1.508534	9.233e-26
A2.3	Lower respiratory infections	377806	345515	51.268	55.765	-4.642	-4.497049	-4.352573	0
A2.1	Diarrhoeal diseases	122909	141101	30.249	38.436	-8.422	-8.186875	-7.951286	0
B1.13.1	Non-melanoma skin cancer (squamous-cell carcinoma)	44482	41916	70.813	70.814	-0.189	-0.001233	0.18672	0.9897
B10.4.2	Permanent caries	19299	12634	39.802	36.664	2.567	3.138498	3.709846	1.376e-26
B10.4.3	Periodontal disease	15431	11480	55.451	54.152	0.841	1.298695	1.756632	4.808e-08
A2.5	Otitis media	91712	74834	15.727	19.705	-4.212	-3.977806	-3.743172	2.022e-240
A2.4	Upper respiratory infections	144898	128140	14.500	19.324	-4.977	-4.823987	-4.670878	0
A2.9	Whooping cough	1814	2018	4.198	4.752	-1.215	-0.554254	0.106817	0.1185
A1.2.4	HIV/AIDS resulting in other diseases	5765	1960	42.889	38.226	3.914	4.663710	5.413382	5.195e-33
A1.2.1	Drug-sensitive HIV/AIDS - Tuberculosis	364	147	43.514	37.522	3.878	5.992288	8.106194	9.219e-08
B6.7	Tension-type headache	22092	37583	40.185	39.969	-0.087	0.216207	0.519874	0.1843
A6.4	Iron-deficiency anaemia	1406	3457	60.915	54.720	4.586	6.194821	7.803205	1.206e-13
A6.3	Vitamin A deficiency	1302	1406	72.268	71.697	-0.734	0.571298	1.876589	0.4245
A6.2	Iodine deficiency	275	1467	53.680	54.361	-3.296	-0.681800	1.931997	0.6387
A6.1	Protein-energy malnutrition	3390	4093	64.791	67.898	-4.076	-3.107196	-2.138187	6.453e-10
A3.3.2	Cutaneous and mucocutaneous leishmaniasis	89	84	34.650	34.062	-5.355	0.588213	6.531762	0.8731
B10.2.1	Eczema	51497	60777	36.168	38.263	-2.4	-2.094738	-1.789893	7.702e-41
B10.2.2	Psoriasis	16960	18037	50.102	50.403	-0.693	-0.300921	0.091198	0.1518
B10.2.3	Cellulitis	34789	22608	39.519	42.486	-3.343	-2.967108	-2.591351	2.198e-53
B10.2.4	Pyoderma	170157	128309	41.181	45.107	-4.106	-3.926634	-3.746928	0
B10.2.6	Fungal skin diseases	6366	4954	44.981	44.641	-0.597	0.339390	1.275984	0.507
B10.2.7	Viral skin diseases	5943	6207	30.903	29.550	0.629	1.353767	2.078989	0.0003613
B10.2.8	Acne vulgaris	3582	4571	26.657	28.123	-2.023	-1.466307	-0.909783	4.168e-07
B10.2.9	Alopecia areata	1162	1912	32.166	37.999	-7.188	-5.833282	-4.478571	1.056e-16
A3.14.1	Ascariasis	131	202	26.088	32.143	-11.432	-6.055297	-0.678502	0.03458
B6.8	Other neurological disorders	199604	235344	52.290	52.592	-0.422	-0.301622	-0.181558	1.36e-06
A3.14.3	Hookworm disease	168	168	30.366	26.651	0.183	3.715035	7.247119	0.04889
B9.5	Other musculoskeletal disorders	883982	1065764	43.304	47.459	-4.214	-4.154327	-4.094208	0
B9.4	Gout	32157	12053	63.672	72.156	-8.814	-8.483659	-8.153671	0
B6.4	Multiple sclerosis	6734	13267	47.361	45.838	1.111	1.522938	1.935361	9.34e-13
B6.5	Motor neuron disease	2549	2021	61.178	64.054	-3.86	-2.876269	-1.892265	1.923e-08
B6.2	Parkinson's disease	17507	13183	73.849	75.368	-1.756	-1.518837	-1.282125	9.581e-36
B6.3	Epilepsy	61286	54918	43.726	44.497	-1.069	-0.770305	-0.471302	7.295e-07
B9.2	Osteoarthritis	179140	229491	61.370	65.142	-3.858	-3.772511	-3.687277	0
B1.5	Stomach cancer	12346	8456	67.556	67.894	-0.717	-0.337323	0.042613	0.09851
B1.4	Oesophageal cancer	9876	3842	66.964	69.163	-2.676	-2.198883	-1.721382	4.902e-19
B1.6	Colon and rectum cancer	118273	106814	66.434	67.319	-0.994	-0.885536	-0.777477	1.691e-57
B1.1	Lip and oral cavity cancer	22128	20640	57.125	56.571	0.197	0.554726	0.912049	0.003121
B1.3	Other pharynx cancer	7131	2954	61.352	62.583	-1.756	-1.230213	-0.704346	7.053e-06
B1.2	Nasopharynx cancer	1207	766	53.588	56.511	-4.517	-2.923254	-1.329648	0.0004625
B1.9	Pancreatic cancer	10600	10971	68.496	71.036	-2.862	-2.539712	-2.217434	4.875e-53
B1.8	Gallbladder and biliary tract cancer	3061	4009	66.949	68.727	-2.407	-1.778297	-1.149345	5.361e-08
B2.2	Ischaemic heart disease	304901	226888	65.751	70.781	-5.105	-5.030005	-4.955304	0
B2.1	Rheumatic heart disease	4042	5419	66.040	69.493	-4.162	-3.452574	-2.743537	3.913e-21
B9.3.2	Neck pain	41689	51707	50.154	49.318	0.657	0.835549	1.013609	8.232e-20
B2.7	Aortic aneurysm	33848	13284	71.636	73.484	-2.073	-1.848193	-1.623554	1.208e-57
B2.4	Hypertensive heart disease	14492	13653	70.179	75.005	-5.121	-4.825896	-4.530997	6.3e-221
B9.3.1	Low back pain	120691	139175	46.825	49.804	-3.116	-2.978523	-2.84083	0
B2.8	Peripheral vascular disease	62933	55897	67.412	69.175	-1.931	-1.763695	-1.596333	5.403e-94
B2.9	Endocarditis	6680	4117	63.346	65.946	-3.333	-2.600036	-1.866873	7.423e-12
