# Supplementary material for: Population-wide analysis of differences in disease progression patterns in men and women
Source: Nat Commun. 2019 Feb 8;10:666. doi: 10.1038/s41467-019-08475-9 (PMC6368599; doi:10.1038/s41467-019-08475-9)
Supplement: Supplementary file 10 — Supplementary Data 7 [file 41467_2019_8475_MOESM10_ESM.txt]

A	B	NameA	NameB	nWomen	nMen	adjustedRR2.5	adjustedRR50	adjustedRR97.5	adjustedDirection2.5	adjustedDirection50	adjustedDirection97.5	womenRR2.5	womenRR50	womenRR97.5	womenDirection2.5	womenDirection50	womenDirection97.5	menRR2.5	menRR50	menRR97.5	menDirection2.5	menDirection50	menDirection97.5	differenceRR2.5	differenceRR50	differenceRR97.5
B7.3.4	B6.3	Cannabis use disorders	Epilepsy	28	116	0.697	0.905	1.156	0.321	0.387	0.458	0.458	0.792	1.229	0.220	0.347	0.483	0.717	0.966	1.278	0.324	0.400	0.481	-0.309	0.174	0.623
B7.3.1	B7.6	Opioid use disorders	Anxiety disorders	183	167	1.178	1.397	1.637	0.499	0.553	0.606	1.099	1.371	1.698	0.476	0.550	0.623	1.094	1.415	1.806	0.478	0.557	0.634	-0.406	0.041	0.512
B3.5	B3.1	Other chronic respiratory diseases	Chronic obstructive pulmonary disease	9621	11699	0.913	0.932	0.951	0.386	0.391	0.397	0.969	1.000	1.030	0.356	0.364	0.372	0.861	0.885	0.910	0.409	0.417	0.425	-0.154	-0.115	-0.076
A2.12	B1.28.1	Varicella and herpes zoster	Acute lymphoid leukaemia	9	24	0.872	1.603	2.709	0.079	0.132	0.196	0.491	1.251	2.533	0.058	0.135	0.235	0.914	1.945	3.760	0.066	0.129	0.208	-0.836	0.688	2.435
B10.4.4	B1.1	Edentulism and severe tooth loss	Lip and oral cavity cancer	127	194	1.417	1.698	2.017	0.237	0.273	0.309	1.230	1.635	2.132	0.214	0.267	0.325	1.391	1.752	2.190	0.232	0.277	0.325	-0.493	0.115	0.706
B7.2	B10.4.2	Alcohol use disorders	Permanent caries	531	1718	1.044	1.116	1.189	0.674	0.696	0.718	0.998	1.134	1.284	0.612	0.658	0.703	1.032	1.115	1.204	0.683	0.709	0.734	-0.187	-0.018	0.147
B1.22	B6.8	Brain and nervous system cancer	Other neurological disorders	638	776	0.643	0.694	0.747	0.457	0.481	0.507	0.599	0.671	0.746	0.440	0.477	0.515	0.656	0.727	0.804	0.451	0.484	0.519	-0.047	0.057	0.161
B9.5	B9.4	Other musculoskeletal disorders	Gout	4919	12069	1.105	1.131	1.158	0.703	0.711	0.719	1.401	1.468	1.537	0.706	0.720	0.735	1.009	1.037	1.066	0.698	0.707	0.717	-0.505	-0.431	-0.359
B10.1.10	B1.5	Digestive congenital anomalies	Stomach cancer	40	35	0.847	1.237	1.739	0.520	0.645	0.764	0.903	1.542	2.456	0.472	0.648	0.802	0.623	1.025	1.596	0.481	0.647	0.794	-1.466	-0.522	0.288
B1.24	B1.29	Mesothelioma	Other neoplasms	68	287	1.777	2.094	2.432	0.427	0.478	0.528	1.289	1.783	2.385	0.355	0.461	0.567	2.172	2.685	3.291	0.426	0.482	0.538	0.119	0.902	1.677
B10.2.1	B10.2.2	Eczema	Psoriasis	666	570	1.293	1.416	1.546	0.499	0.528	0.557	1.213	1.369	1.537	0.505	0.544	0.583	1.286	1.471	1.672	0.469	0.511	0.552	-0.143	0.101	0.362
B1.2	B10.4.3	Nasopharynx cancer	Periodontal disease	25	75	3.539	5.283	7.955	0.485	0.592	0.694	2.636	5.130	9.643	0.346	0.533	0.716	3.433	5.501	9.133	0.492	0.616	0.732	-4.159	0.385	4.253
B10.1.7	B10.1.11	Other chromosomal abnormalities	Other congenital anomalies	281	261	1.784	2.052	2.356	0.374	0.411	0.449	1.562	1.894	2.284	0.358	0.410	0.461	1.830	2.235	2.714	0.358	0.412	0.467	-0.208	0.337	0.929
B10.3.6	A5.5	Other vision loss	Other neonatal disorders	124	114	0.072	0.088	0.104	0.040	0.048	0.057	0.086	0.113	0.143	0.041	0.053	0.066	0.055	0.071	0.090	0.033	0.044	0.055	-0.076	-0.042	-0.010
B1.28.3	B10.4.2	Acute myeloid leukaemia	Permanent caries	40	71	1.550	2.121	2.867	0.567	0.671	0.768	1.449	2.496	4.020	0.535	0.706	0.848	1.325	1.959	2.832	0.532	0.655	0.773	-2.147	-0.510	0.770
B1.19	B10.1.9	Testicular cancer	Urogenital congenital anomalies	NA	100	NA	NA	NA	NA	NA	NA	NA	NA	NA	NA	NA	NA	1.319	1.532	1.755	0.101	0.115	0.129	NA	NA	NA
B1.17	A7.1.6	Ovarian cancer	Other sexually transmitted diseases	1948	NA	NA	NA	NA	NA	NA	NA	1.675	2.210	2.896	0.691	0.750	0.800	NA	NA	NA	NA	NA	NA	NA	NA	NA
A5.5	B7.9	Other neonatal disorders	Attention-deficit/hyperactivity disorder	193	696	0.934	1.032	1.141	0.981	0.991	0.997	0.676	0.843	1.035	0.972	0.992	0.998	0.984	1.103	1.237	0.980	0.991	0.998	0.035	0.259	0.470
B7.2	B7.3.4	Alcohol use disorders	Cannabis use disorders	302	1008	3.253	3.606	4.018	0.819	0.845	0.870	3.120	3.783	4.562	0.724	0.785	0.839	3.154	3.558	4.053	0.837	0.865	0.891	-1.117	-0.221	0.594
B1.10	B1.3	Larynx cancer	Other pharynx cancer	225	653	10.692	12.753	15.462	0.481	0.513	0.546	12.956	17.703	25.119	0.458	0.525	0.590	9.558	11.734	14.679	0.472	0.510	0.549	-13.654	-5.950	-0.550
B7.5	B6.1	Bipolar disorder	Alzheimer's disease and other dementias	367	179	1.114	1.274	1.452	0.613	0.660	0.705	1.111	1.306	1.522	0.606	0.662	0.717	0.927	1.157	1.427	0.574	0.654	0.729	-0.462	-0.151	0.180
B10.3.4	B7.8.2	Refraction and accommodation disorders	Asperger syndrome and other autistic spectrum disorders	40	57	0.982	1.366	1.838	0.541	0.654	0.756	0.973	1.653	2.636	0.527	0.700	0.847	0.808	1.223	1.758	0.493	0.629	0.753	-1.470	-0.429	0.419
B10.1.2	B2.3.2	Congenital heart anomalies	Hemorrhagic stroke	273	240	1.968	2.284	2.649	0.390	0.430	0.470	1.891	2.316	2.812	0.381	0.434	0.489	1.804	2.245	2.758	0.369	0.425	0.482	-0.712	-0.079	0.576
B2.1	B2.2	Rheumatic heart disease	Ischaemic heart disease	726	494	0.807	0.874	0.946	0.398	0.423	0.449	0.880	0.974	1.078	0.422	0.456	0.490	0.636	0.716	0.800	0.347	0.383	0.420	-0.388	-0.259	-0.134
B7.6	B1.4	Anxiety disorders	Oesophageal cancer	32	42	0.293	0.421	0.576	0.105	0.145	0.190	0.262	0.454	0.718	0.122	0.199	0.292	0.250	0.399	0.584	0.078	0.120	0.169	-0.348	-0.056	0.196
B5.7	B8.7	Vascular intestinal disorders	Endocrine, metabolic, blood, and immune disorders	716	552	0.486	0.525	0.567	0.300	0.320	0.340	0.448	0.494	0.544	0.289	0.315	0.342	0.479	0.537	0.599	0.296	0.326	0.357	-0.034	0.042	0.118
B5.6	C2.6	Inflammatory bowel disease	Adverse effects of medical treatment	3437	2351	1.090	1.134	1.180	0.632	0.647	0.660	1.127	1.185	1.248	0.621	0.639	0.656	0.979	1.043	1.111	0.636	0.658	0.680	-0.231	-0.142	-0.054
B7.2	B6.1	Alcohol use disorders	Alzheimer's disease and other dementias	2050	3929	1.634	1.705	1.778	0.809	0.822	0.834	1.760	1.889	2.017	0.783	0.805	0.826	1.548	1.633	1.722	0.815	0.830	0.845	-0.414	-0.256	-0.102
B2.8	B2.7	Peripheral vascular disease	Aortic aneurysm	1258	2847	1.399	1.468	1.539	0.586	0.603	0.619	1.745	1.909	2.078	0.643	0.674	0.703	1.262	1.338	1.416	0.557	0.576	0.595	-0.755	-0.571	-0.388
A4.9	B8.5.5	Other maternal disorders	Genital prolapse	13220	NA	NA	NA	NA	NA	NA	NA	1.591	1.782	1.986	0.901	0.922	0.941	NA	NA	NA	NA	NA	NA	NA	NA	NA
B10.2.3	B7.3.1	Cellulitis	Opioid use disorders	177	289	1.314	1.530	1.765	0.492	0.539	0.587	1.500	1.917	2.406	0.462	0.539	0.614	1.121	1.357	1.621	0.480	0.539	0.599	-1.097	-0.556	-0.071
A1.2.4	A2.3	HIV/AIDS resulting in other diseases	Lower respiratory infections	292	841	1.141	1.246	1.356	0.671	0.703	0.734	1.465	1.738	2.018	0.633	0.697	0.755	1.090	1.216	1.349	0.668	0.705	0.741	-0.829	-0.522	-0.217
B10.1.7	B10.1.2	Other chromosomal abnormalities	Congenital heart anomalies	166	163	1.856	2.215	2.653	0.272	0.309	0.349	1.769	2.287	2.912	0.252	0.304	0.359	1.662	2.154	2.753	0.261	0.315	0.372	-0.909	-0.129	0.656
B1.10	B7.12	Larynx cancer	Other mental and substance use disorders	1039	1739	0.992	1.045	1.101	0.579	0.599	0.620	1.031	1.122	1.216	0.551	0.584	0.616	1.006	1.077	1.153	0.584	0.609	0.634	-0.166	-0.045	0.075
A7.3	B1.28.5	Other infectious diseases	Other leukaemia	218	287	1.013	1.164	1.337	0.386	0.425	0.466	0.998	1.235	1.508	0.379	0.439	0.502	0.927	1.115	1.336	0.364	0.416	0.470	-0.446	-0.121	0.204
B1.26	B1.19	Non-Hodgkin's lymphoma	Testicular cancer	NA	34	NA	NA	NA	NA	NA	NA	NA	NA	NA	NA	NA	NA	3.876	4.595	5.461	0.652	0.699	0.744	NA	NA	NA
B10.1.10	B5.1	Digestive congenital anomalies	Peptic ulcer disease	149	109	0.754	0.913	1.092	0.249	0.289	0.333	0.899	1.164	1.476	0.252	0.310	0.372	0.532	0.707	0.912	0.212	0.267	0.327	-0.811	-0.455	-0.124
B10.4.2	B8.3.1	Permanent caries	Chronic kidney disease due to diabetes mellitus	59	146	0.581	0.720	0.879	0.342	0.401	0.463	0.526	0.791	1.121	0.307	0.422	0.538	0.540	0.693	0.873	0.327	0.394	0.462	-0.458	-0.096	0.221
B7.11	B10.4.2	Idiopathic developmental intellectual disability	Permanent caries	256	302	3.186	3.729	4.357	0.367	0.403	0.439	3.947	4.970	6.249	0.361	0.417	0.473	2.501	3.077	3.759	0.343	0.391	0.441	-3.238	-1.897	-0.669
B2.1	B10.4.4	Rheumatic heart disease	Edentulism and severe tooth loss	49	44	1.035	1.448	1.989	0.586	0.700	0.800	0.877	1.382	2.055	0.536	0.689	0.821	0.936	1.515	2.341	0.549	0.715	0.852	-0.731	0.138	1.060
B8.4.5	B10.2.12	Other urinary diseases	Decubitus ulcer	1046	1852	1.220	1.292	1.371	0.722	0.741	0.760	1.398	1.533	1.680	0.728	0.761	0.792	1.088	1.174	1.262	0.706	0.731	0.755	-0.527	-0.360	-0.200
B7.3.3	B7.6	Amphetamine use disorders	Anxiety disorders	39	54	1.250	1.776	2.468	0.438	0.547	0.649	1.100	1.798	2.686	0.383	0.538	0.687	1.112	1.795	2.791	0.417	0.553	0.684	-1.052	0.004	1.133
B1.28.5	B1.25	Other leukaemia	Hodgkin lymphoma	16	39	2.144	3.556	5.751	0.376	0.509	0.642	1.501	3.565	7.585	0.264	0.482	0.705	1.950	3.544	6.295	0.367	0.521	0.679	-4.117	-0.008	3.161
B1.26	B1.28.5	Non-Hodgkin's lymphoma	Other leukaemia	211	310	5.408	6.472	7.803	0.595	0.643	0.689	5.929	7.830	10.448	0.546	0.618	0.690	4.587	5.795	7.366	0.600	0.660	0.720	-4.825	-1.998	0.376
B3.4	B1.25	Interstitial lung disease and pulmonary sarcoidosis	Hodgkin lymphoma	19	36	0.660	1.008	1.480	0.198	0.278	0.371	0.473	1.002	1.797	0.123	0.234	0.371	0.589	1.008	1.576	0.198	0.308	0.427	-0.847	0.004	0.756
B5.9	B5.6	Pancreatitis	Inflammatory bowel disease	714	678	0.666	0.722	0.781	0.421	0.446	0.470	0.686	0.764	0.851	0.407	0.441	0.477	0.604	0.678	0.758	0.415	0.450	0.486	-0.199	-0.087	0.027
B7.2	B3.1	Alcohol use disorders	Chronic obstructive pulmonary disease	5399	9634	0.941	0.964	0.987	0.635	0.644	0.652	1.075	1.118	1.163	0.621	0.636	0.650	0.887	0.915	0.943	0.637	0.648	0.659	-0.256	-0.204	-0.153
B1.28.3	B1.28.5	Acute myeloid leukaemia	Other leukaemia	342	428	33.538	45.451	62.920	0.509	0.546	0.582	34.831	51.880	84.393	0.495	0.552	0.607	28.728	42.403	67.191	0.492	0.542	0.590	-42.907	-9.444	19.507
B1.20	B10.1.11	Kidney cancer	Other congenital anomalies	41	25	0.315	0.464	0.641	0.215	0.297	0.384	0.333	0.552	0.828	0.211	0.320	0.441	0.212	0.373	0.591	0.167	0.271	0.392	-0.480	-0.175	0.107
B8.5.4	B8.5.6	Endometriosis	Premenstrual syndrome	3099	NA	NA	NA	NA	NA	NA	NA	0.300	0.365	0.439	0.014	0.017	0.020	NA	NA	NA	NA	NA	NA	NA	NA	NA
A4.6	A4.9	Indirect maternal deaths	Other maternal disorders	40085	NA	NA	NA	NA	NA	NA	NA	1.052	1.108	1.167	0.248	0.283	0.325	NA	NA	NA	NA	NA	NA	NA	NA	NA
C2.6	B5.6	Adverse effects of medical treatment	Inflammatory bowel disease	1944	1221	0.644	0.679	0.715	0.340	0.353	0.368	0.641	0.685	0.730	0.344	0.361	0.379	0.606	0.660	0.716	0.320	0.342	0.364	-0.096	-0.025	0.044
B1.5	B10.1.10	Stomach cancer	Digestive congenital anomalies	20	20	0.326	0.538	0.816	0.236	0.355	0.480	0.268	0.545	0.934	0.198	0.352	0.528	0.268	0.520	0.902	0.206	0.353	0.519	-0.459	-0.021	0.413
A2.12	A1.2.4	Varicella and herpes zoster	HIV/AIDS resulting in other diseases	29	57	2.626	3.926	5.751	0.251	0.328	0.413	2.086	4.073	7.787	0.238	0.377	0.526	2.398	3.854	6.059	0.220	0.306	0.404	-4.012	-0.215	2.594
B7.1	B7.11	Schizophrenia	Idiopathic developmental intellectual disability	56	51	1.254	1.746	2.354	0.413	0.510	0.602	1.368	2.161	3.246	0.371	0.504	0.631	0.931	1.452	2.166	0.383	0.516	0.644	-1.856	-0.698	0.308
B8.2	B8.3.4	Acute glomerulonephritis	Chronic kidney disease due to other causes	86	129	3.326	4.321	5.612	0.583	0.656	0.725	3.342	4.924	7.090	0.583	0.696	0.799	2.858	4.029	5.661	0.539	0.633	0.721	-3.240	-0.880	1.313
B1.29	B1.2	Other neoplasms	Nasopharynx cancer	88	127	1.786	2.259	2.821	0.531	0.606	0.676	1.228	1.732	2.394	0.520	0.631	0.735	2.112	2.858	3.797	0.490	0.588	0.677	0.149	1.113	2.153
A2.6.1	B6.3	Pneumococcal meningitis	Epilepsy	53	53	0.957	1.317	1.734	0.551	0.655	0.752	0.905	1.409	2.082	0.543	0.693	0.822	0.803	1.227	1.770	0.484	0.625	0.756	-0.952	-0.179	0.548
C2.6	B8.7	Adverse effects of medical treatment	Endocrine, metabolic, blood, and immune disorders	1483	1120	0.673	0.711	0.751	0.073	0.077	0.081	0.652	0.699	0.747	0.065	0.070	0.075	0.626	0.680	0.736	0.083	0.090	0.097	-0.092	-0.019	0.054
B2.6	B2.2	Atrial fibrillation and flutter	Ischaemic heart disease	18155	21602	0.657	0.666	0.675	0.384	0.388	0.392	0.757	0.772	0.787	0.410	0.416	0.422	0.596	0.607	0.618	0.362	0.367	0.373	-0.184	-0.165	-0.146
B2.5.3	A4.3	Other cardiomyopathy	Maternal hypertensive disorders	15	NA	NA	NA	NA	NA	NA	NA	1.087	1.421	1.812	0.163	0.210	0.263	NA	NA	NA	NA	NA	NA	NA	NA	NA
B10.1.10	B5.8	Digestive congenital anomalies	Gallbladder and biliary diseases	426	280	0.901	1.011	1.128	0.449	0.485	0.521	0.797	0.919	1.052	0.403	0.446	0.490	0.959	1.159	1.383	0.499	0.560	0.620	-0.004	0.241	0.497
B5.4	B5.7	Paralytic ileus and intestinal obstruction	Vascular intestinal disorders	186	148	0.924	1.093	1.282	0.468	0.523	0.577	0.811	1.016	1.253	0.429	0.500	0.571	0.931	1.200	1.534	0.472	0.555	0.637	-0.169	0.182	0.564
B9.4	B2.1	Gout	Rheumatic heart disease	34	52	0.390	0.548	0.742	0.225	0.296	0.371	0.382	0.663	1.031	0.162	0.261	0.375	0.319	0.486	0.707	0.229	0.321	0.421	-0.564	-0.174	0.169
B3.1	A1.1.1	Chronic obstructive pulmonary disease	Drug-sensitive tuberculosis	524	601	1.075	1.179	1.286	0.410	0.437	0.464	1.035	1.186	1.354	0.418	0.460	0.501	1.030	1.171	1.324	0.384	0.419	0.455	-0.238	-0.014	0.198
B10.4.2	B10.4.5	Permanent caries	Other oral disorders	853	1193	2.339	2.517	2.701	0.433	0.453	0.474	2.280	2.541	2.823	0.413	0.444	0.475	2.333	2.574	2.835	0.434	0.460	0.488	-0.336	0.034	0.402
B1.9	B5.8	Pancreatic cancer	Gallbladder and biliary diseases	629	803	0.872	0.943	1.018	0.306	0.325	0.345	0.637	0.713	0.798	0.253	0.278	0.305	1.171	1.307	1.452	0.347	0.375	0.405	0.432	0.593	0.754
B8.3.2	B10.1.9	Chronic kidney disease due to hypertension	Urogenital congenital anomalies	36	96	1.074	1.423	1.862	0.305	0.374	0.448	0.901	1.535	2.399	0.226	0.349	0.482	1.001	1.389	1.884	0.304	0.384	0.472	-1.049	-0.151	0.641
B10.2.6	B10.2.7	Fungal skin diseases	Viral skin diseases	17	30	0.770	1.237	1.862	0.296	0.419	0.547	0.534	1.095	1.948	0.238	0.415	0.610	0.730	1.349	2.265	0.266	0.421	0.583	-0.725	0.250	1.282
B10.4.3	A1.2.4	Periodontal disease	HIV/AIDS resulting in other diseases	6	31	0.389	0.648	1.006	0.218	0.331	0.455	0.190	0.626	1.426	0.100	0.300	0.562	0.367	0.645	1.046	0.212	0.338	0.479	-0.788	0.018	0.580
A5.3	B10.3.6	Neonatal sepsis and other neonatal infections	Other vision loss	404	528	1.414	1.569	1.734	0.910	0.933	0.953	1.358	1.588	1.845	0.910	0.942	0.968	1.358	1.565	1.791	0.894	0.926	0.952	-0.351	-0.024	0.311
A7.3	A1.2.4	Other infectious diseases	HIV/AIDS resulting in other diseases	75	271	0.919	1.088	1.276	0.307	0.347	0.390	0.629	0.902	1.230	0.226	0.304	0.386	0.955	1.160	1.386	0.315	0.363	0.413	-0.129	0.259	0.604
A1.1.1	B3.4	Drug-sensitive tuberculosis	Interstitial lung disease and pulmonary sarcoidosis	113	127	1.244	1.545	1.878	0.437	0.501	0.562	1.364	1.850	2.462	0.407	0.498	0.589	1.006	1.337	1.746	0.418	0.502	0.589	-1.190	-0.512	0.119
B7.6	A5.2	Anxiety disorders	Neonatal encephalopathy due to birth asphyxia and trauma	61	81	0.198	0.253	0.316	0.096	0.120	0.148	0.144	0.208	0.286	0.075	0.106	0.142	0.216	0.302	0.403	0.099	0.134	0.175	-0.020	0.094	0.212
A5.4	B7.6	Hemolytic disease and other neonatal jaundice	Anxiety disorders	402	383	1.032	1.152	1.281	0.863	0.894	0.920	0.955	1.114	1.295	0.867	0.906	0.941	1.015	1.192	1.385	0.836	0.881	0.919	-0.169	0.075	0.326
A6.3	A6.5	Vitamin A deficiency	Other nutritional deficiencies	48	26	0.487	0.702	0.964	0.280	0.372	0.469	0.466	0.731	1.072	0.264	0.377	0.500	0.350	0.632	1.016	0.225	0.363	0.515	-0.521	-0.097	0.360
B3.2.2	B3.1	Asbestosis	Chronic obstructive pulmonary disease	6	281	0.910	1.064	1.230	0.333	0.381	0.430	0.412	1.049	1.918	0.208	0.469	0.735	1.108	1.343	1.606	0.330	0.379	0.429	-0.591	0.291	0.972
B10.2.13	B10.2.9	Other skin and subcutaneous diseases	Alopecia areata	168	49	0.931	1.153	1.407	0.420	0.483	0.547	1.026	1.312	1.649	0.426	0.500	0.576	0.551	0.842	1.206	0.318	0.435	0.558	-0.916	-0.471	-0.021
B7.11	B7.1	Idiopathic developmental intellectual disability	Schizophrenia	55	48	1.452	2.017	2.762	0.398	0.490	0.587	1.548	2.462	3.769	0.369	0.496	0.629	1.063	1.679	2.603	0.356	0.484	0.617	-2.176	-0.774	0.450
B9.4	B2.6	Gout	Atrial fibrillation and flutter	1208	2895	0.694	0.724	0.756	0.365	0.378	0.391	0.889	0.962	1.036	0.359	0.384	0.408	0.648	0.684	0.722	0.360	0.375	0.391	-0.360	-0.278	-0.194
B5.4	B1.6	Paralytic ileus and intestinal obstruction	Colon and rectum cancer	1506	1322	0.675	0.712	0.750	0.228	0.239	0.250	0.669	0.722	0.775	0.240	0.255	0.270	0.645	0.697	0.752	0.208	0.223	0.238	-0.099	-0.024	0.054
B7.12	B7.8.1	Other mental and substance use disorders	Autism	159	443	1.034	1.172	1.324	0.703	0.747	0.788	0.868	1.104	1.380	0.616	0.700	0.779	1.037	1.199	1.384	0.716	0.766	0.812	-0.228	0.096	0.397
B10.4.5	B10.4.4	Other oral disorders	Edentulism and severe tooth loss	838	859	3.488	3.805	4.169	0.635	0.661	0.687	3.418	3.879	4.400	0.609	0.646	0.684	3.303	3.736	4.235	0.641	0.677	0.711	-0.819	-0.143	0.546
B2.9	B2.6	Endocarditis	Atrial fibrillation and flutter	423	760	0.777	0.843	0.912	0.357	0.382	0.406	0.861	0.988	1.125	0.338	0.378	0.418	0.734	0.816	0.900	0.354	0.384	0.414	-0.329	-0.174	-0.021
B10.2.13	B8.3.2	Other skin and subcutaneous diseases	Chronic kidney disease due to hypertension	146	202	0.543	0.638	0.742	0.330	0.373	0.417	0.475	0.612	0.771	0.346	0.417	0.490	0.531	0.657	0.797	0.293	0.345	0.401	-0.153	0.046	0.240
B8.5.3	B8.5.4	Female infertility	Endometriosis	3351	NA	NA	NA	NA	NA	NA	NA	2.966	3.235	3.517	0.681	0.708	0.733	NA	NA	NA	NA	NA	NA	NA	NA	NA
B10.1.9	B10.1.10	Urogenital congenital anomalies	Digestive congenital anomalies	119	218	0.465	0.548	0.640	0.396	0.445	0.495	0.841	1.105	1.424	0.452	0.546	0.641	0.345	0.421	0.505	0.353	0.408	0.466	-1.004	-0.684	-0.407
B10.2.7	A2.12	Viral skin diseases	Varicella and herpes zoster	19	29	0.496	0.775	1.150	0.237	0.341	0.453	0.351	0.702	1.213	0.169	0.301	0.455	0.456	0.831	1.379	0.233	0.375	0.525	-0.459	0.123	0.737
B10.1.9	B8.4.1	Urogenital congenital anomalies	Interstitial nephritis and urinary tract infections	1352	1719	0.875	0.922	0.971	0.520	0.539	0.557	1.030	1.108	1.195	0.466	0.493	0.519	0.752	0.809	0.868	0.556	0.581	0.605	-0.404	-0.298	-0.201
B8.5.2	B10.2.13	Polycystic ovarian syndrome	Other skin and subcutaneous diseases	1460	NA	NA	NA	NA	NA	NA	NA	0.899	1.240	1.669	0.006	0.009	0.011	NA	NA	NA	NA	NA	NA	NA	NA	NA
B7.3.1	B6.1	Opioid use disorders	Alzheimer's disease and other dementias	82	61	0.839	1.098	1.405	0.630	0.723	0.806	1.036	1.476	2.024	0.562	0.686	0.796	0.559	0.817	1.153	0.647	0.773	0.880	-1.252	-0.657	-0.125
B7.4.1	B6.7	Major depressive disorder	Tension-type headache	761	296	0.602	0.660	0.723	0.360	0.386	0.411	0.571	0.636	0.706	0.357	0.387	0.418	0.600	0.713	0.840	0.334	0.381	0.431	-0.057	0.076	0.219
B7.3.4	A1.1.1	Cannabis use disorders	Drug-sensitive tuberculosis	28	40	2.671	4.352	6.945	0.372	0.492	0.609	2.741	5.466	9.965	0.392	0.597	0.782	2.083	3.792	7.184	0.309	0.446	0.585	-6.179	-1.599	2.277
C2.8.2	B10.3.1	Foreign body in eyes	Glaucoma	30	64	3.081	4.582	6.739	0.457	0.566	0.665	2.217	3.924	6.635	0.349	0.509	0.674	3.197	5.372	9.261	0.468	0.601	0.726	-1.789	1.430	5.486
B7.3.5	A7.2.2	Other drug use disorders	Hepatitis B	82	170	0.972	1.185	1.427	0.377	0.432	0.489	0.651	0.910	1.225	0.321	0.410	0.502	1.093	1.412	1.784	0.376	0.445	0.514	0.065	0.499	0.954
B2.8	B7.3.5	Peripheral vascular disease	Other drug use disorders	921	1166	1.047	1.121	1.196	0.645	0.668	0.692	1.022	1.132	1.246	0.638	0.673	0.707	1.019	1.115	1.221	0.634	0.665	0.695	-0.169	-0.016	0.134
B7.1	B7.4.1	Schizophrenia	Major depressive disorder	252	167	0.645	0.748	0.861	0.328	0.367	0.406	0.699	0.844	1.006	0.306	0.355	0.404	0.496	0.621	0.771	0.324	0.387	0.452	-0.422	-0.221	-0.013
B10.2.12	B10.2.6	Decubitus ulcer	Fungal skin diseases	31	39	0.648	0.951	1.332	0.282	0.376	0.478	0.514	0.895	1.426	0.280	0.428	0.581	0.592	0.997	1.545	0.225	0.343	0.468	-0.524	0.096	0.746
B1.3	B7.2	Other pharynx cancer	Alcohol use disorders	50	202	0.331	0.397	0.475	0.120	0.142	0.166	0.297	0.452	0.650	0.088	0.132	0.183	0.316	0.388	0.471	0.120	0.144	0.172	-0.268	-0.064	0.110
B7.3.2	A7.1.6	Cocaine use disorders	Other sexually transmitted diseases	23	23	0.443	0.704	1.034	0.254	0.363	0.480	0.376	0.698	1.114	0.174	0.295	0.442	0.365	0.703	1.242	0.287	0.467	0.648	-0.507	0.011	0.593
B3.4	A1.1.1	Interstitial lung disease and pulmonary sarcoidosis	Drug-sensitive tuberculosis	114	126	1.478	1.829	2.244	0.438	0.499	0.563	1.555	2.125	2.828	0.411	0.502	0.593	1.209	1.616	2.131	0.411	0.498	0.582	-1.309	-0.507	0.252
A7.1.6	B10.2.7	Other sexually transmitted diseases	Viral skin diseases	218	143	0.892	1.053	1.231	0.467	0.519	0.571	0.706	0.868	1.059	0.465	0.532	0.599	1.163	1.505	1.921	0.419	0.498	0.581	0.247	0.636	1.082
B7.10	B6.3	Conduct disorder	Epilepsy	62	74	0.642	0.844	1.072	0.283	0.347	0.414	0.622	0.913	1.288	0.234	0.322	0.414	0.553	0.794	1.082	0.280	0.370	0.462	-0.552	-0.120	0.272
B7.2	B1.4	Alcohol use disorders	Oesophageal cancer	197	752	1.017	1.126	1.244	0.820	0.851	0.879	1.397	1.731	2.129	0.816	0.879	0.931	0.910	1.021	1.143	0.810	0.844	0.875	-1.128	-0.712	-0.348
B6.3	B10.1.7	Epilepsy	Other chromosomal abnormalities	204	219	1.321	1.545	1.794	0.499	0.549	0.599	1.273	1.585	1.959	0.474	0.545	0.613	1.210	1.505	1.860	0.486	0.554	0.621	-0.547	-0.078	0.384
B10.2.12	A2.3	Decubitus ulcer	Lower respiratory infections	1945	1713	0.640	0.669	0.699	0.343	0.356	0.369	0.610	0.648	0.687	0.352	0.370	0.388	0.637	0.678	0.722	0.323	0.341	0.359	-0.027	0.030	0.088
B7.5	B8.4.5	Bipolar disorder	Other urinary diseases	304	237	0.577	0.656	0.739	0.398	0.436	0.475	0.624	0.744	0.875	0.393	0.445	0.497	0.477	0.570	0.674	0.368	0.425	0.484	-0.332	-0.174	-0.017
B10.1.7	B2.6	Other chromosomal abnormalities	Atrial fibrillation and flutter	42	83	1.226	1.638	2.148	0.551	0.650	0.741	0.866	1.403	2.176	0.463	0.623	0.767	1.252	1.804	2.506	0.546	0.666	0.777	-0.509	0.397	1.259
B7.4.2	B7.4.1	Dysthymia	Major depressive disorder	326	117	3.333	3.965	4.727	0.409	0.454	0.499	2.872	3.470	4.192	0.412	0.463	0.516	2.847	3.845	5.122	0.349	0.430	0.513	-0.828	0.359	1.786
B1.28.5	B1.28.4	Other leukaemia	Chronic myeloid leukaemia	74	128	19.307	31.277	57.211	0.365	0.428	0.492	17.653	33.500	77.780	0.310	0.406	0.507	17.009	30.585	65.934	0.361	0.441	0.524	-45.434	-2.897	31.404
B5.10	B5.4	Other digestive diseases	Paralytic ileus and intestinal obstruction	9965	7138	1.514	1.551	1.588	0.637	0.645	0.654	1.552	1.602	1.655	0.636	0.646	0.657	1.417	1.472	1.527	0.631	0.644	0.657	-0.206	-0.131	-0.056
B8.4.5	B6.4	Other urinary diseases	Multiple sclerosis	408	441	0.640	0.710	0.784	0.220	0.239	0.259	0.652	0.757	0.867	0.173	0.196	0.221	0.574	0.665	0.764	0.266	0.298	0.331	-0.231	-0.091	0.051
B7.3.4	A7.2.3	Cannabis use disorders	Hepatitis C	61	127	4.247	5.900	8.382	0.472	0.546	0.620	6.396	10.531	17.579	0.420	0.556	0.687	3.363	4.890	7.376	0.453	0.542	0.629	-12.743	-5.559	-0.976
B7.2	B7.9	Alcohol use disorders	Attention-deficit/hyperactivity disorder	172	273	1.339	1.571	1.826	0.662	0.713	0.762	1.771	2.274	2.877	0.730	0.810	0.877	1.061	1.289	1.562	0.601	0.665	0.728	-1.616	-0.982	-0.417
B1.28.1	B10.2.1	Acute lymphoid leukaemia	Eczema	42	59	0.947	1.293	1.722	0.667	0.770	0.860	0.786	1.267	1.918	0.633	0.787	0.908	0.882	1.323	1.929	0.627	0.760	0.873	-0.696	0.061	0.794
B10.3.4	B7.9	Refraction and accommodation disorders	Attention-deficit/hyperactivity disorder	76	86	0.604	0.774	0.964	0.517	0.601	0.682	0.813	1.189	1.660	0.603	0.729	0.841	0.445	0.608	0.803	0.425	0.530	0.631	-1.072	-0.577	-0.171
B10.2.12	B9.5	Decubitus ulcer	Other musculoskeletal disorders	1111	1001	0.273	0.290	0.307	0.180	0.190	0.201	0.236	0.257	0.277	0.160	0.173	0.186	0.306	0.334	0.362	0.199	0.215	0.232	0.043	0.078	0.112
B1.3	B5.9	Other pharynx cancer	Pancreatitis	12	40	0.148	0.228	0.323	0.114	0.168	0.229	0.091	0.233	0.434	0.087	0.201	0.349	0.138	0.224	0.334	0.103	0.159	0.227	-0.213	-0.009	0.165
B10.3.7	C2.8.2	Other sense organ diseases	Foreign body in eyes	173	244	3.026	3.608	4.307	0.628	0.680	0.731	3.049	4.019	5.272	0.612	0.693	0.767	2.675	3.357	4.204	0.604	0.672	0.737	-2.082	-0.661	0.579
B8.3.1	B9.4	Chronic kidney disease due to diabetes mellitus	Gout	353	765	1.463	1.611	1.776	0.429	0.457	0.484	2.318	2.754	3.264	0.428	0.478	0.528	1.199	1.346	1.511	0.415	0.447	0.481	-1.946	-1.408	-0.949
B10.1.5	A2.5	Turner syndrome	Otitis media	81	NA	NA	NA	NA	NA	NA	NA	0.919	1.446	2.140	0.016	0.025	0.037	NA	NA	NA	NA	NA	NA	NA	NA	NA
B7.5	B7.3.5	Bipolar disorder	Other drug use disorders	259	157	1.299	1.522	1.768	0.459	0.509	0.557	1.282	1.569	1.908	0.440	0.501	0.563	1.115	1.419	1.777	0.443	0.522	0.598	-0.592	-0.147	0.295
B10.1.10	B10.1.7	Digestive congenital anomalies	Other chromosomal abnormalities	106	121	2.087	2.626	3.268	0.558	0.628	0.697	1.797	2.506	3.386	0.556	0.661	0.757	1.990	2.734	3.725	0.507	0.601	0.694	-0.911	0.224	1.432
B8.5.7	B1.14	Other gynecological diseases	Breast cancer	33345	NA	NA	NA	NA	NA	NA	NA	0.980	1.086	1.200	0.888	0.902	0.915	NA	NA	NA	NA	NA	NA	NA	NA	NA
A2.3	B3.3	Lower respiratory infections	Asthma	19436	22702	1.210	1.228	1.246	0.534	0.539	0.544	1.220	1.246	1.272	0.498	0.505	0.512	1.199	1.223	1.248	0.565	0.572	0.579	-0.058	-0.022	0.014
B8.5.4	B8.5.3	Endometriosis	Female infertility	3052	NA	NA	NA	NA	NA	NA	NA	0.838	0.941	1.050	0.267	0.292	0.319	NA	NA	NA	NA	NA	NA	NA	NA	NA
B8.3.2	B8.3.4	Chronic kidney disease due to hypertension	Chronic kidney disease due to other causes	78	170	2.353	2.947	3.664	0.413	0.471	0.532	2.262	3.370	4.797	0.348	0.456	0.560	2.140	2.794	3.686	0.410	0.480	0.552	-2.146	-0.553	0.802
B10.2.10	B10.2.11	Pruritus	Urticaria	85	39	0.835	1.105	1.434	0.332	0.408	0.487	0.809	1.131	1.544	0.334	0.427	0.523	0.627	1.028	1.568	0.250	0.372	0.500	-0.657	-0.100	0.513
B10.4.2	B10.1.2	Permanent caries	Congenital heart anomalies	84	87	0.401	0.507	0.626	0.192	0.233	0.278	0.422	0.596	0.797	0.184	0.246	0.315	0.320	0.441	0.580	0.168	0.223	0.280	-0.387	-0.154	0.062
B7.3.2	B5.1	Cocaine use disorders	Peptic ulcer disease	13	24	0.792	1.391	2.338	0.273	0.408	0.551	0.711	2.090	4.512	0.175	0.420	0.679	0.651	1.227	2.182	0.254	0.404	0.567	-3.208	-0.849	0.689
B10.2.1	B10.2.11	Eczema	Urticaria	923	585	1.078	1.168	1.264	0.450	0.475	0.500	1.092	1.208	1.336	0.445	0.477	0.509	0.968	1.100	1.241	0.433	0.473	0.511	-0.292	-0.109	0.078
B9.3.2	B6.5	Neck pain	Motor neuron disease	65	87	1.226	1.600	2.050	0.641	0.732	0.811	1.163	1.736	2.519	0.651	0.781	0.886	1.057	1.508	2.076	0.583	0.700	0.805	-1.110	-0.224	0.563
B10.4.3	B1.25	Periodontal disease	Hodgkin lymphoma	15	37	0.760	1.197	1.784	0.178	0.257	0.345	0.501	1.109	2.037	0.123	0.243	0.389	0.718	1.236	1.983	0.168	0.262	0.371	-0.860	0.124	1.030
B8.3.1	B8.4.1	Chronic kidney disease due to diabetes mellitus	Interstitial nephritis and urinary tract infections	1826	2303	0.969	1.014	1.059	0.470	0.486	0.501	1.023	1.091	1.159	0.411	0.433	0.454	0.935	0.996	1.057	0.516	0.537	0.558	-0.186	-0.095	-0.004
B7.6	A5.5	Anxiety disorders	Other neonatal disorders	104	101	0.155	0.190	0.230	0.082	0.100	0.119	0.126	0.168	0.216	0.073	0.096	0.121	0.162	0.218	0.281	0.078	0.104	0.132	-0.023	0.049	0.125
B5.2	B5.7	Gastritis and duodenitis	Vascular intestinal disorders	561	408	1.679	1.859	2.064	0.738	0.771	0.803	1.802	2.066	2.367	0.719	0.763	0.804	1.385	1.627	1.903	0.734	0.784	0.831	-0.824	-0.438	-0.067
B2.10	B2.5.1	Other cardiovascular and circulatory diseases	Myocarditis	391	621	1.305	1.441	1.586	0.592	0.626	0.659	1.107	1.295	1.514	0.576	0.630	0.681	1.367	1.550	1.759	0.582	0.624	0.666	-0.028	0.256	0.536
B7.11	B10.1.7	Idiopathic developmental intellectual disability	Other chromosomal abnormalities	161	161	4.390	5.498	6.886	0.334	0.380	0.427	4.223	5.699	7.646	0.327	0.393	0.462	3.865	5.303	7.346	0.305	0.367	0.433	-2.747	-0.371	2.029
B1.28.1	B1.28.2	Acute lymphoid leukaemia	Chronic lymphoid leukaemia	54	82	15.944	28.453	57.454	0.340	0.415	0.491	15.377	32.823	96.835	0.296	0.409	0.530	13.324	26.848	66.108	0.322	0.418	0.517	-64.927	-5.838	30.198
B8.5.4	A7.1.6	Endometriosis	Other sexually transmitted diseases	1495	NA	NA	NA	NA	NA	NA	NA	6.289	7.666	9.340	0.230	0.257	0.286	NA	NA	NA	NA	NA	NA	NA	NA	NA
B2.9	B10.4.2	Endocarditis	Permanent caries	52	140	1.629	2.071	2.624	0.315	0.372	0.431	1.422	2.230	3.339	0.294	0.410	0.531	1.526	2.028	2.668	0.295	0.360	0.428	-1.384	-0.195	0.782
B7.3.3	B3.1	Amphetamine use disorders	Chronic obstructive pulmonary disease	33	49	0.809	1.167	1.612	0.472	0.584	0.696	0.871	1.527	2.425	0.347	0.518	0.689	0.653	1.016	1.511	0.488	0.631	0.764	-1.429	-0.505	0.267
B7.12	B7.5	Other mental and substance use disorders	Bipolar disorder	1030	561	1.076	1.166	1.258	0.522	0.547	0.572	1.079	1.186	1.308	0.520	0.551	0.582	0.988	1.125	1.276	0.498	0.540	0.583	-0.243	-0.062	0.124
B5.7	B5.1	Vascular intestinal disorders	Peptic ulcer disease	84	98	0.328	0.409	0.500	0.124	0.151	0.180	0.257	0.354	0.471	0.090	0.122	0.158	0.349	0.475	0.621	0.146	0.191	0.240	-0.043	0.119	0.292
B7.11	B10.3.4	Idiopathic developmental intellectual disability	Refraction and accommodation disorders	436	559	2.680	2.982	3.323	0.594	0.627	0.661	2.390	2.799	3.271	0.579	0.631	0.679	2.767	3.223	3.750	0.580	0.625	0.668	-0.226	0.423	1.094
B10.1.2	B7.8.1	Congenital heart anomalies	Autism	33	78	0.936	1.279	1.695	0.733	0.831	0.909	0.664	1.144	1.822	0.640	0.810	0.936	0.926	1.348	1.875	0.728	0.843	0.927	-0.541	0.203	0.890
B1.28.3	B8.6.7	Acute myeloid leukaemia	Other hemoglobinopathies and hemolytic anaemias	133	142	8.026	10.732	14.557	0.468	0.528	0.588	7.460	10.845	16.069	0.462	0.552	0.638	7.147	10.669	16.577	0.427	0.508	0.587	-6.163	-0.198	6.150
B1.27	B10.4.2	Multiple myeloma	Permanent caries	102	195	2.766	3.396	4.172	0.708	0.769	0.825	2.656	3.747	5.220	0.683	0.785	0.872	2.515	3.261	4.192	0.686	0.762	0.830	-2.087	-0.486	0.923
B8.6.7	B1.28.3	Other hemoglobinopathies and hemolytic anaemias	Acute myeloid leukaemia	108	138	8.269	11.319	15.681	0.412	0.472	0.532	7.211	11.269	17.984	0.362	0.448	0.538	7.583	11.419	17.573	0.413	0.492	0.573	-7.338	0.145	7.280
C2.6	B1.6	Adverse effects of medical treatment	Colon and rectum cancer	2780	2794	0.552	0.574	0.596	0.321	0.331	0.341	0.546	0.577	0.608	0.336	0.351	0.365	0.540	0.570	0.601	0.300	0.313	0.327	-0.050	-0.007	0.037
B2.6	B2.5.1	Atrial fibrillation and flutter	Myocarditis	296	434	1.254	1.411	1.586	0.581	0.621	0.659	1.194	1.431	1.702	0.578	0.640	0.699	1.201	1.398	1.627	0.558	0.609	0.658	-0.369	-0.029	0.284
B10.4.3	B8.3.2	Periodontal disease	Chronic kidney disease due to hypertension	26	81	0.780	1.048	1.396	0.266	0.336	0.412	0.546	0.998	1.630	0.193	0.316	0.458	0.742	1.065	1.481	0.260	0.342	0.431	-0.636	0.068	0.658
B2.9	B10.1.2	Endocarditis	Congenital heart anomalies	45	74	1.930	2.676	3.631	0.197	0.249	0.306	1.633	2.665	4.080	0.167	0.246	0.336	1.750	2.693	3.993	0.185	0.251	0.324	-1.623	0.037	1.634
B6.6	B2.3.2	Migraine	Hemorrhagic stroke	519	213	0.899	1.009	1.125	0.464	0.501	0.538	0.989	1.135	1.300	0.473	0.516	0.561	0.654	0.804	0.970	0.404	0.468	0.533	-0.548	-0.332	-0.117
B2.1	B10.1.2	Rheumatic heart disease	Congenital heart anomalies	60	32	1.837	2.682	3.820	0.339	0.432	0.526	1.737	2.755	4.242	0.348	0.467	0.588	1.376	2.514	4.236	0.247	0.378	0.517	-1.971	-0.248	1.618
B8.4.5	B8.3.2	Other urinary diseases	Chronic kidney disease due to hypertension	323	754	0.954	1.049	1.156	0.472	0.501	0.532	1.325	1.577	1.857	0.426	0.479	0.534	0.802	0.899	1.009	0.476	0.511	0.548	-0.974	-0.677	-0.410
A2.5	B7.8.1	Otitis media	Autism	132	413	1.153	1.319	1.507	0.854	0.892	0.924	0.971	1.283	1.647	0.791	0.870	0.931	1.139	1.331	1.551	0.859	0.900	0.935	-0.359	0.052	0.421
B7.8.1	B7.9	Autism	Attention-deficit/hyperactivity disorder	11	56	1.097	1.673	2.460	0.359	0.471	0.589	0.672	1.789	3.666	0.212	0.447	0.700	1.047	1.659	2.536	0.358	0.477	0.601	-2.042	-0.132	1.200
B10.3.2	B10.3.4	Cataract	Refraction and accommodation disorders	1634	1080	0.983	1.044	1.107	0.402	0.418	0.436	0.907	0.980	1.056	0.409	0.431	0.453	1.044	1.146	1.255	0.374	0.400	0.427	0.040	0.166	0.298
B10.1.1	B10.2.4	Neural tube defects	Pyoderma	97	74	1.205	1.530	1.930	0.623	0.706	0.784	1.273	1.757	2.376	0.612	0.720	0.818	0.911	1.305	1.789	0.569	0.690	0.799	-1.163	-0.456	0.202
B8.3.2	B10.4.2	Chronic kidney disease due to hypertension	Permanent caries	44	124	1.386	1.795	2.314	0.586	0.671	0.750	1.085	1.754	2.698	0.517	0.680	0.818	1.347	1.816	2.439	0.572	0.669	0.758	-0.941	0.066	0.932
B5.9	B5.1	Pancreatitis	Peptic ulcer disease	857	1694	0.931	0.985	1.044	0.462	0.480	0.499	0.789	0.873	0.962	0.400	0.431	0.462	1.019	1.096	1.179	0.485	0.510	0.534	0.107	0.224	0.340
B10.1.2	B6.3	Congenital heart anomalies	Epilepsy	647	656	1.108	1.208	1.313	0.608	0.638	0.667	1.045	1.179	1.330	0.608	0.650	0.691	1.098	1.236	1.388	0.585	0.626	0.668	-0.145	0.059	0.259
A2.1	A1.2.4	Diarrhoeal diseases	HIV/AIDS resulting in other diseases	52	140	0.507	0.633	0.774	0.266	0.317	0.370	0.364	0.551	0.788	0.244	0.345	0.449	0.517	0.670	0.853	0.250	0.307	0.368	-0.150	0.118	0.377
B8.7	B2.2	Endocrine, metabolic, blood, and immune disorders	Ischaemic heart disease	37685	29519	0.695	0.702	0.710	0.341	0.344	0.347	0.723	0.734	0.744	0.421	0.425	0.430	0.647	0.658	0.668	0.273	0.277	0.281	-0.091	-0.076	-0.061
B8.3.3	B8.4.1	Chronic kidney disease due to glomerulonephritis	Interstitial nephritis and urinary tract infections	1063	962	1.186	1.267	1.352	0.495	0.517	0.539	1.198	1.306	1.416	0.464	0.495	0.525	1.088	1.199	1.319	0.512	0.544	0.576	-0.264	-0.106	0.052
B10.1.8	B10.1.4	Congenital musculoskeletal and limb anomalies	Down's syndrome	35	27	0.204	0.301	0.419	0.150	0.212	0.280	0.187	0.318	0.484	0.136	0.217	0.312	0.162	0.280	0.439	0.124	0.204	0.300	-0.229	-0.038	0.157
A5.5	B1.28.1	Other neonatal disorders	Acute lymphoid leukaemia	45	87	0.770	1.017	1.311	0.898	0.956	0.987	0.503	0.790	1.158	0.875	0.959	0.992	0.858	1.217	1.667	0.887	0.955	0.994	-0.061	0.423	0.944
B1.1	B1.4	Lip and oral cavity cancer	Oesophageal cancer	79	175	1.143	1.401	1.693	0.705	0.771	0.831	1.187	1.716	2.378	0.725	0.833	0.919	1.015	1.289	1.629	0.667	0.748	0.820	-1.145	-0.422	0.187
B10.2.7	B8.3.3	Viral skin diseases	Chronic kidney disease due to glomerulonephritis	23	16	0.565	0.946	1.482	0.100	0.156	0.225	0.538	1.077	1.888	0.103	0.188	0.298	0.403	0.824	1.468	0.066	0.131	0.213	-1.097	-0.245	0.530
B8.3.1	B10.2.7	Chronic kidney disease due to diabetes mellitus	Viral skin diseases	32	50	1.203	1.769	2.480	0.500	0.616	0.726	1.073	1.888	3.091	0.442	0.623	0.793	1.049	1.687	2.604	0.466	0.613	0.748	-1.510	-0.198	0.974
A7.2.3	B2.9	Hepatitis C	Endocarditis	38	94	2.908	4.125	5.837	0.355	0.431	0.511	3.437	6.264	11.292	0.212	0.329	0.458	2.441	3.621	5.421	0.388	0.483	0.578	-7.507	-2.628	0.492
B5.10	B1.4	Other digestive diseases	Oesophageal cancer	1010	2584	1.486	1.563	1.647	0.599	0.616	0.633	1.496	1.653	1.820	0.586	0.619	0.651	1.441	1.532	1.628	0.594	0.614	0.635	-0.310	-0.120	0.068
B5.1	A7.2.3	Peptic ulcer disease	Hepatitis C	119	276	0.765	0.893	1.035	0.517	0.569	0.620	0.587	0.781	0.999	0.428	0.517	0.606	0.790	0.957	1.141	0.533	0.596	0.659	-0.098	0.178	0.440
B10.1.2	B10.1.4	Congenital heart anomalies	Down's syndrome	60	66	2.225	3.056	4.163	0.196	0.247	0.301	1.949	3.049	4.739	0.170	0.239	0.315	1.995	3.052	4.515	0.184	0.253	0.330	-1.861	-0.012	1.735
B8.6.7	B2.1	Other hemoglobinopathies and hemolytic anaemias	Rheumatic heart disease	20	14	0.479	0.845	1.329	0.188	0.295	0.417	0.410	0.861	1.535	0.147	0.275	0.428	0.350	0.798	1.497	0.162	0.321	0.500	-0.801	-0.066	0.691
B7.3.2	B7.4.1	Cocaine use disorders	Major depressive disorder	24	54	1.062	1.556	2.218	0.461	0.582	0.695	0.835	1.523	2.507	0.337	0.526	0.708	1.014	1.628	2.541	0.472	0.614	0.750	-0.966	0.106	1.202
B8.5.2	B8.5.3	Polycystic ovarian syndrome	Female infertility	1655	NA	NA	NA	NA	NA	NA	NA	0.256	0.448	0.691	0.004	0.007	0.011	NA	NA	NA	NA	NA	NA	NA	NA	NA
B10.1.1	B10.3.6	Neural tube defects	Other vision loss	68	57	1.076	1.423	1.844	0.758	0.847	0.918	0.971	1.416	1.992	0.739	0.853	0.940	0.943	1.405	2.008	0.713	0.842	0.937	-0.724	-0.011	0.715
B2.5.1	B2.10	Myocarditis	Other cardiovascular and circulatory diseases	232	372	0.787	0.881	0.984	0.341	0.374	0.408	0.817	0.979	1.162	0.319	0.370	0.424	0.754	0.874	1.008	0.334	0.376	0.418	-0.319	-0.106	0.104
B7.3.5	B5.1	Other drug use disorders	Peptic ulcer disease	549	661	0.542	0.589	0.638	0.248	0.266	0.285	0.558	0.633	0.714	0.246	0.273	0.300	0.496	0.556	0.621	0.238	0.261	0.285	-0.178	-0.075	0.022
B10.2.8	B9.1	Acne vulgaris	Rheumatoid arthritis	26	10	0.276	0.463	0.708	0.208	0.317	0.438	0.252	0.461	0.748	0.209	0.342	0.493	0.175	0.450	0.874	0.121	0.271	0.456	-0.370	-0.011	0.441
B9.1	B8.3.3	Rheumatoid arthritis	Chronic kidney disease due to glomerulonephritis	488	234	2.052	2.336	2.640	0.679	0.720	0.758	2.395	2.837	3.350	0.686	0.735	0.781	1.429	1.751	2.121	0.622	0.691	0.757	-1.677	-1.084	-0.504
B10.2.12	B8.3.3	Decubitus ulcer	Chronic kidney disease due to glomerulonephritis	40	56	0.581	0.800	1.065	0.254	0.325	0.403	0.467	0.759	1.142	0.228	0.338	0.457	0.544	0.832	1.185	0.227	0.317	0.414	-0.392	0.070	0.517
B8.1	B9.4	Diabetes mellitus	Gout	2054	3949	1.019	1.061	1.103	0.609	0.623	0.636	1.512	1.620	1.732	0.686	0.710	0.733	0.853	0.895	0.939	0.569	0.586	0.602	-0.844	-0.725	-0.609
B1.3	B1.10	Other pharynx cancer	Larynx cancer	203	628	7.912	9.395	11.212	0.454	0.487	0.519	9.213	12.298	16.589	0.410	0.475	0.542	7.357	9.008	11.142	0.451	0.490	0.528	-7.846	-3.265	0.387
A6.5	B10.2.12	Other nutritional deficiencies	Decubitus ulcer	650	465	1.026	1.125	1.231	0.646	0.678	0.709	0.918	1.037	1.160	0.650	0.692	0.732	1.094	1.264	1.453	0.608	0.658	0.706	0.014	0.227	0.446
B7.6	B7.1	Anxiety disorders	Schizophrenia	303	229	1.389	1.598	1.821	0.473	0.516	0.558	1.329	1.605	1.920	0.461	0.519	0.574	1.287	1.584	1.919	0.448	0.512	0.576	-0.455	-0.018	0.404
A4.3	B2.5.3	Maternal hypertensive disorders	Other cardiomyopathy	118	NA	NA	NA	NA	NA	NA	NA	4.936	6.598	8.835	0.737	0.790	0.837	NA	NA	NA	NA	NA	NA	NA	NA	NA
B8.6.7	A5.4	Other hemoglobinopathies and hemolytic anaemias	Hemolytic disease and other neonatal jaundice	7	7	0.097	0.218	0.391	0.038	0.083	0.145	0.056	0.221	0.480	0.023	0.082	0.171	0.069	0.207	0.426	0.028	0.081	0.158	-0.281	-0.014	0.227
B8.4.4	B10.1.9	Male infertility	Urogenital congenital anomalies	NA	320	NA	NA	NA	NA	NA	NA	NA	NA	NA	NA	NA	NA	1.060	1.284	1.537	0.805	0.838	0.865	NA	NA	NA
B3.5	B6.5	Other chronic respiratory diseases	Motor neuron disease	153	260	1.150	1.348	1.570	0.274	0.309	0.344	1.088	1.411	1.793	0.232	0.284	0.338	1.074	1.311	1.581	0.281	0.325	0.371	-0.545	-0.100	0.313
B8.3.3	B10.4.4	Chronic kidney disease due to glomerulonephritis	Edentulism and severe tooth loss	32	74	0.886	1.203	1.605	0.560	0.663	0.763	0.588	0.988	1.534	0.446	0.615	0.775	0.930	1.361	1.944	0.565	0.691	0.807	-0.290	0.375	1.046
B8.4.2	B10.1.9	Urolithiasis	Urogenital congenital anomalies	478	742	0.963	1.052	1.148	0.551	0.580	0.610	1.434	1.653	1.894	0.593	0.643	0.690	0.747	0.837	0.935	0.509	0.547	0.584	-1.072	-0.817	-0.579
B3.4	B9.1	Interstitial lung disease and pulmonary sarcoidosis	Rheumatoid arthritis	281	211	0.587	0.674	0.767	0.291	0.324	0.356	0.540	0.648	0.765	0.273	0.314	0.357	0.572	0.709	0.860	0.286	0.337	0.389	-0.118	0.060	0.243
B10.1.9	B8.4.5	Urogenital congenital anomalies	Other urinary diseases	832	5220	0.901	0.936	0.972	0.562	0.575	0.588	1.736	1.926	2.128	0.491	0.527	0.561	0.840	0.875	0.911	0.570	0.584	0.598	-1.258	-1.051	-0.859
A1.1.1	A2.3	Drug-sensitive tuberculosis	Lower respiratory infections	1034	1292	1.031	1.093	1.159	0.517	0.537	0.559	1.181	1.286	1.402	0.512	0.543	0.574	0.922	0.997	1.075	0.505	0.533	0.561	-0.425	-0.288	-0.156
B7.3.4	B7.3.1	Cannabis use disorders	Opioid use disorders	65	78	5.331	7.876	12.075	0.365	0.438	0.516	7.546	12.531	21.056	0.323	0.435	0.554	3.696	6.019	10.380	0.346	0.440	0.538	-14.759	-6.373	-0.459
B1.28.1	B7.6	Acute lymphoid leukaemia	Anxiety disorders	54	49	1.091	1.505	2.004	0.784	0.876	0.943	0.880	1.335	1.901	0.750	0.873	0.956	1.084	1.771	2.744	0.750	0.884	0.968	-0.424	0.436	1.477
B2.7	B10.1.9	Aortic aneurysm	Urogenital congenital anomalies	23	137	0.323	0.409	0.508	0.264	0.321	0.379	0.200	0.374	0.603	0.196	0.331	0.474	0.321	0.417	0.525	0.258	0.319	0.382	-0.196	0.040	0.252
B1.26	B8.4.4	Non-Hodgkin's lymphoma	Male infertility	NA	109	NA	NA	NA	NA	NA	NA	NA	NA	NA	NA	NA	NA	2.873	3.651	4.584	0.163	0.210	0.270	NA	NA	NA
B10.4.5	B2.9	Other oral disorders	Endocarditis	247	651	2.252	2.521	2.814	0.664	0.700	0.736	1.794	2.220	2.714	0.581	0.650	0.717	2.334	2.670	3.050	0.679	0.721	0.763	-0.150	0.454	1.031
B6.8	B7.8.1	Other neurological disorders	Autism	118	212	1.646	1.975	2.351	0.598	0.658	0.716	1.714	2.342	3.157	0.525	0.627	0.722	1.457	1.816	2.237	0.600	0.677	0.744	-1.400	-0.525	0.228
A5.2	B7.8.1	Neonatal encephalopathy due to birth asphyxia and trauma	Autism	67	225	1.078	1.298	1.552	0.966	0.987	0.997	0.891	1.304	1.842	0.944	0.990	0.994	1.053	1.294	1.590	0.965	0.988	0.998	-0.583	-0.010	0.490
B10.1.4	B10.1.2	Down's syndrome	Congenital heart anomalies	194	192	6.068	7.534	9.378	0.699	0.753	0.804	6.231	8.312	11.229	0.685	0.761	0.830	5.092	6.881	9.379	0.670	0.747	0.816	-4.818	-1.428	1.797
B3.1	B7.3.3	Chronic obstructive pulmonary disease	Amphetamine use disorders	28	30	0.633	0.966	1.395	0.304	0.416	0.528	0.545	0.999	1.655	0.311	0.482	0.653	0.527	0.930	1.489	0.236	0.369	0.512	-0.792	-0.065	0.619
B8.7	B5.7	Endocrine, metabolic, blood, and immune disorders	Vascular intestinal disorders	1560	1140	0.913	0.967	1.022	0.660	0.680	0.700	0.827	0.893	0.962	0.658	0.685	0.711	0.990	1.083	1.180	0.643	0.674	0.704	0.074	0.192	0.307
B7.12	B1.28.1	Other mental and substance use disorders	Acute lymphoid leukaemia	71	129	0.518	0.643	0.790	0.222	0.265	0.311	0.367	0.522	0.713	0.173	0.233	0.300	0.564	0.743	0.954	0.230	0.287	0.347	-0.030	0.222	0.477
B10.3.4	B10.1.2	Refraction and accommodation disorders	Congenital heart anomalies	157	140	0.316	0.374	0.440	0.162	0.188	0.215	0.295	0.371	0.462	0.150	0.184	0.221	0.293	0.375	0.469	0.155	0.192	0.233	-0.116	0.004	0.125
A2.1	B5.7	Diarrhoeal diseases	Vascular intestinal disorders	401	247	0.962	1.085	1.224	0.614	0.656	0.697	1.020	1.196	1.392	0.601	0.655	0.706	0.776	0.943	1.132	0.591	0.658	0.723	-0.502	-0.254	0.005
B5.9	B1.8	Pancreatitis	Gallbladder and biliary tract cancer	108	132	1.570	1.950	2.403	0.605	0.676	0.745	1.375	1.864	2.464	0.571	0.674	0.771	1.501	2.026	2.684	0.586	0.680	0.771	-0.617	0.162	0.974
B1.6	A7.1.6	Colon and rectum cancer	Other sexually transmitted diseases	332	108	0.198	0.227	0.259	0.179	0.202	0.226	0.178	0.208	0.241	0.164	0.189	0.215	0.240	0.324	0.422	0.200	0.258	0.320	0.029	0.116	0.218
B10.4.3	B10.4.5	Periodontal disease	Other oral disorders	714	885	2.208	2.399	2.596	0.398	0.421	0.442	2.143	2.407	2.702	0.385	0.417	0.450	2.172	2.434	2.729	0.393	0.423	0.453	-0.370	0.027	0.424
B5.1	B7.3.1	Peptic ulcer disease	Opioid use disorders	184	218	0.932	1.092	1.268	0.514	0.568	0.619	0.899	1.128	1.400	0.513	0.588	0.661	0.858	1.061	1.297	0.481	0.552	0.619	-0.401	-0.064	0.255
B7.1	A7.2.2	Schizophrenia	Hepatitis B	15	33	0.556	0.882	1.306	0.302	0.427	0.554	0.374	0.815	1.473	0.304	0.534	0.761	0.518	0.915	1.474	0.253	0.387	0.533	-0.648	0.095	0.781
B10.1.11	B10.1.7	Other congenital anomalies	Other chromosomal abnormalities	406	370	2.015	2.273	2.560	0.551	0.589	0.626	1.844	2.175	2.556	0.539	0.590	0.642	2.011	2.386	2.813	0.533	0.588	0.642	-0.309	0.209	0.749
B7.4.1	B7.3.5	Major depressive disorder	Other drug use disorders	1924	1184	1.188	1.254	1.325	0.531	0.550	0.568	1.198	1.286	1.381	0.529	0.552	0.576	1.091	1.192	1.298	0.516	0.546	0.575	-0.232	-0.093	0.045
A2.5	B7.9	Otitis media	Attention-deficit/hyperactivity disorder	230	664	1.017	1.129	1.245	0.898	0.923	0.946	0.971	1.197	1.456	0.877	0.926	0.963	0.984	1.108	1.242	0.894	0.923	0.947	-0.372	-0.091	0.174
A7.1.6	A7.1.2	Other sexually transmitted diseases	Chlamydial infection	305	129	1.317	1.543	1.797	0.527	0.577	0.627	1.058	1.265	1.514	0.495	0.553	0.611	2.244	3.023	3.991	0.552	0.650	0.740	0.952	1.754	2.738
B7.3.1	B5.9	Opioid use disorders	Pancreatitis	97	155	1.270	1.549	1.884	0.360	0.415	0.470	1.498	2.092	2.837	0.363	0.458	0.553	1.033	1.330	1.702	0.328	0.393	0.459	-1.560	-0.762	-0.069
A7.1.2	B7.3.5	Chlamydial infection	Other drug use disorders	170	25	0.950	1.191	1.472	0.644	0.723	0.794	1.099	1.402	1.758	0.674	0.756	0.833	0.369	0.624	0.970	0.415	0.592	0.754	-1.197	-0.774	-0.324
B10.4.2	B7.9	Permanent caries	Attention-deficit/hyperactivity disorder	43	54	0.546	0.754	1.009	0.514	0.623	0.725	0.775	1.315	2.056	0.515	0.688	0.838	0.393	0.589	0.834	0.458	0.592	0.718	-1.467	-0.726	-0.143
B1.19	C2.6	Testicular cancer	Adverse effects of medical treatment	NA	815	NA	NA	NA	NA	NA	NA	NA	NA	NA	NA	NA	NA	10.922	20.158	42.682	0.009	0.012	0.016	NA	NA	NA
B7.6	B7.12	Anxiety disorders	Other mental and substance use disorders	5623	2831	0.785	0.810	0.836	0.369	0.378	0.387	0.765	0.795	0.826	0.378	0.389	0.401	0.712	0.750	0.788	0.343	0.357	0.372	-0.094	-0.045	0.005
B10.1.1	B10.2.12	Neural tube defects	Decubitus ulcer	82	66	21.027	37.555	79.252	0.750	0.837	0.906	19.582	42.082	122.796	0.763	0.871	0.948	16.337	33.684	90.142	0.669	0.801	0.903	-83.576	-7.619	44.379
B10.1.7	B8.3.4	Other chromosomal abnormalities	Chronic kidney disease due to other causes	33	36	0.819	1.208	1.722	0.297	0.399	0.500	0.709	1.244	2.037	0.280	0.426	0.579	0.692	1.175	1.832	0.250	0.376	0.510	-0.938	-0.069	0.755
B7.4.1	B7.7.1	Major depressive disorder	Anorexia nervosa	94	8	1.028	1.440	1.946	0.291	0.370	0.451	1.012	1.420	1.938	0.281	0.361	0.444	0.464	1.676	4.106	0.250	0.577	0.875	-1.016	0.257	2.658
B3.2.4	A2.3	Other pneumoconiosis	Lower respiratory infections	57	102	0.657	0.812	0.984	0.319	0.383	0.449	0.535	0.760	1.023	0.271	0.371	0.474	0.713	0.934	1.191	0.309	0.391	0.475	-0.153	0.171	0.511
A7.2.2	B7.3.1	Hepatitis B	Opioid use disorders	76	131	5.150	6.943	9.533	0.333	0.390	0.448	4.523	6.964	10.782	0.303	0.395	0.492	4.719	7.038	10.651	0.312	0.386	0.460	-4.272	0.076	4.209
B8.7	C2.6	Endocrine, metabolic, blood, and immune disorders	Adverse effects of medical treatment	19779	11373	6.548	6.705	6.863	0.919	0.923	0.927	6.850	7.077	7.297	0.925	0.930	0.935	5.818	6.035	6.259	0.903	0.910	0.917	-1.355	-1.042	-0.722
B10.2.7	B1.13.1	Viral skin diseases	Non-melanoma skin cancer (squamous-cell carcinoma)	74	98	1.164	1.492	1.880	0.446	0.521	0.597	0.920	1.326	1.852	0.397	0.506	0.619	1.186	1.658	2.263	0.435	0.534	0.632	-0.348	0.332	1.030
B8.6.7	B1.25	Other hemoglobinopathies and hemolytic anaemias	Hodgkin lymphoma	16	22	1.374	2.471	4.263	0.157	0.246	0.348	1.061	2.412	4.915	0.130	0.254	0.408	1.169	2.513	4.946	0.129	0.238	0.368	-2.488	0.109	2.652
B10.1.10	B7.11	Digestive congenital anomalies	Idiopathic developmental intellectual disability	72	110	1.360	1.747	2.200	0.655	0.737	0.809	1.104	1.619	2.290	0.605	0.731	0.837	1.333	1.843	2.489	0.638	0.742	0.832	-0.577	0.225	1.028
B5.2	B7.4.2	Gastritis and duodenitis	Dysthymia	138	60	0.992	1.251	1.550	0.541	0.616	0.689	0.982	1.282	1.654	0.522	0.612	0.698	0.773	1.172	1.707	0.494	0.626	0.750	-0.629	-0.107	0.473
B10.2.1	B1.28.1	Eczema	Acute lymphoid leukaemia	9	20	0.204	0.365	0.580	0.140	0.230	0.333	0.118	0.308	0.584	0.092	0.213	0.367	0.196	0.404	0.697	0.127	0.240	0.373	-0.222	0.092	0.421
B2.7	B10.1.7	Aortic aneurysm	Other chromosomal abnormalities	23	51	3.287	5.324	8.709	0.289	0.381	0.483	2.685	5.544	10.777	0.173	0.304	0.450	2.923	5.208	9.741	0.311	0.430	0.556	-5.674	-0.287	4.460
B5.4	B1.15	Paralytic ileus and intestinal obstruction	Cervical cancer	157	NA	NA	NA	NA	NA	NA	NA	1.918	2.083	2.261	0.956	0.970	0.981	NA	NA	NA	NA	NA	NA	NA	NA	NA
B1.22	B1.11	Brain and nervous system cancer	Tracheal, bronchus, and lung cancer	314	286	0.821	0.933	1.052	0.378	0.413	0.449	0.997	1.192	1.409	0.368	0.417	0.469	0.627	0.749	0.881	0.361	0.409	0.460	-0.687	-0.442	-0.214
B8.1	A4.3	Diabetes mellitus	Maternal hypertensive disorders	877	NA	NA	NA	NA	NA	NA	NA	5.176	5.829	6.569	0.918	0.931	0.942	NA	NA	NA	NA	NA	NA	NA	NA	NA
B6.8	B10.2.12	Other neurological disorders	Decubitus ulcer	1970	2507	1.619	1.698	1.781	0.754	0.770	0.785	1.335	1.431	1.529	0.744	0.767	0.789	1.874	2.000	2.136	0.751	0.772	0.792	0.408	0.568	0.736
B1.5	B5.2	Stomach cancer	Gastritis and duodenitis	267	245	0.390	0.443	0.501	0.277	0.308	0.340	0.462	0.553	0.649	0.288	0.333	0.378	0.298	0.359	0.427	0.244	0.285	0.330	-0.305	-0.193	-0.083
B5.2	B5.9	Gastritis and duodenitis	Pancreatitis	1332	1966	1.222	1.288	1.358	0.516	0.533	0.551	1.134	1.234	1.339	0.525	0.553	0.582	1.246	1.337	1.431	0.498	0.520	0.542	-0.036	0.104	0.240
B1.26	B10.4.3	Non-Hodgkin's lymphoma	Periodontal disease	160	290	1.464	1.707	1.988	0.616	0.667	0.718	1.356	1.753	2.234	0.585	0.672	0.752	1.398	1.694	2.047	0.601	0.666	0.727	-0.616	-0.057	0.458
B7.3.1	A7.2.3	Opioid use disorders	Hepatitis C	617	980	30.000	36.846	46.433	0.686	0.713	0.739	41.765	56.907	81.622	0.706	0.748	0.789	23.967	30.783	41.117	0.658	0.693	0.727	-51.279	-25.904	-8.492
B5.5	B10.1.10	Inguinal, femoral, and abdominal hernia	Digestive congenital anomalies	650	807	0.877	0.952	1.029	0.488	0.514	0.540	1.468	1.655	1.856	0.475	0.514	0.552	0.602	0.675	0.750	0.479	0.515	0.549	-1.192	-0.980	-0.779
B1.8	B7.6	Gallbladder and biliary tract cancer	Anxiety disorders	122	89	1.063	1.322	1.614	0.679	0.754	0.821	0.891	1.178	1.524	0.639	0.736	0.822	1.105	1.555	2.115	0.671	0.784	0.876	-0.179	0.374	1.011
B1.20	B8.4.5	Kidney cancer	Other urinary diseases	310	752	0.420	0.457	0.496	0.353	0.378	0.403	0.416	0.490	0.568	0.341	0.388	0.435	0.409	0.454	0.501	0.344	0.374	0.403	-0.126	-0.036	0.051
B5.7	B7.3.5	Vascular intestinal disorders	Other drug use disorders	97	73	0.668	0.849	1.061	0.331	0.394	0.459	0.650	0.893	1.193	0.314	0.396	0.481	0.559	0.791	1.085	0.300	0.392	0.489	-0.480	-0.101	0.257
B10.2.12	B7.5	Decubitus ulcer	Bipolar disorder	42	20	0.436	0.657	0.930	0.217	0.302	0.392	0.404	0.667	0.999	0.213	0.321	0.433	0.316	0.629	1.065	0.149	0.270	0.410	-0.470	-0.039	0.452
B9.4	B9.5	Gout	Other musculoskeletal disorders	1905	4997	0.533	0.549	0.564	0.281	0.289	0.297	0.560	0.592	0.623	0.265	0.280	0.294	0.636	0.660	0.684	0.283	0.293	0.302	0.028	0.068	0.108
B7.3.4	B7.2	Cannabis use disorders	Alcohol use disorders	89	150	0.679	0.823	0.992	0.130	0.155	0.181	0.956	1.335	1.784	0.161	0.215	0.276	0.537	0.680	0.846	0.109	0.135	0.163	-1.122	-0.652	-0.254
B5.1	B2.5.2	Peptic ulcer disease	Alcoholic cardiomyopathy	19	60	0.634	0.900	1.242	0.413	0.527	0.638	0.668	1.620	3.280	0.346	0.625	0.854	0.565	0.820	1.159	0.391	0.512	0.631	-2.428	-0.790	0.193
B2.8	B10.2.8	Peripheral vascular disease	Acne vulgaris	31	37	0.898	1.336	1.923	0.409	0.526	0.643	0.725	1.292	2.081	0.313	0.475	0.637	0.792	1.364	2.194	0.411	0.581	0.737	-0.868	0.079	1.020
B10.4.3	A7.2.3	Periodontal disease	Hepatitis C	40	90	1.028	1.376	1.792	0.444	0.532	0.618	0.928	1.566	2.401	0.378	0.537	0.686	0.926	1.303	1.766	0.429	0.531	0.634	-1.147	-0.260	0.505
B10.3.5	B10.1.5	Age-related and other hearing loss	Turner syndrome	93	NA	NA	NA	NA	NA	NA	NA	1.556	1.633	1.717	0.999	1.000	1.000	NA	NA	NA	NA	NA	NA	NA	NA	NA
B6.8	B10.1.1	Other neurological disorders	Neural tube defects	38	32	0.512	0.746	1.029	0.101	0.141	0.186	0.412	0.686	1.038	0.092	0.144	0.205	0.476	0.833	1.328	0.083	0.137	0.202	-0.319	0.146	0.680
B10.1.7	B10.4.5	Other chromosomal abnormalities	Other oral disorders	277	277	1.639	1.883	2.148	0.610	0.657	0.702	1.410	1.699	2.031	0.566	0.632	0.693	1.737	2.108	2.549	0.620	0.685	0.746	-0.071	0.413	0.926
A2.3	B3.2.4	Lower respiratory infections	Other pneumoconiosis	98	159	1.096	1.348	1.627	0.551	0.617	0.681	0.824	1.132	1.504	0.526	0.629	0.729	1.181	1.541	1.965	0.525	0.609	0.691	-0.094	0.403	0.920
B1.27	B1.29	Multiple myeloma	Other neoplasms	303	366	0.832	0.933	1.042	0.358	0.390	0.422	0.679	0.801	0.937	0.327	0.371	0.417	0.943	1.110	1.296	0.361	0.407	0.452	0.096	0.309	0.525
B10.4.3	B10.1.11	Periodontal disease	Other congenital anomalies	63	75	0.361	0.463	0.585	0.232	0.285	0.342	0.298	0.434	0.598	0.211	0.288	0.373	0.348	0.491	0.671	0.210	0.282	0.359	-0.154	0.057	0.278
B2.5.3	B2.9	Other cardiomyopathy	Endocarditis	88	245	1.459	1.747	2.090	0.573	0.630	0.687	1.488	2.102	2.885	0.472	0.585	0.692	1.332	1.642	2.015	0.581	0.649	0.714	-1.281	-0.460	0.253
B2.9	B8.3.4	Endocarditis	Chronic kidney disease due to other causes	20	37	0.447	0.670	0.957	0.213	0.299	0.394	0.367	0.758	1.317	0.148	0.276	0.423	0.386	0.629	0.950	0.208	0.309	0.428	-0.708	-0.128	0.352
B8.4.1	B7.3.1	Interstitial nephritis and urinary tract infections	Opioid use disorders	477	175	0.746	0.847	0.949	0.430	0.467	0.503	0.937	1.090	1.259	0.451	0.496	0.541	0.439	0.552	0.674	0.343	0.405	0.469	-0.741	-0.538	-0.342
A6.5	A6.3	Other nutritional deficiencies	Vitamin A deficiency	80	46	0.820	1.092	1.420	0.531	0.628	0.720	0.864	1.241	1.739	0.500	0.623	0.736	0.574	0.912	1.330	0.485	0.637	0.775	-0.907	-0.331	0.211
A6.3	A2.3	Vitamin A deficiency	Lower respiratory infections	200	160	0.586	0.677	0.777	0.285	0.324	0.363	0.564	0.683	0.813	0.312	0.369	0.426	0.520	0.640	0.780	0.232	0.281	0.334	-0.218	-0.043	0.135
B10.1.2	B2.1	Congenital heart anomalies	Rheumatic heart disease	67	54	3.085	4.377	6.187	0.474	0.568	0.661	2.732	4.340	6.832	0.412	0.533	0.652	2.698	4.419	7.155	0.483	0.622	0.753	-2.790	0.070	3.087
B8.3.3	B8.1	Chronic kidney disease due to glomerulonephritis	Diabetes mellitus	384	582	0.671	0.738	0.807	0.269	0.291	0.313	0.753	0.877	1.010	0.271	0.305	0.341	0.599	0.676	0.757	0.256	0.282	0.310	-0.355	-0.201	-0.051
B8.3.3	B10.2.6	Chronic kidney disease due to glomerulonephritis	Fungal skin diseases	36	53	1.257	1.817	2.549	0.532	0.648	0.756	1.150	2.052	3.339	0.520	0.702	0.858	1.071	1.671	2.565	0.479	0.619	0.750	-1.742	-0.383	0.807
A7.2.2	A7.2.3	Hepatitis B	Hepatitis C	162	292	7.667	9.594	12.210	0.419	0.463	0.508	9.483	13.555	19.998	0.388	0.461	0.534	6.363	8.295	11.075	0.409	0.464	0.519	-11.811	-5.216	-0.511
B7.5	B10.2.12	Bipolar disorder	Decubitus ulcer	88	57	0.971	1.274	1.638	0.608	0.698	0.783	0.894	1.264	1.734	0.567	0.679	0.787	0.845	1.268	1.825	0.590	0.730	0.851	-0.614	0.005	0.635
B6.8	B6.2	Other neurological disorders	Parkinson's disease	1355	1948	1.353	1.430	1.511	0.438	0.454	0.470	1.342	1.465	1.591	0.418	0.443	0.467	1.311	1.409	1.513	0.442	0.463	0.484	-0.217	-0.056	0.107
B7.3.5	B7.3.2	Other drug use disorders	Cocaine use disorders	82	155	3.686	4.755	6.135	0.487	0.554	0.620	3.937	6.064	9.308	0.469	0.585	0.696	3.148	4.266	5.776	0.459	0.539	0.619	-5.096	-1.808	0.755
A7.3	B10.2.12	Other infectious diseases	Decubitus ulcer	838	943	1.047	1.125	1.206	0.562	0.586	0.611	0.951	1.056	1.170	0.556	0.593	0.628	1.081	1.196	1.318	0.546	0.580	0.614	-0.023	0.141	0.303
A4.9	A4.4	Other maternal disorders	Maternal obstructed labour and uterine rupture	61885	NA	NA	NA	NA	NA	NA	NA	20.107	30.704	48.769	0.973	0.978	0.983	NA	NA	NA	NA	NA	NA	NA	NA	NA
B10.1.9	B8.3.3	Urogenital congenital anomalies	Chronic kidney disease due to glomerulonephritis	64	151	0.678	0.841	1.030	0.547	0.620	0.690	0.827	1.226	1.726	0.457	0.585	0.708	0.571	0.733	0.924	0.549	0.634	0.718	-1.007	-0.492	-0.052
B2.5.3	B2.5.1	Other cardiomyopathy	Myocarditis	75	110	2.193	2.857	3.672	0.437	0.508	0.581	2.699	4.070	5.959	0.420	0.537	0.654	1.704	2.359	3.235	0.402	0.491	0.581	-3.649	-1.696	-0.111
B1.25	B10.4.3	Hodgkin lymphoma	Periodontal disease	51	101	2.031	2.704	3.594	0.655	0.743	0.822	1.804	2.908	4.446	0.611	0.757	0.877	1.842	2.634	3.715	0.629	0.738	0.832	-1.907	-0.266	1.225
B7.2	B7.3.5	Alcohol use disorders	Other drug use disorders	4052	7266	2.062	2.126	2.193	0.803	0.812	0.821	2.021	2.118	2.221	0.774	0.790	0.805	2.108	2.200	2.292	0.814	0.825	0.836	-0.056	0.081	0.217
B8.4.4	B10.1.6	Male infertility	Klinefelter syndrome	NA	75	NA	NA	NA	NA	NA	NA	NA	NA	NA	NA	NA	NA	2.773	4.090	6.043	0.989	0.996	0.999	NA	NA	NA
B10.1.9	B10.3.2	Urogenital congenital anomalies	Cataract	677	992	0.649	0.698	0.750	0.587	0.614	0.639	0.983	1.098	1.224	0.555	0.595	0.635	0.491	0.541	0.594	0.593	0.627	0.660	-0.692	-0.557	-0.431
B10.1.11	B1.23	Other congenital anomalies	Thyroid cancer	152	67	1.221	1.519	1.879	0.634	0.708	0.776	1.047	1.362	1.737	0.641	0.729	0.805	1.396	2.102	3.047	0.532	0.665	0.781	-0.064	0.738	1.713
B3.5	B1.11	Other chronic respiratory diseases	Tracheal, bronchus, and lung cancer	4297	5414	1.302	1.344	1.387	0.556	0.567	0.577	1.489	1.559	1.632	0.549	0.564	0.579	1.156	1.206	1.259	0.555	0.569	0.583	-0.443	-0.352	-0.266
B6.3	B1.22	Epilepsy	Brain and nervous system cancer	643	945	4.349	4.793	5.298	0.410	0.433	0.455	4.093	4.748	5.495	0.385	0.419	0.453	4.247	4.850	5.529	0.413	0.442	0.472	-0.842	0.099	1.045
B7.7.2	B5.10	Bulimia nervosa	Other digestive diseases	162	28	0.966	1.225	1.535	0.442	0.515	0.585	0.816	1.025	1.269	0.452	0.530	0.608	0.745	1.256	1.910	0.273	0.434	0.598	-0.337	0.230	0.904
B1.2	B10.4.2	Nasopharynx cancer	Permanent caries	22	84	3.695	5.484	8.320	0.609	0.715	0.811	2.575	5.307	10.644	0.458	0.673	0.853	3.618	5.680	9.202	0.608	0.729	0.833	-5.033	0.357	4.631
C2.6	B10.1.1	Adverse effects of medical treatment	Neural tube defects	8	13	0.299	0.582	1.008	0.088	0.163	0.258	0.188	0.494	0.982	0.054	0.133	0.243	0.256	0.695	1.419	0.087	0.208	0.373	-0.396	0.198	0.918
B10.1.7	B10.1.10	Other chromosomal abnormalities	Digestive congenital anomalies	56	78	1.666	2.235	2.954	0.303	0.372	0.442	1.558	2.458	3.802	0.243	0.339	0.444	1.449	2.103	2.965	0.306	0.399	0.493	-1.788	-0.361	0.818
B10.3.6	A5.4	Other vision loss	Hemolytic disease and other neonatal jaundice	31	35	0.037	0.054	0.072	0.024	0.034	0.046	0.036	0.063	0.097	0.019	0.033	0.050	0.029	0.048	0.070	0.021	0.034	0.050	-0.052	-0.014	0.020
B9.5	C2.8.3	Other musculoskeletal disorders	Foreign body in other body part	68	63	0.927	1.223	1.586	0.554	0.647	0.735	1.068	1.585	2.274	0.524	0.654	0.776	0.686	1.000	1.410	0.511	0.641	0.760	-1.340	-0.584	0.051
B1.4	B7.2	Oesophageal cancer	Alcohol use disorders	27	138	0.169	0.212	0.260	0.121	0.149	0.180	0.123	0.223	0.350	0.069	0.121	0.184	0.165	0.211	0.264	0.125	0.156	0.190	-0.143	-0.011	0.098
A2.1	A2.2.3	Diarrhoeal diseases	Other intestinal infectious diseases	147	128	1.834	2.260	2.755	0.629	0.694	0.755	1.811	2.404	3.160	0.615	0.703	0.783	1.578	2.109	2.788	0.590	0.686	0.772	-1.213	-0.288	0.572
B10.1.7	B10.1.8	Other chromosomal abnormalities	Congenital musculoskeletal and limb anomalies	151	124	1.539	1.877	2.267	0.198	0.230	0.264	1.445	1.869	2.403	0.211	0.258	0.308	1.396	1.848	2.400	0.160	0.202	0.248	-0.699	-0.019	0.666
B7.5	B6.2	Bipolar disorder	Parkinson's disease	91	58	1.036	1.340	1.716	0.466	0.552	0.635	1.038	1.452	1.991	0.449	0.557	0.661	0.805	1.194	1.708	0.416	0.545	0.669	-0.895	-0.259	0.392
B9.1	B3.4	Rheumatoid arthritis	Interstitial lung disease and pulmonary sarcoidosis	614	415	1.271	1.403	1.542	0.644	0.676	0.709	1.166	1.328	1.508	0.643	0.686	0.727	1.290	1.506	1.738	0.611	0.663	0.714	-0.103	0.180	0.461
B10.3.2	B10.1.9	Cataract	Urogenital congenital anomalies	458	592	0.317	0.347	0.378	0.361	0.386	0.413	0.324	0.371	0.422	0.365	0.405	0.445	0.294	0.331	0.371	0.340	0.373	0.407	-0.104	-0.040	0.022
B7.6	B1.5	Anxiety disorders	Stomach cancer	80	57	0.328	0.425	0.535	0.166	0.207	0.251	0.332	0.466	0.624	0.202	0.267	0.339	0.258	0.382	0.528	0.111	0.159	0.213	-0.279	-0.085	0.113
B7.6	B1.28.1	Anxiety disorders	Acute lymphoid leukaemia	7	6	0.123	0.284	0.528	0.057	0.124	0.216	0.084	0.263	0.553	0.044	0.127	0.250	0.076	0.302	0.678	0.032	0.116	0.250	-0.292	0.038	0.416
B10.1.2	B7.11	Congenital heart anomalies	Idiopathic developmental intellectual disability	251	300	1.686	1.934	2.214	0.737	0.782	0.822	1.705	2.099	2.592	0.701	0.769	0.829	1.514	1.814	2.173	0.734	0.793	0.847	-0.835	-0.289	0.249
B7.11	B10.4.4	Idiopathic developmental intellectual disability	Edentulism and severe tooth loss	24	17	0.475	0.794	1.216	0.250	0.370	0.497	0.490	1.009	1.771	0.227	0.397	0.579	0.328	0.646	1.123	0.198	0.345	0.510	-1.131	-0.351	0.261
A1.2.1	A2.3	Drug-sensitive HIV/AIDS - Tuberculosis	Lower respiratory infections	22	50	0.898	1.282	1.766	0.279	0.370	0.464	0.885	1.747	2.938	0.202	0.363	0.542	0.833	1.254	1.844	0.268	0.372	0.484	-1.700	-0.479	0.478
B1.28.2	B1.26	Chronic lymphoid leukaemia	Non-Hodgkin's lymphoma	271	376	4.801	5.621	6.620	0.401	0.436	0.472	5.193	6.527	8.319	0.383	0.438	0.494	4.166	5.162	6.405	0.388	0.435	0.482	-3.406	-1.370	0.410
B10.4.2	B7.8.2	Permanent caries	Asperger syndrome and other autistic spectrum disorders	36	55	1.813	2.672	3.826	0.582	0.699	0.803	2.009	3.730	6.415	0.541	0.731	0.883	1.437	2.273	3.480	0.543	0.684	0.808	-4.178	-1.441	0.502
B1.3	B1.2	Other pharynx cancer	Nasopharynx cancer	20	86	8.934	15.252	29.335	0.469	0.571	0.670	6.429	15.574	42.437	0.255	0.443	0.643	8.383	15.404	33.412	0.496	0.613	0.725	-26.247	-0.039	17.620
B7.2	B7.3.3	Alcohol use disorders	Amphetamine use disorders	118	284	2.598	3.116	3.740	0.661	0.717	0.769	3.194	4.407	6.006	0.622	0.722	0.810	2.224	2.743	3.412	0.653	0.716	0.777	-3.280	-1.652	-0.301
A4.6	A4.3	Indirect maternal deaths	Maternal hypertensive disorders	6436	NA	NA	NA	NA	NA	NA	NA	1.506	1.652	1.803	0.950	0.960	0.968	NA	NA	NA	NA	NA	NA	NA	NA	NA
B10.2.12	A7.3	Decubitus ulcer	Other infectious diseases	575	683	0.729	0.791	0.857	0.389	0.414	0.438	0.623	0.702	0.792	0.372	0.407	0.444	0.796	0.893	0.995	0.386	0.420	0.454	0.062	0.190	0.319
B3.4	B1.11	Interstitial lung disease and pulmonary sarcoidosis	Tracheal, bronchus, and lung cancer	562	779	1.107	1.201	1.303	0.587	0.617	0.645	1.201	1.367	1.546	0.554	0.598	0.641	0.990	1.109	1.233	0.593	0.631	0.667	-0.480	-0.258	-0.050
B10.2.13	B1.13.1	Other skin and subcutaneous diseases	Non-melanoma skin cancer (squamous-cell carcinoma)	2285	2036	1.009	1.056	1.105	0.365	0.378	0.390	0.965	1.029	1.095	0.388	0.406	0.424	1.015	1.084	1.157	0.333	0.351	0.368	-0.039	0.055	0.155
B5.5	A5.1	Inguinal, femoral, and abdominal hernia	Neonatal preterm birth complications	10	26	0.006	0.010	0.015	0.004	0.007	0.011	0.004	0.012	0.024	0.002	0.007	0.013	0.006	0.010	0.015	0.004	0.007	0.011	-0.014	-0.002	0.007
B7.3.1	B8.4.1	Opioid use disorders	Interstitial nephritis and urinary tract infections	484	261	1.011	1.131	1.261	0.497	0.533	0.570	1.168	1.328	1.508	0.459	0.504	0.549	0.663	0.798	0.957	0.531	0.595	0.657	-0.753	-0.530	-0.308
B10.1.10	B5.2	Digestive congenital anomalies	Gastritis and duodenitis	244	180	0.792	0.919	1.053	0.315	0.353	0.391	0.865	1.055	1.264	0.305	0.356	0.408	0.617	0.775	0.950	0.294	0.349	0.404	-0.543	-0.280	-0.025
B1.26	B8.6.7	Non-Hodgkin's lymphoma	Other hemoglobinopathies and hemolytic anaemias	253	328	5.225	6.218	7.391	0.693	0.737	0.779	4.805	6.152	7.829	0.666	0.731	0.792	4.981	6.309	8.066	0.684	0.743	0.799	-1.920	0.182	2.255
B7.11	B10.4.3	Idiopathic developmental intellectual disability	Periodontal disease	92	112	1.792	2.277	2.872	0.381	0.443	0.507	1.935	2.748	3.850	0.352	0.446	0.541	1.457	1.990	2.688	0.357	0.442	0.527	-1.931	-0.761	0.292
B1.29	B1.28.5	Other neoplasms	Other leukaemia	367	453	1.773	1.996	2.231	0.651	0.689	0.725	1.398	1.666	1.962	0.652	0.708	0.761	2.022	2.350	2.722	0.622	0.674	0.723	0.249	0.684	1.143
B10.4.2	B10.4.3	Permanent caries	Periodontal disease	335	456	5.143	5.958	6.900	0.470	0.504	0.539	5.730	7.074	8.809	0.483	0.539	0.593	4.390	5.332	6.495	0.439	0.482	0.526	-3.618	-1.742	0.004
C2.6	B10.1.10	Adverse effects of medical treatment	Digestive congenital anomalies	205	125	0.537	0.633	0.741	0.285	0.325	0.366	0.549	0.677	0.828	0.312	0.366	0.423	0.433	0.569	0.731	0.219	0.274	0.332	-0.307	-0.108	0.090
B1.28.1	B8.6.7	Acute lymphoid leukaemia	Other hemoglobinopathies and hemolytic anaemias	40	56	6.140	9.845	16.522	0.488	0.597	0.701	4.972	9.505	18.724	0.429	0.592	0.738	5.681	10.340	20.781	0.457	0.603	0.737	-8.822	0.804	11.356
B1.26	B1.28.2	Non-Hodgkin's lymphoma	Chronic lymphoid leukaemia	347	490	6.822	7.976	9.358	0.528	0.564	0.599	7.111	8.911	11.278	0.506	0.562	0.617	6.074	7.446	9.165	0.518	0.565	0.612	-4.106	-1.456	0.967
B6.3	B7.10	Epilepsy	Conduct disorder	133	125	1.215	1.485	1.809	0.586	0.653	0.717	1.469	1.956	2.563	0.586	0.678	0.766	0.896	1.187	1.540	0.538	0.630	0.720	-1.432	-0.766	-0.178
B10.2.7	A7.1.6	Viral skin diseases	Other sexually transmitted diseases	187	147	0.754	0.892	1.044	0.429	0.481	0.533	0.531	0.664	0.805	0.401	0.468	0.535	1.295	1.724	2.228	0.419	0.502	0.581	0.603	1.058	1.572
A1.2.4	B7.3.5	HIV/AIDS resulting in other diseases	Other drug use disorders	78	185	0.890	1.089	1.312	0.587	0.656	0.719	1.014	1.440	1.957	0.532	0.659	0.773	0.776	0.986	1.225	0.576	0.655	0.729	-1.000	-0.453	0.025
B1.28.3	B1.28.4	Acute myeloid leukaemia	Chronic myeloid leukaemia	37	61	10.822	19.014	37.957	0.298	0.379	0.462	9.424	20.663	57.955	0.228	0.348	0.477	9.325	18.462	44.179	0.295	0.399	0.509	-36.921	-2.149	22.900
B10.4.2	B1.27	Permanent caries	Multiple myeloma	28	61	0.877	1.232	1.687	0.175	0.231	0.292	0.702	1.275	2.097	0.128	0.215	0.317	0.794	1.205	1.754	0.170	0.238	0.314	-0.952	-0.072	0.686
A4.3	A6.4	Maternal hypertensive disorders	Iron-deficiency anaemia	134	NA	NA	NA	NA	NA	NA	NA	3.031	3.571	4.196	0.736	0.773	0.806	NA	NA	NA	NA	NA	NA	NA	NA	NA
B2.3.1	B2.3.2	Ischaemic stroke	Hemorrhagic stroke	4169	5018	1.171	1.209	1.247	0.595	0.606	0.616	1.129	1.182	1.238	0.575	0.591	0.608	1.187	1.240	1.295	0.603	0.618	0.633	-0.021	0.057	0.134
B10.1.3	A2.5	Orofacial clefts	Otitis media	329	521	1.593	1.770	1.958	0.663	0.700	0.736	1.818	2.161	2.530	0.582	0.640	0.697	1.445	1.651	1.877	0.697	0.743	0.787	-0.925	-0.508	-0.095
B10.2.11	B10.2.1	Urticaria	Eczema	1013	652	1.163	1.255	1.351	0.500	0.525	0.550	1.204	1.326	1.459	0.491	0.523	0.555	1.008	1.135	1.276	0.489	0.527	0.567	-0.373	-0.191	-0.004
B10.3.7	B10.1.4	Other sense organ diseases	Down's syndrome	131	119	0.555	0.672	0.803	0.289	0.337	0.385	0.610	0.794	1.016	0.280	0.345	0.411	0.438	0.576	0.738	0.265	0.329	0.398	-0.475	-0.220	0.028
B8.3.1	B10.4.2	Chronic kidney disease due to diabetes mellitus	Permanent caries	81	225	0.941	1.133	1.343	0.537	0.599	0.658	0.922	1.310	1.795	0.462	0.578	0.693	0.874	1.077	1.316	0.538	0.606	0.673	-0.747	-0.234	0.230
B1.28.5	B1.28.3	Other leukaemia	Acute myeloid leukaemia	279	362	45.210	66.749	107.140	0.418	0.454	0.491	49.318	81.595	158.700	0.393	0.448	0.505	36.452	59.241	111.419	0.410	0.458	0.508	-97.001	-21.729	34.078
B7.4.1	B7.10	Major depressive disorder	Conduct disorder	149	81	2.640	3.369	4.259	0.468	0.536	0.602	2.370	3.229	4.324	0.452	0.536	0.617	2.477	3.626	5.252	0.423	0.536	0.649	-1.162	0.398	2.186
B5.6	B5.7	Inflammatory bowel disease	Vascular intestinal disorders	380	250	1.570	1.790	2.036	0.640	0.683	0.725	1.691	1.999	2.353	0.637	0.693	0.745	1.254	1.540	1.867	0.602	0.671	0.735	-0.910	-0.462	-0.010
B1.4	B1.1	Oesophageal cancer	Lip and oral cavity cancer	14	60	0.233	0.333	0.450	0.169	0.229	0.295	0.140	0.304	0.536	0.081	0.167	0.275	0.229	0.342	0.476	0.180	0.252	0.333	-0.207	0.037	0.239
B10.3.6	B10.3.2	Other vision loss	Cataract	14017	13223	1.165	1.187	1.207	0.522	0.528	0.534	1.065	1.091	1.116	0.488	0.497	0.505	1.265	1.298	1.331	0.557	0.565	0.574	0.166	0.207	0.249
B2.5.3	B2.1	Other cardiomyopathy	Rheumatic heart disease	46	66	0.864	1.180	1.567	0.299	0.378	0.456	0.812	1.311	1.954	0.238	0.346	0.461	0.736	1.095	1.566	0.302	0.401	0.506	-0.930	-0.210	0.454
B10.4.2	B1.1	Permanent caries	Lip and oral cavity cancer	118	358	1.604	1.874	2.164	0.257	0.287	0.318	0.979	1.297	1.675	0.209	0.262	0.319	1.897	2.283	2.730	0.261	0.297	0.334	0.457	0.982	1.526
B10.1.8	B6.1	Congenital musculoskeletal and limb anomalies	Alzheimer's disease and other dementias	263	118	0.811	0.951	1.104	0.746	0.798	0.846	0.940	1.139	1.366	0.744	0.807	0.863	0.533	0.703	0.901	0.689	0.781	0.862	-0.712	-0.433	-0.160
A7.1.1	A7.1.6	Syphilis	Other sexually transmitted diseases	13	46	0.602	0.904	1.297	0.234	0.324	0.425	0.324	0.660	1.110	0.189	0.344	0.520	0.711	1.196	1.892	0.212	0.315	0.432	-0.091	0.533	1.258
B7.11	B7.9	Idiopathic developmental intellectual disability	Attention-deficit/hyperactivity disorder	35	79	0.940	1.273	1.671	0.373	0.460	0.548	1.046	1.842	3.078	0.321	0.479	0.644	0.802	1.129	1.547	0.353	0.453	0.554	-1.968	-0.711	0.158
B7.4.1	B6.1	Major depressive disorder	Alzheimer's disease and other dementias	4770	2251	1.171	1.214	1.259	0.597	0.609	0.622	1.139	1.190	1.243	0.610	0.625	0.640	1.104	1.175	1.249	0.557	0.579	0.601	-0.106	-0.016	0.073
B10.4.3	B8.6.7	Periodontal disease	Other hemoglobinopathies and hemolytic anaemias	56	73	1.135	1.524	1.981	0.488	0.582	0.674	1.023	1.566	2.293	0.455	0.599	0.726	1.001	1.488	2.102	0.453	0.572	0.688	-0.917	-0.083	0.711
A5.1	B10.3.6	Neonatal preterm birth complications	Other vision loss	1566	1953	1.508	1.593	1.678	0.960	0.968	0.976	1.420	1.533	1.655	0.959	0.971	0.981	1.535	1.653	1.775	0.955	0.966	0.976	-0.049	0.119	0.285
B3.4	B3.1	Interstitial lung disease and pulmonary sarcoidosis	Chronic obstructive pulmonary disease	1891	2188	1.335	1.398	1.463	0.428	0.442	0.457	1.506	1.611	1.719	0.430	0.451	0.472	1.188	1.267	1.349	0.416	0.436	0.455	-0.478	-0.342	-0.212
B10.2.13	B10.2.8	Other skin and subcutaneous diseases	Acne vulgaris	488	273	1.431	1.606	1.796	0.472	0.508	0.544	1.452	1.684	1.935	0.482	0.528	0.574	1.228	1.482	1.783	0.419	0.476	0.536	-0.557	-0.202	0.171
B2.2	B2.6	Ischaemic heart disease	Atrial fibrillation and flutter	25488	37261	0.969	0.979	0.991	0.608	0.612	0.616	1.059	1.078	1.097	0.578	0.584	0.590	0.939	0.953	0.967	0.627	0.633	0.638	-0.149	-0.125	-0.102
B10.1.6	B8.4.4	Klinefelter syndrome	Male infertility	NA	37	NA	NA	NA	NA	NA	NA	NA	NA	NA	NA	NA	NA	0.475	2.882	24.247	0.001	0.004	0.011	NA	NA	NA
B9.4	B2.9	Gout	Endocarditis	48	220	0.853	1.033	1.240	0.524	0.586	0.648	0.670	1.038	1.496	0.382	0.518	0.653	0.836	1.036	1.276	0.532	0.603	0.672	-0.502	-0.001	0.435
B10.4.3	B8.2	Periodontal disease	Acute glomerulonephritis	12	32	0.597	0.978	1.506	0.228	0.336	0.457	0.376	0.883	1.669	0.141	0.298	0.487	0.564	1.022	1.705	0.226	0.358	0.505	-0.695	0.136	0.910
B6.3	B7.9	Epilepsy	Attention-deficit/hyperactivity disorder	178	408	1.918	2.203	2.532	0.732	0.774	0.815	2.068	2.677	3.415	0.689	0.768	0.838	1.733	2.045	2.399	0.727	0.777	0.825	-1.418	-0.626	0.077
B10.4.5	B10.4.3	Other oral disorders	Periodontal disease	997	1204	3.387	3.659	3.961	0.558	0.579	0.602	3.416	3.823	4.296	0.550	0.583	0.615	3.191	3.540	3.937	0.547	0.577	0.607	-0.858	-0.282	0.286
B6.3	B10.1.1	Epilepsy	Neural tube defects	18	10	0.221	0.397	0.640	0.170	0.280	0.405	0.203	0.448	0.816	0.138	0.275	0.434	0.151	0.339	0.635	0.136	0.284	0.466	-0.494	-0.102	0.245
B10.3.6	B10.3.1	Other vision loss	Glaucoma	2450	2624	1.403	1.465	1.529	0.538	0.553	0.567	1.171	1.246	1.323	0.493	0.512	0.533	1.661	1.768	1.882	0.575	0.596	0.617	0.391	0.521	0.657
B3.1	B3.2.4	Chronic obstructive pulmonary disease	Other pneumoconiosis	69	132	1.223	1.540	1.914	0.616	0.694	0.766	0.806	1.161	1.601	0.552	0.676	0.788	1.417	1.905	2.518	0.610	0.705	0.793	0.103	0.738	1.437
B10.1.9	B1.13.1	Urogenital congenital anomalies	Non-melanoma skin cancer (squamous-cell carcinoma)	166	318	0.694	0.802	0.917	0.632	0.684	0.731	0.981	1.244	1.549	0.623	0.710	0.790	0.554	0.660	0.779	0.610	0.671	0.729	-0.906	-0.580	-0.292
A2.6.4	B6.7	Other meningitis	Tension-type headache	148	109	1.258	1.539	1.862	0.598	0.664	0.728	1.140	1.467	1.849	0.548	0.634	0.718	1.178	1.623	2.203	0.610	0.712	0.806	-0.413	0.162	0.797
A5.2	B7.11	Neonatal encephalopathy due to birth asphyxia and trauma	Idiopathic developmental intellectual disability	330	539	1.613	1.800	2.008	0.943	0.962	0.977	1.408	1.685	1.998	0.935	0.964	0.985	1.637	1.888	2.170	0.937	0.961	0.980	-0.191	0.204	0.597
B1.13.1	B10.1.9	Non-melanoma skin cancer (squamous-cell carcinoma)	Urogenital congenital anomalies	65	158	0.267	0.328	0.396	0.269	0.316	0.368	0.217	0.314	0.433	0.210	0.290	0.377	0.263	0.334	0.415	0.271	0.329	0.390	-0.112	0.021	0.146
B5.10	B5.2	Other digestive diseases	Gastritis and duodenitis	18312	16315	1.355	1.378	1.401	0.523	0.528	0.533	1.364	1.396	1.427	0.520	0.528	0.535	1.319	1.352	1.385	0.521	0.529	0.537	-0.089	-0.044	0.002
B8.3.4	B8.3.3	Chronic kidney disease due to other causes	Chronic kidney disease due to glomerulonephritis	105	172	2.479	3.056	3.766	0.335	0.384	0.436	2.361	3.283	4.547	0.293	0.365	0.446	2.241	2.925	3.811	0.333	0.396	0.461	-1.733	-0.356	0.862
A2.7	B6.4	Encephalitis	Multiple sclerosis	85	43	3.508	4.979	7.028	0.699	0.793	0.871	3.522	5.353	8.016	0.691	0.806	0.899	2.429	4.229	7.336	0.618	0.773	0.895	-4.157	-1.119	2.223
C2.8.2	B10.3.2	Foreign body in eyes	Cataract	146	184	2.687	3.207	3.843	0.403	0.453	0.506	3.009	3.748	4.635	0.374	0.450	0.527	2.498	3.159	4.037	0.390	0.456	0.524	-1.663	-0.590	0.521
B1.5	B5.10	Stomach cancer	Other digestive diseases	1275	1842	0.651	0.682	0.715	0.352	0.366	0.381	0.669	0.718	0.771	0.345	0.368	0.391	0.662	0.705	0.749	0.347	0.365	0.384	-0.080	-0.014	0.052
A7.1.6	A1.2.4	Other sexually transmitted diseases	HIV/AIDS resulting in other diseases	99	289	1.982	2.351	2.779	0.444	0.492	0.541	0.884	1.196	1.595	0.426	0.520	0.611	2.904	3.525	4.252	0.426	0.482	0.539	1.593	2.318	3.095
B7.8.2	B7.6	Asperger syndrome and other autistic spectrum disorders	Anxiety disorders	27	19	0.620	0.976	1.452	0.300	0.424	0.553	0.617	1.119	1.811	0.284	0.453	0.631	0.416	0.825	1.442	0.232	0.394	0.569	-1.067	-0.288	0.464
B1.28.1	C2.6	Acute lymphoid leukaemia	Adverse effects of medical treatment	94	113	1.798	2.268	2.821	0.768	0.839	0.898	1.539	2.120	2.865	0.731	0.832	0.915	1.765	2.448	3.313	0.754	0.846	0.916	-0.658	0.325	1.350
B2.4	B9.4	Hypertensive heart disease	Gout	250	593	1.063	1.179	1.308	0.487	0.521	0.555	0.976	1.183	1.422	0.455	0.516	0.576	1.045	1.190	1.344	0.482	0.523	0.564	-0.271	0.006	0.261
B6.1	B7.4.1	Alzheimer's disease and other dementias	Major depressive disorder	2858	1641	0.657	0.687	0.717	0.378	0.391	0.403	0.583	0.615	0.650	0.360	0.375	0.390	0.767	0.825	0.885	0.399	0.421	0.443	0.142	0.209	0.277
B8.3.2	B9.4	Chronic kidney disease due to hypertension	Gout	152	353	1.704	1.971	2.275	0.492	0.537	0.581	2.298	3.017	3.896	0.472	0.556	0.641	1.448	1.724	2.045	0.476	0.530	0.582	-2.193	-1.291	-0.513
B10.4.3	B1.1	Periodontal disease	Lip and oral cavity cancer	240	476	2.070	2.343	2.638	0.308	0.336	0.364	1.705	2.088	2.538	0.290	0.338	0.388	2.170	2.553	2.991	0.300	0.334	0.369	-0.121	0.462	1.056
B10.1.7	B2.7	Other chromosomal abnormalities	Aortic aneurysm	54	66	5.937	8.849	13.600	0.517	0.619	0.711	5.778	10.454	20.406	0.550	0.696	0.827	4.865	7.976	13.514	0.444	0.570	0.689	-12.435	-2.390	4.467
B10.1.4	B6.3	Down's syndrome	Epilepsy	177	208	2.864	3.429	4.104	0.689	0.744	0.795	2.818	3.643	4.698	0.633	0.715	0.790	2.591	3.312	4.174	0.696	0.770	0.836	-1.547	-0.335	0.843
A4.5	B7.3.5	Maternal abortion, miscarriage, and ectopic pregnancy	Other drug use disorders	8087	NA	NA	NA	NA	NA	NA	NA	3.253	3.934	4.768	0.908	0.929	0.947	NA	NA	NA	NA	NA	NA	NA	NA	NA
B10.2.3	A7.2.3	Cellulitis	Hepatitis C	220	487	1.729	1.967	2.220	0.696	0.736	0.775	1.809	2.258	2.782	0.661	0.734	0.800	1.592	1.858	2.152	0.689	0.737	0.784	-0.976	-0.402	0.136
B5.10	B5.5	Other digestive diseases	Inguinal, femoral, and abdominal hernia	21504	31529	0.722	0.731	0.740	0.491	0.495	0.500	1.202	1.227	1.252	0.561	0.568	0.575	0.567	0.576	0.585	0.450	0.456	0.461	-0.678	-0.650	-0.624
B10.2.4	B7.3.5	Pyoderma	Other drug use disorders	3166	4308	1.019	1.055	1.093	0.697	0.709	0.721	0.983	1.037	1.091	0.682	0.701	0.720	1.028	1.078	1.129	0.699	0.715	0.731	-0.033	0.040	0.115
A5.4	B5.5	Hemolytic disease and other neonatal jaundice	Inguinal, femoral, and abdominal hernia	705	2484	0.995	1.051	1.107	0.987	0.992	0.995	0.931	1.044	1.164	0.984	0.993	0.998	1.007	1.069	1.133	0.986	0.991	0.996	-0.109	0.026	0.155
B1.2	B3.5	Nasopharynx cancer	Other chronic respiratory diseases	89	122	0.823	1.010	1.220	0.380	0.443	0.506	0.946	1.290	1.714	0.373	0.473	0.573	0.690	0.899	1.139	0.349	0.425	0.503	-0.852	-0.389	0.026
A4.1	A4.6	Maternal haemorrhage	Indirect maternal deaths	50343	NA	NA	NA	NA	NA	NA	NA	5.519	6.271	7.124	0.857	0.880	0.900	NA	NA	NA	NA	NA	NA	NA	NA	NA
B2.3.2	B10.1.2	Hemorrhagic stroke	Congenital heart anomalies	356	324	2.337	2.660	3.027	0.530	0.570	0.610	2.333	2.796	3.346	0.511	0.566	0.619	2.080	2.520	3.028	0.518	0.575	0.631	-0.964	-0.280	0.405
B10.2.12	B9.4	Decubitus ulcer	Gout	62	112	0.223	0.279	0.341	0.179	0.218	0.259	0.187	0.276	0.380	0.166	0.234	0.306	0.213	0.281	0.358	0.164	0.210	0.260	-0.115	0.005	0.123
A7.2.3	B7.3.3	Hepatitis C	Amphetamine use disorders	21	56	5.557	9.641	17.998	0.319	0.416	0.524	4.223	9.929	22.940	0.240	0.417	0.609	5.032	9.600	21.844	0.301	0.417	0.542	-12.787	-0.199	11.601
B3.1	B7.7.1	Chronic obstructive pulmonary disease	Anorexia nervosa	50	5	0.629	0.970	1.410	0.303	0.417	0.539	0.607	0.965	1.418	0.295	0.415	0.541	0.236	0.981	2.532	0.136	0.433	0.773	-0.826	0.020	1.542
B5.2	B5.1	Gastritis and duodenitis	Peptic ulcer disease	3004	3164	1.172	1.219	1.267	0.375	0.386	0.396	1.200	1.270	1.342	0.370	0.385	0.401	1.113	1.177	1.237	0.371	0.386	0.401	-0.188	-0.094	-0.002
B7.5	B7.2	Bipolar disorder	Alcohol use disorders	230	235	0.795	0.913	1.038	0.208	0.234	0.261	0.773	0.951	1.153	0.202	0.241	0.280	0.728	0.880	1.048	0.193	0.228	0.265	-0.325	-0.069	0.170
B8.5.6	B1.29	Premenstrual syndrome	Other neoplasms	14913	NA	NA	NA	NA	NA	NA	NA	1.786	1.895	2.009	0.747	0.761	0.776	NA	NA	NA	NA	NA	NA	NA	NA	NA
A5.1	B10.2.8	Neonatal preterm birth complications	Acne vulgaris	64	55	0.804	1.074	1.402	0.912	0.965	0.992	0.938	1.411	2.044	0.907	0.971	0.993	0.582	0.863	1.225	0.884	0.962	0.993	-1.229	-0.543	0.020
A6.4	A4.6	Iron-deficiency anaemia	Indirect maternal deaths	74	NA	NA	NA	NA	NA	NA	NA	0.517	0.752	1.043	0.043	0.063	0.091	NA	NA	NA	NA	NA	NA	NA	NA	NA
B2.5.1	B2.6	Myocarditis	Atrial fibrillation and flutter	171	274	0.746	0.856	0.978	0.341	0.379	0.419	0.932	1.166	1.428	0.301	0.360	0.422	0.625	0.744	0.881	0.342	0.391	0.442	-0.709	-0.421	-0.155
B8.6.7	B9.1	Other hemoglobinopathies and hemolytic anaemias	Rheumatoid arthritis	76	35	0.347	0.466	0.603	0.196	0.249	0.308	0.334	0.471	0.642	0.188	0.253	0.325	0.266	0.441	0.672	0.153	0.240	0.337	-0.270	-0.027	0.228
B1.2	B1.3	Nasopharynx cancer	Other pharynx cancer	26	54	5.626	9.442	16.901	0.330	0.429	0.531	4.733	10.264	23.735	0.357	0.557	0.745	4.972	9.282	19.061	0.275	0.387	0.504	-14.197	-0.919	8.937
B10.2.1	B10.2.10	Eczema	Pruritus	267	215	1.507	1.750	2.020	0.491	0.537	0.584	1.303	1.598	1.919	0.491	0.554	0.616	1.586	1.990	2.466	0.451	0.517	0.585	-0.131	0.389	0.948
A4.3	B8.3.3	Maternal hypertensive disorders	Chronic kidney disease due to glomerulonephritis	364	NA	NA	NA	NA	NA	NA	NA	4.412	5.031	5.708	0.652	0.682	0.711	NA	NA	NA	NA	NA	NA	NA	NA	NA
B7.1	B7.3.1	Schizophrenia	Opioid use disorders	40	86	1.288	1.744	2.320	0.342	0.420	0.500	0.985	1.647	2.583	0.313	0.454	0.596	1.245	1.801	2.539	0.315	0.406	0.500	-0.892	0.156	1.098
B7.12	B1.10	Other mental and substance use disorders	Larynx cancer	741	1115	0.776	0.831	0.890	0.380	0.401	0.421	0.798	0.894	0.999	0.384	0.416	0.449	0.726	0.794	0.866	0.366	0.391	0.416	-0.223	-0.102	0.017
B7.2	B7.1	Alcohol use disorders	Schizophrenia	664	1403	1.650	1.775	1.911	0.722	0.745	0.768	1.630	1.836	2.056	0.700	0.741	0.780	1.602	1.755	1.920	0.719	0.747	0.775	-0.349	-0.081	0.182
A2.1	A6.1	Diarrhoeal diseases	Protein-energy malnutrition	353	226	1.015	1.157	1.309	0.632	0.676	0.720	1.063	1.259	1.478	0.632	0.689	0.743	0.835	1.027	1.247	0.586	0.658	0.727	-0.520	-0.231	0.051
B8.3.4	B8.4.1	Chronic kidney disease due to other causes	Interstitial nephritis and urinary tract infections	1575	1723	1.415	1.490	1.569	0.472	0.489	0.506	1.281	1.376	1.472	0.425	0.448	0.472	1.539	1.656	1.785	0.510	0.533	0.558	0.125	0.282	0.437
B1.13.1	C2.9	Non-melanoma skin cancer (squamous-cell carcinoma)	Environmental heat and cold exposure	36	27	1.225	1.863	2.732	0.453	0.586	0.714	1.165	2.022	3.291	0.409	0.579	0.746	0.919	1.674	2.895	0.411	0.598	0.770	-1.752	-0.334	1.040
B7.6	A5.4	Anxiety disorders	Hemolytic disease and other neonatal jaundice	39	53	0.141	0.192	0.251	0.080	0.106	0.137	0.102	0.164	0.238	0.059	0.094	0.133	0.145	0.218	0.310	0.081	0.119	0.164	-0.047	0.055	0.162
B5.2	B5.8	Gastritis and duodenitis	Gallbladder and biliary diseases	6689	4116	1.027	1.057	1.088	0.550	0.560	0.570	0.980	1.015	1.051	0.515	0.528	0.540	1.017	1.065	1.115	0.606	0.623	0.639	-0.010	0.050	0.111
B8.4.5	B8.3.4	Other urinary diseases	Chronic kidney disease due to other causes	879	1691	1.159	1.232	1.312	0.502	0.522	0.541	1.606	1.779	1.964	0.475	0.507	0.541	0.961	1.038	1.120	0.505	0.529	0.554	-0.941	-0.740	-0.551
B7.12	B7.6	Other mental and substance use disorders	Anxiety disorders	8820	5095	1.206	1.238	1.270	0.613	0.622	0.631	1.151	1.188	1.227	0.599	0.611	0.622	1.250	1.305	1.361	0.628	0.643	0.657	0.049	0.116	0.185
A7.2.3	B3.1	Hepatitis C	Chronic obstructive pulmonary disease	304	470	1.058	1.181	1.317	0.568	0.605	0.643	1.271	1.512	1.778	0.551	0.612	0.673	0.894	1.034	1.191	0.552	0.600	0.649	-0.782	-0.476	-0.189
A1.2.1	A7.3	Drug-sensitive HIV/AIDS - Tuberculosis	Other infectious diseases	12	30	0.964	1.615	2.579	0.245	0.360	0.487	0.711	1.923	3.855	0.145	0.338	0.566	0.857	1.588	2.784	0.234	0.368	0.514	-2.274	-0.322	1.215
A6.1	A7.3	Protein-energy malnutrition	Other infectious diseases	160	176	0.561	0.658	0.765	0.303	0.345	0.388	0.484	0.613	0.758	0.283	0.341	0.402	0.565	0.707	0.868	0.292	0.349	0.409	-0.107	0.094	0.299
B10.2.13	C2.9	Other skin and subcutaneous diseases	Environmental heat and cold exposure	96	52	1.280	1.676	2.167	0.485	0.570	0.654	1.266	1.781	2.449	0.454	0.557	0.660	0.971	1.511	2.233	0.456	0.594	0.728	-1.100	-0.275	0.590
B8.5.6	B8.5.1	Premenstrual syndrome	Uterine fibroids	22822	NA	NA	NA	NA	NA	NA	NA	3.808	4.040	4.277	0.794	0.806	0.818	NA	NA	NA	NA	NA	NA	NA	NA	NA
B2.7	B2.8	Aortic aneurysm	Peripheral vascular disease	607	2099	0.874	0.926	0.979	0.381	0.397	0.414	0.798	0.898	1.005	0.297	0.326	0.357	0.915	0.979	1.046	0.405	0.424	0.443	-0.044	0.080	0.200
B7.3.5	A1.2.4	Other drug use disorders	HIV/AIDS resulting in other diseases	41	97	0.587	0.767	0.984	0.281	0.344	0.413	0.560	0.938	1.428	0.227	0.341	0.468	0.523	0.713	0.948	0.271	0.345	0.424	-0.732	-0.219	0.206
B8.3.3	B10.1.9	Chronic kidney disease due to glomerulonephritis	Urogenital congenital anomalies	47	84	0.442	0.581	0.738	0.310	0.380	0.453	0.540	0.861	1.281	0.292	0.415	0.543	0.357	0.496	0.657	0.282	0.366	0.451	-0.794	-0.363	-0.010
A4.6	B8.3.1	Indirect maternal deaths	Chronic kidney disease due to diabetes mellitus	357	NA	NA	NA	NA	NA	NA	NA	0.598	0.641	0.687	0.988	0.991	0.994	NA	NA	NA	NA	NA	NA	NA	NA	NA
B7.9	B7.6	Attention-deficit/hyperactivity disorder	Anxiety disorders	62	75	0.729	0.946	1.217	0.303	0.372	0.443	0.702	1.042	1.456	0.239	0.329	0.431	0.611	0.877	1.227	0.318	0.414	0.511	-0.643	-0.164	0.301
B8.6.7	B1.28.2	Other hemoglobinopathies and hemolytic anaemias	Chronic lymphoid leukaemia	26	51	1.058	1.551	2.181	0.128	0.175	0.228	0.783	1.450	2.429	0.106	0.181	0.271	1.006	1.608	2.440	0.115	0.171	0.234	-0.931	0.158	1.152
B9.4	B9.1	Gout	Rheumatoid arthritis	342	600	0.929	1.029	1.134	0.447	0.479	0.509	0.767	0.897	1.037	0.387	0.436	0.484	1.023	1.169	1.328	0.467	0.507	0.546	0.068	0.272	0.474
B10.3.4	A5.5	Refraction and accommodation disorders	Other neonatal disorders	44	25	0.030	0.043	0.058	0.014	0.020	0.028	0.034	0.055	0.082	0.015	0.024	0.035	0.019	0.033	0.050	0.010	0.017	0.026	-0.051	-0.022	0.004
B10.4.3	B8.3.3	Periodontal disease	Chronic kidney disease due to glomerulonephritis	58	97	0.841	1.091	1.390	0.243	0.298	0.354	0.809	1.220	1.768	0.246	0.339	0.441	0.740	1.021	1.358	0.214	0.277	0.345	-0.790	-0.199	0.324
B10.4.5	B1.28.1	Other oral disorders	Acute lymphoid leukaemia	23	37	0.341	0.511	0.721	0.199	0.280	0.367	0.266	0.512	0.848	0.146	0.258	0.387	0.305	0.508	0.765	0.192	0.295	0.406	-0.374	-0.011	0.334
B8.3.4	B10.1.10	Chronic kidney disease due to other causes	Digestive congenital anomalies	107	79	0.914	1.154	1.446	0.466	0.538	0.613	1.194	1.630	2.182	0.493	0.592	0.692	0.593	0.839	1.133	0.381	0.485	0.587	-1.375	-0.790	-0.265
B1.28.1	B10.4.2	Acute lymphoid leukaemia	Permanent caries	29	47	1.468	2.172	3.124	0.613	0.740	0.847	1.172	2.140	3.616	0.592	0.780	0.922	1.356	2.206	3.544	0.556	0.718	0.853	-1.548	0.069	1.613
B6.3	B7.8.2	Epilepsy	Asperger syndrome and other autistic spectrum disorders	125	205	3.739	4.640	5.760	0.768	0.823	0.873	5.064	7.329	10.698	0.728	0.820	0.895	2.933	3.813	4.927	0.758	0.826	0.884	-6.904	-3.486	-1.032
B8.4.5	B8.3.3	Other urinary diseases	Chronic kidney disease due to glomerulonephritis	494	990	0.968	1.050	1.139	0.474	0.500	0.526	1.288	1.479	1.687	0.427	0.469	0.512	0.812	0.898	0.992	0.485	0.518	0.549	-0.804	-0.579	-0.371
B10.1.8	B7.11	Congenital musculoskeletal and limb anomalies	Idiopathic developmental intellectual disability	431	532	1.227	1.358	1.497	0.616	0.651	0.684	1.216	1.412	1.639	0.588	0.640	0.689	1.154	1.322	1.503	0.614	0.660	0.706	-0.374	-0.092	0.180
B10.2.8	B10.2.13	Acne vulgaris	Other skin and subcutaneous diseases	436	301	1.291	1.450	1.623	0.456	0.492	0.528	1.253	1.449	1.656	0.426	0.472	0.518	1.153	1.374	1.631	0.464	0.524	0.581	-0.381	-0.075	0.245
B2.7	C2.6	Aortic aneurysm	Adverse effects of medical treatment	530	2138	0.896	0.948	1.003	0.612	0.633	0.653	0.607	0.687	0.774	0.490	0.534	0.578	1.062	1.135	1.214	0.640	0.663	0.687	0.332	0.448	0.560
B8.5.5	A4.9	Genital prolapse	Other maternal disorders	332	NA	NA	NA	NA	NA	NA	NA	1.156	1.582	2.117	0.059	0.078	0.099	NA	NA	NA	NA	NA	NA	NA	NA	NA
A7.2.3	A7.2.2	Hepatitis C	Hepatitis B	188	338	10.427	13.254	17.230	0.492	0.537	0.581	12.459	17.452	24.966	0.466	0.539	0.612	8.609	11.701	16.395	0.481	0.536	0.591	-13.618	-5.698	0.753
B7.3.5	B5.7	Other drug use disorders	Vascular intestinal disorders	150	112	1.224	1.494	1.811	0.541	0.606	0.669	1.393	1.826	2.342	0.519	0.604	0.686	0.895	1.205	1.573	0.511	0.608	0.700	-1.207	-0.613	-0.065
B7.12	B7.10	Other mental and substance use disorders	Conduct disorder	300	369	1.063	1.198	1.347	0.511	0.550	0.590	0.971	1.164	1.379	0.454	0.511	0.567	1.036	1.227	1.439	0.531	0.586	0.639	-0.223	0.061	0.349
B6.3	B7.8.1	Epilepsy	Autism	198	324	4.031	4.801	5.704	0.633	0.680	0.727	5.929	8.017	10.924	0.627	0.702	0.775	3.129	3.862	4.751	0.607	0.669	0.726	-7.154	-4.144	-1.893
B8.3.1	B10.2.4	Chronic kidney disease due to diabetes mellitus	Pyoderma	967	1797	1.334	1.414	1.495	0.418	0.435	0.452	1.417	1.556	1.711	0.429	0.460	0.490	1.297	1.397	1.502	0.401	0.423	0.443	-0.338	-0.158	0.018
B8.3.2	B2.2	Chronic kidney disease due to hypertension	Ischaemic heart disease	570	1091	0.757	0.807	0.858	0.354	0.374	0.395	0.827	0.927	1.033	0.337	0.370	0.405	0.750	0.814	0.880	0.352	0.376	0.402	-0.239	-0.112	0.007
B5.10	B1.5	Other digestive diseases	Stomach cancer	2195	3197	1.421	1.484	1.550	0.619	0.634	0.648	1.442	1.547	1.654	0.609	0.632	0.655	1.367	1.446	1.527	0.616	0.635	0.653	-0.231	-0.101	0.032
B8.3.1	B8.3.2	Chronic kidney disease due to diabetes mellitus	Chronic kidney disease due to hypertension	211	446	3.480	4.043	4.679	0.554	0.595	0.637	4.082	5.244	6.720	0.526	0.598	0.670	3.035	3.645	4.357	0.544	0.594	0.645	-3.172	-1.594	-0.240
B10.1.2	B10.1.5	Congenital heart anomalies	Turner syndrome	45	NA	NA	NA	NA	NA	NA	NA	1.023	1.083	1.146	0.997	0.999	1.000	NA	NA	NA	NA	NA	NA	NA	NA	NA
B10.3.3	B10.3.6	Macular degeneration	Other vision loss	3791	2334	0.984	1.023	1.064	0.447	0.459	0.471	0.943	0.990	1.040	0.462	0.478	0.493	0.967	1.027	1.091	0.412	0.431	0.449	-0.040	0.038	0.117
B1.18	B8.4.3	Prostate cancer	Benign prostatic hyperplasia	NA	2628	NA	NA	NA	NA	NA	NA	NA	NA	NA	NA	NA	NA	2.225	2.361	2.501	0.881	0.896	0.911	NA	NA	NA
B3.1	B2.5.2	Chronic obstructive pulmonary disease	Alcoholic cardiomyopathy	27	143	1.077	1.371	1.722	0.477	0.557	0.634	0.901	1.718	3.015	0.375	0.573	0.755	1.018	1.319	1.690	0.470	0.554	0.636	-1.683	-0.391	0.483
B2.2	B2.9	Ischaemic heart disease	Endocarditis	889	1850	1.194	1.268	1.346	0.707	0.727	0.747	1.180	1.311	1.448	0.660	0.696	0.731	1.159	1.249	1.342	0.718	0.743	0.767	-0.225	-0.060	0.098
B7.8.1	B7.12	Autism	Other mental and substance use disorders	71	132	0.385	0.468	0.563	0.212	0.253	0.297	0.407	0.575	0.770	0.221	0.300	0.384	0.343	0.439	0.550	0.188	0.234	0.284	-0.356	-0.135	0.063
A7.1.3	A7.1.6	Gonococcal infection	Other sexually transmitted diseases	19	28	0.312	0.491	0.721	0.154	0.227	0.312	0.218	0.414	0.674	0.135	0.239	0.364	0.325	0.605	1.022	0.126	0.215	0.328	-0.170	0.193	0.631
B10.4.4	B10.4.2	Edentulism and severe tooth loss	Permanent caries	90	139	1.704	2.127	2.641	0.283	0.331	0.382	1.437	2.034	2.806	0.264	0.340	0.422	1.662	2.200	2.888	0.265	0.325	0.388	-0.771	0.175	1.054
B10.4.2	B7.6	Permanent caries	Anxiety disorders	457	464	1.261	1.399	1.547	0.624	0.660	0.696	1.137	1.310	1.498	0.584	0.635	0.682	1.293	1.509	1.759	0.637	0.688	0.737	-0.087	0.200	0.495
B8.7	B8.3.1	Endocrine, metabolic, blood, and immune disorders	Chronic kidney disease due to diabetes mellitus	5428	7602	2.563	2.641	2.720	0.694	0.704	0.713	2.757	2.894	3.036	0.716	0.731	0.745	2.406	2.498	2.593	0.674	0.686	0.698	-0.565	-0.395	-0.234
B7.6	B10.1.2	Anxiety disorders	Congenital heart anomalies	149	108	0.308	0.370	0.441	0.232	0.272	0.313	0.266	0.337	0.422	0.220	0.271	0.324	0.315	0.424	0.551	0.212	0.273	0.337	-0.048	0.087	0.230
B1.1	B1.26	Lip and oral cavity cancer	Non-Hodgkin's lymphoma	193	185	0.897	1.051	1.223	0.585	0.642	0.696	1.050	1.316	1.631	0.611	0.688	0.762	0.693	0.865	1.068	0.524	0.602	0.676	-0.807	-0.449	-0.126
B7.6	B7.2	Anxiety disorders	Alcohol use disorders	1492	1200	0.577	0.610	0.645	0.271	0.283	0.296	0.664	0.716	0.772	0.297	0.316	0.335	0.477	0.518	0.561	0.234	0.251	0.269	-0.268	-0.198	-0.132
A1.2.4	B8.4.1	HIV/AIDS resulting in other diseases	Interstitial nephritis and urinary tract infections	200	239	0.751	0.866	0.993	0.625	0.677	0.727	0.929	1.135	1.367	0.585	0.661	0.734	0.577	0.706	0.851	0.620	0.690	0.756	-0.690	-0.429	-0.175
B10.3.4	B10.1.4	Refraction and accommodation disorders	Down's syndrome	54	76	1.180	1.573	2.060	0.129	0.163	0.201	0.946	1.471	2.171	0.104	0.151	0.206	1.139	1.658	2.334	0.126	0.173	0.224	-0.658	0.189	1.032
B8.3.3	B10.4.5	Chronic kidney disease due to glomerulonephritis	Other oral disorders	276	425	1.004	1.125	1.259	0.590	0.630	0.670	0.871	1.046	1.235	0.560	0.624	0.685	1.035	1.211	1.403	0.584	0.635	0.686	-0.095	0.165	0.427
B1.19	B8.4.5	Testicular cancer	Other urinary diseases	NA	1187	NA	NA	NA	NA	NA	NA	NA	NA	NA	NA	NA	NA	11.226	14.881	20.304	0.030	0.039	0.051	NA	NA	NA
B10.1.9	B8.4.2	Urogenital congenital anomalies	Urolithiasis	268	613	0.717	0.794	0.877	0.390	0.420	0.449	1.091	1.308	1.557	0.310	0.357	0.407	0.587	0.663	0.746	0.416	0.453	0.491	-0.904	-0.644	-0.405
B7.3.4	B10.4.2	Cannabis use disorders	Permanent caries	12	41	0.566	0.888	1.323	0.367	0.500	0.631	0.377	0.972	1.921	0.214	0.449	0.694	0.518	0.860	1.357	0.368	0.514	0.660	-1.058	-0.116	0.618
B7.3.5	B5.9	Other drug use disorders	Pancreatitis	410	567	0.688	0.759	0.830	0.299	0.321	0.345	0.686	0.796	0.914	0.327	0.366	0.406	0.647	0.735	0.829	0.267	0.296	0.324	-0.207	-0.062	0.079
B3.1	A7.2.3	Chronic obstructive pulmonary disease	Hepatitis C	191	314	0.755	0.865	0.984	0.357	0.395	0.432	0.721	0.903	1.112	0.327	0.388	0.449	0.708	0.844	0.988	0.351	0.400	0.448	-0.304	-0.060	0.173
B7.3.1	B3.1	Opioid use disorders	Chronic obstructive pulmonary disease	396	465	1.536	1.714	1.902	0.582	0.619	0.655	1.877	2.178	2.528	0.541	0.594	0.648	1.243	1.442	1.668	0.592	0.641	0.689	-1.141	-0.737	-0.354
B7.9	B7.3.5	Attention-deficit/hyperactivity disorder	Other drug use disorders	33	56	0.826	1.165	1.588	0.248	0.323	0.401	0.634	1.070	1.650	0.202	0.311	0.431	0.801	1.251	1.880	0.235	0.330	0.430	-0.517	0.184	0.910
B2.5.3	B2.10	Other cardiomyopathy	Other cardiovascular and circulatory diseases	1382	2821	0.802	0.835	0.871	0.366	0.378	0.391	0.831	0.893	0.959	0.338	0.360	0.381	0.845	0.890	0.939	0.372	0.388	0.404	-0.083	-0.003	0.077
B7.3.2	B7.3.1	Cocaine use disorders	Opioid use disorders	34	76	6.550	10.885	19.194	0.277	0.350	0.426	8.631	16.823	34.314	0.176	0.283	0.406	5.337	9.560	19.535	0.293	0.382	0.479	-23.877	-6.898	4.446
B1.1	B1.10	Lip and oral cavity cancer	Larynx cancer	134	281	1.284	1.503	1.751	0.403	0.448	0.493	1.076	1.429	1.854	0.410	0.491	0.576	1.276	1.544	1.868	0.376	0.429	0.483	-0.377	0.116	0.584
B7.6	B7.9	Anxiety disorders	Attention-deficit/hyperactivity disorder	128	105	1.223	1.509	1.844	0.557	0.628	0.697	1.469	1.988	2.645	0.569	0.671	0.761	0.897	1.198	1.562	0.489	0.586	0.682	-1.513	-0.787	-0.168
B8.3.1	B2.2	Chronic kidney disease due to diabetes mellitus	Ischaemic heart disease	1450	2596	0.728	0.760	0.791	0.309	0.321	0.332	0.883	0.948	1.018	0.316	0.336	0.356	0.683	0.720	0.757	0.299	0.313	0.327	-0.306	-0.229	-0.154
B2.4	B2.8	Hypertensive heart disease	Peripheral vascular disease	528	712	0.640	0.695	0.752	0.361	0.384	0.408	0.614	0.696	0.785	0.348	0.384	0.420	0.629	0.703	0.781	0.354	0.384	0.416	-0.109	0.007	0.122
B2.10	B10.1.2	Other cardiovascular and circulatory diseases	Congenital heart anomalies	1483	1332	1.390	1.473	1.560	0.420	0.437	0.454	1.264	1.372	1.482	0.415	0.439	0.462	1.473	1.605	1.747	0.411	0.435	0.460	0.058	0.233	0.410
B10.3.4	B10.1.3	Refraction and accommodation disorders	Orofacial clefts	25	25	0.301	0.474	0.689	0.175	0.255	0.343	0.262	0.505	0.831	0.149	0.260	0.389	0.246	0.445	0.716	0.149	0.250	0.366	-0.408	-0.060	0.271
A2.1	B5.6	Diarrhoeal diseases	Inflammatory bowel disease	5382	3593	1.375	1.421	1.467	0.500	0.510	0.521	1.416	1.477	1.540	0.496	0.509	0.523	1.254	1.321	1.389	0.496	0.512	0.529	-0.247	-0.156	-0.067
A7.2.3	B7.1	Hepatitis C	Schizophrenia	44	151	2.173	2.800	3.630	0.433	0.501	0.572	1.619	2.619	3.985	0.331	0.460	0.590	2.147	2.903	3.960	0.436	0.515	0.596	-1.273	0.299	1.687
B8.7	B8.1	Endocrine, metabolic, blood, and immune disorders	Diabetes mellitus	26363	24140	0.885	0.897	0.909	0.390	0.394	0.397	0.908	0.925	0.942	0.422	0.427	0.433	0.851	0.867	0.883	0.357	0.362	0.367	-0.081	-0.058	-0.034
B1.2	A2.5	Nasopharynx cancer	Otitis media	48	66	1.971	2.744	3.762	0.543	0.643	0.737	2.116	3.474	5.491	0.507	0.664	0.807	1.591	2.419	3.603	0.505	0.630	0.748	-3.132	-1.048	0.642
B10.4.3	B10.4.4	Periodontal disease	Edentulism and severe tooth loss	190	269	3.121	3.706	4.400	0.541	0.591	0.639	2.936	3.796	4.846	0.458	0.530	0.602	2.893	3.668	4.626	0.575	0.643	0.706	-1.412	-0.130	1.135
B5.1	B7.3.2	Peptic ulcer disease	Cocaine use disorders	11	43	0.840	1.309	1.939	0.449	0.592	0.727	0.484	1.200	2.332	0.321	0.580	0.825	0.803	1.339	2.059	0.433	0.596	0.746	-1.075	0.142	1.108
B8.3.3	B10.4.3	Chronic kidney disease due to glomerulonephritis	Periodontal disease	108	259	2.071	2.478	2.945	0.646	0.702	0.757	1.631	2.226	2.946	0.559	0.661	0.754	2.123	2.645	3.293	0.655	0.723	0.786	-0.472	0.426	1.269
B6.4	B6.5	Multiple sclerosis	Motor neuron disease	43	24	1.949	2.946	4.449	0.364	0.479	0.596	1.874	3.238	5.484	0.370	0.519	0.669	1.337	2.578	4.507	0.266	0.424	0.596	-3.043	-0.671	1.567
B7.4.1	B7.3.2	Major depressive disorder	Cocaine use disorders	22	34	0.786	1.218	1.799	0.305	0.418	0.539	0.609	1.181	2.082	0.292	0.474	0.663	0.704	1.236	1.959	0.250	0.386	0.528	-0.895	0.049	0.893
A1.1.1	B7.3.1	Drug-sensitive tuberculosis	Opioid use disorders	19	52	1.043	1.557	2.240	0.308	0.407	0.513	0.665	1.331	2.326	0.199	0.346	0.509	1.042	1.689	2.611	0.316	0.441	0.576	-0.754	0.358	1.431
B10.2.7	B10.2.6	Viral skin diseases	Fungal skin diseases	26	40	1.143	1.715	2.487	0.453	0.581	0.704	0.860	1.636	2.801	0.390	0.585	0.762	1.041	1.762	2.842	0.417	0.579	0.734	-1.153	0.129	1.339
A1.2.4	B10.4.2	HIV/AIDS resulting in other diseases	Permanent caries	37	66	0.923	1.295	1.761	0.577	0.689	0.788	1.291	2.290	3.682	0.580	0.770	0.913	0.711	1.048	1.497	0.532	0.661	0.777	-2.621	-1.232	-0.173
A7.1.6	A7.1.3	Other sexually transmitted diseases	Gonococcal infection	65	98	1.645	2.147	2.749	0.688	0.773	0.846	0.998	1.483	2.112	0.636	0.761	0.865	2.211	3.110	4.277	0.672	0.785	0.874	0.557	1.624	2.899
B1.28.3	B1.29	Acute myeloid leukaemia	Other neoplasms	124	148	0.722	0.864	1.024	0.181	0.211	0.243	0.580	0.750	0.950	0.178	0.223	0.272	0.783	1.010	1.287	0.162	0.202	0.244	-0.041	0.262	0.578
B2.10	B2.9	Other cardiovascular and circulatory diseases	Endocarditis	1478	2457	4.037	4.289	4.558	0.713	0.730	0.746	3.627	4.008	4.416	0.704	0.732	0.759	4.156	4.490	4.854	0.708	0.729	0.750	-0.038	0.481	0.995
B10.4.2	B2.1	Permanent caries	Rheumatic heart disease	10	24	0.448	0.771	1.226	0.123	0.200	0.290	0.282	0.718	1.407	0.070	0.167	0.295	0.410	0.791	1.380	0.125	0.219	0.338	-0.636	0.075	0.745
B10.2.7	A1.2.4	Viral skin diseases	HIV/AIDS resulting in other diseases	6	53	1.878	3.040	4.725	0.191	0.269	0.356	0.736	2.031	4.584	0.125	0.297	0.500	2.011	3.409	5.694	0.180	0.263	0.356	-1.313	1.369	3.776
B8.6.7	A6.5	Other hemoglobinopathies and hemolytic anaemias	Other nutritional deficiencies	207	155	0.896	1.054	1.231	0.410	0.459	0.510	0.856	1.068	1.295	0.379	0.441	0.505	0.798	1.021	1.292	0.412	0.488	0.567	-0.365	-0.044	0.286
B8.2	B10.4.3	Acute glomerulonephritis	Periodontal disease	34	53	1.142	1.634	2.299	0.543	0.664	0.772	1.090	1.940	3.183	0.513	0.702	0.859	0.944	1.483	2.247	0.495	0.642	0.774	-1.743	-0.458	0.628
A7.2.2	A1.1.1	Hepatitis B	Drug-sensitive tuberculosis	21	52	1.307	1.986	2.884	0.254	0.342	0.433	0.924	1.869	3.307	0.160	0.285	0.427	1.244	2.049	3.206	0.266	0.373	0.489	-1.403	0.186	1.578
B2.1	B8.6.7	Rheumatic heart disease	Other hemoglobinopathies and hemolytic anaemias	54	29	1.395	2.044	2.912	0.583	0.705	0.812	1.480	2.376	3.688	0.572	0.725	0.853	0.933	1.656	2.735	0.500	0.679	0.838	-2.107	-0.715	0.621
B7.11	A2.3	Idiopathic developmental intellectual disability	Lower respiratory infections	728	888	0.896	0.962	1.029	0.381	0.403	0.424	0.986	1.096	1.213	0.392	0.425	0.459	0.807	0.888	0.975	0.358	0.386	0.414	-0.353	-0.209	-0.070
B8.1	B1.9	Diabetes mellitus	Pancreatic cancer	1163	1473	1.083	1.150	1.221	0.666	0.687	0.707	1.078	1.178	1.285	0.659	0.691	0.721	1.040	1.129	1.223	0.656	0.683	0.710	-0.187	-0.049	0.086
B8.3.1	B2.9	Chronic kidney disease due to diabetes mellitus	Endocarditis	95	196	1.318	1.600	1.928	0.620	0.685	0.745	1.552	2.170	2.945	0.615	0.723	0.823	1.121	1.412	1.771	0.592	0.669	0.741	-1.590	-0.752	-0.055
B1.28.1	B10.4.5	Acute lymphoid leukaemia	Other oral disorders	66	91	1.114	1.423	1.797	0.633	0.720	0.801	0.948	1.384	1.938	0.613	0.742	0.854	1.056	1.474	2.011	0.594	0.705	0.808	-0.593	0.089	0.747
B8.3.4	B8.3.2	Chronic kidney disease due to other causes	Chronic kidney disease due to hypertension	92	186	2.621	3.266	4.033	0.468	0.529	0.587	2.311	3.370	4.734	0.440	0.544	0.652	2.468	3.218	4.181	0.448	0.520	0.590	-1.663	-0.140	1.200
B9.1	B10.2.6	Rheumatoid arthritis	Fungal skin diseases	148	91	1.004	1.234	1.504	0.552	0.623	0.692	0.958	1.245	1.618	0.555	0.642	0.727	0.873	1.207	1.610	0.488	0.595	0.699	-0.516	-0.042	0.452
C2.6	B1.19	Adverse effects of medical treatment	Testicular cancer	NA	95	NA	NA	NA	NA	NA	NA	NA	NA	NA	NA	NA	NA	23.852	28.387	34.243	0.984	0.988	0.991	NA	NA	NA
A7.3	A7.1.5	Other infectious diseases	Genital herpes	210	77	0.818	0.984	1.171	0.457	0.517	0.574	0.729	0.898	1.095	0.443	0.511	0.576	0.945	1.360	1.926	0.419	0.534	0.646	0.005	0.461	1.034
B8.1	B8.3.3	Diabetes mellitus	Chronic kidney disease due to glomerulonephritis	867	1486	1.482	1.584	1.692	0.687	0.709	0.731	1.516	1.691	1.876	0.659	0.695	0.729	1.402	1.527	1.660	0.690	0.718	0.744	-0.385	-0.163	0.046
B10.1.1	B6.8	Neural tube defects	Other neurological disorders	235	195	2.976	3.496	4.108	0.814	0.859	0.899	2.578	3.187	3.910	0.795	0.856	0.908	2.945	3.715	4.669	0.798	0.863	0.917	-0.516	0.527	1.659
B9.4	B8.2	Gout	Acute glomerulonephritis	37	90	1.052	1.425	1.872	0.324	0.399	0.475	1.085	1.847	2.893	0.270	0.406	0.549	0.915	1.292	1.770	0.312	0.396	0.482	-1.614	-0.543	0.309
B1.28.3	B1.26	Acute myeloid leukaemia	Non-Hodgkin's lymphoma	40	42	0.852	1.224	1.687	0.215	0.286	0.361	0.853	1.430	2.252	0.208	0.316	0.436	0.658	1.081	1.619	0.178	0.264	0.358	-1.241	-0.346	0.414
A7.2.3	A7.3	Hepatitis C	Other infectious diseases	266	439	1.026	1.157	1.298	0.476	0.514	0.551	1.164	1.400	1.660	0.490	0.554	0.616	0.906	1.052	1.216	0.447	0.492	0.538	-0.650	-0.347	-0.063
A4.2	A4.9	Maternal sepsis and other pregnancy related infections	Other maternal disorders	8758	NA	NA	NA	NA	NA	NA	NA	0.798	1.173	1.653	0.005	0.007	0.010	NA	NA	NA	NA	NA	NA	NA	NA	NA
B7.3.4	B7.4.1	Cannabis use disorders	Major depressive disorder	75	117	1.428	1.824	2.289	0.506	0.582	0.654	1.270	1.821	2.488	0.487	0.607	0.720	1.346	1.863	2.549	0.470	0.567	0.657	-0.781	0.042	0.887
B10.2.3	B10.2.12	Cellulitis	Decubitus ulcer	219	371	1.267	1.444	1.641	0.731	0.774	0.815	1.221	1.509	1.841	0.674	0.745	0.810	1.194	1.411	1.652	0.740	0.794	0.841	-0.493	-0.098	0.266
B1.26	B1.22	Non-Hodgkin's lymphoma	Brain and nervous system cancer	75	122	1.158	1.450	1.803	0.434	0.504	0.574	1.009	1.444	2.007	0.384	0.494	0.604	1.085	1.453	1.918	0.423	0.509	0.597	-0.650	0.016	0.628
B8.6.7	B8.3.3	Other hemoglobinopathies and hemolytic anaemias	Chronic kidney disease due to glomerulonephritis	30	41	0.743	1.083	1.511	0.371	0.484	0.599	0.644	1.158	1.876	0.298	0.461	0.627	0.633	1.026	1.565	0.356	0.500	0.645	-0.924	-0.134	0.575
B1.27	B1.28.5	Multiple myeloma	Other leukaemia	46	65	1.518	2.091	2.834	0.481	0.582	0.681	1.552	2.582	4.071	0.393	0.547	0.695	1.240	1.849	2.682	0.480	0.607	0.730	-2.264	-0.733	0.531
B1.26	B10.4.4	Non-Hodgkin's lymphoma	Edentulism and severe tooth loss	72	111	0.943	1.195	1.485	0.567	0.647	0.724	0.808	1.172	1.621	0.500	0.619	0.736	0.896	1.210	1.598	0.565	0.669	0.762	-0.501	0.039	0.567
B7.3.1	A7.2.2	Opioid use disorders	Hepatitis B	118	206	8.059	10.526	14.098	0.552	0.610	0.667	8.021	11.882	17.996	0.508	0.605	0.697	7.008	9.937	14.399	0.540	0.614	0.688	-8.489	-1.954	3.675
B2.4	B2.6	Hypertensive heart disease	Atrial fibrillation and flutter	1538	1685	0.739	0.776	0.813	0.359	0.374	0.388	0.767	0.824	0.880	0.361	0.382	0.403	0.698	0.745	0.795	0.348	0.366	0.386	-0.152	-0.079	-0.002
B10.3.6	B10.1.1	Other vision loss	Neural tube defects	12	9	0.129	0.255	0.434	0.082	0.153	0.242	0.099	0.255	0.494	0.060	0.147	0.261	0.094	0.246	0.489	0.063	0.158	0.287	-0.270	-0.007	0.253
B10.4.3	B10.1.4	Periodontal disease	Down's syndrome	26	21	2.266	4.003	6.779	0.319	0.451	0.586	2.240	4.648	9.092	0.295	0.474	0.659	1.574	3.441	7.128	0.250	0.427	0.608	-5.754	-1.143	2.862
A7.2.3	B5.1	Hepatitis C	Peptic ulcer disease	118	180	0.677	0.808	0.954	0.380	0.431	0.483	0.909	1.200	1.550	0.394	0.483	0.572	0.522	0.657	0.809	0.341	0.404	0.467	-0.912	-0.546	-0.207
B10.2.13	B1.12	Other skin and subcutaneous diseases	Malignant skin melanoma	4227	2625	0.775	0.803	0.832	0.413	0.424	0.435	0.741	0.774	0.810	0.424	0.438	0.451	0.790	0.836	0.886	0.387	0.403	0.420	0.001	0.062	0.121
A7.1.6	B7.3.2	Other sexually transmitted diseases	Cocaine use disorders	61	20	0.661	0.944	1.280	0.520	0.637	0.746	0.807	1.250	1.817	0.558	0.705	0.826	0.361	0.639	1.021	0.352	0.533	0.713	-1.215	-0.601	-0.060
B5.2	B10.1.10	Gastritis and duodenitis	Digestive congenital anomalies	437	342	1.493	1.677	1.877	0.609	0.647	0.685	1.474	1.720	1.995	0.592	0.644	0.695	1.361	1.618	1.909	0.596	0.651	0.706	-0.470	-0.104	0.279
C2.6	A6.2	Adverse effects of medical treatment	Iodine deficiency	24	8	0.240	0.418	0.657	0.100	0.164	0.242	0.214	0.395	0.658	0.084	0.148	0.229	0.153	0.490	1.050	0.086	0.250	0.464	-0.303	0.091	0.655
B5.5	B5.7	Inguinal, femoral, and abdominal hernia	Vascular intestinal disorders	411	624	0.761	0.837	0.919	0.743	0.774	0.805	0.964	1.119	1.289	0.702	0.754	0.803	0.618	0.699	0.786	0.747	0.788	0.827	-0.606	-0.421	-0.242
B7.8.1	B10.3.6	Autism	Other vision loss	66	74	0.767	1.001	1.279	0.274	0.334	0.399	0.974	1.442	2.011	0.307	0.412	0.522	0.564	0.797	1.083	0.221	0.292	0.370	-1.244	-0.644	-0.121
B7.12	B6.7	Other mental and substance use disorders	Tension-type headache	7396	4133	1.637	1.687	1.736	0.597	0.607	0.617	1.613	1.673	1.735	0.592	0.604	0.617	1.598	1.678	1.760	0.595	0.612	0.628	-0.097	0.005	0.106
A1.2.4	B1.16	HIV/AIDS resulting in other diseases	Uterine cancer	182	NA	NA	NA	NA	NA	NA	NA	2.296	3.637	5.618	0.006	0.010	0.013	NA	NA	NA	NA	NA	NA	NA	NA	NA
B3.3	B3.1	Asthma	Chronic obstructive pulmonary disease	15283	10779	2.785	2.844	2.902	0.501	0.507	0.513	3.325	3.417	3.510	0.507	0.515	0.523	2.152	2.220	2.289	0.487	0.496	0.506	-1.312	-1.196	-1.080
B1.29	B1.28.1	Other neoplasms	Acute lymphoid leukaemia	52	59	0.852	1.156	1.520	0.479	0.579	0.674	0.648	0.980	1.427	0.427	0.560	0.692	0.898	1.368	2.004	0.460	0.599	0.730	-0.234	0.392	1.080
B6.8	B6.4	Other neurological disorders	Multiple sclerosis	2854	1522	2.472	2.604	2.740	0.625	0.641	0.657	2.346	2.500	2.660	0.612	0.631	0.651	2.551	2.793	3.058	0.632	0.660	0.687	0.004	0.293	0.592
B10.1.11	B1.1	Other congenital anomalies	Lip and oral cavity cancer	263	208	0.975	1.130	1.298	0.606	0.656	0.705	0.945	1.148	1.374	0.581	0.648	0.713	0.891	1.104	1.349	0.592	0.666	0.735	-0.350	-0.044	0.277
B7.3.1	B7.4.1	Opioid use disorders	Major depressive disorder	259	204	1.566	1.822	2.106	0.520	0.567	0.614	1.645	1.998	2.395	0.494	0.557	0.621	1.272	1.594	1.984	0.508	0.580	0.650	-0.916	-0.400	0.118
B6.3	A5.2	Epilepsy	Neonatal encephalopathy due to birth asphyxia and trauma	50	64	0.068	0.090	0.114	0.042	0.055	0.070	0.067	0.103	0.149	0.036	0.055	0.078	0.056	0.081	0.111	0.039	0.055	0.075	-0.073	-0.022	0.023
B10.3.5	B10.1.4	Age-related and other hearing loss	Down's syndrome	62	78	0.548	0.714	0.904	0.205	0.253	0.306	0.522	0.764	1.078	0.172	0.241	0.317	0.475	0.672	0.912	0.197	0.263	0.333	-0.443	-0.094	0.232
B1.26	B1.25	Non-Hodgkin's lymphoma	Hodgkin lymphoma	374	526	31.126	40.636	54.972	0.488	0.523	0.556	31.243	45.719	72.503	0.481	0.534	0.586	27.162	38.099	56.621	0.470	0.514	0.559	-35.165	-7.512	14.758
B10.1.7	B10.4.2	Other chromosomal abnormalities	Permanent caries	149	167	3.579	4.399	5.411	0.587	0.649	0.708	3.517	4.757	6.455	0.561	0.651	0.737	3.129	4.156	5.472	0.564	0.648	0.728	-2.561	-0.597	1.159
B10.2.2	B10.2.6	Psoriasis	Fungal skin diseases	67	115	1.331	1.707	2.146	0.502	0.579	0.654	1.105	1.629	2.307	0.419	0.540	0.660	1.288	1.753	2.335	0.508	0.606	0.700	-0.684	0.123	0.908
B10.4.2	A7.2.3	Permanent caries	Hepatitis C	80	164	2.019	2.539	3.141	0.478	0.544	0.608	1.993	2.928	4.162	0.466	0.583	0.694	1.811	2.381	3.071	0.448	0.527	0.603	-1.842	-0.548	0.624
B1.25	B10.4.5	Hodgkin lymphoma	Other oral disorders	129	206	1.289	1.531	1.804	0.652	0.711	0.768	1.204	1.584	2.013	0.602	0.697	0.784	1.224	1.533	1.901	0.648	0.721	0.790	-0.577	-0.046	0.472
B1.13.1	B1.28.2	Non-melanoma skin cancer (squamous-cell carcinoma)	Chronic lymphoid leukaemia	128	226	0.677	0.797	0.933	0.339	0.381	0.426	0.568	0.739	0.947	0.329	0.400	0.475	0.680	0.836	1.011	0.319	0.371	0.426	-0.158	0.096	0.343
A5.4	B10.3.4	Hemolytic disease and other neonatal jaundice	Refraction and accommodation disorders	612	813	1.199	1.302	1.411	0.986	0.993	0.997	1.066	1.203	1.362	0.983	0.993	0.999	1.248	1.394	1.549	0.984	0.993	0.998	-0.025	0.191	0.400
B1.11	B1.1	Tracheal, bronchus, and lung cancer	Lip and oral cavity cancer	113	201	0.188	0.221	0.257	0.162	0.187	0.215	0.154	0.202	0.257	0.136	0.174	0.217	0.190	0.233	0.282	0.163	0.196	0.231	-0.039	0.031	0.098
B8.4.1	B1.21	Interstitial nephritis and urinary tract infections	Bladder cancer	1662	2638	0.629	0.657	0.686	0.304	0.315	0.326	0.650	0.701	0.755	0.386	0.407	0.428	0.600	0.635	0.670	0.263	0.276	0.288	-0.132	-0.067	-0.005
B5.2	B7.3.2	Gastritis and duodenitis	Cocaine use disorders	32	71	0.889	1.228	1.641	0.533	0.639	0.735	0.704	1.248	2.005	0.533	0.716	0.869	0.829	1.214	1.692	0.484	0.610	0.724	-0.838	-0.033	0.661
B1.29	B1.26	Other neoplasms	Non-Hodgkin's lymphoma	672	706	0.889	0.963	1.041	0.551	0.579	0.607	0.730	0.822	0.924	0.538	0.578	0.618	1.015	1.136	1.270	0.541	0.580	0.619	0.157	0.314	0.474
B7.6	B10.4.3	Anxiety disorders	Periodontal disease	149	133	0.396	0.474	0.560	0.242	0.281	0.320	0.385	0.496	0.626	0.233	0.287	0.344	0.347	0.452	0.569	0.218	0.272	0.328	-0.203	-0.044	0.115
B8.3.3	B8.2	Chronic kidney disease due to glomerulonephritis	Acute glomerulonephritis	232	363	20.875	27.830	38.416	0.388	0.426	0.463	20.700	30.449	48.401	0.367	0.425	0.483	18.652	26.775	40.780	0.378	0.426	0.473	-22.282	-3.652	12.251
B7.3.1	B7.1	Opioid use disorders	Schizophrenia	48	126	2.429	3.203	4.236	0.500	0.580	0.658	1.913	3.074	4.766	0.404	0.546	0.687	2.372	3.307	4.589	0.500	0.594	0.685	-1.632	0.236	1.916
B6.8	B6.3	Other neurological disorders	Epilepsy	5302	6105	1.151	1.184	1.218	0.466	0.474	0.483	1.097	1.144	1.192	0.454	0.467	0.481	1.177	1.225	1.273	0.468	0.481	0.493	0.013	0.081	0.149
B7.3.5	B7.3.1	Other drug use disorders	Opioid use disorders	318	562	4.190	4.785	5.473	0.390	0.419	0.450	4.048	5.014	6.211	0.320	0.363	0.408	3.956	4.680	5.536	0.420	0.459	0.499	-1.683	-0.336	0.941
B7.4.2	B7.2	Dysthymia	Alcohol use disorders	41	32	0.504	0.716	0.989	0.142	0.196	0.254	0.456	0.742	1.141	0.138	0.211	0.296	0.405	0.684	1.054	0.111	0.179	0.258	-0.519	-0.057	0.381
B10.1.9	B8.3.2	Urogenital congenital anomalies	Chronic kidney disease due to hypertension	75	146	1.754	2.237	2.824	0.552	0.626	0.695	3.451	5.223	7.663	0.518	0.651	0.774	1.291	1.719	2.244	0.528	0.616	0.696	-5.923	-3.492	-1.696
B10.1.4	B10.3.2	Down's syndrome	Cataract	118	139	2.213	2.735	3.353	0.472	0.535	0.598	1.828	2.460	3.246	0.408	0.494	0.581	2.277	3.066	4.095	0.490	0.578	0.663	-0.470	0.604	1.811
B3.1	B7.2	Chronic obstructive pulmonary disease	Alcohol use disorders	3097	5231	0.644	0.664	0.685	0.348	0.356	0.365	0.756	0.798	0.842	0.350	0.364	0.379	0.584	0.607	0.632	0.341	0.352	0.363	-0.240	-0.191	-0.143
B10.2.2	B10.2.1	Psoriasis	Eczema	558	546	1.221	1.343	1.471	0.443	0.472	0.501	1.106	1.262	1.428	0.417	0.456	0.495	1.257	1.439	1.644	0.448	0.489	0.531	-0.069	0.177	0.430
C2.6	B10.1.9	Adverse effects of medical treatment	Urogenital congenital anomalies	261	467	0.491	0.547	0.608	0.296	0.323	0.350	0.433	0.523	0.618	0.319	0.369	0.419	0.491	0.562	0.640	0.271	0.302	0.335	-0.079	0.040	0.157
A2.5	B1.2	Otitis media	Nasopharynx cancer	23	40	1.169	1.790	2.617	0.263	0.357	0.457	0.921	1.832	3.308	0.193	0.336	0.493	1.040	1.756	2.756	0.252	0.370	0.495	-1.628	-0.081	1.182
B1.25	B10.4.2	Hodgkin lymphoma	Permanent caries	54	115	2.447	3.241	4.286	0.714	0.795	0.865	2.344	3.711	5.709	0.648	0.789	0.899	2.186	3.069	4.305	0.704	0.799	0.879	-2.740	-0.622	1.147
B7.3.2	B10.2.4	Cocaine use disorders	Pyoderma	44	118	0.559	0.712	0.884	0.283	0.341	0.405	0.720	1.141	1.672	0.218	0.329	0.450	0.488	0.643	0.824	0.278	0.346	0.417	-1.038	-0.496	-0.045
A5.2	B7.9	Neonatal encephalopathy due to birth asphyxia and trauma	Attention-deficit/hyperactivity disorder	103	356	0.961	1.111	1.273	0.968	0.985	0.996	0.773	1.049	1.384	0.951	0.985	0.996	0.957	1.130	1.322	0.967	0.986	0.996	-0.293	0.080	0.415
B8.7	B10.2.12	Endocrine, metabolic, blood, and immune disorders	Decubitus ulcer	4678	3499	1.057	1.094	1.131	0.743	0.755	0.767	1.006	1.052	1.099	0.750	0.765	0.780	1.093	1.150	1.211	0.724	0.742	0.759	0.024	0.099	0.173
B2.6	B10.1.7	Atrial fibrillation and flutter	Other chromosomal abnormalities	24	43	0.542	0.797	1.127	0.259	0.350	0.449	0.368	0.671	1.085	0.233	0.377	0.537	0.545	0.919	1.407	0.223	0.334	0.454	-0.281	0.243	0.792
B10.3.5	A2.6.1	Age-related and other hearing loss	Pneumococcal meningitis	107	113	0.837	1.030	1.261	0.290	0.340	0.392	0.726	0.980	1.294	0.277	0.349	0.425	0.811	1.089	1.433	0.263	0.330	0.402	-0.302	0.108	0.530
B7.6	B7.3.4	Anxiety disorders	Cannabis use disorders	58	93	0.843	1.078	1.364	0.329	0.397	0.467	0.687	1.029	1.499	0.285	0.385	0.493	0.804	1.109	1.471	0.317	0.405	0.495	-0.459	0.073	0.567
B10.1.11	B1.20	Other congenital anomalies	Kidney cancer	83	76	0.833	1.070	1.354	0.616	0.703	0.785	0.866	1.236	1.719	0.559	0.680	0.789	0.666	0.941	1.281	0.608	0.729	0.833	-0.816	-0.298	0.199
B7.6	B1.3	Anxiety disorders	Other pharynx cancer	42	50	0.341	0.463	0.612	0.179	0.233	0.293	0.327	0.525	0.791	0.211	0.316	0.431	0.283	0.425	0.604	0.134	0.193	0.260	-0.390	-0.097	0.163
B5.5	B5.10	Inguinal, femoral, and abdominal hernia	Other digestive diseases	16366	37676	0.656	0.663	0.671	0.500	0.505	0.509	0.854	0.872	0.889	0.425	0.432	0.439	0.643	0.653	0.662	0.539	0.544	0.550	-0.238	-0.219	-0.199
B3.5	B1.10	Other chronic respiratory diseases	Larynx cancer	1530	2384	2.730	2.891	3.058	0.533	0.549	0.565	3.444	3.764	4.109	0.550	0.577	0.604	2.324	2.495	2.680	0.512	0.532	0.553	-1.650	-1.270	-0.901
B3.5	B3.3	Other chronic respiratory diseases	Asthma	10589	9601	0.611	0.624	0.637	0.381	0.386	0.392	0.741	0.763	0.784	0.393	0.402	0.410	0.496	0.512	0.526	0.363	0.371	0.379	-0.277	-0.251	-0.225
B7.3.4	B5.1	Cannabis use disorders	Peptic ulcer disease	29	73	0.946	1.316	1.773	0.411	0.508	0.602	0.814	1.475	2.360	0.380	0.567	0.750	0.859	1.265	1.820	0.378	0.489	0.596	-1.142	-0.201	0.613
B10.4.4	B7.3.1	Edentulism and severe tooth loss	Opioid use disorders	21	23	0.925	1.541	2.391	0.261	0.378	0.500	0.777	1.594	2.960	0.231	0.398	0.583	0.747	1.470	2.590	0.215	0.360	0.521	-1.553	-0.127	1.154
B7.2	B6.3	Alcohol use disorders	Epilepsy	2269	5640	1.025	1.061	1.098	0.597	0.608	0.620	0.987	1.050	1.115	0.555	0.578	0.600	1.045	1.091	1.138	0.608	0.622	0.636	-0.039	0.043	0.120
A4.2	A6.5	Maternal sepsis and other pregnancy related infections	Other nutritional deficiencies	728	NA	NA	NA	NA	NA	NA	NA	1.970	2.693	3.606	0.150	0.196	0.252	NA	NA	NA	NA	NA	NA	NA	NA	NA
A6.2	C2.6	Iodine deficiency	Adverse effects of medical treatment	149	20	1.501	1.936	2.483	0.758	0.836	0.900	1.438	1.879	2.447	0.771	0.852	0.916	0.787	1.454	2.375	0.536	0.750	0.914	-1.272	-0.424	0.563
B1.28.5	B1.29	Other leukaemia	Other neoplasms	150	220	0.702	0.818	0.948	0.275	0.311	0.349	0.558	0.708	0.883	0.239	0.292	0.348	0.770	0.945	1.156	0.277	0.326	0.378	-0.003	0.237	0.490
A1.2.4	B10.2.6	HIV/AIDS resulting in other diseases	Fungal skin diseases	24	89	2.688	3.964	5.905	0.618	0.721	0.812	2.339	4.818	8.795	0.537	0.764	0.925	2.441	3.766	6.028	0.596	0.713	0.814	-5.055	-0.972	2.092
B1.4	B5.10	Oesophageal cancer	Other digestive diseases	622	1622	0.641	0.676	0.712	0.367	0.384	0.401	0.672	0.745	0.821	0.349	0.381	0.414	0.713	0.761	0.812	0.365	0.386	0.406	-0.072	0.017	0.104
B10.3.6	B10.2.12	Other vision loss	Decubitus ulcer	1070	1068	1.072	1.144	1.222	0.752	0.774	0.795	0.999	1.094	1.197	0.753	0.784	0.814	1.091	1.201	1.318	0.732	0.765	0.794	-0.044	0.107	0.258
A5.2	B7.6	Neonatal encephalopathy due to birth asphyxia and trauma	Anxiety disorders	539	511	1.330	1.464	1.611	0.852	0.880	0.904	1.214	1.390	1.581	0.858	0.894	0.925	1.344	1.551	1.780	0.825	0.866	0.901	-0.121	0.160	0.440
B1.20	B10.1.9	Kidney cancer	Urogenital congenital anomalies	69	92	0.666	0.848	1.061	0.301	0.363	0.427	0.849	1.253	1.775	0.339	0.452	0.568	0.504	0.688	0.909	0.248	0.321	0.396	-1.097	-0.562	-0.111
B1.10	B1.1	Larynx cancer	Lip and oral cavity cancer	138	373	1.652	1.907	2.210	0.507	0.552	0.597	1.380	1.797	2.299	0.424	0.509	0.590	1.672	1.993	2.379	0.517	0.571	0.624	-0.386	0.190	0.760
B7.5	B6.3	Bipolar disorder	Epilepsy	211	130	0.845	0.998	1.163	0.401	0.452	0.501	0.859	1.064	1.293	0.395	0.460	0.523	0.690	0.895	1.132	0.364	0.439	0.517	-0.476	-0.171	0.145
A6.3	B8.3.1	Vitamin A deficiency	Chronic kidney disease due to diabetes mellitus	26	40	1.060	1.597	2.299	0.287	0.387	0.490	0.854	1.626	2.755	0.258	0.418	0.582	0.950	1.583	2.499	0.250	0.368	0.495	-1.301	-0.031	1.063
B10.2.12	B7.3.1	Decubitus ulcer	Opioid use disorders	26	35	1.073	1.627	2.418	0.208	0.290	0.378	0.787	1.452	2.453	0.193	0.312	0.449	1.022	1.806	3.056	0.170	0.271	0.384	-0.848	0.351	1.608
B2.10	B2.6	Other cardiovascular and circulatory diseases	Atrial fibrillation and flutter	27402	29131	1.196	1.211	1.226	0.570	0.574	0.579	1.232	1.254	1.277	0.588	0.595	0.601	1.160	1.179	1.199	0.550	0.556	0.562	-0.105	-0.075	-0.046
B10.3.6	B7.11	Other vision loss	Idiopathic developmental intellectual disability	553	646	1.610	1.771	1.946	0.508	0.537	0.567	1.754	2.019	2.312	0.487	0.530	0.573	1.408	1.602	1.811	0.503	0.544	0.583	-0.758	-0.418	-0.085
B8.6.1	A4.6	Thalassemias	Indirect maternal deaths	173	NA	NA	NA	NA	NA	NA	NA	10.878	30.220	201.476	0.022	0.039	0.062	NA	NA	NA	NA	NA	NA	NA	NA	NA
B7.4.2	B5.2	Dysthymia	Gastritis and duodenitis	87	36	0.583	0.764	0.979	0.311	0.384	0.459	0.538	0.746	0.999	0.302	0.388	0.478	0.458	0.745	1.124	0.250	0.374	0.506	-0.370	-0.001	0.416
B7.1	B6.2	Schizophrenia	Parkinson's disease	38	68	0.768	1.038	1.384	0.415	0.510	0.604	0.731	1.219	1.917	0.272	0.406	0.555	0.660	0.954	1.352	0.463	0.587	0.705	-1.011	-0.266	0.343
A1.1.1	A7.3	Drug-sensitive tuberculosis	Other infectious diseases	423	505	0.904	1.000	1.099	0.592	0.627	0.662	0.964	1.120	1.286	0.587	0.639	0.690	0.803	0.920	1.047	0.570	0.618	0.664	-0.403	-0.200	0.001
A2.5	B10.1.3	Otitis media	Orofacial clefts	188	175	0.828	0.978	1.141	0.264	0.300	0.337	1.090	1.376	1.707	0.303	0.360	0.418	0.598	0.751	0.924	0.213	0.257	0.303	-0.982	-0.623	-0.294
B1.28.2	B1.27	Chronic lymphoid leukaemia	Multiple myeloma	57	74	1.362	1.825	2.385	0.502	0.591	0.682	1.332	2.061	3.063	0.451	0.586	0.718	1.141	1.668	2.361	0.480	0.597	0.711	-1.482	-0.385	0.578
B10.4.2	B7.8.1	Permanent caries	Autism	56	126	2.363	3.080	4.042	0.492	0.567	0.643	2.745	4.525	7.262	0.368	0.496	0.629	1.994	2.705	3.691	0.510	0.602	0.688	-4.572	-1.817	0.156
B1.9	B7.6	Pancreatic cancer	Anxiety disorders	360	368	1.398	1.570	1.768	0.793	0.830	0.864	1.092	1.282	1.494	0.739	0.792	0.841	1.726	2.043	2.414	0.825	0.873	0.914	0.380	0.762	1.167
B1.3	B1.1	Other pharynx cancer	Lip and oral cavity cancer	259	744	7.349	8.501	9.864	0.424	0.453	0.483	8.096	10.239	12.954	0.365	0.419	0.474	7.218	8.668	10.451	0.432	0.466	0.501	-4.605	-1.543	1.203
B10.1.8	B9.2	Congenital musculoskeletal and limb anomalies	Osteoarthritis	1974	967	1.124	1.192	1.261	0.557	0.576	0.595	1.251	1.343	1.439	0.560	0.584	0.607	0.855	0.944	1.036	0.528	0.561	0.592	-0.528	-0.399	-0.269
C2.9	B10.2.13	Environmental heat and cold exposure	Other skin and subcutaneous diseases	78	33	0.918	1.223	1.621	0.346	0.430	0.515	0.936	1.335	1.823	0.340	0.443	0.546	0.579	0.960	1.487	0.272	0.406	0.544	-0.972	-0.371	0.257
B10.1.4	B3.5	Down's syndrome	Other chronic respiratory diseases	249	304	1.006	1.140	1.284	0.822	0.861	0.897	0.973	1.166	1.387	0.822	0.878	0.925	0.974	1.150	1.348	0.793	0.849	0.895	-0.303	-0.016	0.251
A1.2.4	B10.2.1	HIV/AIDS resulting in other diseases	Eczema	63	271	1.357	1.631	1.935	0.626	0.687	0.745	0.893	1.283	1.768	0.559	0.690	0.807	1.504	1.874	2.317	0.619	0.686	0.751	-0.004	0.584	1.171
B7.2	B7.3.2	Alcohol use disorders	Cocaine use disorders	150	424	2.453	2.873	3.348	0.762	0.803	0.842	3.325	4.429	5.813	0.792	0.868	0.927	2.103	2.523	3.015	0.735	0.784	0.829	-3.348	-1.908	-0.728
B6.3	B10.4.2	Epilepsy	Permanent caries	612	870	1.295	1.405	1.526	0.554	0.580	0.607	1.472	1.676	1.901	0.539	0.582	0.623	1.132	1.261	1.399	0.544	0.580	0.614	-0.675	-0.416	-0.169
B8.2	B8.3.1	Acute glomerulonephritis	Chronic kidney disease due to diabetes mellitus	52	106	1.449	1.889	2.417	0.471	0.551	0.632	1.435	2.261	3.380	0.399	0.539	0.675	1.273	1.759	2.374	0.459	0.558	0.651	-1.714	-0.502	0.493
B5.5	A5.4	Inguinal, femoral, and abdominal hernia	Hemolytic disease and other neonatal jaundice	5	17	0.005	0.008	0.013	0.005	0.008	0.013	0.003	0.009	0.021	0.002	0.007	0.016	0.004	0.008	0.014	0.004	0.009	0.014	-0.013	-0.001	0.007
B2.1	B2.9	Rheumatic heart disease	Endocarditis	155	125	4.154	5.255	6.688	0.649	0.712	0.771	4.514	6.232	8.861	0.700	0.784	0.856	3.200	4.419	6.071	0.547	0.642	0.731	-4.583	-1.819	0.465
B7.3.4	B3.1	Cannabis use disorders	Chronic obstructive pulmonary disease	84	187	1.891	2.329	2.863	0.599	0.664	0.728	1.891	2.640	3.593	0.617	0.735	0.838	1.731	2.259	2.945	0.561	0.637	0.712	-1.439	-0.376	0.606
B2.1	B10.4.2	Rheumatic heart disease	Permanent caries	56	82	1.670	2.226	2.925	0.710	0.800	0.877	1.455	2.290	3.458	0.705	0.833	0.930	1.515	2.184	3.084	0.662	0.781	0.875	-1.433	-0.104	1.062
C2.6	B1.28.1	Adverse effects of medical treatment	Acute lymphoid leukaemia	19	20	0.417	0.697	1.074	0.102	0.161	0.232	0.333	0.695	1.228	0.085	0.168	0.269	0.350	0.689	1.194	0.084	0.154	0.246	-0.581	-0.004	0.566
B2.4	B8.3.2	Hypertensive heart disease	Chronic kidney disease due to hypertension	115	196	1.505	1.811	2.166	0.465	0.521	0.578	1.428	1.919	2.537	0.403	0.493	0.579	1.381	1.759	2.196	0.468	0.541	0.612	-0.857	-0.166	0.487
B10.3.6	B10.3.4	Other vision loss	Refraction and accommodation disorders	2869	2564	1.625	1.698	1.770	0.619	0.634	0.648	1.581	1.678	1.776	0.614	0.634	0.653	1.609	1.716	1.824	0.612	0.633	0.655	-0.110	0.039	0.182
B1.26	B1.28.3	Non-Hodgkin's lymphoma	Acute myeloid leukaemia	82	125	2.951	3.846	4.962	0.639	0.714	0.785	2.685	4.023	5.893	0.564	0.684	0.792	2.697	3.733	5.177	0.642	0.736	0.822	-2.339	-0.277	1.523
B6.2	B10.2.12	Parkinson's disease	Decubitus ulcer	359	395	1.356	1.529	1.711	0.794	0.829	0.863	1.313	1.547	1.806	0.758	0.811	0.859	1.285	1.512	1.769	0.800	0.848	0.890	-0.375	-0.033	0.315
B6.3	B7.11	Epilepsy	Idiopathic developmental intellectual disability	1609	1919	9.480	10.273	11.137	0.728	0.746	0.763	11.104	12.483	14.141	0.724	0.750	0.775	8.013	8.940	9.971	0.719	0.743	0.766	-5.446	-3.543	-1.823
B10.2.6	B10.2.2	Fungal skin diseases	Psoriasis	58	74	1.040	1.377	1.790	0.346	0.421	0.498	0.922	1.400	2.029	0.340	0.460	0.581	0.920	1.354	1.922	0.300	0.394	0.492	-0.778	-0.047	0.659
B10.1.9	B2.3.2	Urogenital congenital anomalies	Hemorrhagic stroke	143	232	0.652	0.765	0.889	0.590	0.646	0.699	1.012	1.315	1.649	0.546	0.637	0.721	0.486	0.591	0.715	0.584	0.652	0.719	-1.068	-0.721	-0.396
B8.5.5	B8.4.5	Genital prolapse	Other urinary diseases	9414	NA	NA	NA	NA	NA	NA	NA	1.014	1.214	1.441	0.157	0.192	0.235	NA	NA	NA	NA	NA	NA	NA	NA	NA
A5.3	B10.4.2	Neonatal sepsis and other neonatal infections	Permanent caries	55	120	0.933	1.184	1.473	0.928	0.969	0.993	0.730	1.116	1.604	0.919	0.975	0.993	0.911	1.224	1.596	0.916	0.968	0.996	-0.463	0.110	0.638
B10.3.7	B10.1.7	Other sense organ diseases	Other chromosomal abnormalities	316	313	0.651	0.733	0.821	0.386	0.422	0.457	0.599	0.712	0.834	0.379	0.429	0.479	0.637	0.757	0.887	0.366	0.414	0.464	-0.131	0.045	0.217
A7.2.3	A6.5	Hepatitis C	Other nutritional deficiencies	116	131	0.980	1.195	1.454	0.681	0.749	0.810	1.074	1.425	1.863	0.630	0.732	0.820	0.782	1.031	1.344	0.674	0.765	0.844	-0.886	-0.394	0.077
B10.2.13	B10.2.6	Other skin and subcutaneous diseases	Fungal skin diseases	371	351	0.995	1.117	1.246	0.503	0.541	0.578	0.985	1.161	1.356	0.516	0.569	0.622	0.910	1.075	1.255	0.460	0.513	0.565	-0.341	-0.089	0.164
B7.7.1	B7.6	Anorexia nervosa	Anxiety disorders	187	12	1.187	1.513	1.904	0.581	0.660	0.733	1.118	1.425	1.785	0.578	0.658	0.733	0.665	1.636	3.004	0.389	0.682	0.912	-0.804	0.201	1.582
A1.1.1	A1.2.4	Drug-sensitive tuberculosis	HIV/AIDS resulting in other diseases	34	54	1.650	2.417	3.466	0.339	0.435	0.530	2.217	4.283	8.055	0.240	0.390	0.546	1.274	1.980	2.979	0.341	0.458	0.576	-5.979	-2.290	-0.063
B10.2.10	B8.3.3	Pruritus	Chronic kidney disease due to glomerulonephritis	10	15	0.319	0.605	1.015	0.147	0.252	0.375	0.215	0.543	1.067	0.107	0.245	0.420	0.280	0.656	1.243	0.122	0.255	0.423	-0.464	0.115	0.722
A7.1.6	B1.11	Other sexually transmitted diseases	Tracheal, bronchus, and lung cancer	449	73	0.799	0.914	1.041	0.893	0.926	0.954	0.960	1.115	1.294	0.895	0.930	0.958	0.348	0.482	0.638	0.826	0.911	0.970	-0.853	-0.634	-0.418
B10.3.6	B10.3.3	Other vision loss	Macular degeneration	4148	3079	1.208	1.253	1.298	0.529	0.541	0.553	1.164	1.220	1.278	0.507	0.522	0.538	1.214	1.284	1.356	0.551	0.569	0.588	-0.028	0.064	0.154
B2.5.3	B2.6	Other cardiomyopathy	Atrial fibrillation and flutter	1250	2829	1.113	1.163	1.214	0.387	0.401	0.414	1.216	1.318	1.425	0.410	0.435	0.460	1.124	1.188	1.252	0.372	0.387	0.403	-0.253	-0.130	-0.010
A5.1	B6.8	Neonatal preterm birth complications	Other neurological disorders	1453	2057	1.359	1.432	1.509	0.963	0.971	0.978	1.294	1.402	1.523	0.957	0.970	0.980	1.366	1.465	1.567	0.961	0.972	0.981	-0.091	0.062	0.211
B5.6	A2.2.3	Inflammatory bowel disease	Other intestinal infectious diseases	63	53	1.472	2.038	2.730	0.471	0.570	0.663	1.278	1.939	2.825	0.415	0.539	0.660	1.356	2.164	3.353	0.472	0.612	0.750	-0.922	0.220	1.512
B3.1	B3.2.2	Chronic obstructive pulmonary disease	Asbestosis	6	460	1.714	1.999	2.327	0.570	0.619	0.667	0.467	1.281	2.719	0.265	0.531	0.792	1.733	2.025	2.362	0.571	0.621	0.670	-0.700	0.743	1.604
B8.4.5	B8.5.5	Other urinary diseases	Genital prolapse	5908	NA	NA	NA	NA	NA	NA	NA	4.403	5.918	7.925	0.765	0.808	0.843	NA	NA	NA	NA	NA	NA	NA	NA	NA
B10.1.2	B2.5.3	Congenital heart anomalies	Other cardiomyopathy	129	193	1.794	2.152	2.586	0.605	0.664	0.723	1.748	2.361	3.129	0.576	0.669	0.756	1.616	2.043	2.553	0.584	0.662	0.736	-1.186	-0.318	0.462
B7.3.1	B7.12	Opioid use disorders	Other mental and substance use disorders	694	879	1.215	1.307	1.403	0.526	0.551	0.577	1.301	1.442	1.594	0.485	0.524	0.561	1.138	1.261	1.390	0.539	0.574	0.609	-0.376	-0.179	0.011
B10.2.12	B10.2.1	Decubitus ulcer	Eczema	137	124	0.394	0.473	0.563	0.237	0.276	0.318	0.342	0.442	0.556	0.232	0.286	0.343	0.390	0.509	0.649	0.211	0.266	0.324	-0.097	0.069	0.237
B5.2	B7.6	Gastritis and duodenitis	Anxiety disorders	2185	1439	0.978	1.028	1.080	0.630	0.647	0.665	0.930	0.992	1.056	0.612	0.634	0.657	0.988	1.071	1.159	0.639	0.668	0.696	-0.027	0.079	0.187
B10.1.8	B2.7	Congenital musculoskeletal and limb anomalies	Aortic aneurysm	123	139	1.128	1.374	1.655	0.624	0.692	0.756	1.397	1.898	2.535	0.662	0.759	0.844	0.863	1.118	1.415	0.556	0.646	0.733	-1.440	-0.777	-0.200
B10.4.5	B10.4.2	Other oral disorders	Permanent caries	1070	1396	2.875	3.089	3.311	0.526	0.547	0.567	3.030	3.383	3.758	0.525	0.556	0.587	2.636	2.900	3.182	0.512	0.540	0.566	-0.940	-0.485	-0.038
B3.1	B3.3	Chronic obstructive pulmonary disease	Asthma	14411	10953	3.424	3.500	3.578	0.487	0.493	0.499	3.311	3.406	3.505	0.477	0.485	0.493	3.394	3.512	3.630	0.494	0.504	0.513	-0.046	0.106	0.257
B8.5.3	B8.5.2	Female infertility	Polycystic ovarian syndrome	2385	NA	NA	NA	NA	NA	NA	NA	0.460	0.494	0.528	0.989	0.993	0.996	NA	NA	NA	NA	NA	NA	NA	NA	NA
B6.3	B10.1.2	Epilepsy	Congenital heart anomalies	349	391	0.650	0.728	0.809	0.333	0.362	0.392	0.623	0.733	0.849	0.309	0.350	0.392	0.621	0.722	0.837	0.332	0.374	0.415	-0.162	-0.010	0.149
A5.1	B7.8.1	Neonatal preterm birth complications	Autism	81	257	1.051	1.246	1.470	0.965	0.986	0.997	0.872	1.249	1.736	0.949	0.984	0.995	1.023	1.245	1.491	0.963	0.986	0.998	-0.526	-0.003	0.436
B8.3.2	A4.3	Chronic kidney disease due to hypertension	Maternal hypertensive disorders	31	NA	NA	NA	NA	NA	NA	NA	6.495	14.734	45.673	0.007	0.013	0.019	NA	NA	NA	NA	NA	NA	NA	NA	NA
B7.3.5	A4.5	Other drug use disorders	Maternal abortion, miscarriage, and ectopic pregnancy	1204	NA	NA	NA	NA	NA	NA	NA	3.562	5.116	7.408	0.053	0.071	0.092	NA	NA	NA	NA	NA	NA	NA	NA	NA
B7.3.1	B6.3	Opioid use disorders	Epilepsy	160	270	1.249	1.452	1.681	0.496	0.545	0.594	1.255	1.602	2.005	0.456	0.538	0.615	1.141	1.389	1.673	0.488	0.549	0.610	-0.674	-0.211	0.223
C2.6	B1.23	Adverse effects of medical treatment	Thyroid cancer	194	67	0.500	0.602	0.720	0.146	0.172	0.199	0.492	0.612	0.748	0.139	0.168	0.198	0.398	0.572	0.787	0.135	0.186	0.243	-0.258	-0.039	0.197
C2.8.2	B10.3.3	Foreign body in eyes	Macular degeneration	18	18	0.803	1.389	2.260	0.167	0.260	0.368	0.687	1.459	2.644	0.122	0.239	0.384	0.623	1.316	2.528	0.150	0.280	0.434	-1.432	-0.124	1.165
B1.20	B1.21	Kidney cancer	Bladder cancer	452	833	2.090	2.300	2.518	0.429	0.455	0.481	3.889	4.619	5.512	0.482	0.530	0.578	1.615	1.806	2.014	0.393	0.424	0.455	-3.707	-2.814	-2.056
A2.3	B10.2.12	Lower respiratory infections	Decubitus ulcer	3317	3316	0.955	0.992	1.030	0.631	0.644	0.657	0.836	0.882	0.927	0.612	0.630	0.648	1.081	1.143	1.206	0.641	0.659	0.677	0.185	0.261	0.337
A6.5	B1.3	Other nutritional deficiencies	Other pharynx cancer	84	164	1.059	1.293	1.561	0.169	0.200	0.233	0.882	1.232	1.698	0.175	0.232	0.294	1.030	1.323	1.670	0.152	0.187	0.225	-0.448	0.093	0.580
B8.7	A6.2	Endocrine, metabolic, blood, and immune disorders	Iodine deficiency	681	111	4.752	5.494	6.364	0.561	0.597	0.634	4.801	5.616	6.607	0.561	0.601	0.641	3.399	4.825	6.811	0.482	0.578	0.672	-2.500	-0.793	1.316
B7.8.2	B7.11	Asperger syndrome and other autistic spectrum disorders	Idiopathic developmental intellectual disability	44	71	3.684	5.462	8.222	0.259	0.327	0.398	4.810	8.573	15.513	0.173	0.266	0.373	2.841	4.568	7.536	0.280	0.369	0.462	-10.649	-3.949	0.494
B6.3	B7.1	Epilepsy	Schizophrenia	322	391	1.304	1.463	1.642	0.538	0.578	0.616	1.271	1.517	1.789	0.543	0.605	0.663	1.209	1.421	1.667	0.507	0.557	0.608	-0.438	-0.095	0.253
B7.10	B6.1	Conduct disorder	Alzheimer's disease and other dementias	54	25	0.975	1.417	1.949	0.537	0.661	0.773	1.085	1.724	2.572	0.527	0.676	0.813	0.593	1.056	1.712	0.449	0.635	0.809	-1.592	-0.662	0.200
B7.3.3	B7.3.1	Amphetamine use disorders	Opioid use disorders	24	51	6.430	11.703	23.359	0.312	0.411	0.512	6.602	15.464	40.702	0.192	0.342	0.508	5.429	10.707	25.574	0.326	0.448	0.575	-28.451	-4.357	10.892
B6.4	A2.7	Multiple sclerosis	Encephalitis	20	13	0.841	1.483	2.474	0.129	0.207	0.301	0.699	1.477	2.764	0.101	0.194	0.309	0.615	1.453	2.934	0.105	0.227	0.382	-1.420	-0.036	1.500
B10.3.7	B10.3.1	Other sense organ diseases	Glaucoma	4024	3458	0.987	1.023	1.059	0.509	0.521	0.532	0.936	0.982	1.029	0.482	0.497	0.512	1.017	1.072	1.129	0.533	0.551	0.569	0.017	0.090	0.162
B2.5.2	B2.6	Alcoholic cardiomyopathy	Atrial fibrillation and flutter	15	147	0.979	1.239	1.544	0.321	0.386	0.451	0.701	1.516	2.655	0.214	0.417	0.631	1.031	1.344	1.718	0.315	0.383	0.452	-1.339	-0.172	0.703
B2.5.1	B2.8	Myocarditis	Peripheral vascular disease	53	69	0.409	0.537	0.686	0.264	0.329	0.398	0.474	0.721	1.042	0.224	0.319	0.426	0.316	0.451	0.615	0.253	0.334	0.423	-0.605	-0.270	0.019
B1.13.1	B1.12	Non-melanoma skin cancer (squamous-cell carcinoma)	Malignant skin melanoma	2272	2526	1.698	1.777	1.858	0.448	0.462	0.475	1.680	1.794	1.913	0.440	0.459	0.479	1.662	1.773	1.886	0.445	0.463	0.482	-0.180	-0.019	0.141
B1.28.5	B1.28.2	Other leukaemia	Chronic lymphoid leukaemia	276	396	15.649	19.775	25.358	0.295	0.322	0.351	17.285	24.019	34.595	0.278	0.321	0.366	13.270	17.984	25.031	0.288	0.324	0.361	-17.410	-5.890	3.551
B10.2.6	B10.2.13	Fungal skin diseases	Other skin and subcutaneous diseases	278	336	0.824	0.930	1.044	0.422	0.459	0.497	0.708	0.841	0.987	0.378	0.431	0.484	0.881	1.044	1.221	0.435	0.487	0.540	-0.020	0.202	0.422
B6.3	B6.8	Epilepsy	Other neurological disorders	6044	6596	1.095	1.124	1.153	0.517	0.526	0.534	1.062	1.102	1.143	0.519	0.533	0.546	1.119	1.159	1.202	0.507	0.519	0.532	0.001	0.058	0.117
B8.3.1	A4.3	Chronic kidney disease due to diabetes mellitus	Maternal hypertensive disorders	80	NA	NA	NA	NA	NA	NA	NA	25.108	47.832	113.423	0.205	0.257	0.314	NA	NA	NA	NA	NA	NA	NA	NA	NA
A4.1	A4.9	Maternal haemorrhage	Other maternal disorders	58332	NA	NA	NA	NA	NA	NA	NA	3.820	4.355	4.953	0.267	0.299	0.333	NA	NA	NA	NA	NA	NA	NA	NA	NA
B5.8	B10.1.10	Gallbladder and biliary diseases	Digestive congenital anomalies	532	218	0.862	0.964	1.072	0.479	0.515	0.551	0.847	0.970	1.100	0.510	0.554	0.597	0.767	0.945	1.144	0.380	0.440	0.501	-0.244	-0.025	0.203
A7.2.3	B7.3.2	Hepatitis C	Cocaine use disorders	52	107	9.997	15.701	26.407	0.406	0.484	0.561	10.349	19.437	39.204	0.343	0.478	0.609	8.415	14.358	27.872	0.395	0.486	0.580	-24.261	-4.862	9.688
B1.25	B3.4	Hodgkin lymphoma	Interstitial lung disease and pulmonary sarcoidosis	66	78	1.757	2.362	3.116	0.629	0.722	0.802	1.937	2.984	4.372	0.629	0.766	0.877	1.379	2.010	2.911	0.573	0.692	0.802	-2.481	-0.958	0.377
B10.4.4	B8.3.3	Edentulism and severe tooth loss	Chronic kidney disease due to glomerulonephritis	23	30	0.428	0.659	0.954	0.237	0.337	0.440	0.364	0.708	1.199	0.225	0.385	0.554	0.360	0.622	0.986	0.193	0.309	0.435	-0.609	-0.082	0.389
B1.27	B7.12	Multiple myeloma	Other mental and substance use disorders	825	1108	1.017	1.083	1.153	0.679	0.704	0.728	0.932	1.028	1.127	0.644	0.682	0.719	1.092	1.189	1.297	0.688	0.721	0.753	0.021	0.162	0.305
B8.3.3	B2.8	Chronic kidney disease due to glomerulonephritis	Peripheral vascular disease	227	488	1.049	1.179	1.318	0.506	0.544	0.582	0.929	1.141	1.377	0.428	0.494	0.557	1.064	1.225	1.403	0.524	0.571	0.618	-0.201	0.085	0.358
B10.2.12	B10.3.6	Decubitus ulcer	Other vision loss	293	331	0.280	0.313	0.349	0.205	0.226	0.248	0.229	0.271	0.316	0.186	0.216	0.247	0.313	0.366	0.424	0.206	0.235	0.268	0.027	0.095	0.168
A2.3	B3.1	Lower respiratory infections	Chronic obstructive pulmonary disease	27636	28081	1.306	1.323	1.340	0.428	0.431	0.435	1.411	1.436	1.462	0.422	0.428	0.433	1.203	1.225	1.248	0.430	0.435	0.441	-0.246	-0.211	-0.177
A5.2	B6.8	Neonatal encephalopathy due to birth asphyxia and trauma	Other neurological disorders	1388	1879	1.602	1.692	1.787	0.892	0.906	0.919	1.555	1.697	1.844	0.885	0.907	0.926	1.584	1.703	1.836	0.886	0.905	0.922	-0.178	0.007	0.192
B8.5.4	B8.5.1	Endometriosis	Uterine fibroids	2288	NA	NA	NA	NA	NA	NA	NA	0.984	1.021	1.059	0.210	0.234	0.260	NA	NA	NA	NA	NA	NA	NA	NA	NA
B8.3.1	A6.3	Chronic kidney disease due to diabetes mellitus	Vitamin A deficiency	39	66	1.692	2.376	3.305	0.510	0.613	0.713	1.670	2.904	4.712	0.418	0.582	0.742	1.430	2.150	3.208	0.505	0.632	0.750	-2.622	-0.735	0.797
B7.3.2	B8.4.1	Cocaine use disorders	Interstitial nephritis and urinary tract infections	44	29	0.480	0.693	0.955	0.274	0.362	0.457	0.509	0.802	1.164	0.217	0.320	0.435	0.319	0.547	0.871	0.289	0.433	0.583	-0.667	-0.249	0.152
B8.3.1	B10.2.12	Chronic kidney disease due to diabetes mellitus	Decubitus ulcer	322	556	2.078	2.320	2.595	0.659	0.695	0.731	1.871	2.232	2.650	0.632	0.694	0.751	2.087	2.411	2.794	0.651	0.697	0.740	-0.348	0.186	0.701
B10.2.10	B10.2.13	Pruritus	Other skin and subcutaneous diseases	480	251	1.025	1.147	1.280	0.442	0.477	0.513	0.982	1.126	1.282	0.449	0.493	0.537	0.899	1.092	1.308	0.390	0.449	0.508	-0.274	-0.034	0.220
A5.5	A7.2.3	Other neonatal disorders	Hepatitis C	49	42	1.830	2.671	3.749	0.582	0.699	0.802	1.680	2.745	4.359	0.555	0.705	0.838	1.521	2.559	4.060	0.527	0.694	0.833	-2.035	-0.189	1.541
B1.28.5	A7.3	Other leukaemia	Other infectious diseases	279	403	1.130	1.268	1.418	0.534	0.575	0.614	1.132	1.363	1.618	0.498	0.561	0.621	1.064	1.237	1.430	0.530	0.584	0.636	-0.430	-0.125	0.163
A2.3	A1.1.1	Lower respiratory infections	Drug-sensitive tuberculosis	867	1136	1.032	1.105	1.182	0.441	0.463	0.483	0.945	1.048	1.159	0.426	0.457	0.488	1.055	1.156	1.268	0.439	0.467	0.495	-0.041	0.108	0.258
B10.2.1	B10.2.13	Eczema	Other skin and subcutaneous diseases	3538	2595	0.898	0.933	0.968	0.524	0.537	0.550	0.803	0.844	0.885	0.511	0.528	0.544	0.999	1.059	1.120	0.530	0.550	0.571	0.142	0.216	0.291
A4.3	B8.3.2	Maternal hypertensive disorders	Chronic kidney disease due to hypertension	92	NA	NA	NA	NA	NA	NA	NA	33.263	42.170	54.340	0.981	0.987	0.993	NA	NA	NA	NA	NA	NA	NA	NA	NA
B1.28.4	B1.28.2	Chronic myeloid leukaemia	Chronic lymphoid leukaemia	58	74	8.320	12.790	20.722	0.493	0.586	0.677	8.195	14.684	28.332	0.470	0.608	0.741	6.845	11.753	22.848	0.451	0.570	0.687	-16.357	-2.665	8.943
B7.8.1	A2.5	Autism	Otitis media	23	41	0.140	0.204	0.282	0.076	0.108	0.146	0.131	0.258	0.433	0.069	0.130	0.209	0.118	0.184	0.267	0.065	0.100	0.141	-0.249	-0.073	0.070
B7.3.5	B10.2.4	Other drug use disorders	Pyoderma	1350	1715	0.540	0.569	0.599	0.279	0.291	0.303	0.555	0.601	0.647	0.280	0.299	0.318	0.513	0.550	0.589	0.269	0.285	0.301	-0.110	-0.050	0.010
B1.28.1	B1.29	Acute lymphoid leukaemia	Other neoplasms	43	37	0.556	0.779	1.068	0.326	0.421	0.521	0.492	0.778	1.137	0.308	0.440	0.573	0.459	0.771	1.185	0.270	0.401	0.540	-0.468	-0.006	0.473
B7.6	A5.3	Anxiety disorders	Neonatal sepsis and other neonatal infections	32	37	0.260	0.372	0.513	0.118	0.163	0.215	0.201	0.343	0.526	0.098	0.159	0.233	0.240	0.396	0.599	0.105	0.166	0.238	-0.178	0.053	0.287
B3.5	B1.2	Other chronic respiratory diseases	Nasopharynx cancer	97	169	1.288	1.571	1.900	0.494	0.557	0.620	1.299	1.812	2.449	0.427	0.527	0.627	1.130	1.451	1.838	0.497	0.575	0.651	-1.054	-0.361	0.268
B8.1	B8.5.2	Diabetes mellitus	Polycystic ovarian syndrome	390	NA	NA	NA	NA	NA	NA	NA	0.569	0.620	0.675	0.583	0.613	0.644	NA	NA	NA	NA	NA	NA	NA	NA	NA
B10.1.7	B6.8	Other chromosomal abnormalities	Other neurological disorders	337	295	1.137	1.284	1.441	0.493	0.533	0.573	1.008	1.186	1.384	0.501	0.556	0.611	1.162	1.394	1.649	0.451	0.509	0.566	-0.091	0.208	0.524
A2.7	A2.6.4	Encephalitis	Other meningitis	37	24	3.644	6.234	10.639	0.213	0.299	0.390	3.844	7.572	15.298	0.188	0.297	0.420	2.439	5.007	10.374	0.179	0.297	0.437	-9.885	-2.517	3.492
B5.7	B2.8	Vascular intestinal disorders	Peripheral vascular disease	207	163	0.592	0.692	0.800	0.193	0.221	0.250	0.634	0.781	0.948	0.176	0.211	0.248	0.477	0.601	0.740	0.193	0.235	0.280	-0.384	-0.181	0.023
B9.5	B10.2.12	Other musculoskeletal disorders	Decubitus ulcer	5356	3636	0.813	0.839	0.866	0.799	0.810	0.820	1.055	1.101	1.147	0.814	0.827	0.840	0.592	0.622	0.652	0.768	0.785	0.801	-0.534	-0.479	-0.424
B7.10	B7.2	Conduct disorder	Alcohol use disorders	107	112	0.990	1.222	1.487	0.339	0.395	0.453	1.248	1.700	2.258	0.318	0.400	0.485	0.735	0.976	1.263	0.315	0.392	0.467	-1.335	-0.722	-0.206
B7.3.1	B7.3.5	Opioid use disorders	Other drug use disorders	561	659	4.884	5.462	6.125	0.550	0.581	0.610	5.870	6.860	7.973	0.592	0.637	0.680	3.996	4.673	5.486	0.501	0.541	0.580	-3.482	-2.185	-0.919
B6.1	A2.7	Alzheimer's disease and other dementias	Encephalitis	25	31	0.436	0.666	0.951	0.232	0.325	0.429	0.308	0.560	0.909	0.201	0.327	0.468	0.448	0.799	1.305	0.201	0.321	0.465	-0.231	0.238	0.769
B7.8.2	B10.4.2	Asperger syndrome and other autistic spectrum disorders	Permanent caries	13	26	0.818	1.408	2.290	0.197	0.301	0.418	0.606	1.595	3.197	0.117	0.269	0.459	0.703	1.326	2.308	0.192	0.316	0.457	-1.853	-0.272	1.053
A7.1.2	A7.1.3	Chlamydial infection	Gonococcal infection	8	34	1.494	2.608	4.356	0.241	0.355	0.480	0.736	1.867	4.028	0.210	0.426	0.658	1.612	3.133	5.794	0.203	0.331	0.471	-1.127	1.235	3.923
B6.8	A5.2	Other neurological disorders	Neonatal encephalopathy due to birth asphyxia and trauma	142	197	0.206	0.241	0.280	0.081	0.094	0.108	0.179	0.228	0.284	0.074	0.093	0.115	0.203	0.251	0.305	0.078	0.095	0.114	-0.050	0.024	0.096
B8.6.7	B1.28.1	Other hemoglobinopathies and hemolytic anaemias	Acute lymphoid leukaemia	29	36	4.099	6.977	12.032	0.299	0.403	0.512	3.509	7.260	15.681	0.262	0.408	0.571	3.433	6.784	13.670	0.263	0.397	0.543	-8.880	-0.557	6.880
B7.11	B10.1.11	Idiopathic developmental intellectual disability	Other congenital anomalies	177	216	0.818	0.954	1.100	0.236	0.267	0.299	0.729	0.913	1.127	0.217	0.262	0.311	0.811	0.998	1.207	0.229	0.271	0.316	-0.201	0.082	0.363
A5.3	B6.3	Neonatal sepsis and other neonatal infections	Epilepsy	220	344	1.033	1.178	1.334	0.959	0.978	0.991	0.933	1.154	1.401	0.956	0.982	0.998	1.021	1.201	1.413	0.952	0.977	0.993	-0.262	0.052	0.353
B7.1	B7.6	Schizophrenia	Anxiety disorders	281	218	0.957	1.097	1.259	0.442	0.484	0.527	0.898	1.071	1.274	0.426	0.481	0.539	0.901	1.120	1.375	0.424	0.488	0.552	-0.246	0.048	0.349
B7.3.5	A7.2.3	Other drug use disorders	Hepatitis C	373	750	3.104	3.466	3.856	0.510	0.541	0.571	3.110	3.765	4.507	0.454	0.505	0.555	2.920	3.344	3.809	0.523	0.561	0.599	-1.275	-0.419	0.393
B8.3.2	B2.4	Chronic kidney disease due to hypertension	Hypertensive heart disease	120	165	1.343	1.625	1.948	0.422	0.479	0.535	1.401	1.872	2.433	0.421	0.507	0.597	1.151	1.481	1.878	0.388	0.459	0.532	-1.052	-0.393	0.214
B10.3.2	B10.3.6	Cataract	Other vision loss	14203	10165	0.959	0.978	0.996	0.466	0.472	0.478	0.902	0.925	0.948	0.495	0.503	0.512	1.003	1.033	1.063	0.426	0.435	0.443	0.071	0.108	0.147
A7.2.3	B10.4.4	Hepatitis C	Edentulism and severe tooth loss	19	46	0.864	1.311	1.902	0.394	0.516	0.640	0.594	1.221	2.132	0.292	0.490	0.695	0.818	1.358	2.153	0.382	0.527	0.669	-0.852	0.140	1.100
B10.4.3	B7.3.1	Periodontal disease	Opioid use disorders	29	48	0.793	1.136	1.584	0.356	0.461	0.568	0.657	1.173	1.906	0.287	0.449	0.616	0.706	1.115	1.660	0.339	0.468	0.599	-0.861	-0.052	0.647
B6.1	B7.3.1	Alzheimer's disease and other dementias	Opioid use disorders	34	20	0.297	0.451	0.649	0.194	0.277	0.370	0.259	0.428	0.659	0.204	0.314	0.438	0.244	0.494	0.842	0.120	0.227	0.353	-0.251	0.066	0.445
B8.5.3	B10.1.7	Female infertility	Other chromosomal abnormalities	225	NA	NA	NA	NA	NA	NA	NA	0.327	0.375	0.427	0.963	0.975	0.984	NA	NA	NA	NA	NA	NA	NA	NA	NA
B10.1.11	B7.11	Other congenital anomalies	Idiopathic developmental intellectual disability	501	578	1.855	2.047	2.258	0.701	0.733	0.764	1.795	2.089	2.410	0.689	0.738	0.783	1.753	2.017	2.302	0.684	0.729	0.771	-0.500	-0.072	0.344
B1.11	B3.1	Tracheal, bronchus, and lung cancer	Chronic obstructive pulmonary disease	2756	3090	0.406	0.421	0.436	0.266	0.274	0.282	0.428	0.451	0.475	0.251	0.263	0.275	0.379	0.399	0.419	0.273	0.284	0.296	-0.085	-0.052	-0.022
B8.5.4	C2.6	Endometriosis	Adverse effects of medical treatment	1537	NA	NA	NA	NA	NA	NA	NA	37.347	47.165	61.079	0.835	0.868	0.897	NA	NA	NA	NA	NA	NA	NA	NA	NA
B6.8	A5.5	Other neurological disorders	Other neonatal disorders	141	152	0.083	0.098	0.115	0.048	0.057	0.066	0.078	0.099	0.124	0.049	0.062	0.077	0.077	0.098	0.121	0.042	0.053	0.064	-0.033	-0.002	0.029
B1.12	B10.2.13	Malignant skin melanoma	Other skin and subcutaneous diseases	5437	3888	0.974	1.003	1.035	0.565	0.576	0.587	0.876	0.911	0.947	0.549	0.562	0.576	1.077	1.129	1.184	0.580	0.597	0.613	0.155	0.218	0.284
B1.25	B1.26	Hodgkin lymphoma	Non-Hodgkin's lymphoma	327	494	20.098	25.551	33.386	0.444	0.477	0.512	24.212	33.621	48.652	0.414	0.466	0.519	16.795	22.857	32.524	0.441	0.486	0.530	-26.758	-10.696	2.232
B10.4.5	B1.25	Other oral disorders	Hodgkin lymphoma	56	79	0.539	0.710	0.903	0.232	0.289	0.348	0.470	0.707	1.012	0.216	0.303	0.398	0.497	0.705	0.963	0.210	0.279	0.352	-0.359	0.001	0.328
B10.1.7	B10.3.6	Other chromosomal abnormalities	Other vision loss	394	359	2.041	2.301	2.584	0.535	0.573	0.610	1.868	2.208	2.580	0.539	0.592	0.644	2.003	2.388	2.810	0.500	0.553	0.606	-0.347	0.175	0.703
B10.3.2	C2.8.2	Cataract	Foreign body in eyes	173	225	3.456	4.201	5.074	0.494	0.547	0.597	2.793	3.728	4.930	0.473	0.550	0.626	3.624	4.620	5.889	0.476	0.544	0.610	-0.637	0.874	2.427
B7.4.1	B7.3.3	Major depressive disorder	Amphetamine use disorders	43	34	1.191	1.755	2.510	0.379	0.488	0.595	1.095	1.868	2.999	0.358	0.500	0.645	0.957	1.635	2.602	0.322	0.473	0.623	-1.458	-0.232	0.927
B10.2.7	B8.3.1	Viral skin diseases	Chronic kidney disease due to diabetes mellitus	17	34	0.617	0.982	1.452	0.274	0.384	0.500	0.411	0.865	1.527	0.207	0.377	0.558	0.602	1.061	1.704	0.252	0.387	0.534	-0.566	0.194	0.932
B1.10	B10.4.3	Larynx cancer	Periodontal disease	172	697	3.559	4.052	4.601	0.642	0.678	0.713	2.793	3.583	4.555	0.556	0.633	0.712	3.717	4.317	5.040	0.649	0.690	0.729	-0.425	0.725	1.781
B10.1.2	B7.6	Congenital heart anomalies	Anxiety disorders	405	288	0.829	0.934	1.044	0.687	0.728	0.768	0.701	0.815	0.939	0.676	0.729	0.780	0.963	1.158	1.375	0.663	0.727	0.788	0.113	0.345	0.583
B8.4.1	B8.4.5	Interstitial nephritis and urinary tract infections	Other urinary diseases	11675	12512	0.937	0.955	0.973	0.443	0.449	0.455	0.968	0.996	1.024	0.468	0.477	0.486	0.903	0.926	0.949	0.418	0.426	0.434	-0.106	-0.070	-0.034
B10.1.1	B10.1.11	Neural tube defects	Other congenital anomalies	174	144	4.604	5.710	7.110	0.662	0.721	0.777	3.995	5.271	6.981	0.613	0.696	0.771	4.406	6.073	8.376	0.666	0.756	0.836	-1.505	0.773	3.365
A5.2	B2.3.2	Neonatal encephalopathy due to birth asphyxia and trauma	Hemorrhagic stroke	38	53	0.953	1.347	1.822	0.760	0.859	0.936	0.769	1.304	2.038	0.676	0.837	0.948	0.886	1.371	2.026	0.761	0.881	0.963	-0.774	0.070	0.868
B10.3.6	C2.8.2	Other vision loss	Foreign body in eyes	363	494	35.915	47.954	66.990	0.871	0.900	0.925	36.845	56.114	93.760	0.903	0.939	0.967	30.491	43.384	66.436	0.832	0.874	0.910	-49.861	-12.472	15.621
B6.7	B6.6	Tension-type headache	Migraine	2036	739	2.694	2.878	3.071	0.380	0.396	0.412	2.492	2.686	2.890	0.375	0.394	0.412	2.715	3.079	3.487	0.370	0.402	0.433	-0.026	0.391	0.844
B6.4	B6.8	Multiple sclerosis	Other neurological disorders	1669	783	1.176	1.250	1.329	0.343	0.359	0.375	1.120	1.202	1.289	0.349	0.369	0.388	1.023	1.133	1.247	0.313	0.340	0.368	-0.208	-0.069	0.073
B3.5	B10.1.4	Other chronic respiratory diseases	Down's syndrome	35	52	0.115	0.158	0.209	0.103	0.139	0.178	0.098	0.165	0.249	0.075	0.122	0.178	0.102	0.152	0.213	0.105	0.151	0.207	-0.108	-0.013	0.075
B7.4.1	B7.9	Major depressive disorder	Attention-deficit/hyperactivity disorder	98	45	2.362	3.194	4.270	0.625	0.716	0.799	2.482	3.628	5.293	0.687	0.793	0.881	1.599	2.599	3.962	0.451	0.601	0.740	-2.903	-1.011	0.687
B10.4.4	B10.4.3	Edentulism and severe tooth loss	Periodontal disease	174	144	2.219	2.708	3.271	0.361	0.409	0.459	2.944	3.874	5.063	0.398	0.470	0.542	1.512	1.997	2.593	0.294	0.357	0.425	-3.119	-1.874	-0.793
B5.9	B7.3.4	Pancreatitis	Cannabis use disorders	18	80	1.096	1.542	2.101	0.431	0.533	0.635	0.656	1.353	2.393	0.347	0.562	0.768	1.096	1.599	2.265	0.413	0.527	0.637	-0.871	0.243	1.165
B2.5.3	B2.5.2	Other cardiomyopathy	Alcoholic cardiomyopathy	27	282	16.084	23.666	36.927	0.482	0.538	0.595	8.605	18.820	46.739	0.341	0.515	0.688	16.219	24.612	40.458	0.481	0.541	0.600	-21.310	5.725	23.432
B10.2.12	B8.3.1	Decubitus ulcer	Chronic kidney disease due to diabetes mellitus	141	243	0.815	0.954	1.105	0.269	0.305	0.341	0.663	0.861	1.088	0.249	0.306	0.368	0.842	1.023	1.227	0.260	0.303	0.349	-0.121	0.160	0.445
B8.1	B10.2.4	Diabetes mellitus	Pyoderma	8519	13495	1.082	1.104	1.125	0.621	0.628	0.635	1.048	1.082	1.115	0.622	0.633	0.645	1.117	1.147	1.176	0.616	0.625	0.634	0.020	0.065	0.110
B1.1	B10.4.4	Lip and oral cavity cancer	Edentulism and severe tooth loss	347	508	3.302	3.741	4.238	0.691	0.727	0.763	2.767	3.338	3.998	0.675	0.733	0.786	3.487	4.126	4.882	0.675	0.723	0.768	-0.138	0.787	1.742
A6.1	A2.1	Protein-energy malnutrition	Diarrhoeal diseases	157	119	0.503	0.602	0.713	0.280	0.324	0.368	0.445	0.561	0.697	0.257	0.311	0.368	0.495	0.652	0.839	0.273	0.342	0.414	-0.114	0.091	0.302
A5.4	B10.3.6	Hemolytic disease and other neonatal jaundice	Other vision loss	850	1118	1.098	1.175	1.258	0.954	0.966	0.976	1.030	1.141	1.263	0.950	0.967	0.981	1.102	1.211	1.322	0.950	0.966	0.979	-0.092	0.069	0.228
B2.8	B10.2.4	Peripheral vascular disease	Pyoderma	4980	6161	1.659	1.707	1.757	0.548	0.558	0.567	1.713	1.789	1.866	0.548	0.563	0.577	1.609	1.674	1.741	0.541	0.554	0.567	-0.217	-0.115	-0.013
B1.4	B1.10	Oesophageal cancer	Larynx cancer	7	52	0.303	0.455	0.644	0.163	0.230	0.306	0.142	0.396	0.791	0.062	0.167	0.311	0.305	0.468	0.683	0.170	0.246	0.331	-0.342	0.076	0.382
B2.3.1	B3.2.4	Ischaemic stroke	Other pneumoconiosis	64	92	0.922	1.182	1.488	0.547	0.635	0.717	0.856	1.265	1.802	0.467	0.596	0.718	0.813	1.122	1.519	0.552	0.663	0.767	-0.752	-0.134	0.418
B8.3.1	B8.1	Chronic kidney disease due to diabetes mellitus	Diabetes mellitus	1172	2053	3.566	3.769	3.997	0.115	0.120	0.126	4.575	4.967	5.397	0.106	0.115	0.124	3.700	3.970	4.254	0.116	0.123	0.130	-1.503	-0.997	-0.518
B2.4	B2.5.3	Hypertensive heart disease	Other cardiomyopathy	250	485	1.465	1.650	1.854	0.445	0.481	0.516	1.441	1.762	2.133	0.454	0.515	0.578	1.392	1.609	1.858	0.422	0.464	0.508	-0.584	-0.148	0.245
B10.3.4	B10.3.6	Refraction and accommodation disorders	Other vision loss	1659	1485	0.931	0.981	1.035	0.352	0.366	0.381	0.981	1.055	1.133	0.347	0.366	0.386	0.836	0.905	0.978	0.345	0.367	0.388	-0.255	-0.150	-0.046
B7.4.1	B7.6	Major depressive disorder	Anxiety disorders	2922	1236	1.752	1.846	1.941	0.493	0.508	0.523	1.661	1.767	1.875	0.487	0.506	0.524	1.765	1.930	2.105	0.485	0.513	0.541	-0.036	0.162	0.363
B8.3.1	B2.8	Chronic kidney disease due to diabetes mellitus	Peripheral vascular disease	791	1657	1.443	1.539	1.638	0.422	0.441	0.459	1.450	1.616	1.795	0.410	0.443	0.475	1.446	1.563	1.686	0.417	0.439	0.462	-0.262	-0.052	0.150
A7.1.6	A7.1.5	Other sexually transmitted diseases	Genital herpes	285	51	1.140	1.370	1.624	0.539	0.597	0.652	1.050	1.271	1.522	0.552	0.614	0.675	1.473	2.351	3.580	0.369	0.505	0.641	0.178	1.073	2.332
B10.1.1	B8.4.1	Neural tube defects	Interstitial nephritis and urinary tract infections	190	151	2.447	2.932	3.517	0.709	0.767	0.819	1.734	2.154	2.675	0.670	0.745	0.815	3.564	4.777	6.431	0.717	0.801	0.874	1.307	2.619	4.317
A6.5	A6.4	Other nutritional deficiencies	Iron-deficiency anaemia	156	59	1.303	1.628	2.010	0.414	0.478	0.546	1.223	1.581	2.008	0.408	0.485	0.563	1.135	1.740	2.557	0.345	0.464	0.585	-0.574	0.158	1.034
B3.1	B7.3.1	Chronic obstructive pulmonary disease	Opioid use disorders	268	262	1.065	1.226	1.399	0.345	0.381	0.418	1.022	1.242	1.485	0.352	0.406	0.459	0.992	1.208	1.445	0.311	0.359	0.408	-0.356	-0.034	0.287
B10.1.3	B10.1.11	Orofacial clefts	Other congenital anomalies	145	188	1.518	1.808	2.131	0.601	0.661	0.720	1.460	1.901	2.421	0.520	0.608	0.691	1.391	1.763	2.187	0.631	0.710	0.783	-0.750	-0.138	0.465
B6.1	B6.3	Alzheimer's disease and other dementias	Epilepsy	1365	1329	0.809	0.857	0.908	0.363	0.379	0.396	0.705	0.764	0.828	0.363	0.386	0.408	0.897	0.976	1.058	0.350	0.373	0.395	0.109	0.211	0.313
A2.7	B7.11	Encephalitis	Idiopathic developmental intellectual disability	29	35	2.035	3.163	4.818	0.491	0.626	0.753	1.761	3.379	5.974	0.411	0.606	0.784	1.694	3.017	5.168	0.471	0.645	0.803	-3.133	-0.338	2.156
B9.1	B10.2.8	Rheumatoid arthritis	Acne vulgaris	45	35	0.687	0.982	1.358	0.562	0.683	0.792	0.513	0.806	1.203	0.507	0.658	0.791	0.821	1.440	2.306	0.544	0.729	0.879	-0.068	0.618	1.526
B1.28.2	B1.28.5	Chronic lymphoid leukaemia	Other leukaemia	582	826	38.670	48.917	63.365	0.649	0.678	0.705	45.574	64.362	94.970	0.634	0.679	0.722	31.643	42.881	60.240	0.639	0.676	0.712	-52.434	-21.225	3.876
B5.1	B5.9	Peptic ulcer disease	Pancreatitis	1135	1628	0.808	0.854	0.902	0.501	0.520	0.538	0.754	0.824	0.899	0.538	0.569	0.600	0.817	0.880	0.946	0.466	0.490	0.515	-0.043	0.055	0.152
B8.5.3	B1.25	Female infertility	Hodgkin lymphoma	36	NA	NA	NA	NA	NA	NA	NA	0.736	0.898	1.085	0.865	0.898	0.926	NA	NA	NA	NA	NA	NA	NA	NA	NA
B10.3.6	B7.8.2	Other vision loss	Asperger syndrome and other autistic spectrum disorders	62	85	0.986	1.282	1.637	0.599	0.690	0.775	1.313	2.039	3.031	0.590	0.734	0.855	0.743	1.039	1.396	0.551	0.668	0.770	-2.030	-0.997	-0.200
B6.5	B6.4	Motor neuron disease	Multiple sclerosis	38	35	2.132	3.225	4.851	0.404	0.521	0.636	1.876	3.266	5.480	0.331	0.481	0.630	1.751	3.161	5.537	0.404	0.576	0.734	-2.538	-0.101	2.492
B9.1	B8.6.7	Rheumatoid arthritis	Other hemoglobinopathies and hemolytic anaemias	223	115	1.191	1.419	1.676	0.692	0.751	0.804	1.127	1.407	1.729	0.675	0.747	0.812	1.073	1.424	1.860	0.663	0.760	0.847	-0.449	0.017	0.522
A1.2.4	B10.4.3	HIV/AIDS resulting in other diseases	Periodontal disease	18	58	0.762	1.116	1.585	0.545	0.669	0.782	0.639	1.398	2.555	0.438	0.700	0.900	0.687	1.044	1.553	0.521	0.662	0.788	-1.522	-0.351	0.528
B10.1.2	B10.4.3	Congenital heart anomalies	Periodontal disease	98	115	1.116	1.389	1.712	0.603	0.677	0.747	0.989	1.366	1.845	0.564	0.672	0.774	1.050	1.408	1.840	0.581	0.681	0.771	-0.572	0.038	0.591
B1.29	B1.24	Other neoplasms	Mesothelioma	81	308	3.096	3.705	4.426	0.472	0.522	0.573	1.834	2.693	3.878	0.433	0.539	0.645	3.370	4.104	5.018	0.462	0.518	0.574	0.054	1.414	2.642
B1.1	B10.1.11	Lip and oral cavity cancer	Other congenital anomalies	144	102	0.435	0.527	0.630	0.295	0.344	0.394	0.446	0.574	0.723	0.287	0.352	0.419	0.350	0.469	0.613	0.265	0.334	0.408	-0.290	-0.106	0.084
B8.1	A4.6	Diabetes mellitus	Indirect maternal deaths	2984	NA	NA	NA	NA	NA	NA	NA	1.492	1.852	2.286	0.223	0.262	0.301	NA	NA	NA	NA	NA	NA	NA	NA	NA
B1.12	B1.13.1	Malignant skin melanoma	Non-melanoma skin cancer (squamous-cell carcinoma)	2674	2925	1.987	2.074	2.166	0.525	0.538	0.552	1.900	2.023	2.155	0.521	0.541	0.560	2.004	2.130	2.265	0.518	0.537	0.555	-0.072	0.106	0.293
B2.2	B2.5.3	Ischaemic heart disease	Other cardiomyopathy	2975	6972	2.160	2.236	2.312	0.679	0.689	0.700	2.319	2.460	2.610	0.654	0.673	0.693	2.074	2.160	2.249	0.684	0.696	0.709	-0.471	-0.300	-0.135
A7.1.6	B8.5.4	Other sexually transmitted diseases	Endometriosis	2473	NA	NA	NA	NA	NA	NA	NA	1.026	1.114	1.208	0.714	0.743	0.770	NA	NA	NA	NA	NA	NA	NA	NA	NA
B10.4.2	B1.26	Permanent caries	Non-Hodgkin's lymphoma	45	102	0.702	0.910	1.160	0.215	0.264	0.318	0.599	0.951	1.403	0.169	0.252	0.343	0.654	0.892	1.199	0.211	0.270	0.335	-0.552	-0.058	0.386
B10.3.6	B10.1.7	Other vision loss	Other chromosomal abnormalities	272	289	1.195	1.367	1.558	0.390	0.427	0.465	1.114	1.349	1.617	0.356	0.408	0.461	1.145	1.384	1.645	0.394	0.447	0.500	-0.320	0.033	0.387
B2.8	B5.7	Peripheral vascular disease	Vascular intestinal disorders	767	538	2.229	2.451	2.688	0.750	0.779	0.807	2.707	3.064	3.449	0.752	0.789	0.824	1.623	1.879	2.165	0.720	0.765	0.807	-1.649	-1.183	-0.726
A5.2	B2.5.3	Neonatal encephalopathy due to birth asphyxia and trauma	Other cardiomyopathy	37	65	0.942	1.305	1.738	0.817	0.902	0.963	0.657	1.089	1.677	0.823	0.935	0.989	0.973	1.480	2.144	0.770	0.885	0.964	-0.350	0.389	1.150
B10.4.3	B1.10	Periodontal disease	Larynx cancer	97	316	2.033	2.408	2.837	0.287	0.322	0.358	1.361	1.864	2.496	0.288	0.367	0.444	2.217	2.699	3.303	0.271	0.310	0.351	0.043	0.834	1.625
B9.4	B8.1	Gout	Diabetes mellitus	839	2797	0.656	0.687	0.719	0.364	0.377	0.391	0.732	0.805	0.883	0.267	0.290	0.314	0.657	0.694	0.732	0.398	0.414	0.431	-0.200	-0.111	-0.028
B10.2.12	B7.2	Decubitus ulcer	Alcohol use disorders	101	213	0.303	0.357	0.416	0.115	0.133	0.152	0.238	0.317	0.410	0.110	0.143	0.181	0.311	0.380	0.458	0.106	0.128	0.152	-0.050	0.063	0.176
B2.10	B2.1	Other cardiovascular and circulatory diseases	Rheumatic heart disease	2387	2050	6.368	6.790	7.218	0.697	0.713	0.729	5.465	5.947	6.459	0.673	0.695	0.717	7.355	8.125	8.975	0.711	0.735	0.758	1.266	2.175	3.132
B10.4.2	B2.9	Permanent caries	Endocarditis	74	251	3.239	4.031	4.996	0.569	0.628	0.685	2.767	4.142	6.184	0.469	0.590	0.706	3.125	4.010	5.137	0.572	0.640	0.705	-2.332	-0.142	1.625
B10.4.3	B2.1	Periodontal disease	Rheumatic heart disease	25	25	0.547	0.863	1.282	0.134	0.198	0.271	0.483	0.918	1.550	0.113	0.201	0.307	0.438	0.812	1.344	0.113	0.193	0.291	-0.800	-0.104	0.549
B10.3.1	B10.3.2	Glaucoma	Cataract	6656	4162	1.412	1.453	1.495	0.557	0.567	0.577	1.249	1.288	1.328	0.563	0.575	0.588	1.351	1.408	1.468	0.538	0.554	0.570	0.051	0.121	0.192
B8.5.1	B8.5.4	Uterine fibroids	Endometriosis	6075	NA	NA	NA	NA	NA	NA	NA	0.929	1.066	1.225	0.740	0.766	0.790	NA	NA	NA	NA	NA	NA	NA	NA	NA
B10.4.2	B1.28.5	Permanent caries	Other leukaemia	26	45	0.886	1.316	1.873	0.327	0.430	0.538	0.766	1.468	2.498	0.295	0.470	0.646	0.755	1.230	1.892	0.292	0.412	0.542	-1.304	-0.240	0.666
B10.3.6	B6.4	Other vision loss	Multiple sclerosis	1470	683	2.105	2.265	2.428	0.598	0.621	0.643	2.182	2.379	2.585	0.595	0.624	0.650	1.771	2.017	2.290	0.575	0.616	0.655	-0.679	-0.362	-0.027
A2.3	B3.2.1	Lower respiratory infections	Silicosis	5	60	1.041	1.588	2.331	0.320	0.431	0.544	0.376	1.500	3.728	0.156	0.469	0.794	1.023	1.590	2.386	0.314	0.427	0.544	-2.148	0.094	1.393
B1.26	B10.4.5	Non-Hodgkin's lymphoma	Other oral disorders	383	589	0.992	1.094	1.203	0.554	0.588	0.622	0.880	1.025	1.188	0.498	0.551	0.602	1.020	1.160	1.316	0.570	0.615	0.658	-0.078	0.136	0.344
B8.4.5	B7.5	Other urinary diseases	Bipolar disorder	381	319	0.774	0.872	0.973	0.525	0.564	0.602	0.981	1.149	1.327	0.503	0.555	0.607	0.548	0.651	0.767	0.516	0.575	0.632	-0.704	-0.497	-0.293
A7.1.6	B7.3.1	Other sexually transmitted diseases	Opioid use disorders	225	37	0.710	0.859	1.028	0.570	0.637	0.700	0.932	1.164	1.433	0.554	0.627	0.696	0.265	0.411	0.596	0.535	0.691	0.824	-1.041	-0.751	-0.462
B5.1	B5.7	Peptic ulcer disease	Vascular intestinal disorders	627	405	1.187	1.309	1.437	0.820	0.849	0.876	1.321	1.507	1.702	0.842	0.878	0.910	0.928	1.080	1.248	0.760	0.809	0.854	-0.678	-0.426	-0.178
B7.8.1	B10.3.5	Autism	Age-related and other hearing loss	24	34	0.229	0.340	0.482	0.147	0.210	0.280	0.230	0.458	0.762	0.128	0.236	0.365	0.180	0.295	0.442	0.127	0.197	0.280	-0.475	-0.159	0.098
B7.12	B6.6	Other mental and substance use disorders	Migraine	6620	2684	1.100	1.136	1.171	0.533	0.544	0.555	1.072	1.113	1.155	0.520	0.533	0.545	1.089	1.156	1.226	0.554	0.575	0.595	-0.036	0.043	0.124
B5.8	B1.8	Gallbladder and biliary diseases	Gallbladder and biliary tract cancer	1140	744	5.734	6.315	6.952	0.714	0.738	0.762	4.962	5.617	6.375	0.736	0.767	0.796	6.592	7.630	8.830	0.659	0.697	0.736	0.738	2.007	3.397
B10.1.8	B10.1.1	Congenital musculoskeletal and limb anomalies	Neural tube defects	51	42	0.715	0.989	1.336	0.257	0.330	0.411	0.644	1.010	1.495	0.235	0.335	0.445	0.590	0.964	1.461	0.222	0.325	0.438	-0.640	-0.046	0.538
B5.2	B1.9	Gastritis and duodenitis	Pancreatic cancer	511	535	0.998	1.097	1.203	0.837	0.866	0.892	1.001	1.148	1.303	0.825	0.865	0.901	0.921	1.050	1.195	0.826	0.866	0.901	-0.304	-0.096	0.107
B1.25	B1.28.5	Hodgkin lymphoma	Other leukaemia	18	35	2.562	4.350	7.442	0.358	0.491	0.624	2.051	4.657	9.801	0.295	0.518	0.736	2.179	4.177	8.255	0.321	0.479	0.633	-5.553	-0.445	3.922
B5.1	B10.1.10	Peptic ulcer disease	Digestive congenital anomalies	323	313	1.002	1.133	1.274	0.667	0.711	0.751	0.913	1.085	1.278	0.628	0.690	0.748	0.991	1.188	1.407	0.673	0.733	0.788	-0.174	0.101	0.380
A4.9	A4.1	Other maternal disorders	Maternal haemorrhage	150752	NA	NA	NA	NA	NA	NA	NA	3.984	4.743	5.622	0.667	0.701	0.733	NA	NA	NA	NA	NA	NA	NA	NA	NA
B10.3.5	B10.1.3	Age-related and other hearing loss	Orofacial clefts	107	116	0.802	0.985	1.190	0.254	0.298	0.343	0.947	1.283	1.691	0.253	0.320	0.391	0.612	0.808	1.048	0.225	0.281	0.341	-0.918	-0.471	-0.068
B10.1.9	B8.3.4	Urogenital congenital anomalies	Chronic kidney disease due to other causes	207	341	1.792	2.093	2.415	0.421	0.461	0.501	4.131	5.229	6.475	0.424	0.494	0.561	1.228	1.477	1.763	0.396	0.446	0.494	-5.046	-3.743	-2.635
B1.8	B5.8	Gallbladder and biliary tract cancer	Gallbladder and biliary diseases	343	326	1.566	1.760	1.975	0.238	0.262	0.286	1.234	1.439	1.675	0.204	0.233	0.264	1.899	2.269	2.685	0.264	0.303	0.341	0.381	0.830	1.285
B10.1.4	B10.3.4	Down's syndrome	Refraction and accommodation disorders	306	361	6.893	8.147	9.674	0.799	0.837	0.871	5.826	7.290	9.224	0.794	0.849	0.896	7.372	9.384	12.057	0.776	0.827	0.874	-0.596	2.077	5.152
B10.1.7	B10.4.3	Other chromosomal abnormalities	Periodontal disease	45	55	2.458	3.558	5.117	0.622	0.731	0.829	2.009	3.395	5.626	0.554	0.716	0.851	2.254	3.715	5.913	0.601	0.747	0.866	-2.128	0.313	2.791
B10.1.7	C2.6	Other chromosomal abnormalities	Adverse effects of medical treatment	77	81	0.865	1.109	1.395	0.531	0.616	0.697	0.665	0.946	1.291	0.449	0.562	0.672	0.943	1.330	1.830	0.565	0.683	0.794	-0.119	0.381	0.944
B1.2	B1.10	Nasopharynx cancer	Larynx cancer	17	32	2.168	3.735	6.368	0.345	0.481	0.617	1.888	4.666	10.811	0.250	0.483	0.712	1.819	3.414	6.457	0.321	0.479	0.639	-7.167	-1.209	2.503
B1.17	B8.5.1	Ovarian cancer	Uterine fibroids	1111	NA	NA	NA	NA	NA	NA	NA	3.281	3.916	4.681	0.028	0.034	0.040	NA	NA	NA	NA	NA	NA	NA	NA	NA
B2.9	B8.3.2	Endocarditis	Chronic kidney disease due to hypertension	16	36	0.544	0.844	1.244	0.185	0.266	0.356	0.400	0.882	1.616	0.129	0.255	0.411	0.492	0.822	1.302	0.177	0.270	0.379	-0.822	-0.054	0.556
A7.2.3	B5.9	Hepatitis C	Pancreatitis	78	132	0.744	0.926	1.133	0.382	0.444	0.508	0.933	1.331	1.824	0.391	0.503	0.613	0.596	0.779	0.994	0.346	0.418	0.492	-1.069	-0.549	-0.103
A5.5	B7.6	Other neonatal disorders	Anxiety disorders	1004	869	1.067	1.149	1.231	0.881	0.900	0.918	0.985	1.091	1.198	0.879	0.904	0.927	1.101	1.220	1.351	0.868	0.896	0.922	-0.036	0.132	0.293
B8.7	B10.1.6	Endocrine, metabolic, blood, and immune disorders	Klinefelter syndrome	NA	107	NA	NA	NA	NA	NA	NA	NA	NA	NA	NA	NA	NA	1.690	2.080	2.549	1.000	1.000	1.000	NA	NA	NA
B7.11	B10.1.3	Idiopathic developmental intellectual disability	Orofacial clefts	22	13	0.668	1.151	1.860	0.220	0.341	0.471	0.708	1.565	2.949	0.214	0.391	0.587	0.422	0.899	1.662	0.161	0.301	0.466	-2.070	-0.651	0.398
B5.2	B7.3.5	Gastritis and duodenitis	Other drug use disorders	2032	2257	1.191	1.249	1.308	0.651	0.667	0.683	1.129	1.208	1.293	0.641	0.664	0.687	1.211	1.293	1.381	0.646	0.670	0.691	-0.036	0.084	0.202
B7.6	B10.4.2	Anxiety disorders	Permanent caries	266	207	0.627	0.722	0.821	0.304	0.340	0.376	0.680	0.822	0.982	0.318	0.365	0.416	0.513	0.629	0.758	0.263	0.312	0.363	-0.388	-0.194	-0.003
B1.28.2	B1.28.3	Chronic lymphoid leukaemia	Acute myeloid leukaemia	29	61	2.093	3.035	4.386	0.524	0.647	0.755	1.642	3.027	5.264	0.447	0.640	0.814	1.908	3.039	4.755	0.509	0.651	0.776	-2.344	0.014	2.032
B7.3.1	B7.2	Opioid use disorders	Alcohol use disorders	383	683	1.843	2.031	2.231	0.359	0.384	0.410	2.453	2.885	3.386	0.382	0.428	0.473	1.584	1.783	2.003	0.333	0.363	0.395	-1.639	-1.105	-0.610
B7.4.2	B5.10	Dysthymia	Other digestive diseases	304	129	0.665	0.765	0.877	0.329	0.368	0.408	0.623	0.725	0.841	0.319	0.364	0.411	0.515	0.655	0.809	0.308	0.377	0.451	-0.246	-0.071	0.111
A5.4	B5.8	Hemolytic disease and other neonatal jaundice	Gallbladder and biliary diseases	69	63	0.947	1.251	1.623	0.822	0.898	0.955	0.736	1.075	1.492	0.773	0.880	0.956	1.025	1.564	2.276	0.827	0.925	0.981	-0.184	0.491	1.259
B5.5	C2.6	Inguinal, femoral, and abdominal hernia	Adverse effects of medical treatment	6573	9848	1.027	1.052	1.078	0.597	0.605	0.613	1.356	1.405	1.456	0.544	0.557	0.569	0.859	0.886	0.914	0.631	0.642	0.652	-0.576	-0.519	-0.463
A4.9	A4.6	Other maternal disorders	Indirect maternal deaths	85198	NA	NA	NA	NA	NA	NA	NA	24.359	39.996	71.128	0.675	0.717	0.752	NA	NA	NA	NA	NA	NA	NA	NA	NA
B10.4.5	B10.1.3	Other oral disorders	Orofacial clefts	64	77	0.632	0.826	1.043	0.194	0.241	0.291	0.579	0.848	1.186	0.190	0.260	0.340	0.557	0.803	1.097	0.170	0.228	0.292	-0.459	-0.042	0.347
B10.4.3	B7.11	Periodontal disease	Idiopathic developmental intellectual disability	115	141	3.088	3.897	4.921	0.493	0.557	0.619	3.579	5.016	7.031	0.459	0.554	0.648	2.417	3.285	4.423	0.473	0.558	0.643	-3.825	-1.723	0.026
B6.1	B8.4.5	Alzheimer's disease and other dementias	Other urinary diseases	868	1617	0.206	0.218	0.230	0.220	0.231	0.242	0.160	0.177	0.194	0.187	0.204	0.221	0.232	0.249	0.266	0.234	0.248	0.263	0.048	0.072	0.096
B2.5.1	B8.3.1	Myocarditis	Chronic kidney disease due to diabetes mellitus	27	33	0.535	0.808	1.161	0.385	0.514	0.642	0.661	1.305	2.269	0.300	0.500	0.695	0.393	0.656	1.006	0.368	0.524	0.674	-1.625	-0.647	0.054
B2.9	B8.6.7	Endocarditis	Other hemoglobinopathies and hemolytic anaemias	44	55	1.442	2.036	2.827	0.428	0.528	0.624	1.516	2.500	3.925	0.378	0.526	0.669	1.136	1.774	2.667	0.401	0.531	0.657	-2.193	-0.706	0.544
B10.3.6	B8.1	Other vision loss	Diabetes mellitus	6314	7254	0.879	0.901	0.924	0.252	0.257	0.263	0.907	0.942	0.977	0.268	0.276	0.284	0.846	0.875	0.905	0.237	0.243	0.250	-0.112	-0.067	-0.022
B1.3	A6.5	Other pharynx cancer	Other nutritional deficiencies	278	715	3.273	3.660	4.091	0.767	0.800	0.831	2.785	3.360	4.009	0.706	0.768	0.825	3.559	4.146	4.817	0.775	0.813	0.848	-0.075	0.787	1.647
B10.3.5	B7.11	Age-related and other hearing loss	Idiopathic developmental intellectual disability	497	538	0.859	0.945	1.038	0.583	0.619	0.651	1.072	1.230	1.403	0.574	0.623	0.670	0.674	0.770	0.874	0.568	0.615	0.660	-0.657	-0.460	-0.267
B7.6	B7.3.3	Anxiety disorders	Amphetamine use disorders	34	43	1.041	1.518	2.123	0.351	0.453	0.562	0.868	1.545	2.554	0.313	0.462	0.617	0.928	1.479	2.258	0.316	0.447	0.583	-1.158	-0.066	0.913
B9.2	B10.1.8	Osteoarthritis	Congenital musculoskeletal and limb anomalies	1402	762	0.808	0.863	0.918	0.405	0.424	0.443	0.772	0.837	0.905	0.393	0.416	0.440	0.813	0.908	1.008	0.408	0.439	0.472	-0.044	0.072	0.192
B1.23	C2.6	Thyroid cancer	Adverse effects of medical treatment	965	297	2.191	2.411	2.648	0.801	0.828	0.854	2.120	2.364	2.627	0.802	0.832	0.861	1.709	2.035	2.397	0.757	0.814	0.865	-0.758	-0.326	0.106
B9.5	B9.1	Other musculoskeletal disorders	Rheumatoid arthritis	20367	8817	2.056	2.097	2.138	0.651	0.657	0.663	2.117	2.168	2.218	0.637	0.645	0.652	1.842	1.907	1.973	0.676	0.688	0.700	-0.342	-0.261	-0.178
B3.4	A2.3	Interstitial lung disease and pulmonary sarcoidosis	Lower respiratory infections	2366	3028	1.045	1.086	1.128	0.443	0.456	0.468	1.196	1.265	1.336	0.428	0.447	0.467	0.958	1.007	1.058	0.446	0.463	0.480	-0.344	-0.258	-0.173
A2.5	B10.1.5	Otitis media	Turner syndrome	96	NA	NA	NA	NA	NA	NA	NA	2.368	2.928	3.592	0.963	0.975	0.984	NA	NA	NA	NA	NA	NA	NA	NA	NA
B10.1.8	B10.2.12	Congenital musculoskeletal and limb anomalies	Decubitus ulcer	131	117	1.210	1.481	1.803	0.748	0.814	0.871	1.147	1.528	1.990	0.723	0.812	0.885	1.062	1.428	1.876	0.725	0.817	0.895	-0.672	-0.101	0.466
B8.3.3	A4.3	Chronic kidney disease due to glomerulonephritis	Maternal hypertensive disorders	156	NA	NA	NA	NA	NA	NA	NA	38.346	51.960	74.572	0.289	0.318	0.348	NA	NA	NA	NA	NA	NA	NA	NA	NA
B8.1	B2.8	Diabetes mellitus	Peripheral vascular disease	6603	10476	1.173	1.201	1.230	0.612	0.621	0.629	1.153	1.198	1.242	0.609	0.623	0.636	1.189	1.225	1.263	0.609	0.619	0.629	-0.031	0.027	0.085
A4.2	B8.5.5	Maternal sepsis and other pregnancy related infections	Genital prolapse	1021	NA	NA	NA	NA	NA	NA	NA	1.403	1.597	1.805	0.712	0.758	0.801	NA	NA	NA	NA	NA	NA	NA	NA	NA
B7.1	B7.12	Schizophrenia	Other mental and substance use disorders	1044	1020	0.877	0.935	0.994	0.400	0.420	0.439	0.945	1.030	1.118	0.383	0.410	0.438	0.774	0.846	0.922	0.401	0.430	0.458	-0.300	-0.184	-0.069
B10.4.4	B10.1.3	Edentulism and severe tooth loss	Orofacial clefts	17	16	1.293	2.383	4.202	0.175	0.282	0.405	1.143	2.711	5.690	0.161	0.323	0.511	0.951	2.140	4.433	0.130	0.253	0.404	-3.514	-0.569	1.920
A1.2.4	B10.2.7	HIV/AIDS resulting in other diseases	Viral skin diseases	23	137	3.953	5.618	8.179	0.644	0.731	0.809	2.479	4.713	8.264	0.500	0.703	0.875	3.991	6.000	9.318	0.644	0.737	0.820	-2.539	1.320	5.035
B1.16	B1.15	Uterine cancer	Cervical cancer	3583	NA	NA	NA	NA	NA	NA	NA	9.958	11.357	12.978	0.787	0.808	0.829	NA	NA	NA	NA	NA	NA	NA	NA	NA
B10.1.2	B2.3.1	Congenital heart anomalies	Ischaemic stroke	419	454	0.900	0.997	1.103	0.409	0.440	0.471	0.842	0.979	1.129	0.409	0.453	0.498	0.878	1.014	1.163	0.386	0.429	0.470	-0.163	0.034	0.237
B7.8.2	B10.3.6	Asperger syndrome and other autistic spectrum disorders	Other vision loss	22	43	0.423	0.623	0.865	0.225	0.310	0.401	0.367	0.715	1.209	0.145	0.266	0.410	0.370	0.587	0.873	0.230	0.332	0.449	-0.636	-0.127	0.296
B7.3.4	B5.9	Cannabis use disorders	Pancreatitis	14	72	0.948	1.366	1.910	0.365	0.467	0.569	0.562	1.259	2.308	0.232	0.438	0.653	0.932	1.402	2.062	0.363	0.473	0.587	-0.935	0.150	1.073
B6.7	B7.4.1	Tension-type headache	Major depressive disorder	1204	479	1.019	1.098	1.183	0.589	0.614	0.640	0.990	1.083	1.183	0.582	0.613	0.643	0.940	1.080	1.233	0.569	0.619	0.666	-0.177	-0.005	0.174
B7.12	B7.3.1	Other mental and substance use disorders	Opioid use disorders	633	649	1.051	1.146	1.246	0.423	0.449	0.474	1.198	1.359	1.539	0.439	0.476	0.515	0.882	0.994	1.118	0.391	0.426	0.461	-0.578	-0.363	-0.162
B3.1	A2.3	Chronic obstructive pulmonary disease	Lower respiratory infections	36992	36431	1.468	1.483	1.499	0.565	0.569	0.572	1.589	1.611	1.634	0.567	0.572	0.578	1.347	1.366	1.385	0.559	0.565	0.570	-0.274	-0.246	-0.217
B8.3.4	B1.21	Chronic kidney disease due to other causes	Bladder cancer	115	312	1.087	1.266	1.463	0.443	0.488	0.535	1.257	1.703	2.247	0.474	0.570	0.664	0.970	1.156	1.368	0.414	0.465	0.517	-1.127	-0.545	-0.058
B1.6	C2.6	Colon and rectum cancer	Adverse effects of medical treatment	5148	6130	0.952	0.979	1.007	0.659	0.669	0.679	0.868	0.904	0.940	0.635	0.649	0.664	1.026	1.066	1.108	0.673	0.687	0.700	0.106	0.162	0.216
B7.1	B6.3	Schizophrenia	Epilepsy	211	310	0.848	0.969	1.104	0.384	0.422	0.462	0.854	1.048	1.276	0.337	0.395	0.457	0.779	0.926	1.090	0.392	0.443	0.493	-0.390	-0.122	0.135
B1.28.1	B10.2.13	Acute lymphoid leukaemia	Other skin and subcutaneous diseases	106	94	1.086	1.363	1.688	0.671	0.748	0.817	1.026	1.392	1.835	0.682	0.783	0.871	0.960	1.312	1.759	0.601	0.714	0.811	-0.628	-0.081	0.473
B1.5	B5.5	Stomach cancer	Inguinal, femoral, and abdominal hernia	230	388	0.216	0.244	0.273	0.204	0.227	0.250	0.333	0.405	0.486	0.240	0.284	0.329	0.171	0.197	0.226	0.178	0.204	0.230	-0.292	-0.208	-0.130
B10.2.3	B7.3.2	Cellulitis	Cocaine use disorders	21	72	0.960	1.348	1.845	0.584	0.702	0.803	0.697	1.432	2.532	0.527	0.757	0.924	0.893	1.320	1.863	0.555	0.690	0.803	-1.251	-0.114	0.772
B8.4.2	B8.3.4	Urolithiasis	Chronic kidney disease due to other causes	522	783	1.555	1.711	1.870	0.613	0.642	0.672	2.081	2.404	2.755	0.591	0.638	0.685	1.251	1.409	1.580	0.607	0.645	0.683	-1.374	-0.992	-0.629
B1.28.3	B1.28.1	Acute myeloid leukaemia	Acute lymphoid leukaemia	62	94	18.556	31.614	62.302	0.492	0.575	0.656	15.609	31.887	84.876	0.467	0.597	0.724	16.457	32.055	81.564	0.456	0.561	0.666	-50.329	0.102	45.746
B7.2	B7.3.1	Alcohol use disorders	Opioid use disorders	508	1205	2.402	2.620	2.852	0.590	0.616	0.641	2.391	2.755	3.163	0.527	0.572	0.618	2.303	2.568	2.857	0.605	0.637	0.667	-0.669	-0.186	0.275
A7.1.5	A7.3	Genital herpes	Other infectious diseases	207	62	0.823	0.997	1.190	0.426	0.483	0.543	0.826	1.024	1.248	0.424	0.489	0.557	0.579	0.836	1.155	0.354	0.466	0.581	-0.521	-0.186	0.173
B10.4.4	B1.26	Edentulism and severe tooth loss	Non-Hodgkin's lymphoma	45	54	0.557	0.762	1.010	0.276	0.353	0.433	0.494	0.784	1.161	0.264	0.381	0.500	0.495	0.742	1.063	0.238	0.331	0.435	-0.473	-0.042	0.384
A2.6.1	A2.6.4	Pneumococcal meningitis	Other meningitis	28	25	5.431	10.059	20.096	0.339	0.467	0.598	4.563	9.757	24.341	0.321	0.493	0.670	4.263	10.382	29.121	0.250	0.434	0.621	-13.295	0.518	17.482
A4.6	A6.4	Indirect maternal deaths	Iron-deficiency anaemia	418	NA	NA	NA	NA	NA	NA	NA	0.928	1.207	1.553	0.909	0.937	0.957	NA	NA	NA	NA	NA	NA	NA	NA	NA
B7.3.5	B7.10	Other drug use disorders	Conduct disorder	42	38	0.823	1.193	1.638	0.285	0.375	0.468	0.711	1.165	1.775	0.231	0.342	0.460	0.721	1.209	1.898	0.285	0.419	0.560	-0.697	0.047	0.851
B7.2	B2.5.2	Alcohol use disorders	Alcoholic cardiomyopathy	71	451	5.938	7.296	9.077	0.730	0.776	0.818	8.697	14.510	25.151	0.695	0.821	0.917	5.428	6.757	8.481	0.722	0.770	0.814	-18.319	-7.763	-1.781
B7.6	B1.24	Anxiety disorders	Mesothelioma	5	9	0.215	0.488	0.921	0.050	0.109	0.191	0.092	0.516	1.340	0.021	0.115	0.263	0.168	0.466	0.948	0.040	0.104	0.199	-0.821	-0.048	0.532
B10.1.11	B10.1.1	Other congenital anomalies	Neural tube defects	77	46	1.489	2.019	2.685	0.223	0.279	0.338	1.381	2.028	2.895	0.229	0.304	0.387	1.218	1.995	3.106	0.164	0.244	0.334	-1.145	-0.029	1.219
B10.1.10	B5.4	Digestive congenital anomalies	Paralytic ileus and intestinal obstruction	202	257	1.742	2.035	2.362	0.634	0.684	0.734	1.432	1.800	2.229	0.579	0.654	0.726	1.848	2.293	2.808	0.644	0.711	0.775	-0.108	0.487	1.114
B10.1.7	B7.8.1	Other chromosomal abnormalities	Autism	43	49	2.050	2.982	4.250	0.494	0.605	0.710	2.138	3.865	6.752	0.466	0.628	0.784	1.592	2.545	3.901	0.444	0.590	0.724	-4.196	-1.312	0.739
B2.9	B2.10	Endocarditis	Other cardiovascular and circulatory diseases	541	913	1.163	1.252	1.344	0.254	0.270	0.287	1.137	1.277	1.427	0.241	0.268	0.296	1.267	1.391	1.527	0.250	0.271	0.292	-0.079	0.114	0.304
B7.8.1	B10.4.2	Autism	Permanent caries	57	82	2.509	3.419	4.626	0.357	0.433	0.508	3.074	4.872	7.471	0.371	0.504	0.632	1.970	2.862	4.230	0.312	0.398	0.490	-4.715	-1.982	0.188
A7.1.6	B1.17	Other sexually transmitted diseases	Ovarian cancer	2308	NA	NA	NA	NA	NA	NA	NA	0.992	1.215	1.464	0.200	0.250	0.309	NA	NA	NA	NA	NA	NA	NA	NA	NA
B1.12	B1.22	Malignant skin melanoma	Brain and nervous system cancer	212	284	1.008	1.159	1.325	0.670	0.717	0.762	0.871	1.074	1.310	0.642	0.715	0.782	1.022	1.234	1.471	0.654	0.720	0.779	-0.159	0.160	0.473
B2.8	B2.9	Peripheral vascular disease	Endocarditis	242	349	0.859	0.977	1.101	0.607	0.650	0.694	0.978	1.195	1.447	0.594	0.661	0.727	0.732	0.864	1.006	0.585	0.643	0.699	-0.606	-0.330	-0.074
B6.7	A2.6.4	Tension-type headache	Other meningitis	89	40	0.630	0.832	1.071	0.272	0.336	0.402	0.677	0.946	1.284	0.282	0.366	0.452	0.413	0.669	0.988	0.194	0.288	0.390	-0.675	-0.277	0.119
B7.11	B7.8.1	Idiopathic developmental intellectual disability	Autism	141	258	11.012	14.388	19.268	0.513	0.564	0.616	12.038	18.527	30.177	0.482	0.570	0.658	9.399	12.886	18.405	0.497	0.561	0.625	-16.931	-5.567	2.525
B1.3	B10.4.2	Other pharynx cancer	Permanent caries	239	937	11.308	13.245	15.673	0.655	0.687	0.718	12.280	16.265	21.876	0.625	0.696	0.761	11.021	13.302	16.307	0.650	0.685	0.719	-9.058	-2.945	2.020
B7.10	B7.12	Conduct disorder	Other mental and substance use disorders	289	258	0.879	0.995	1.122	0.410	0.450	0.489	0.934	1.102	1.285	0.433	0.489	0.546	0.735	0.881	1.043	0.361	0.414	0.469	-0.450	-0.221	0.009
A1.2.4	A7.2.2	HIV/AIDS resulting in other diseases	Hepatitis B	61	126	3.645	4.935	6.762	0.573	0.654	0.730	4.506	6.996	10.888	0.622	0.760	0.877	2.945	4.284	6.296	0.523	0.617	0.706	-6.729	-2.707	0.418
B9.1	B10.2.2	Rheumatoid arthritis	Psoriasis	592	281	1.172	1.302	1.442	0.494	0.529	0.562	1.137	1.298	1.470	0.502	0.544	0.585	1.078	1.295	1.536	0.439	0.498	0.557	-0.277	-0.003	0.287
B2.5.2	B2.5.3	Alcoholic cardiomyopathy	Other cardiomyopathy	30	235	8.532	11.861	17.195	0.405	0.462	0.518	9.918	18.434	35.213	0.312	0.485	0.659	9.088	13.395	20.894	0.400	0.459	0.519	-21.260	-4.956	5.445
B7.6	B7.7.1	Anxiety disorders	Anorexia nervosa	97	5	0.608	0.832	1.114	0.267	0.340	0.419	0.598	0.825	1.107	0.267	0.342	0.422	0.232	0.921	2.296	0.088	0.318	0.611	-0.664	0.091	1.445
A2.7	B6.8	Encephalitis	Other neurological disorders	276	243	1.269	1.450	1.647	0.401	0.442	0.483	1.286	1.535	1.804	0.391	0.447	0.502	1.105	1.331	1.597	0.380	0.437	0.494	-0.556	-0.198	0.153
B6.5	B3.5	Motor neuron disease	Other chronic respiratory diseases	386	539	1.742	1.923	2.118	0.656	0.691	0.726	1.883	2.185	2.530	0.662	0.716	0.768	1.634	1.854	2.100	0.629	0.675	0.719	-0.737	-0.328	0.061
B7.9	B7.11	Attention-deficit/hyperactivity disorder	Idiopathic developmental intellectual disability	35	99	1.018	1.340	1.746	0.452	0.540	0.627	0.885	1.509	2.372	0.356	0.521	0.679	0.936	1.293	1.762	0.446	0.547	0.647	-1.119	-0.218	0.538
B3.2.2	B3.5	Asbestosis	Other chronic respiratory diseases	7	319	1.210	1.415	1.650	0.348	0.395	0.444	0.579	1.616	3.017	0.173	0.417	0.690	1.401	1.678	2.015	0.347	0.395	0.443	-1.359	0.071	1.125
B6.1	B7.10	Alzheimer's disease and other dementias	Conduct disorder	21	19	0.358	0.593	0.903	0.227	0.339	0.463	0.269	0.520	0.874	0.187	0.324	0.473	0.330	0.716	1.304	0.191	0.365	0.551	-0.294	0.194	0.791
B2.6	B2.1	Atrial fibrillation and flutter	Rheumatic heart disease	635	453	1.082	1.191	1.311	0.423	0.451	0.479	1.201	1.359	1.536	0.422	0.459	0.497	0.869	1.004	1.163	0.397	0.440	0.483	-0.574	-0.354	-0.136
A7.2.3	A5.5	Hepatitis C	Other neonatal disorders	21	18	0.971	1.703	2.742	0.198	0.301	0.418	0.856	1.777	3.152	0.162	0.295	0.445	0.725	1.589	3.209	0.167	0.306	0.473	-1.669	-0.169	1.487
B2.10	B10.4.4	Other cardiovascular and circulatory diseases	Edentulism and severe tooth loss	1320	1558	1.067	1.131	1.196	0.653	0.673	0.693	0.911	0.992	1.077	0.605	0.634	0.663	1.184	1.286	1.390	0.682	0.710	0.736	0.166	0.293	0.428
B9.4	B2.2	Gout	Ischaemic heart disease	1221	3297	0.531	0.553	0.575	0.290	0.300	0.311	0.697	0.755	0.813	0.274	0.295	0.314	0.507	0.532	0.557	0.290	0.302	0.314	-0.287	-0.223	-0.161
B8.4.5	B8.2	Other urinary diseases	Acute glomerulonephritis	123	290	0.616	0.720	0.830	0.420	0.466	0.512	0.763	1.018	1.308	0.352	0.434	0.514	0.525	0.629	0.749	0.426	0.480	0.536	-0.690	-0.389	-0.111
B8.3.3	B9.4	Chronic kidney disease due to glomerulonephritis	Gout	154	470	2.175	2.495	2.852	0.593	0.636	0.678	2.227	2.905	3.752	0.542	0.630	0.711	2.054	2.406	2.814	0.590	0.638	0.686	-1.397	-0.494	0.280
B2.9	B2.2	Endocarditis	Ischaemic heart disease	391	636	0.504	0.548	0.596	0.253	0.273	0.293	0.598	0.686	0.783	0.269	0.304	0.340	0.450	0.503	0.559	0.233	0.257	0.282	-0.292	-0.183	-0.081
B3.1	B3.5	Chronic obstructive pulmonary disease	Other chronic respiratory diseases	16829	16338	1.377	1.399	1.423	0.603	0.609	0.614	1.676	1.716	1.757	0.628	0.636	0.644	1.145	1.171	1.198	0.575	0.583	0.591	-0.594	-0.545	-0.497
B10.4.2	B1.3	Permanent caries	Other pharynx cancer	101	435	7.755	9.539	11.796	0.282	0.313	0.345	5.094	7.481	11.003	0.239	0.304	0.375	8.158	10.407	13.444	0.281	0.315	0.350	-1.172	2.890	6.768
B2.7	B5.7	Aortic aneurysm	Vascular intestinal disorders	142	258	1.319	1.560	1.825	0.700	0.755	0.806	1.425	1.863	2.354	0.626	0.720	0.802	1.152	1.419	1.730	0.711	0.777	0.834	-0.996	-0.439	0.083
B1.24	B7.6	Mesothelioma	Anxiety disorders	36	89	1.724	2.343	3.133	0.809	0.891	0.950	1.470	2.438	3.708	0.738	0.885	0.979	1.633	2.399	3.513	0.801	0.896	0.960	-1.509	-0.032	1.367
A2.3	A1.2.1	Lower respiratory infections	Drug-sensitive HIV/AIDS - Tuberculosis	33	91	2.513	3.465	4.757	0.536	0.630	0.721	1.886	3.333	5.693	0.458	0.637	0.798	2.390	3.504	5.100	0.516	0.628	0.732	-2.349	0.167	2.266
B10.2.13	B8.5.2	Other skin and subcutaneous diseases	Polycystic ovarian syndrome	1847	NA	NA	NA	NA	NA	NA	NA	0.791	0.817	0.844	0.989	0.991	0.994	NA	NA	NA	NA	NA	NA	NA	NA	NA
B10.2.6	B10.2.12	Fungal skin diseases	Decubitus ulcer	42	75	1.145	1.552	2.052	0.522	0.624	0.718	0.899	1.458	2.200	0.419	0.572	0.720	1.101	1.620	2.342	0.532	0.657	0.775	-0.736	0.168	1.005
A7.3	A1.2.1	Other infectious diseases	Drug-sensitive HIV/AIDS - Tuberculosis	19	56	2.270	3.519	5.298	0.513	0.640	0.755	1.468	3.060	5.940	0.434	0.662	0.855	2.247	3.739	6.099	0.486	0.632	0.766	-2.429	0.672	3.216
B5.10	B7.3.5	Other digestive diseases	Other drug use disorders	8445	7855	1.022	1.047	1.071	0.652	0.660	0.668	1.002	1.035	1.070	0.650	0.662	0.674	1.022	1.058	1.093	0.646	0.658	0.670	-0.026	0.022	0.071
B5.8	B5.9	Gallbladder and biliary diseases	Pancreatitis	4268	2599	2.772	2.889	3.007	0.536	0.548	0.561	3.389	3.590	3.801	0.611	0.627	0.643	2.081	2.212	2.351	0.436	0.455	0.473	-1.621	-1.378	-1.130
A2.5	B7.11	Otitis media	Idiopathic developmental intellectual disability	635	1011	1.427	1.547	1.666	0.794	0.818	0.841	1.336	1.513	1.710	0.746	0.786	0.826	1.420	1.573	1.730	0.810	0.839	0.867	-0.186	0.057	0.298
B1.13.1	B10.2.2	Non-melanoma skin cancer (squamous-cell carcinoma)	Psoriasis	282	224	0.525	0.600	0.682	0.353	0.391	0.429	0.578	0.689	0.818	0.353	0.404	0.457	0.418	0.512	0.615	0.321	0.375	0.430	-0.334	-0.179	-0.028
A2.7	B6.3	Encephalitis	Epilepsy	129	120	1.584	1.950	2.386	0.398	0.459	0.520	1.784	2.378	3.118	0.377	0.457	0.542	1.217	1.638	2.139	0.377	0.461	0.546	-1.574	-0.737	0.029
B2.2	B2.1	Ischaemic heart disease	Rheumatic heart disease	862	802	1.114	1.202	1.298	0.551	0.577	0.602	1.107	1.229	1.360	0.510	0.544	0.578	1.045	1.172	1.308	0.580	0.617	0.653	-0.240	-0.056	0.128
A5.1	B10.3.4	Neonatal preterm birth complications	Refraction and accommodation disorders	1152	1333	1.511	1.614	1.717	0.985	0.991	0.995	1.479	1.627	1.784	0.985	0.993	0.998	1.471	1.606	1.750	0.980	0.989	0.995	-0.231	-0.021	0.186
B1.26	B1.3	Non-Hodgkin's lymphoma	Other pharynx cancer	34	47	0.557	0.789	1.081	0.340	0.436	0.539	0.634	1.124	1.823	0.301	0.458	0.623	0.433	0.664	0.973	0.307	0.423	0.548	-1.166	-0.458	0.091
B2.2	B8.3.2	Ischaemic heart disease	Chronic kidney disease due to hypertension	968	1812	1.234	1.311	1.391	0.605	0.626	0.646	1.315	1.454	1.601	0.595	0.630	0.663	1.149	1.242	1.338	0.598	0.624	0.648	-0.384	-0.212	-0.041
B10.2.12	B6.4	Decubitus ulcer	Multiple sclerosis	80	38	1.188	1.609	2.142	0.081	0.104	0.130	1.112	1.607	2.257	0.085	0.117	0.153	0.935	1.584	2.539	0.054	0.084	0.121	-0.894	-0.024	0.993
A1.2.4	A7.3	HIV/AIDS resulting in other diseases	Other infectious diseases	181	469	1.334	1.511	1.706	0.610	0.653	0.693	1.589	1.988	2.433	0.614	0.696	0.774	1.222	1.429	1.655	0.587	0.637	0.685	-1.041	-0.556	-0.108
A6.4	A6.5	Iron-deficiency anaemia	Other nutritional deficiencies	166	68	1.446	1.797	2.206	0.454	0.522	0.586	1.346	1.732	2.209	0.437	0.515	0.592	1.241	1.806	2.532	0.415	0.536	0.655	-0.643	0.069	0.877
B1.28.2	B1.13.1	Chronic lymphoid leukaemia	Non-melanoma skin cancer (squamous-cell carcinoma)	193	382	0.951	1.078	1.219	0.574	0.619	0.661	0.842	1.042	1.267	0.525	0.600	0.671	0.959	1.126	1.312	0.574	0.629	0.681	-0.199	0.086	0.351
B10.2.12	B10.2.2	Decubitus ulcer	Psoriasis	23	35	0.165	0.247	0.347	0.117	0.169	0.226	0.111	0.202	0.322	0.090	0.156	0.233	0.175	0.296	0.454	0.113	0.179	0.263	-0.069	0.093	0.269
B6.4	B8.4.5	Multiple sclerosis	Other urinary diseases	1667	1036	1.700	1.802	1.912	0.741	0.761	0.780	2.076	2.247	2.425	0.779	0.804	0.827	1.215	1.327	1.445	0.669	0.702	0.734	-1.134	-0.919	-0.707
B2.9	B2.5.3	Endocarditis	Other cardiomyopathy	64	131	0.836	1.045	1.290	0.313	0.370	0.427	0.879	1.320	1.863	0.308	0.415	0.528	0.727	0.949	1.221	0.286	0.351	0.419	-0.938	-0.367	0.136
A2.6.4	A2.6.1	Other meningitis	Pneumococcal meningitis	33	27	5.278	9.609	18.382	0.402	0.533	0.661	5.788	12.547	29.967	0.330	0.507	0.679	3.542	7.745	18.623	0.379	0.566	0.750	-21.848	-4.491	6.074
A2.12	B8.6.7	Varicella and herpes zoster	Other hemoglobinopathies and hemolytic anaemias	48	42	0.866	1.221	1.664	0.274	0.355	0.441	0.704	1.109	1.628	0.274	0.386	0.504	0.832	1.380	2.129	0.217	0.323	0.442	-0.445	0.269	1.084
B1.9	B5.2	Pancreatic cancer	Gastritis and duodenitis	79	82	0.097	0.122	0.150	0.108	0.134	0.163	0.084	0.117	0.156	0.099	0.135	0.175	0.092	0.127	0.167	0.099	0.134	0.174	-0.041	0.009	0.059
B10.4.2	B7.11	Permanent caries	Idiopathic developmental intellectual disability	358	470	3.834	4.392	5.024	0.561	0.597	0.633	5.506	6.734	8.250	0.527	0.583	0.639	2.878	3.433	4.079	0.559	0.609	0.657	-4.889	-3.293	-1.905
A5.1	B7.8.2	Neonatal preterm birth complications	Asperger syndrome and other autistic spectrum disorders	32	121	1.048	1.352	1.724	0.940	0.977	0.994	0.697	1.220	1.954	0.897	0.980	0.990	1.042	1.392	1.827	0.939	0.980	0.996	-0.620	0.172	0.824
B8.5.3	B10.1.5	Female infertility	Turner syndrome	44	NA	NA	NA	NA	NA	NA	NA	1.045	1.242	1.465	0.984	0.992	0.998	NA	NA	NA	NA	NA	NA	NA	NA	NA
B10.1.4	B10.4.5	Down's syndrome	Other oral disorders	103	110	1.158	1.441	1.762	0.624	0.699	0.768	1.094	1.493	1.984	0.616	0.719	0.815	1.034	1.395	1.844	0.580	0.683	0.774	-0.695	-0.093	0.478
B8.3.4	B8.3.1	Chronic kidney disease due to other causes	Chronic kidney disease due to diabetes mellitus	165	289	1.539	1.805	2.090	0.292	0.327	0.362	1.757	2.268	2.886	0.281	0.337	0.399	1.326	1.616	1.943	0.280	0.321	0.365	-1.324	-0.650	-0.063
B8.4.1	B10.2.12	Interstitial nephritis and urinary tract infections	Decubitus ulcer	4001	2566	1.433	1.490	1.549	0.678	0.691	0.704	1.220	1.284	1.349	0.693	0.710	0.727	1.796	1.913	2.033	0.643	0.664	0.686	0.496	0.628	0.766
B1.24	B1.11	Mesothelioma	Tracheal, bronchus, and lung cancer	63	303	2.228	2.641	3.132	0.511	0.566	0.621	1.873	2.715	3.771	0.392	0.509	0.630	2.438	3.005	3.734	0.519	0.579	0.640	-0.873	0.300	1.362
B1.20	B1.22	Kidney cancer	Brain and nervous system cancer	65	107	0.955	1.215	1.521	0.656	0.737	0.812	0.855	1.261	1.776	0.583	0.715	0.831	0.864	1.187	1.590	0.652	0.753	0.841	-0.672	-0.074	0.483
B10.1.7	B8.5.3	Other chromosomal abnormalities	Female infertility	120	NA	NA	NA	NA	NA	NA	NA	0.089	0.145	0.209	0.016	0.025	0.037	NA	NA	NA	NA	NA	NA	NA	NA	NA
B5.4	B10.1.10	Paralytic ileus and intestinal obstruction	Digestive congenital anomalies	105	106	0.651	0.808	0.982	0.266	0.316	0.366	0.518	0.694	0.904	0.274	0.346	0.421	0.712	0.965	1.256	0.225	0.289	0.356	-0.057	0.267	0.607
A6.5	A4.2	Other nutritional deficiencies	Maternal sepsis and other pregnancy related infections	194	NA	NA	NA	NA	NA	NA	NA	1.041	1.303	1.621	0.748	0.804	0.850	NA	NA	NA	NA	NA	NA	NA	NA	NA
A2.6.1	B10.3.5	Pneumococcal meningitis	Age-related and other hearing loss	202	227	1.489	1.718	1.980	0.608	0.660	0.710	1.503	1.856	2.268	0.575	0.651	0.723	1.352	1.642	1.965	0.598	0.670	0.737	-0.713	-0.216	0.257
B6.3	B6.4	Epilepsy	Multiple sclerosis	177	83	0.393	0.475	0.564	0.263	0.306	0.352	0.410	0.517	0.639	0.257	0.309	0.365	0.291	0.402	0.536	0.228	0.301	0.375	-0.274	-0.114	0.049
B10.4.3	B7.6	Periodontal disease	Anxiety disorders	366	361	1.093	1.224	1.370	0.680	0.719	0.758	0.990	1.156	1.341	0.656	0.713	0.767	1.104	1.309	1.539	0.672	0.728	0.782	-0.120	0.153	0.439
B6.3	B7.2	Epilepsy	Alcohol use disorders	1657	3429	0.740	0.770	0.802	0.380	0.392	0.403	0.729	0.784	0.842	0.400	0.422	0.445	0.738	0.776	0.815	0.364	0.378	0.392	-0.076	-0.008	0.059
B7.7.2	B7.2	Bulimia nervosa	Alcohol use disorders	49	13	0.801	1.191	1.715	0.256	0.351	0.450	0.759	1.196	1.807	0.234	0.336	0.443	0.482	1.056	1.833	0.210	0.414	0.632	-0.939	-0.149	0.702
B7.2	B1.3	Alcohol use disorders	Other pharynx cancer	324	1208	1.882	2.058	2.247	0.834	0.858	0.880	2.563	3.066	3.651	0.817	0.868	0.912	1.692	1.872	2.070	0.828	0.856	0.880	-1.805	-1.194	-0.650
B1.25	B8.6.7	Hodgkin lymphoma	Other hemoglobinopathies and hemolytic anaemias	51	65	4.242	6.275	9.388	0.652	0.754	0.843	4.457	7.735	13.413	0.592	0.746	0.870	3.336	5.490	9.406	0.632	0.762	0.871	-7.864	-2.186	2.452
B8.5.4	B8.5.7	Endometriosis	Other gynecological diseases	5417	NA	NA	NA	NA	NA	NA	NA	0.242	0.361	0.510	0.001	0.001	0.002	NA	NA	NA	NA	NA	NA	NA	NA	NA
B8.4.3	B8.4.1	Benign prostatic hyperplasia	Interstitial nephritis and urinary tract infections	NA	25655	NA	NA	NA	NA	NA	NA	NA	NA	NA	NA	NA	NA	1.475	1.532	1.591	0.598	0.611	0.624	NA	NA	NA
A5.3	C2.6	Neonatal sepsis and other neonatal infections	Adverse effects of medical treatment	71	87	0.906	1.169	1.481	0.859	0.923	0.968	0.942	1.384	1.953	0.843	0.931	0.982	0.741	1.041	1.400	0.835	0.918	0.974	-0.964	-0.341	0.212
B7.8.1	B6.3	Autism	Epilepsy	85	160	1.847	2.290	2.827	0.273	0.320	0.367	2.218	3.146	4.258	0.225	0.298	0.373	1.583	2.063	2.695	0.274	0.331	0.393	-2.244	-1.066	0.014
B9.4	B8.3.1	Gout	Chronic kidney disease due to diabetes mellitus	385	946	1.678	1.835	2.009	0.516	0.543	0.571	2.639	3.092	3.599	0.472	0.522	0.572	1.396	1.555	1.732	0.519	0.553	0.585	-2.072	-1.535	-1.044
B10.2.13	B8.3.3	Other skin and subcutaneous diseases	Chronic kidney disease due to glomerulonephritis	322	341	0.607	0.683	0.765	0.347	0.379	0.411	0.547	0.645	0.757	0.350	0.397	0.445	0.612	0.721	0.840	0.320	0.363	0.407	-0.078	0.075	0.228
B7.2	B10.2.12	Alcohol use disorders	Decubitus ulcer	614	1446	1.273	1.365	1.463	0.848	0.867	0.885	1.383	1.568	1.764	0.819	0.857	0.890	1.184	1.289	1.403	0.848	0.872	0.894	-0.501	-0.277	-0.063
B10.4.4	B2.9	Edentulism and severe tooth loss	Endocarditis	65	142	2.508	3.230	4.114	0.632	0.707	0.778	2.071	3.171	4.765	0.574	0.705	0.821	2.394	3.263	4.388	0.619	0.710	0.792	-1.709	0.080	1.592
B7.1	B7.3.4	Schizophrenia	Cannabis use disorders	22	76	1.991	2.879	4.113	0.451	0.557	0.658	1.316	2.555	4.635	0.315	0.500	0.689	1.970	3.008	4.543	0.457	0.577	0.693	-1.737	0.456	2.300
B1.20	B1.29	Kidney cancer	Other neoplasms	479	732	0.799	0.868	0.943	0.466	0.493	0.521	0.614	0.700	0.794	0.424	0.466	0.510	0.964	1.082	1.210	0.477	0.513	0.549	0.231	0.381	0.535
B5.4	B5.10	Paralytic ileus and intestinal obstruction	Other digestive diseases	5449	3946	0.797	0.821	0.844	0.346	0.355	0.363	0.775	0.804	0.832	0.343	0.354	0.364	0.742	0.774	0.807	0.343	0.356	0.369	-0.072	-0.029	0.014
A2.3	A6.3	Lower respiratory infections	Vitamin A deficiency	340	413	1.029	1.152	1.286	0.637	0.676	0.715	0.931	1.108	1.294	0.574	0.631	0.688	1.023	1.191	1.381	0.666	0.719	0.768	-0.165	0.084	0.344
A5.1	B7.11	Neonatal preterm birth complications	Idiopathic developmental intellectual disability	329	556	1.204	1.337	1.488	0.970	0.983	0.993	1.012	1.202	1.422	0.966	0.985	0.996	1.256	1.436	1.636	0.966	0.982	0.994	-0.048	0.232	0.509
B6.7	B2.3.2	Tension-type headache	Hemorrhagic stroke	330	259	0.736	0.833	0.938	0.333	0.365	0.398	0.708	0.834	0.979	0.311	0.351	0.395	0.685	0.826	0.988	0.334	0.385	0.437	-0.216	-0.006	0.196
B2.5.2	B7.2	Alcoholic cardiomyopathy	Alcohol use disorders	18	133	1.570	2.025	2.576	0.182	0.224	0.270	1.649	3.536	6.170	0.083	0.179	0.305	1.635	2.178	2.876	0.186	0.230	0.278	-3.992	-1.352	0.592
A7.2.3	B7.3.5	Hepatitis C	Other drug use disorders	367	586	2.472	2.772	3.096	0.429	0.459	0.490	2.817	3.318	3.898	0.445	0.495	0.546	2.189	2.553	2.958	0.401	0.439	0.477	-1.444	-0.763	-0.125
B1.2	B1.29	Nasopharynx cancer	Other neoplasms	50	90	1.015	1.321	1.690	0.324	0.394	0.469	0.714	1.082	1.547	0.265	0.369	0.480	1.164	1.633	2.248	0.323	0.412	0.510	-0.077	0.553	1.264
B8.3.3	B2.9	Chronic kidney disease due to glomerulonephritis	Endocarditis	73	119	1.972	2.572	3.288	0.705	0.784	0.852	2.221	3.330	4.884	0.685	0.807	0.906	1.640	2.250	3.020	0.676	0.773	0.856	-2.673	-1.076	0.218
B7.6	B7.8.2	Anxiety disorders	Asperger syndrome and other autistic spectrum disorders	32	31	0.770	1.152	1.661	0.447	0.576	0.700	0.762	1.388	2.318	0.369	0.547	0.716	0.583	1.009	1.611	0.431	0.606	0.768	-1.361	-0.380	0.449
B7.3.2	A4.5	Cocaine use disorders	Maternal abortion, miscarriage, and ectopic pregnancy	65	NA	NA	NA	NA	NA	NA	NA	3.065	9.572	40.203	0.002	0.006	0.010	NA	NA	NA	NA	NA	NA	NA	NA	NA
B10.4.5	B8.3.3	Other oral disorders	Chronic kidney disease due to glomerulonephritis	167	243	0.531	0.616	0.708	0.330	0.370	0.410	0.469	0.590	0.730	0.315	0.376	0.440	0.521	0.636	0.761	0.314	0.365	0.416	-0.129	0.046	0.221
B10.4.3	B1.28.5	Periodontal disease	Other leukaemia	42	67	1.161	1.587	2.143	0.497	0.600	0.698	1.206	2.035	3.212	0.415	0.580	0.731	0.952	1.399	2.011	0.485	0.612	0.734	-1.838	-0.624	0.342
B2.6	B2.10	Atrial fibrillation and flutter	Other cardiovascular and circulatory diseases	18668	23242	0.871	0.883	0.895	0.421	0.426	0.430	0.836	0.853	0.869	0.399	0.405	0.412	0.929	0.946	0.963	0.438	0.444	0.450	0.069	0.093	0.117
B8.5.6	B8.5.4	Premenstrual syndrome	Endometriosis	5658	NA	NA	NA	NA	NA	NA	NA	0.663	0.700	0.740	0.980	0.983	0.986	NA	NA	NA	NA	NA	NA	NA	NA	NA
B10.4.2	B10.1.7	Permanent caries	Other chromosomal abnormalities	81	89	1.249	1.615	2.067	0.292	0.351	0.413	1.290	1.850	2.571	0.263	0.349	0.439	1.006	1.434	1.986	0.272	0.352	0.436	-1.219	-0.417	0.359
A4.5	B7.3.4	Maternal abortion, miscarriage, and ectopic pregnancy	Cannabis use disorders	471	NA	NA	NA	NA	NA	NA	NA	7.334	8.224	9.236	0.994	0.996	0.997	NA	NA	NA	NA	NA	NA	NA	NA	NA
B7.3.5	B7.1	Other drug use disorders	Schizophrenia	203	267	1.059	1.225	1.407	0.366	0.405	0.446	0.982	1.224	1.499	0.322	0.379	0.438	1.011	1.227	1.472	0.374	0.428	0.483	-0.345	0.005	0.342
B2.3.2	B6.7	Hemorrhagic stroke	Tension-type headache	611	414	1.014	1.114	1.222	0.602	0.635	0.667	0.995	1.126	1.264	0.605	0.649	0.689	0.932	1.087	1.259	0.563	0.615	0.666	-0.250	-0.039	0.178
B10.2.1	B10.2.12	Eczema	Decubitus ulcer	343	342	1.122	1.262	1.421	0.682	0.724	0.763	1.011	1.195	1.405	0.657	0.714	0.768	1.127	1.337	1.581	0.676	0.734	0.789	-0.143	0.141	0.445
B1.28.5	B10.4.3	Other leukaemia	Periodontal disease	30	42	0.630	0.918	1.287	0.302	0.400	0.503	0.588	1.049	1.729	0.269	0.420	0.585	0.520	0.842	1.261	0.266	0.388	0.515	-0.907	-0.209	0.384
B1.28.4	B1.28.3	Chronic myeloid leukaemia	Acute myeloid leukaemia	69	91	17.524	29.947	57.913	0.538	0.621	0.702	17.186	34.005	84.959	0.523	0.652	0.772	14.469	28.190	69.285	0.491	0.601	0.705	-53.498	-5.221	33.687
B10.1.7	A2.5	Other chromosomal abnormalities	Otitis media	333	343	1.025	1.151	1.288	0.382	0.416	0.449	1.060	1.254	1.467	0.383	0.430	0.479	0.910	1.070	1.243	0.356	0.402	0.448	-0.446	-0.183	0.070
B10.1.9	B1.19	Urogenital congenital anomalies	Testicular cancer	NA	166	NA	NA	NA	NA	NA	NA	NA	NA	NA	NA	NA	NA	0.402	0.423	0.444	0.871	0.885	0.899	NA	NA	NA
B8.3.4	B8.4.3	Chronic kidney disease due to other causes	Benign prostatic hyperplasia	NA	797	NA	NA	NA	NA	NA	NA	NA	NA	NA	NA	NA	NA	0.897	0.988	1.080	0.677	0.720	0.761	NA	NA	NA
B5.2	B1.5	Gastritis and duodenitis	Stomach cancer	531	622	1.082	1.187	1.299	0.660	0.692	0.723	1.298	1.486	1.696	0.622	0.667	0.712	0.893	1.012	1.141	0.670	0.715	0.756	-0.718	-0.474	-0.243
B10.3.4	A5.2	Refraction and accommodation disorders	Neonatal encephalopathy due to birth asphyxia and trauma	12	11	0.015	0.028	0.045	0.008	0.014	0.022	0.012	0.030	0.056	0.005	0.013	0.024	0.012	0.027	0.047	0.006	0.014	0.025	-0.031	-0.003	0.022
B1.15	B8.5.7	Cervical cancer	Other gynecological diseases	3367	NA	NA	NA	NA	NA	NA	NA	0.833	1.073	1.356	0.033	0.045	0.059	NA	NA	NA	NA	NA	NA	NA	NA	NA
B10.1.1	B10.1.8	Neural tube defects	Congenital musculoskeletal and limb anomalies	100	89	1.629	2.056	2.573	0.589	0.670	0.743	1.466	2.033	2.743	0.555	0.665	0.765	1.480	2.049	2.802	0.562	0.675	0.778	-0.859	0.025	0.950
B10.2.9	B10.2.13	Alopecia areata	Other skin and subcutaneous diseases	164	69	0.905	1.109	1.343	0.453	0.517	0.580	0.846	1.068	1.323	0.424	0.500	0.574	0.727	1.050	1.465	0.442	0.565	0.682	-0.419	-0.021	0.425
B1.28.2	B1.28.4	Chronic lymphoid leukaemia	Chronic myeloid leukaemia	37	57	8.523	14.479	26.962	0.323	0.414	0.507	7.415	15.402	36.926	0.259	0.392	0.530	7.269	14.081	32.259	0.313	0.430	0.549	-21.528	-1.170	16.557
B10.2.12	B10.2.13	Decubitus ulcer	Other skin and subcutaneous diseases	369	395	0.462	0.514	0.569	0.325	0.353	0.382	0.363	0.421	0.484	0.289	0.325	0.364	0.563	0.653	0.753	0.343	0.384	0.426	0.123	0.233	0.348
A7.1.6	B7.5	Other sexually transmitted diseases	Bipolar disorder	235	33	1.072	1.309	1.584	0.736	0.800	0.855	1.106	1.367	1.683	0.727	0.795	0.854	0.615	1.033	1.582	0.679	0.838	0.946	-0.848	-0.338	0.251
B9.1	B9.5	Rheumatoid arthritis	Other musculoskeletal disorders	11219	3995	1.218	1.248	1.280	0.337	0.343	0.349	0.952	0.972	0.993	0.348	0.355	0.363	0.949	0.985	1.021	0.300	0.312	0.324	-0.030	0.013	0.054
B7.4.2	B7.3.5	Dysthymia	Other drug use disorders	71	35	1.320	1.814	2.444	0.503	0.607	0.702	1.252	1.867	2.693	0.500	0.626	0.745	1.001	1.674	2.592	0.405	0.574	0.731	-1.237	-0.196	0.848
B5.7	B5.6	Vascular intestinal disorders	Inflammatory bowel disease	166	125	0.667	0.796	0.941	0.275	0.317	0.360	0.581	0.732	0.906	0.255	0.307	0.363	0.676	0.887	1.135	0.265	0.329	0.398	-0.110	0.154	0.445
B7.8.2	B7.8.1	Asperger syndrome and other autistic spectrum disorders	Autism	18	66	4.901	8.059	14.110	0.332	0.429	0.529	3.819	8.760	20.643	0.211	0.387	0.580	4.566	8.030	15.607	0.332	0.442	0.554	-12.224	-0.708	7.375
A2.3	A7.2.3	Lower respiratory infections	Hepatitis C	480	943	1.035	1.124	1.218	0.473	0.498	0.525	0.993	1.142	1.302	0.448	0.492	0.536	1.004	1.115	1.229	0.470	0.501	0.534	-0.220	-0.029	0.159
B7.3.5	B7.4.1	Other drug use disorders	Major depressive disorder	1561	986	0.994	1.057	1.122	0.432	0.450	0.469	1.017	1.099	1.182	0.424	0.448	0.471	0.883	0.973	1.070	0.425	0.454	0.484	-0.248	-0.126	-0.002
B7.3.1	B7.3.4	Opioid use disorders	Cannabis use disorders	81	102	7.791	11.311	16.852	0.484	0.562	0.635	9.641	16.201	29.084	0.446	0.565	0.677	5.763	9.168	15.091	0.462	0.560	0.654	-19.854	-6.870	1.210
B6.6	B6.7	Migraine	Tension-type headache	3138	1099	3.815	4.038	4.273	0.588	0.604	0.620	3.621	3.868	4.136	0.588	0.606	0.625	3.556	3.941	4.364	0.567	0.598	0.630	-0.398	0.075	0.564
B7.1	A7.2.3	Schizophrenia	Hepatitis C	52	141	1.430	1.820	2.262	0.428	0.499	0.567	1.105	1.683	2.484	0.410	0.540	0.669	1.410	1.886	2.470	0.404	0.485	0.564	-0.707	0.195	1.032
B6.8	A5.3	Other neurological disorders	Neonatal sepsis and other neonatal infections	17	23	0.052	0.084	0.124	0.026	0.041	0.060	0.038	0.082	0.143	0.019	0.040	0.070	0.045	0.084	0.134	0.023	0.041	0.065	-0.067	0.001	0.064
A2.3	B7.3.1	Lower respiratory infections	Opioid use disorders	507	717	1.057	1.153	1.260	0.386	0.411	0.436	0.969	1.113	1.271	0.364	0.401	0.440	1.057	1.186	1.330	0.387	0.418	0.452	-0.129	0.074	0.274
B9.3.2	B9.5	Neck pain	Other musculoskeletal disorders	10694	8217	0.753	0.768	0.783	0.330	0.336	0.342	0.748	0.765	0.781	0.323	0.330	0.337	0.668	0.686	0.704	0.335	0.344	0.352	-0.104	-0.079	-0.054
B1.9	B8.1	Pancreatic cancer	Diabetes mellitus	519	682	0.404	0.438	0.473	0.293	0.313	0.334	0.375	0.424	0.477	0.279	0.309	0.341	0.409	0.455	0.504	0.290	0.317	0.344	-0.041	0.031	0.101
A5.3	B7.6	Neonatal sepsis and other neonatal infections	Anxiety disorders	175	186	1.369	1.629	1.911	0.785	0.837	0.882	1.234	1.568	1.964	0.767	0.841	0.902	1.323	1.686	2.116	0.762	0.834	0.895	-0.411	0.115	0.651
B7.11	B10.1.10	Idiopathic developmental intellectual disability	Digestive congenital anomalies	29	35	0.537	0.787	1.115	0.191	0.263	0.345	0.495	0.905	1.476	0.163	0.269	0.395	0.426	0.709	1.084	0.168	0.258	0.362	-0.794	-0.193	0.333
B10.4.5	B1.28.3	Other oral disorders	Acute myeloid leukaemia	80	121	1.016	1.280	1.585	0.372	0.436	0.501	0.807	1.136	1.556	0.324	0.417	0.515	1.041	1.400	1.848	0.367	0.450	0.534	-0.280	0.263	0.813
B5.6	B10.2.8	Inflammatory bowel disease	Acne vulgaris	128	157	0.968	1.165	1.385	0.618	0.684	0.745	0.711	0.931	1.191	0.552	0.645	0.732	1.146	1.489	1.883	0.634	0.720	0.800	0.131	0.554	1.003
B8.3.2	B2.7	Chronic kidney disease due to hypertension	Aortic aneurysm	58	199	0.692	0.842	1.011	0.387	0.443	0.502	0.681	1.027	1.471	0.327	0.443	0.561	0.645	0.804	0.983	0.380	0.443	0.508	-0.688	-0.225	0.160
B7.8.1	B10.1.2	Autism	Congenital heart anomalies	10	11	0.152	0.293	0.491	0.091	0.169	0.267	0.109	0.351	0.721	0.064	0.190	0.360	0.115	0.262	0.489	0.073	0.157	0.272	-0.456	-0.086	0.214
A2.5	B7.8.2	Otitis media	Asperger syndrome and other autistic spectrum disorders	69	181	1.009	1.240	1.500	0.859	0.911	0.953	0.948	1.385	1.982	0.818	0.912	0.976	0.934	1.191	1.478	0.853	0.913	0.959	-0.828	-0.198	0.320
B8.4.1	B8.4.3	Interstitial nephritis and urinary tract infections	Benign prostatic hyperplasia	NA	11180	NA	NA	NA	NA	NA	NA	NA	NA	NA	NA	NA	NA	1.707	1.790	1.877	0.376	0.389	0.402	NA	NA	NA
A7.2.3	B10.4.3	Hepatitis C	Periodontal disease	36	78	0.760	1.029	1.353	0.382	0.468	0.556	0.751	1.276	1.994	0.314	0.463	0.622	0.652	0.941	1.305	0.366	0.469	0.571	-1.096	-0.332	0.291
B7.3.2	B7.2	Cocaine use disorders	Alcohol use disorders	25	115	0.689	0.885	1.119	0.158	0.197	0.238	0.649	1.198	1.948	0.073	0.132	0.208	0.662	0.874	1.138	0.171	0.216	0.265	-1.076	-0.321	0.271
B10.4.2	B2.10	Permanent caries	Other cardiovascular and circulatory diseases	733	1159	0.552	0.590	0.628	0.333	0.351	0.369	0.490	0.544	0.601	0.356	0.386	0.418	0.593	0.645	0.701	0.310	0.332	0.354	0.024	0.100	0.179
B1.28.5	B8.6.7	Other leukaemia	Other hemoglobinopathies and hemolytic anaemias	98	150	5.660	7.474	9.925	0.366	0.421	0.478	4.899	7.184	10.586	0.307	0.385	0.469	5.383	7.771	11.437	0.374	0.448	0.524	-3.437	0.607	4.651
B1.11	A1.1.1	Tracheal, bronchus, and lung cancer	Drug-sensitive tuberculosis	81	96	0.364	0.455	0.560	0.228	0.274	0.324	0.343	0.482	0.645	0.219	0.292	0.371	0.318	0.432	0.567	0.201	0.261	0.324	-0.245	-0.049	0.139
A5.3	B7.9	Neonatal sepsis and other neonatal infections	Attention-deficit/hyperactivity disorder	45	139	1.050	1.329	1.661	0.949	0.980	0.995	0.881	1.425	2.164	0.929	0.986	0.992	0.986	1.302	1.674	0.945	0.982	0.997	-0.906	-0.121	0.517
B1.1	B10.4.2	Lip and oral cavity cancer	Permanent caries	344	839	3.348	3.722	4.142	0.682	0.713	0.743	2.772	3.341	4.000	0.681	0.738	0.791	3.482	3.965	4.538	0.666	0.703	0.739	-0.196	0.628	1.430
B1.10	B10.4.2	Larynx cancer	Permanent caries	109	570	3.488	4.054	4.678	0.652	0.692	0.732	2.252	3.079	4.123	0.520	0.618	0.711	3.750	4.455	5.266	0.665	0.710	0.753	0.108	1.376	2.517
B5.4	C2.6	Paralytic ileus and intestinal obstruction	Adverse effects of medical treatment	2888	2215	1.619	1.693	1.766	0.529	0.543	0.557	1.567	1.661	1.758	0.520	0.539	0.557	1.582	1.688	1.800	0.528	0.549	0.570	-0.116	0.028	0.171
A2.2.3	B5.6	Other intestinal infectious diseases	Inflammatory bowel disease	56	31	0.939	1.334	1.836	0.337	0.430	0.529	0.913	1.404	2.043	0.340	0.461	0.585	0.677	1.179	1.897	0.250	0.388	0.528	-0.993	-0.216	0.594
B7.6	B7.5	Anxiety disorders	Bipolar disorder	320	145	1.556	1.814	2.107	0.546	0.595	0.644	1.461	1.760	2.109	0.541	0.599	0.658	1.488	1.922	2.467	0.502	0.587	0.670	-0.377	0.158	0.777
B10.4.2	A1.2.4	Permanent caries	HIV/AIDS resulting in other diseases	10	36	0.499	0.805	1.209	0.212	0.311	0.423	0.308	0.918	1.949	0.087	0.230	0.420	0.452	0.773	1.199	0.223	0.339	0.468	-1.156	-0.138	0.563
B7.6	B6.3	Anxiety disorders	Epilepsy	902	595	0.599	0.646	0.696	0.282	0.300	0.318	0.611	0.676	0.743	0.273	0.296	0.320	0.537	0.604	0.676	0.277	0.305	0.334	-0.169	-0.072	0.027
B5.7	B2.7	Vascular intestinal disorders	Aortic aneurysm	59	69	0.394	0.514	0.653	0.194	0.245	0.300	0.479	0.726	1.056	0.198	0.280	0.374	0.301	0.424	0.572	0.166	0.223	0.289	-0.651	-0.302	-0.027
B10.1.2	B10.1.7	Congenital heart anomalies	Other chromosomal abnormalities	379	357	3.160	3.618	4.145	0.651	0.691	0.728	2.991	3.589	4.333	0.641	0.696	0.748	2.993	3.640	4.399	0.628	0.685	0.739	-0.915	0.045	1.012
B8.3.4	B10.1.7	Chronic kidney disease due to other causes	Other chromosomal abnormalities	44	60	0.950	1.312	1.757	0.500	0.601	0.703	0.837	1.366	2.043	0.421	0.574	0.720	0.833	1.271	1.853	0.490	0.624	0.750	-0.873	-0.092	0.657
A5.2	B2.3.1	Neonatal encephalopathy due to birth asphyxia and trauma	Ischaemic stroke	67	83	1.111	1.451	1.861	0.826	0.898	0.953	0.998	1.475	2.090	0.784	0.891	0.965	1.002	1.429	1.976	0.814	0.906	0.968	-0.758	-0.047	0.660
B6.2	B7.1	Parkinson's disease	Schizophrenia	53	49	1.007	1.400	1.876	0.396	0.490	0.585	0.928	1.426	2.118	0.445	0.594	0.728	0.842	1.347	2.038	0.295	0.413	0.537	-0.890	-0.084	0.741
A6.5	A7.2.3	Other nutritional deficiencies	Hepatitis C	44	38	0.351	0.485	0.650	0.190	0.251	0.319	0.351	0.563	0.847	0.180	0.268	0.370	0.267	0.425	0.630	0.156	0.235	0.326	-0.447	-0.137	0.142
B7.3.4	B7.3.5	Cannabis use disorders	Other drug use disorders	153	300	2.714	3.197	3.777	0.531	0.580	0.629	2.787	3.607	4.606	0.563	0.650	0.733	2.563	3.171	3.948	0.492	0.551	0.608	-1.576	-0.428	0.657
B1.26	A1.2.4	Non-Hodgkin's lymphoma	HIV/AIDS resulting in other diseases	19	43	1.083	1.646	2.441	0.257	0.349	0.450	0.981	2.360	4.673	0.258	0.475	0.703	0.922	1.485	2.327	0.223	0.321	0.428	-3.198	-0.864	0.653
B8.6.7	A2.12	Other hemoglobinopathies and hemolytic anaemias	Varicella and herpes zoster	78	86	1.425	1.852	2.374	0.559	0.645	0.726	1.205	1.726	2.424	0.496	0.614	0.726	1.376	1.982	2.767	0.558	0.677	0.783	-0.623	0.255	1.170
B5.9	B7.3.5	Pancreatitis	Other drug use disorders	707	1359	1.326	1.419	1.516	0.655	0.679	0.701	1.081	1.210	1.346	0.594	0.634	0.673	1.471	1.603	1.747	0.676	0.704	0.733	0.203	0.393	0.584
B10.1.10	B8.3.4	Digestive congenital anomalies	Chronic kidney disease due to other causes	73	86	0.781	1.005	1.265	0.387	0.462	0.534	0.893	1.296	1.808	0.308	0.408	0.507	0.609	0.850	1.135	0.413	0.515	0.619	-1.000	-0.447	0.034
B7.3.1	B10.4.3	Opioid use disorders	Periodontal disease	39	51	0.839	1.182	1.613	0.432	0.539	0.644	0.929	1.580	2.496	0.384	0.551	0.713	0.646	0.997	1.458	0.401	0.532	0.661	-1.517	-0.576	0.195
B1.1	B10.4.5	Lip and oral cavity cancer	Other oral disorders	1376	1981	2.188	2.312	2.444	0.541	0.558	0.575	1.873	2.039	2.212	0.518	0.546	0.573	2.454	2.640	2.848	0.544	0.567	0.590	0.345	0.601	0.868
A2.1	B7.7.2	Diarrhoeal diseases	Bulimia nervosa	70	21	0.739	1.036	1.405	0.465	0.572	0.674	0.671	0.976	1.358	0.446	0.565	0.678	0.646	1.350	2.475	0.375	0.602	0.804	-0.394	0.370	1.508
B2.10	B10.1.7	Other cardiovascular and circulatory diseases	Other chromosomal abnormalities	168	188	0.677	0.796	0.928	0.387	0.434	0.483	0.509	0.642	0.798	0.342	0.408	0.475	0.807	1.022	1.264	0.394	0.463	0.531	0.123	0.379	0.658
B7.3.1	A2.3	Opioid use disorders	Lower respiratory infections	761	991	1.385	1.487	1.593	0.564	0.589	0.614	1.714	1.897	2.098	0.560	0.599	0.636	1.194	1.309	1.430	0.548	0.582	0.613	-0.814	-0.589	-0.371
A5.2	B10.3.6	Neonatal encephalopathy due to birth asphyxia and trauma	Other vision loss	1186	1495	1.294	1.372	1.454	0.937	0.949	0.960	1.256	1.376	1.501	0.929	0.948	0.964	1.270	1.377	1.489	0.935	0.951	0.964	-0.164	0.001	0.164
B6.1	B7.5	Alzheimer's disease and other dementias	Bipolar disorder	184	97	0.538	0.644	0.764	0.295	0.340	0.387	0.473	0.589	0.725	0.283	0.338	0.394	0.569	0.775	1.026	0.271	0.346	0.426	-0.057	0.184	0.456
B2.1	B9.4	Rheumatic heart disease	Gout	92	114	0.826	1.018	1.244	0.629	0.704	0.775	0.869	1.212	1.650	0.625	0.739	0.838	0.685	0.911	1.165	0.579	0.679	0.771	-0.783	-0.303	0.133
B10.1.11	B10.1.3	Other congenital anomalies	Orofacial clefts	96	74	0.719	0.916	1.139	0.280	0.339	0.399	0.765	1.061	1.429	0.309	0.392	0.480	0.547	0.782	1.067	0.217	0.290	0.369	-0.695	-0.280	0.118
B8.3.3	B8.3.4	Chronic kidney disease due to glomerulonephritis	Chronic kidney disease due to other causes	182	263	3.666	4.378	5.254	0.564	0.616	0.665	3.686	4.820	6.250	0.554	0.635	0.707	3.254	4.146	5.250	0.539	0.604	0.667	-2.327	-0.681	0.888
B7.4.1	B7.1	Major depressive disorder	Schizophrenia	455	268	1.596	1.800	2.025	0.594	0.633	0.672	1.637	1.912	2.232	0.596	0.645	0.694	1.350	1.636	1.964	0.548	0.613	0.676	-0.697	-0.276	0.143
B7.3.5	B3.1	Other drug use disorders	Chronic obstructive pulmonary disease	2221	2281	0.882	0.922	0.963	0.406	0.419	0.432	0.931	0.991	1.055	0.384	0.403	0.421	0.809	0.862	0.915	0.417	0.436	0.456	-0.211	-0.130	-0.049
B1.11	B3.4	Tracheal, bronchus, and lung cancer	Interstitial lung disease and pulmonary sarcoidosis	379	454	0.531	0.589	0.651	0.355	0.383	0.413	0.576	0.670	0.777	0.359	0.402	0.446	0.464	0.533	0.610	0.333	0.369	0.407	-0.265	-0.138	-0.017
B6.8	B7.8.2	Other neurological disorders	Asperger syndrome and other autistic spectrum disorders	85	129	1.259	1.572	1.939	0.643	0.716	0.783	1.257	1.769	2.443	0.649	0.766	0.860	1.113	1.464	1.906	0.593	0.688	0.775	-1.039	-0.307	0.353
B7.2	B7.10	Alcohol use disorders	Conduct disorder	156	179	1.265	1.517	1.801	0.547	0.605	0.661	1.429	1.845	2.336	0.515	0.600	0.682	1.009	1.291	1.623	0.533	0.608	0.685	-1.111	-0.552	-0.021
B2.5.2	B3.1	Alcoholic cardiomyopathy	Chronic obstructive pulmonary disease	20	115	0.687	0.874	1.089	0.366	0.443	0.523	0.569	1.105	1.783	0.245	0.427	0.625	0.717	0.951	1.243	0.364	0.446	0.530	-0.835	-0.152	0.436
B10.3.2	B8.3.1	Cataract	Chronic kidney disease due to diabetes mellitus	3036	3302	1.086	1.127	1.171	0.580	0.593	0.606	1.149	1.214	1.283	0.619	0.639	0.657	1.011	1.062	1.118	0.538	0.556	0.574	-0.241	-0.152	-0.065
B8.3.1	B2.4	Chronic kidney disease due to diabetes mellitus	Hypertensive heart disease	292	494	1.536	1.730	1.933	0.391	0.422	0.454	1.559	1.878	2.225	0.379	0.433	0.484	1.431	1.663	1.919	0.377	0.417	0.456	-0.637	-0.217	0.197
B6.1	B6.2	Alzheimer's disease and other dementias	Parkinson's disease	543	948	0.595	0.640	0.688	0.294	0.311	0.330	0.406	0.461	0.518	0.255	0.282	0.311	0.752	0.827	0.908	0.309	0.332	0.356	0.270	0.366	0.464
A7.2.3	B10.2.12	Hepatitis C	Decubitus ulcer	29	67	1.085	1.539	2.134	0.533	0.643	0.745	0.963	1.776	2.953	0.397	0.589	0.764	0.954	1.444	2.133	0.539	0.668	0.786	-1.539	-0.333	0.653
B2.8	B8.3.1	Peripheral vascular disease	Chronic kidney disease due to diabetes mellitus	993	2116	1.678	1.772	1.879	0.541	0.559	0.578	1.521	1.675	1.844	0.525	0.557	0.590	1.721	1.846	1.982	0.538	0.561	0.583	-0.041	0.170	0.377
B1.15	B5.4	Cervical cancer	Paralytic ileus and intestinal obstruction	680	NA	NA	NA	NA	NA	NA	NA	1.698	3.059	5.277	0.019	0.030	0.044	NA	NA	NA	NA	NA	NA	NA	NA	NA
A6.4	A4.3	Iron-deficiency anaemia	Maternal hypertensive disorders	10	NA	NA	NA	NA	NA	NA	NA	42.202	71.898	143.986	0.194	0.227	0.264	NA	NA	NA	NA	NA	NA	NA	NA	NA
B8.3.4	B10.1.9	Chronic kidney disease due to other causes	Urogenital congenital anomalies	214	425	1.979	2.265	2.583	0.499	0.539	0.579	5.771	7.601	10.098	0.439	0.506	0.576	1.451	1.691	1.957	0.506	0.554	0.604	-8.404	-5.889	-4.071
B10.2.13	B10.2.10	Other skin and subcutaneous diseases	Pruritus	494	309	1.091	1.220	1.355	0.487	0.523	0.558	1.038	1.196	1.369	0.463	0.507	0.551	1.047	1.254	1.481	0.492	0.551	0.610	-0.217	0.056	0.336
B6.1	B10.1.4	Alzheimer's disease and other dementias	Down's syndrome	8	8	0.728	1.720	3.610	0.035	0.078	0.134	0.510	1.649	4.102	0.031	0.092	0.181	0.496	1.779	4.704	0.018	0.063	0.132	-2.317	0.127	2.977
B10.1.1	C2.6	Neural tube defects	Adverse effects of medical treatment	72	40	1.932	2.682	3.659	0.742	0.837	0.912	1.790	2.705	3.957	0.757	0.867	0.946	1.502	2.481	4.013	0.627	0.792	0.912	-1.752	-0.225	1.468
B5.1	B7.3.4	Peptic ulcer disease	Cannabis use disorders	18	81	0.805	1.113	1.491	0.398	0.492	0.589	0.429	0.859	1.489	0.250	0.433	0.620	0.844	1.210	1.682	0.404	0.511	0.622	-0.327	0.350	0.958
A7.2.2	B7.3.5	Hepatitis B	Other drug use disorders	121	210	1.184	1.409	1.670	0.511	0.568	0.623	0.927	1.218	1.554	0.498	0.590	0.679	1.275	1.600	2.007	0.486	0.555	0.624	-0.077	0.383	0.866
B10.2.8	B2.8	Acne vulgaris	Peripheral vascular disease	36	25	0.685	1.030	1.488	0.357	0.474	0.591	0.628	1.075	1.707	0.363	0.525	0.687	0.511	0.964	1.587	0.263	0.419	0.589	-0.844	-0.111	0.609
B5.9	B1.9	Pancreatitis	Pancreatic cancer	680	874	4.210	4.643	5.125	0.714	0.741	0.767	4.590	5.294	6.083	0.686	0.726	0.766	3.716	4.236	4.833	0.716	0.752	0.787	-1.992	-1.060	-0.131
B10.1.2	B10.4.2	Congenital heart anomalies	Permanent caries	250	317	1.341	1.534	1.745	0.722	0.767	0.808	1.254	1.538	1.866	0.685	0.754	0.816	1.282	1.529	1.811	0.720	0.777	0.832	-0.403	-0.005	0.382
B10.3.5	A5.3	Age-related and other hearing loss	Neonatal sepsis and other neonatal infections	12	13	0.026	0.048	0.077	0.022	0.040	0.063	0.020	0.055	0.107	0.012	0.032	0.062	0.021	0.044	0.075	0.022	0.046	0.078	-0.064	-0.011	0.031
B8.5.7	B8.5.4	Other gynecological diseases	Endometriosis	9936	NA	NA	NA	NA	NA	NA	NA	1.199	1.361	1.529	0.998	0.999	0.999	NA	NA	NA	NA	NA	NA	NA	NA	NA
B8.3.4	B8.2	Chronic kidney disease due to other causes	Acute glomerulonephritis	38	75	1.670	2.309	3.132	0.275	0.344	0.417	1.458	2.494	4.052	0.201	0.304	0.417	1.486	2.216	3.198	0.279	0.367	0.461	-1.912	-0.281	1.156
A7.3	A6.1	Other infectious diseases	Protein-energy malnutrition	311	328	1.042	1.181	1.333	0.612	0.655	0.697	0.944	1.117	1.318	0.598	0.659	0.717	1.042	1.250	1.477	0.591	0.651	0.708	-0.150	0.131	0.415
B2.2	B2.5.2	Ischaemic heart disease	Alcoholic cardiomyopathy	34	240	0.840	1.014	1.212	0.488	0.549	0.609	0.722	1.250	2.014	0.440	0.622	0.785	0.807	0.985	1.191	0.476	0.541	0.603	-1.040	-0.262	0.303
B10.1.4	B10.1.8	Down's syndrome	Congenital musculoskeletal and limb anomalies	124	113	1.276	1.574	1.915	0.720	0.788	0.850	1.322	1.761	2.285	0.688	0.783	0.864	1.043	1.402	1.838	0.700	0.796	0.876	-0.993	-0.364	0.249
B1.26	B1.29	Non-Hodgkin's lymphoma	Other neoplasms	491	511	0.602	0.661	0.724	0.393	0.421	0.449	0.520	0.594	0.671	0.382	0.422	0.462	0.657	0.752	0.851	0.381	0.420	0.459	0.037	0.158	0.276
A1.2.4	B10.2.13	HIV/AIDS resulting in other diseases	Other skin and subcutaneous diseases	148	368	0.915	1.048	1.185	0.614	0.662	0.708	0.743	0.931	1.153	0.618	0.706	0.787	1.010	1.203	1.414	0.590	0.646	0.698	-0.015	0.269	0.556
B7.11	A2.5	Idiopathic developmental intellectual disability	Otitis media	175	190	0.451	0.527	0.608	0.159	0.182	0.206	0.501	0.630	0.777	0.174	0.214	0.254	0.368	0.456	0.551	0.133	0.161	0.190	-0.340	-0.176	-0.014
B10.4.2	B7.3.1	Permanent caries	Opioid use disorders	55	89	1.788	2.387	3.155	0.312	0.379	0.450	1.748	2.754	4.178	0.316	0.428	0.550	1.527	2.194	3.078	0.276	0.356	0.441	-2.062	-0.553	0.740
B8.4.1	B8.3.1	Interstitial nephritis and urinary tract infections	Chronic kidney disease due to diabetes mellitus	2395	1982	0.980	1.025	1.075	0.499	0.514	0.530	1.098	1.173	1.251	0.546	0.567	0.589	0.841	0.900	0.962	0.442	0.463	0.484	-0.370	-0.273	-0.175
B10.3.6	B10.1.4	Other vision loss	Down's syndrome	56	56	0.399	0.533	0.689	0.190	0.244	0.299	0.405	0.621	0.890	0.165	0.238	0.315	0.316	0.469	0.658	0.177	0.248	0.326	-0.447	-0.151	0.130
B1.4	B10.4.2	Oesophageal cancer	Permanent caries	15	38	0.279	0.427	0.611	0.205	0.293	0.386	0.230	0.565	1.062	0.138	0.300	0.500	0.239	0.392	0.580	0.193	0.290	0.397	-0.675	-0.174	0.191
B1.3	B1.26	Other pharynx cancer	Non-Hodgkin's lymphoma	38	67	0.746	1.022	1.366	0.461	0.564	0.660	0.786	1.335	2.058	0.377	0.542	0.699	0.623	0.902	1.273	0.452	0.577	0.693	-1.182	-0.422	0.211
B7.6	B10.1.10	Anxiety disorders	Digestive congenital anomalies	125	76	0.469	0.579	0.706	0.284	0.336	0.389	0.428	0.561	0.716	0.297	0.366	0.438	0.429	0.603	0.822	0.222	0.295	0.375	-0.191	0.043	0.292
A6.5	B7.7.1	Other nutritional deficiencies	Anorexia nervosa	53	5	0.830	1.285	1.888	0.224	0.312	0.407	0.807	1.275	1.905	0.215	0.306	0.406	0.320	1.290	3.264	0.115	0.367	0.682	-1.106	0.023	1.920
B10.1.2	B10.3.4	Congenital heart anomalies	Refraction and accommodation disorders	698	592	1.474	1.617	1.765	0.785	0.812	0.838	1.414	1.599	1.796	0.779	0.816	0.850	1.427	1.627	1.845	0.767	0.808	0.845	-0.253	0.027	0.308
B5.2	B7.4.1	Gastritis and duodenitis	Major depressive disorder	3822	2423	1.050	1.090	1.132	0.630	0.644	0.657	1.022	1.072	1.122	0.615	0.632	0.650	1.021	1.089	1.154	0.641	0.663	0.684	-0.067	0.017	0.102
B10.2.12	B7.1	Decubitus ulcer	Schizophrenia	32	29	0.635	0.965	1.380	0.151	0.213	0.283	0.537	0.968	1.535	0.141	0.231	0.329	0.538	0.954	1.570	0.119	0.197	0.289	-0.677	-0.011	0.704
B6.3	B7.3.3	Epilepsy	Amphetamine use disorders	29	48	0.787	1.134	1.590	0.474	0.596	0.709	0.729	1.327	2.224	0.433	0.628	0.805	0.660	1.043	1.557	0.434	0.580	0.719	-1.199	-0.282	0.473
B7.3.4	B7.6	Cannabis use disorders	Anxiety disorders	95	134	1.231	1.531	1.865	0.533	0.603	0.671	1.260	1.725	2.267	0.507	0.615	0.715	1.067	1.420	1.870	0.505	0.595	0.683	-0.953	-0.302	0.331
B1.17	B8.5.7	Ovarian cancer	Other gynecological diseases	8340	NA	NA	NA	NA	NA	NA	NA	3.309	3.792	4.338	0.013	0.015	0.017	NA	NA	NA	NA	NA	NA	NA	NA	NA
B7.6	B7.4.1	Anxiety disorders	Major depressive disorder	2854	1175	1.746	1.837	1.933	0.477	0.492	0.507	1.639	1.740	1.847	0.476	0.494	0.513	1.759	1.931	2.109	0.459	0.487	0.515	-0.012	0.191	0.394
B1.10	B1.11	Larynx cancer	Tracheal, bronchus, and lung cancer	332	776	1.284	1.406	1.540	0.757	0.788	0.818	1.292	1.529	1.789	0.717	0.774	0.826	1.246	1.392	1.557	0.758	0.794	0.829	-0.428	-0.138	0.150
B8.3.4	B2.9	Chronic kidney disease due to other causes	Endocarditis	51	85	1.225	1.627	2.116	0.606	0.701	0.787	1.236	1.952	2.922	0.577	0.724	0.852	1.033	1.479	2.061	0.572	0.691	0.792	-1.508	-0.478	0.427
B7.8.1	B10.3.4	Autism	Refraction and accommodation disorders	66	91	1.285	1.668	2.128	0.361	0.433	0.506	1.417	2.090	2.920	0.359	0.475	0.592	1.038	1.468	2.016	0.322	0.409	0.498	-1.516	-0.622	0.212
B7.11	B6.1	Idiopathic developmental intellectual disability	Alzheimer's disease and other dementias	115	120	1.091	1.344	1.637	0.534	0.603	0.668	1.070	1.434	1.880	0.509	0.607	0.698	0.946	1.263	1.644	0.505	0.600	0.691	-0.688	-0.167	0.350
B1.21	B8.4.1	Bladder cancer	Interstitial nephritis and urinary tract infections	2420	6942	0.959	0.985	1.011	0.674	0.685	0.696	0.859	0.906	0.954	0.572	0.593	0.614	1.219	1.263	1.308	0.712	0.724	0.737	0.290	0.357	0.421
B5.8	B1.9	Gallbladder and biliary diseases	Pancreatic cancer	1642	1331	2.638	2.813	2.994	0.655	0.675	0.694	2.248	2.454	2.671	0.695	0.722	0.747	3.060	3.366	3.676	0.595	0.625	0.653	0.550	0.909	1.286
B7.3.1	A1.2.4	Opioid use disorders	HIV/AIDS resulting in other diseases	51	91	3.466	4.897	6.976	0.343	0.414	0.487	4.315	7.614	13.580	0.270	0.383	0.500	2.752	4.129	6.229	0.342	0.429	0.523	-9.378	-3.464	0.223
B10.1.3	B10.4.4	Orofacial clefts	Edentulism and severe tooth loss	31	54	4.070	6.413	10.264	0.595	0.718	0.825	3.205	6.162	11.985	0.489	0.677	0.839	3.764	6.644	12.152	0.596	0.747	0.870	-5.527	0.491	6.241
B10.4.4	B7.11	Edentulism and severe tooth loss	Idiopathic developmental intellectual disability	32	39	0.920	1.351	1.932	0.503	0.630	0.750	0.812	1.454	2.384	0.421	0.603	0.773	0.769	1.278	1.987	0.490	0.655	0.802	-1.183	-0.173	0.722
B10.4.3	B2.9	Periodontal disease	Endocarditis	125	345	3.806	4.552	5.450	0.696	0.746	0.793	3.368	4.656	6.356	0.654	0.753	0.835	3.680	4.548	5.639	0.688	0.744	0.799	-2.071	-0.101	1.603
B10.4.5	B1.1	Other oral disorders	Lip and oral cavity cancer	1147	1513	2.160	2.304	2.458	0.425	0.442	0.459	1.915	2.103	2.311	0.427	0.454	0.482	2.294	2.503	2.735	0.410	0.433	0.456	0.103	0.400	0.694
B8.3.1	B8.3.3	Chronic kidney disease due to diabetes mellitus	Chronic kidney disease due to glomerulonephritis	388	740	6.984	8.006	9.192	0.580	0.611	0.643	7.887	9.774	12.110	0.557	0.611	0.663	6.221	7.341	8.774	0.573	0.612	0.650	-5.000	-2.400	-0.157
B8.4.1	B6.4	Interstitial nephritis and urinary tract infections	Multiple sclerosis	537	156	0.477	0.534	0.596	0.149	0.164	0.181	0.465	0.530	0.598	0.177	0.198	0.219	0.433	0.547	0.679	0.083	0.104	0.126	-0.116	0.018	0.163
B1.8	B5.9	Gallbladder and biliary tract cancer	Pancreatitis	51	63	0.589	0.788	1.022	0.255	0.324	0.395	0.468	0.719	1.037	0.229	0.326	0.429	0.569	0.854	1.208	0.229	0.320	0.414	-0.276	0.134	0.556
B10.1.4	B10.3.5	Down's syndrome	Age-related and other hearing loss	193	222	1.816	2.128	2.471	0.694	0.747	0.795	1.820	2.283	2.826	0.683	0.759	0.828	1.647	2.033	2.495	0.667	0.737	0.803	-0.907	-0.253	0.389
B10.2.2	B1.13.1	Psoriasis	Non-melanoma skin cancer (squamous-cell carcinoma)	414	375	0.864	0.963	1.068	0.571	0.609	0.647	0.971	1.129	1.305	0.543	0.596	0.647	0.704	0.825	0.958	0.570	0.625	0.679	-0.520	-0.304	-0.094
B2.1	B2.5.3	Rheumatic heart disease	Other cardiomyopathy	87	98	1.113	1.408	1.758	0.544	0.622	0.701	1.204	1.723	2.406	0.539	0.654	0.762	0.903	1.222	1.627	0.494	0.599	0.698	-1.243	-0.496	0.143
B2.9	B8.3.3	Endocarditis	Chronic kidney disease due to glomerulonephritis	19	33	0.527	0.821	1.206	0.148	0.216	0.295	0.449	1.003	1.815	0.094	0.193	0.315	0.441	0.745	1.157	0.144	0.227	0.324	-1.072	-0.259	0.386
A4.3	A4.6	Maternal hypertensive disorders	Indirect maternal deaths	9969	NA	NA	NA	NA	NA	NA	NA	1.660	2.170	2.789	0.032	0.040	0.050	NA	NA	NA	NA	NA	NA	NA	NA	NA
B8.7	B10.1.7	Endocrine, metabolic, blood, and immune disorders	Other chromosomal abnormalities	496	397	0.670	0.740	0.814	0.430	0.461	0.492	0.586	0.672	0.765	0.431	0.473	0.516	0.719	0.840	0.970	0.402	0.447	0.493	0.021	0.168	0.329
B1.11	B1.3	Tracheal, bronchus, and lung cancer	Other pharynx cancer	44	127	0.298	0.374	0.460	0.199	0.242	0.287	0.251	0.393	0.580	0.163	0.241	0.327	0.280	0.367	0.464	0.193	0.242	0.295	-0.230	-0.027	0.145
B7.11	B10.1.2	Idiopathic developmental intellectual disability	Congenital heart anomalies	76	77	0.550	0.705	0.889	0.178	0.218	0.263	0.526	0.754	1.030	0.171	0.231	0.299	0.467	0.662	0.897	0.153	0.207	0.266	-0.420	-0.094	0.230
B5.2	B7.3.4	Gastritis and duodenitis	Cannabis use disorders	50	176	1.081	1.334	1.635	0.502	0.573	0.641	0.670	1.032	1.504	0.383	0.514	0.645	1.157	1.472	1.846	0.511	0.594	0.672	-0.111	0.432	0.945
B7.3.1	B5.1	Opioid use disorders	Peptic ulcer disease	133	173	0.945	1.135	1.348	0.381	0.432	0.486	1.177	1.539	1.966	0.339	0.412	0.487	0.742	0.941	1.173	0.381	0.448	0.519	-1.070	-0.598	-0.177
B8.6.1	A6.5	Thalassemias	Other nutritional deficiencies	66	11	1.851	2.788	4.115	0.547	0.673	0.787	1.931	3.034	4.681	0.567	0.705	0.825	0.826	1.922	3.800	0.325	0.571	0.802	-2.991	-1.112	0.901
B7.11	B6.8	Idiopathic developmental intellectual disability	Other neurological disorders	588	660	1.000	1.087	1.179	0.309	0.331	0.352	0.983	1.109	1.247	0.314	0.346	0.378	0.961	1.079	1.208	0.290	0.317	0.346	-0.210	-0.030	0.147
B8.3.3	B10.2.13	Chronic kidney disease due to glomerulonephritis	Other skin and subcutaneous diseases	489	601	1.048	1.145	1.248	0.589	0.621	0.653	0.882	1.005	1.138	0.555	0.603	0.650	1.173	1.332	1.506	0.593	0.637	0.680	0.117	0.326	0.542
A7.1.6	B1.6	Other sexually transmitted diseases	Colon and rectum cancer	1451	295	0.905	0.974	1.047	0.774	0.798	0.821	1.034	1.124	1.219	0.785	0.811	0.836	0.507	0.598	0.697	0.680	0.742	0.800	-0.659	-0.527	-0.389
B10.1.11	B10.4.3	Other congenital anomalies	Periodontal disease	156	192	0.878	1.037	1.215	0.658	0.715	0.768	0.709	0.910	1.141	0.627	0.712	0.789	0.928	1.171	1.446	0.641	0.718	0.790	-0.066	0.262	0.593
B10.2.12	B8.4.1	Decubitus ulcer	Interstitial nephritis and urinary tract infections	1633	1297	0.674	0.709	0.745	0.296	0.309	0.322	0.588	0.628	0.670	0.273	0.290	0.307	0.743	0.803	0.867	0.314	0.336	0.357	0.102	0.175	0.249
B10.1.7	B8.7	Other chromosomal abnormalities	Endocrine, metabolic, blood, and immune disorders	550	495	0.978	1.071	1.167	0.508	0.539	0.570	0.781	0.881	0.987	0.484	0.527	0.569	1.200	1.369	1.561	0.507	0.553	0.598	0.292	0.488	0.700
B1.28.3	B10.4.5	Acute myeloid leukaemia	Other oral disorders	115	145	1.014	1.226	1.474	0.499	0.564	0.628	0.939	1.260	1.641	0.485	0.583	0.676	0.927	1.207	1.538	0.466	0.550	0.633	-0.513	-0.053	0.398
A5.5	B6.8	Other neonatal disorders	Other neurological disorders	2129	2783	0.974	1.016	1.061	0.934	0.943	0.952	0.881	0.941	1.001	0.923	0.938	0.951	1.027	1.086	1.148	0.936	0.947	0.958	0.060	0.146	0.233
B8.5.1	B1.17	Uterine fibroids	Ovarian cancer	4043	NA	NA	NA	NA	NA	NA	NA	2.473	2.916	3.416	0.960	0.966	0.972	NA	NA	NA	NA	NA	NA	NA	NA	NA
B7.6	B7.3.2	Anxiety disorders	Cocaine use disorders	46	58	1.073	1.477	1.989	0.422	0.520	0.618	0.951	1.557	2.421	0.462	0.615	0.755	0.944	1.421	2.047	0.350	0.464	0.585	-1.083	-0.138	0.696
A6.5	A1.1.1	Other nutritional deficiencies	Drug-sensitive tuberculosis	93	61	0.435	0.555	0.694	0.189	0.234	0.281	0.431	0.589	0.786	0.182	0.239	0.301	0.347	0.509	0.705	0.163	0.227	0.299	-0.325	-0.080	0.161
B10.2.1	A1.2.4	Eczema	HIV/AIDS resulting in other diseases	26	126	0.714	0.924	1.170	0.255	0.313	0.374	0.373	0.656	1.043	0.193	0.310	0.441	0.768	1.023	1.326	0.249	0.314	0.381	-0.083	0.363	0.771
B10.4.2	B1.10	Permanent caries	Larynx cancer	66	235	1.946	2.363	2.858	0.268	0.308	0.348	1.244	1.801	2.529	0.289	0.382	0.480	2.105	2.652	3.315	0.247	0.290	0.335	-0.060	0.851	1.712
B2.8	B2.4	Peripheral vascular disease	Hypertensive heart disease	846	1141	1.004	1.074	1.150	0.592	0.616	0.639	0.920	1.021	1.130	0.580	0.616	0.652	1.029	1.126	1.230	0.584	0.616	0.646	-0.039	0.105	0.250
B2.5.1	B6.3	Myocarditis	Epilepsy	32	40	0.289	0.408	0.553	0.193	0.262	0.336	0.286	0.504	0.786	0.155	0.250	0.363	0.225	0.356	0.521	0.180	0.269	0.365	-0.449	-0.147	0.118
B7.1	B7.5	Schizophrenia	Bipolar disorder	113	79	2.603	3.392	4.378	0.360	0.424	0.488	2.565	3.577	4.898	0.333	0.413	0.493	2.079	3.118	4.659	0.340	0.440	0.540	-2.083	-0.445	1.275
B10.2.1	B10.2.6	Eczema	Fungal skin diseases	169	242	1.176	1.372	1.594	0.505	0.556	0.607	0.954	1.210	1.519	0.511	0.592	0.670	1.230	1.515	1.836	0.468	0.534	0.598	-0.110	0.304	0.710
B7.11	B10.1.8	Idiopathic developmental intellectual disability	Congenital musculoskeletal and limb anomalies	245	272	0.914	1.047	1.190	0.316	0.349	0.384	0.956	1.162	1.397	0.311	0.360	0.412	0.796	0.961	1.145	0.294	0.340	0.386	-0.487	-0.201	0.075
B10.1.1	B5.10	Neural tube defects	Other digestive diseases	185	140	1.049	1.241	1.444	0.690	0.748	0.804	0.922	1.136	1.373	0.674	0.752	0.822	1.020	1.309	1.632	0.655	0.746	0.825	-0.190	0.175	0.554
B6.3	B2.3.1	Epilepsy	Ischaemic stroke	2904	3467	0.898	0.932	0.968	0.330	0.340	0.350	0.985	1.040	1.097	0.340	0.355	0.370	0.820	0.862	0.907	0.315	0.328	0.341	-0.251	-0.178	-0.106
A7.2.3	B10.2.4	Hepatitis C	Pyoderma	305	646	1.004	1.109	1.216	0.280	0.303	0.326	1.174	1.400	1.648	0.267	0.307	0.349	0.915	1.033	1.162	0.273	0.301	0.329	-0.628	-0.367	-0.114
B7.6	B1.22	Anxiety disorders	Brain and nervous system cancer	96	49	0.452	0.579	0.729	0.191	0.236	0.284	0.495	0.678	0.910	0.215	0.280	0.349	0.306	0.464	0.656	0.126	0.184	0.251	-0.483	-0.215	0.043
B2.8	B10.2.12	Peripheral vascular disease	Decubitus ulcer	1656	1816	2.275	2.407	2.547	0.695	0.714	0.731	2.027	2.196	2.370	0.690	0.716	0.742	2.454	2.665	2.899	0.686	0.711	0.735	0.195	0.470	0.763
B7.3.2	A7.2.3	Cocaine use disorders	Hepatitis C	60	110	9.486	14.988	24.946	0.439	0.516	0.594	13.232	23.286	42.302	0.391	0.522	0.657	7.355	12.754	25.231	0.420	0.514	0.605	-29.303	-10.138	3.752
B2.1	B2.6	Rheumatic heart disease	Atrial fibrillation and flutter	747	578	1.099	1.190	1.286	0.521	0.549	0.577	1.138	1.262	1.396	0.503	0.541	0.578	0.944	1.059	1.179	0.517	0.560	0.603	-0.379	-0.204	-0.025
B7.6	B1.8	Anxiety disorders	Gallbladder and biliary tract cancer	44	24	0.410	0.601	0.836	0.179	0.246	0.321	0.366	0.583	0.860	0.178	0.264	0.361	0.339	0.630	1.031	0.124	0.216	0.329	-0.339	0.044	0.472
C2.6	B8.5.4	Adverse effects of medical treatment	Endometriosis	569	NA	NA	NA	NA	NA	NA	NA	2.683	3.798	5.336	0.103	0.132	0.165	NA	NA	NA	NA	NA	NA	NA	NA	NA
B2.6	B9.4	Atrial fibrillation and flutter	Gout	1936	4824	1.007	1.044	1.083	0.609	0.622	0.635	1.003	1.074	1.147	0.592	0.616	0.641	0.996	1.041	1.087	0.609	0.625	0.640	-0.118	-0.033	0.051
A5.5	B10.3.6	Other neonatal disorders	Other vision loss	2150	2636	1.133	1.186	1.240	0.943	0.952	0.960	1.046	1.118	1.193	0.934	0.947	0.959	1.180	1.253	1.330	0.945	0.956	0.967	0.031	0.136	0.239
B2.3.1	B6.6	Ischaemic stroke	Migraine	1385	769	0.815	0.870	0.928	0.455	0.477	0.497	0.717	0.777	0.842	0.435	0.460	0.485	0.989	1.109	1.235	0.473	0.509	0.544	0.198	0.331	0.472
B8.3.4	B1.20	Chronic kidney disease due to other causes	Kidney cancer	124	226	1.829	2.201	2.620	0.560	0.616	0.672	1.782	2.423	3.195	0.479	0.572	0.661	1.666	2.094	2.603	0.574	0.644	0.713	-1.183	-0.333	0.456
B1.22	B6.3	Brain and nervous system cancer	Epilepsy	891	1191	3.637	3.929	4.243	0.545	0.567	0.590	3.509	3.934	4.418	0.547	0.581	0.615	3.649	4.063	4.509	0.528	0.558	0.587	-0.493	0.132	0.750
B1.28.2	B1.25	Chronic lymphoid leukaemia	Hodgkin lymphoma	30	59	3.181	4.818	7.378	0.477	0.589	0.696	2.814	5.373	10.192	0.365	0.548	0.724	2.743	4.567	7.608	0.476	0.613	0.738	-5.669	-0.808	2.846
B1.21	B8.3.4	Bladder cancer	Chronic kidney disease due to other causes	85	362	0.918	1.065	1.230	0.465	0.512	0.557	0.805	1.115	1.493	0.336	0.430	0.526	0.895	1.056	1.245	0.483	0.535	0.586	-0.470	-0.059	0.304
A1.2.4	B1.26	HIV/AIDS resulting in other diseases	Non-Hodgkin's lymphoma	16	100	1.645	2.307	3.209	0.550	0.651	0.743	1.037	2.247	4.105	0.297	0.525	0.742	1.616	2.336	3.398	0.572	0.679	0.777	-1.800	0.099	1.612
B1.3	B10.4.4	Other pharynx cancer	Edentulism and severe tooth loss	137	380	6.846	8.356	10.312	0.611	0.659	0.704	5.700	7.839	10.677	0.576	0.667	0.753	6.927	8.950	11.719	0.601	0.656	0.709	-2.426	1.109	4.542
B8.5.4	B1.17	Endometriosis	Ovarian cancer	1207	NA	NA	NA	NA	NA	NA	NA	0.993	1.204	1.447	0.102	0.120	0.140	NA	NA	NA	NA	NA	NA	NA	NA	NA
B10.4.4	B1.27	Edentulism and severe tooth loss	Multiple myeloma	30	36	0.675	1.004	1.428	0.247	0.333	0.430	0.598	1.074	1.744	0.229	0.364	0.515	0.560	0.940	1.482	0.205	0.312	0.430	-0.869	-0.134	0.547
B8.2	B8.3.3	Acute glomerulonephritis	Chronic kidney disease due to glomerulonephritis	315	489	20.491	26.011	33.795	0.537	0.574	0.612	22.050	30.912	45.240	0.517	0.575	0.633	17.841	24.443	34.744	0.527	0.574	0.622	-21.144	-6.390	6.692
B7.3.2	A2.3	Cocaine use disorders	Lower respiratory infections	41	120	0.673	0.855	1.072	0.351	0.419	0.491	0.712	1.152	1.685	0.250	0.370	0.504	0.609	0.813	1.055	0.356	0.437	0.520	-0.898	-0.335	0.145
B10.3.2	B10.1.7	Cataract	Other chromosomal abnormalities	62	64	0.761	1.015	1.312	0.330	0.408	0.485	0.578	0.863	1.214	0.289	0.388	0.493	0.816	1.227	1.735	0.320	0.430	0.540	-0.164	0.355	0.923
B10.3.5	B7.8.1	Age-related and other hearing loss	Autism	68	155	0.810	1.000	1.224	0.720	0.790	0.853	0.848	1.251	1.748	0.635	0.764	0.872	0.720	0.918	1.161	0.720	0.803	0.873	-0.859	-0.329	0.130
B10.1.10	B5.5	Digestive congenital anomalies	Inguinal, femoral, and abdominal hernia	616	762	0.898	0.971	1.050	0.460	0.486	0.512	1.433	1.622	1.824	0.448	0.486	0.525	0.663	0.737	0.817	0.451	0.485	0.521	-1.100	-0.885	-0.679
B1.11	B1.22	Tracheal, bronchus, and lung cancer	Brain and nervous system cancer	436	416	1.353	1.510	1.677	0.551	0.587	0.622	1.564	1.825	2.111	0.531	0.583	0.632	1.093	1.273	1.478	0.540	0.591	0.639	-0.899	-0.548	-0.225
B10.1.3	B10.3.5	Orofacial clefts	Age-related and other hearing loss	220	309	2.090	2.421	2.783	0.657	0.702	0.746	2.088	2.583	3.175	0.609	0.680	0.747	1.967	2.366	2.866	0.659	0.719	0.775	-0.922	-0.216	0.480
B1.15	B1.16	Cervical cancer	Uterine cancer	2276	NA	NA	NA	NA	NA	NA	NA	0.937	1.065	1.199	0.171	0.192	0.213	NA	NA	NA	NA	NA	NA	NA	NA	NA
B2.9	B2.8	Endocarditis	Peripheral vascular disease	126	191	0.444	0.524	0.614	0.306	0.350	0.393	0.516	0.671	0.858	0.273	0.339	0.406	0.369	0.459	0.559	0.301	0.357	0.415	-0.413	-0.213	-0.028
B10.4.2	B1.28.3	Permanent caries	Acute myeloid leukaemia	14	40	0.868	1.376	2.056	0.232	0.329	0.433	0.554	1.206	2.221	0.152	0.294	0.465	0.850	1.466	2.345	0.227	0.345	0.468	-0.845	0.266	1.296
B1.26	B1.28.1	Non-Hodgkin's lymphoma	Acute lymphoid leukaemia	38	115	8.664	13.091	20.798	0.635	0.722	0.802	5.118	9.657	19.372	0.508	0.673	0.815	9.308	15.343	27.623	0.645	0.745	0.832	-4.675	5.572	17.891
B1.3	B10.4.3	Other pharynx cancer	Periodontal disease	364	1129	10.292	11.762	13.527	0.660	0.688	0.714	11.547	14.431	18.137	0.617	0.674	0.727	10.158	11.938	14.208	0.660	0.692	0.723	-6.420	-2.507	1.080
A1.2.4	A7.2.3	HIV/AIDS resulting in other diseases	Hepatitis C	143	322	5.365	6.725	8.417	0.791	0.836	0.877	10.383	14.421	20.223	0.798	0.876	0.935	4.154	5.359	6.983	0.766	0.822	0.870	-14.837	-9.059	-4.774
B10.4.2	B10.2.12	Permanent caries	Decubitus ulcer	99	145	1.337	1.658	2.019	0.531	0.601	0.667	1.275	1.752	2.335	0.494	0.596	0.698	1.206	1.594	2.068	0.517	0.604	0.689	-0.837	-0.155	0.498
B7.9	B7.10	Attention-deficit/hyperactivity disorder	Conduct disorder	19	65	2.092	3.116	4.611	0.280	0.363	0.455	1.500	3.148	5.938	0.174	0.321	0.489	1.990	3.132	4.956	0.283	0.379	0.483	-2.808	-0.004	2.304
B6.1	B7.11	Alzheimer's disease and other dementias	Idiopathic developmental intellectual disability	72	83	0.886	1.132	1.430	0.332	0.397	0.466	0.702	1.004	1.391	0.302	0.393	0.491	0.899	1.272	1.751	0.309	0.400	0.495	-0.258	0.269	0.830
B6.2	B6.1	Parkinson's disease	Alzheimer's disease and other dementias	1391	1902	1.250	1.317	1.383	0.670	0.689	0.706	1.053	1.135	1.220	0.689	0.718	0.745	1.465	1.573	1.689	0.644	0.668	0.691	0.300	0.437	0.579
B1.1	B1.11	Lip and oral cavity cancer	Tracheal, bronchus, and lung cancer	539	826	0.957	1.039	1.125	0.785	0.813	0.838	0.862	0.986	1.118	0.783	0.826	0.864	0.979	1.089	1.208	0.769	0.804	0.837	-0.069	0.102	0.273
B2.9	B2.1	Endocarditis	Rheumatic heart disease	40	74	3.101	4.407	6.264	0.229	0.288	0.351	2.295	3.900	6.313	0.144	0.216	0.300	3.063	4.884	7.746	0.269	0.358	0.453	-1.959	0.983	4.144
B3.1	B3.4	Chronic obstructive pulmonary disease	Interstitial lung disease and pulmonary sarcoidosis	2303	2839	1.848	1.933	2.024	0.543	0.558	0.572	1.761	1.883	2.015	0.528	0.549	0.570	1.862	1.983	2.107	0.545	0.564	0.584	-0.082	0.099	0.276
B2.5.3	B2.4	Other cardiomyopathy	Hypertensive heart disease	234	560	1.536	1.722	1.925	0.484	0.519	0.555	1.420	1.740	2.098	0.422	0.485	0.546	1.504	1.738	1.998	0.492	0.536	0.578	-0.420	-0.001	0.417
B10.4.2	B1.2	Permanent caries	Nasopharynx cancer	10	32	1.626	2.857	4.836	0.189	0.285	0.391	0.981	2.658	5.974	0.147	0.327	0.542	1.521	2.915	5.423	0.167	0.271	0.392	-2.961	0.277	3.007
B1.28.1	A2.12	Acute lymphoid leukaemia	Varicella and herpes zoster	82	137	6.346	8.530	11.698	0.804	0.868	0.921	5.146	7.815	12.149	0.765	0.865	0.942	6.363	9.363	14.232	0.792	0.871	0.934	-3.436	1.521	6.721
A7.2.3	A1.2.4	Hepatitis C	HIV/AIDS resulting in other diseases	24	67	1.169	1.667	2.346	0.123	0.164	0.209	1.279	2.669	5.004	0.065	0.124	0.202	0.995	1.486	2.180	0.130	0.178	0.234	-3.459	-1.171	0.332
B1.13.1	B10.2.13	Non-melanoma skin cancer (squamous-cell carcinoma)	Other skin and subcutaneous diseases	3340	3776	1.495	1.550	1.605	0.610	0.622	0.635	1.264	1.329	1.398	0.576	0.594	0.612	1.767	1.860	1.959	0.632	0.649	0.667	0.411	0.531	0.652
A5.1	B10.3.5	Neonatal preterm birth complications	Age-related and other hearing loss	1182	1500	1.096	1.164	1.234	0.984	0.990	0.994	1.069	1.171	1.277	0.983	0.991	0.996	1.077	1.163	1.258	0.981	0.989	0.994	-0.144	-0.007	0.127
B9.2	B9.5	Osteoarthritis	Other musculoskeletal disorders	47525	32075	0.850	0.858	0.866	0.333	0.335	0.338	0.763	0.771	0.779	0.340	0.343	0.347	0.819	0.831	0.843	0.320	0.324	0.328	0.046	0.060	0.074
B10.2.10	B10.2.1	Pruritus	Eczema	214	202	1.446	1.688	1.954	0.416	0.463	0.509	1.188	1.464	1.780	0.384	0.446	0.509	1.596	2.004	2.482	0.415	0.483	0.549	0.035	0.536	1.084
B2.2	B8.3.1	Ischaemic heart disease	Chronic kidney disease due to diabetes mellitus	2858	5718	1.217	1.259	1.302	0.668	0.679	0.691	1.295	1.373	1.452	0.644	0.664	0.684	1.163	1.212	1.262	0.673	0.687	0.701	-0.253	-0.161	-0.071
B2.6	B2.9	Atrial fibrillation and flutter	Endocarditis	695	1220	1.263	1.359	1.456	0.594	0.618	0.643	1.349	1.516	1.695	0.582	0.622	0.662	1.168	1.281	1.399	0.586	0.616	0.646	-0.452	-0.235	-0.033
B1.11	B2.8	Tracheal, bronchus, and lung cancer	Peripheral vascular disease	394	507	0.128	0.141	0.154	0.129	0.141	0.153	0.138	0.159	0.181	0.126	0.143	0.162	0.114	0.129	0.146	0.124	0.140	0.156	-0.057	-0.029	-0.003
B10.2.12	B10.2.3	Decubitus ulcer	Cellulitis	74	97	0.410	0.516	0.640	0.185	0.226	0.269	0.344	0.487	0.661	0.190	0.255	0.326	0.400	0.542	0.712	0.159	0.206	0.260	-0.162	0.056	0.274
A5.3	B7.11	Neonatal sepsis and other neonatal infections	Idiopathic developmental intellectual disability	81	145	1.104	1.364	1.670	0.958	0.984	0.996	0.975	1.387	1.899	0.948	0.984	0.995	1.037	1.351	1.731	0.952	0.984	0.997	-0.633	-0.036	0.528
B6.2	B6.8	Parkinson's disease	Other neurological disorders	1704	2261	1.288	1.347	1.411	0.530	0.546	0.562	1.276	1.366	1.462	0.533	0.557	0.582	1.306	1.388	1.477	0.516	0.537	0.558	-0.105	0.022	0.148
B8.3.3	B1.13.1	Chronic kidney disease due to glomerulonephritis	Non-melanoma skin cancer (squamous-cell carcinoma)	122	298	0.901	1.047	1.207	0.653	0.706	0.756	0.681	0.891	1.138	0.610	0.705	0.791	0.960	1.154	1.372	0.644	0.706	0.765	-0.046	0.261	0.562
A1.2.4	A7.1.1	HIV/AIDS resulting in other diseases	Syphilis	9	169	15.690	28.886	64.347	0.619	0.702	0.779	7.437	24.505	109.279	0.367	0.685	0.921	15.710	29.796	71.633	0.617	0.704	0.782	-74.321	5.342	44.623
B1.28.5	A2.12	Other leukaemia	Varicella and herpes zoster	71	92	1.917	2.508	3.243	0.526	0.608	0.690	1.617	2.393	3.424	0.495	0.619	0.735	1.810	2.623	3.722	0.491	0.601	0.705	-1.023	0.235	1.554
B6.3	B10.1.4	Epilepsy	Down's syndrome	74	58	0.937	1.249	1.606	0.205	0.256	0.311	1.075	1.577	2.239	0.210	0.285	0.367	0.676	0.992	1.417	0.164	0.230	0.304	-1.299	-0.582	0.054
B10.4.4	A7.2.3	Edentulism and severe tooth loss	Hepatitis C	20	41	0.893	1.384	2.032	0.360	0.484	0.606	0.655	1.322	2.346	0.305	0.510	0.708	0.836	1.415	2.225	0.331	0.473	0.618	-1.003	0.093	1.083
B5.10	B5.1	Other digestive diseases	Peptic ulcer disease	17479	17640	1.153	1.172	1.191	0.509	0.514	0.520	1.156	1.184	1.210	0.507	0.514	0.522	1.134	1.161	1.188	0.506	0.514	0.522	-0.060	-0.023	0.015
B10.2.3	B2.9	Cellulitis	Endocarditis	76	160	0.908	1.120	1.359	0.656	0.725	0.789	0.840	1.203	1.655	0.593	0.715	0.822	0.842	1.084	1.368	0.646	0.730	0.806	-0.619	-0.121	0.334
A1.1.1	A7.2.3	Drug-sensitive tuberculosis	Hepatitis C	50	113	1.939	2.564	3.339	0.497	0.578	0.656	1.680	2.671	4.093	0.446	0.590	0.728	1.814	2.526	3.490	0.476	0.573	0.666	-1.688	-0.138	1.193
B1.3	B7.6	Other pharynx cancer	Anxiety disorders	84	224	1.023	1.228	1.461	0.707	0.767	0.821	0.698	0.964	1.295	0.569	0.684	0.789	1.156	1.447	1.797	0.740	0.807	0.866	0.052	0.479	0.908
A2.6.4	A2.7	Other meningitis	Encephalitis	82	61	7.470	11.153	17.375	0.610	0.701	0.787	8.006	13.293	23.367	0.580	0.703	0.812	5.145	9.160	17.089	0.563	0.703	0.821	-14.279	-4.141	4.593
B10.4.3	B2.10	Periodontal disease	Other cardiovascular and circulatory diseases	959	1379	0.590	0.624	0.660	0.307	0.322	0.337	0.542	0.592	0.647	0.323	0.349	0.374	0.624	0.674	0.727	0.287	0.306	0.325	0.007	0.082	0.154
B7.3.4	B7.1	Cannabis use disorders	Schizophrenia	25	53	1.866	2.848	4.286	0.342	0.443	0.549	1.656	3.282	5.819	0.311	0.500	0.685	1.593	2.677	4.405	0.307	0.423	0.543	-3.197	-0.591	1.607
B2.5.2	A2.3	Alcoholic cardiomyopathy	Lower respiratory infections	26	196	0.693	0.820	0.968	0.418	0.482	0.547	0.658	1.135	1.751	0.282	0.454	0.638	0.768	0.940	1.142	0.418	0.485	0.553	-0.826	-0.190	0.301
B8.5.7	B1.17	Other gynecological diseases	Ovarian cancer	14589	NA	NA	NA	NA	NA	NA	NA	2.666	3.007	3.391	0.983	0.985	0.987	NA	NA	NA	NA	NA	NA	NA	NA	NA
A1.2.4	A7.1.6	HIV/AIDS resulting in other diseases	Other sexually transmitted diseases	87	313	1.744	2.042	2.368	0.459	0.508	0.556	0.758	1.006	1.294	0.389	0.480	0.574	3.430	4.396	5.708	0.461	0.518	0.574	2.376	3.386	4.706
A5.2	B6.3	Neonatal encephalopathy due to birth asphyxia and trauma	Epilepsy	827	1163	1.206	1.292	1.378	0.930	0.945	0.958	1.098	1.219	1.352	0.922	0.945	0.964	1.238	1.354	1.482	0.925	0.945	0.961	-0.041	0.135	0.313
B1.10	A2.4	Larynx cancer	Upper respiratory infections	139	275	0.889	1.034	1.199	0.461	0.509	0.558	0.688	0.889	1.116	0.367	0.442	0.518	0.960	1.163	1.400	0.493	0.553	0.615	-0.018	0.272	0.575
B8.3.2	B8.3.1	Chronic kidney disease due to hypertension	Chronic kidney disease due to diabetes mellitus	140	306	1.984	2.337	2.728	0.363	0.405	0.446	1.929	2.556	3.287	0.330	0.402	0.474	1.856	2.285	2.770	0.355	0.406	0.456	-1.111	-0.274	0.501
B10.4.3	B1.4	Periodontal disease	Oesophageal cancer	34	129	1.055	1.360	1.729	0.623	0.711	0.789	0.833	1.446	2.313	0.524	0.707	0.856	1.002	1.340	1.745	0.617	0.712	0.797	-0.994	-0.105	0.604
B8.4.3	B8.3.4	Benign prostatic hyperplasia	Chronic kidney disease due to other causes	NA	1392	NA	NA	NA	NA	NA	NA	NA	NA	NA	NA	NA	NA	0.282	0.347	0.418	0.239	0.280	0.323	NA	NA	NA
B10.1.9	C2.6	Urogenital congenital anomalies	Adverse effects of medical treatment	449	1076	0.979	1.057	1.142	0.650	0.677	0.704	1.022	1.168	1.333	0.581	0.631	0.681	0.935	1.026	1.126	0.665	0.698	0.729	-0.323	-0.142	0.037
A2.12	B10.2.7	Varicella and herpes zoster	Viral skin diseases	46	48	1.095	1.551	2.113	0.547	0.659	0.763	0.887	1.420	2.138	0.545	0.699	0.831	1.052	1.708	2.610	0.475	0.625	0.767	-0.627	0.279	1.284
B1.28.4	B1.28.5	Chronic myeloid leukaemia	Other leukaemia	108	161	21.816	33.465	56.361	0.508	0.572	0.635	21.269	37.186	76.854	0.493	0.594	0.690	19.191	33.001	68.643	0.476	0.559	0.639	-43.288	-3.807	30.838
B7.1	B7.3.5	Schizophrenia	Other drug use disorders	335	355	1.125	1.263	1.416	0.554	0.595	0.634	1.237	1.466	1.718	0.562	0.621	0.678	0.946	1.111	1.299	0.517	0.572	0.626	-0.660	-0.355	-0.054
B10.1.10	B5.10	Digestive congenital anomalies	Other digestive diseases	1481	1537	1.241	1.308	1.376	0.442	0.460	0.476	1.204	1.296	1.391	0.424	0.448	0.471	1.238	1.331	1.428	0.447	0.471	0.495	-0.103	0.034	0.169
B8.4.5	B1.20	Other urinary diseases	Kidney cancer	491	1262	0.766	0.826	0.887	0.597	0.622	0.647	0.978	1.122	1.274	0.565	0.612	0.659	0.677	0.738	0.804	0.597	0.626	0.656	-0.547	-0.383	-0.227
B10.2.12	B9.1	Decubitus ulcer	Rheumatoid arthritis	111	51	0.192	0.244	0.301	0.118	0.146	0.177	0.180	0.238	0.306	0.103	0.133	0.168	0.166	0.251	0.360	0.125	0.181	0.247	-0.092	0.013	0.132
A7.2.3	B7.3.4	Hepatitis C	Cannabis use disorders	47	110	5.330	7.772	11.583	0.380	0.454	0.528	5.807	10.303	18.986	0.313	0.444	0.580	4.556	7.031	11.218	0.371	0.458	0.547	-11.767	-3.191	2.481
B7.8.2	A2.5	Asperger syndrome and other autistic spectrum disorders	Otitis media	8	14	0.083	0.160	0.262	0.047	0.089	0.141	0.047	0.184	0.401	0.024	0.088	0.182	0.070	0.150	0.261	0.041	0.087	0.147	-0.254	-0.033	0.125
B9.3.2	B9.3.1	Neck pain	Low back pain	3829	2903	0.950	0.985	1.021	0.406	0.417	0.428	0.960	1.007	1.054	0.408	0.423	0.437	0.884	0.934	0.985	0.393	0.409	0.425	-0.141	-0.073	-0.006
B2.9	B10.4.5	Endocarditis	Other oral disorders	133	251	0.950	1.112	1.294	0.264	0.300	0.336	0.822	1.074	1.361	0.283	0.350	0.419	0.943	1.156	1.405	0.237	0.279	0.321	-0.271	0.082	0.434
B7.10	B7.9	Conduct disorder	Attention-deficit/hyperactivity disorder	43	104	3.055	4.152	5.609	0.545	0.637	0.720	2.895	5.098	8.956	0.511	0.679	0.826	2.720	3.899	5.519	0.517	0.621	0.717	-5.154	-1.183	1.391
B7.3.1	B7.3.2	Opioid use disorders	Cocaine use disorders	78	126	18.304	29.894	54.372	0.574	0.650	0.723	20.540	40.174	95.688	0.594	0.717	0.824	14.603	25.898	56.178	0.521	0.618	0.707	-67.294	-13.567	16.843
B7.3.5	B7.2	Other drug use disorders	Alcohol use disorders	1078	1539	0.654	0.692	0.732	0.179	0.188	0.197	0.726	0.792	0.864	0.195	0.210	0.226	0.595	0.640	0.689	0.164	0.175	0.186	-0.237	-0.152	-0.069
B2.3.2	B6.6	Hemorrhagic stroke	Migraine	482	248	0.733	0.823	0.918	0.462	0.499	0.536	0.654	0.751	0.859	0.439	0.484	0.527	0.818	0.995	1.202	0.467	0.532	0.596	0.043	0.244	0.472
B1.27	B10.4.5	Multiple myeloma	Other oral disorders	271	391	1.435	1.623	1.823	0.627	0.669	0.710	1.313	1.578	1.892	0.599	0.663	0.725	1.427	1.686	1.955	0.619	0.674	0.727	-0.283	0.107	0.488
B1.28.5	B10.4.2	Other leukaemia	Permanent caries	28	66	1.012	1.425	1.946	0.462	0.570	0.673	0.810	1.467	2.393	0.354	0.530	0.705	0.938	1.411	2.040	0.458	0.588	0.708	-1.048	-0.055	0.827
B10.4.4	B2.1	Edentulism and severe tooth loss	Rheumatic heart disease	26	13	0.543	0.903	1.394	0.200	0.300	0.414	0.560	1.094	1.893	0.179	0.311	0.464	0.332	0.717	1.309	0.148	0.285	0.451	-1.210	-0.375	0.376
B8.2	B9.4	Acute glomerulonephritis	Gout	52	139	1.327	1.672	2.093	0.525	0.601	0.676	1.348	2.098	3.118	0.451	0.594	0.730	1.186	1.564	2.018	0.518	0.604	0.688	-1.599	-0.537	0.343
A7.2.3	A2.3	Hepatitis C	Lower respiratory infections	498	934	1.072	1.162	1.253	0.475	0.502	0.527	1.271	1.443	1.629	0.464	0.508	0.552	0.987	1.091	1.203	0.466	0.499	0.530	-0.561	-0.351	-0.145
B7.9	B7.4.1	Attention-deficit/hyperactivity disorder	Major depressive disorder	23	33	0.777	1.200	1.766	0.201	0.284	0.375	0.582	1.088	1.786	0.119	0.207	0.313	0.733	1.315	2.256	0.260	0.399	0.549	-0.625	0.239	1.208
B8.3.4	B8.4.2	Chronic kidney disease due to other causes	Urolithiasis	297	428	1.000	1.122	1.254	0.328	0.358	0.387	1.219	1.466	1.746	0.315	0.362	0.409	0.828	0.964	1.110	0.317	0.355	0.393	-0.807	-0.503	-0.213
B10.3.4	A5.1	Refraction and accommodation disorders	Neonatal preterm birth complications	7	13	0.012	0.022	0.035	0.005	0.009	0.015	0.006	0.020	0.039	0.002	0.007	0.015	0.010	0.023	0.040	0.005	0.011	0.020	-0.018	0.003	0.022
A5.3	B6.8	Neonatal sepsis and other neonatal infections	Other neurological disorders	408	580	1.370	1.515	1.668	0.940	0.959	0.974	1.390	1.624	1.889	0.930	0.960	0.981	1.279	1.458	1.655	0.935	0.959	0.977	-0.484	-0.165	0.141
B7.6	A5.1	Anxiety disorders	Neonatal preterm birth complications	68	75	0.172	0.220	0.275	0.079	0.100	0.123	0.137	0.195	0.264	0.069	0.095	0.127	0.174	0.246	0.333	0.074	0.104	0.137	-0.046	0.051	0.153
B10.2.12	B8.7	Decubitus ulcer	Endocrine, metabolic, blood, and immune disorders	1436	1219	0.413	0.436	0.459	0.233	0.245	0.257	0.370	0.398	0.426	0.220	0.235	0.250	0.442	0.478	0.515	0.241	0.258	0.276	0.035	0.080	0.127
B7.6	B5.2	Anxiety disorders	Gastritis and duodenitis	1261	714	0.539	0.575	0.613	0.335	0.353	0.370	0.548	0.595	0.645	0.343	0.366	0.388	0.481	0.537	0.595	0.304	0.332	0.361	-0.133	-0.059	0.018
B7.12	B7.1	Other mental and substance use disorders	Schizophrenia	1499	1354	1.384	1.466	1.554	0.561	0.580	0.600	1.510	1.639	1.775	0.562	0.590	0.617	1.204	1.314	1.425	0.542	0.570	0.599	-0.501	-0.325	-0.156
B10.3.2	B10.3.1	Cataract	Glaucoma	4911	3345	1.051	1.086	1.124	0.423	0.433	0.443	0.936	0.978	1.020	0.412	0.425	0.437	1.206	1.270	1.338	0.430	0.446	0.462	0.217	0.292	0.372
B5.7	B5.5	Vascular intestinal disorders	Inguinal, femoral, and abdominal hernia	137	163	0.234	0.278	0.325	0.195	0.226	0.257	0.277	0.356	0.448	0.197	0.246	0.298	0.191	0.238	0.290	0.173	0.212	0.253	-0.220	-0.118	-0.023
B1.24	B3.5	Mesothelioma	Other chronic respiratory diseases	43	241	0.956	1.129	1.328	0.246	0.285	0.326	0.756	1.171	1.687	0.175	0.260	0.356	1.024	1.247	1.510	0.248	0.290	0.335	-0.474	0.074	0.552
B7.3.5	B7.4.2	Other drug use disorders	Dysthymia	44	24	0.781	1.156	1.637	0.298	0.393	0.497	0.789	1.296	2.018	0.255	0.374	0.500	0.527	0.969	1.612	0.269	0.426	0.595	-1.131	-0.323	0.438
B2.5.3	B8.3.2	Other cardiomyopathy	Chronic kidney disease due to hypertension	58	144	0.972	1.213	1.507	0.464	0.533	0.604	1.026	1.560	2.255	0.411	0.540	0.668	0.859	1.108	1.423	0.451	0.531	0.612	-1.177	-0.449	0.156
B7.3.5	B7.9	Other drug use disorders	Attention-deficit/hyperactivity disorder	75	113	1.628	2.080	2.631	0.599	0.677	0.752	1.293	1.881	2.639	0.569	0.689	0.798	1.631	2.265	3.073	0.570	0.670	0.765	-0.583	0.382	1.345
B7.8.2	B6.3	Asperger syndrome and other autistic spectrum disorders	Epilepsy	30	40	0.642	0.931	1.307	0.127	0.177	0.232	0.682	1.248	2.014	0.105	0.180	0.272	0.507	0.798	1.202	0.116	0.174	0.242	-1.225	-0.436	0.204
B8.4.5	B6.1	Other urinary diseases	Alzheimer's disease and other dementias	3398	4893	0.820	0.848	0.877	0.758	0.769	0.780	1.009	1.060	1.113	0.779	0.796	0.813	0.702	0.733	0.766	0.737	0.752	0.766	-0.388	-0.327	-0.265
B7.2	B5.9	Alcohol use disorders	Pancreatitis	1394	3858	1.534	1.603	1.676	0.564	0.578	0.593	1.444	1.564	1.696	0.581	0.609	0.637	1.560	1.647	1.739	0.551	0.568	0.584	-0.073	0.083	0.230
B1.1	B1.3	Lip and oral cavity cancer	Other pharynx cancer	358	853	9.246	10.671	12.318	0.517	0.547	0.576	8.906	11.386	14.654	0.526	0.581	0.635	8.833	10.485	12.514	0.499	0.534	0.568	-4.493	-0.878	2.306
B2.2	B8.7	Ischaemic heart disease	Endocrine, metabolic, blood, and immune disorders	50888	77023	0.984	0.991	0.998	0.653	0.656	0.659	0.874	0.883	0.893	0.570	0.575	0.579	1.249	1.261	1.273	0.719	0.723	0.727	0.362	0.378	0.393
B7.7.2	A2.1	Bulimia nervosa	Diarrhoeal diseases	54	14	0.645	0.949	1.337	0.326	0.428	0.535	0.579	0.872	1.254	0.322	0.435	0.554	0.474	1.095	1.983	0.196	0.398	0.625	-0.465	0.220	1.117
B2.3.2	B2.3.1	Hemorrhagic stroke	Ischaemic stroke	2881	3100	0.696	0.722	0.748	0.384	0.394	0.405	0.717	0.755	0.796	0.392	0.409	0.425	0.662	0.697	0.732	0.367	0.382	0.397	-0.112	-0.059	-0.006
B2.8	B1.11	Peripheral vascular disease	Tracheal, bronchus, and lung cancer	2350	3142	1.051	1.094	1.139	0.847	0.859	0.871	1.163	1.238	1.316	0.838	0.857	0.874	0.958	1.012	1.068	0.844	0.860	0.876	-0.320	-0.225	-0.133
B8.4.1	B8.4.2	Interstitial nephritis and urinary tract infections	Urolithiasis	5524	3890	0.987	1.019	1.050	0.435	0.445	0.454	1.231	1.285	1.341	0.492	0.506	0.519	0.762	0.800	0.837	0.367	0.380	0.393	-0.553	-0.485	-0.419
A7.2.3	B10.4.2	Hepatitis C	Permanent caries	58	147	1.275	1.607	2.007	0.392	0.456	0.522	1.228	1.868	2.701	0.306	0.417	0.534	1.153	1.522	2.001	0.397	0.473	0.552	-1.239	-0.338	0.448
B5.7	B8.3.2	Vascular intestinal disorders	Chronic kidney disease due to hypertension	18	23	0.437	0.716	1.095	0.214	0.319	0.433	0.332	0.703	1.246	0.164	0.307	0.472	0.372	0.717	1.207	0.185	0.327	0.480	-0.590	0.016	0.599
B7.3.5	B5.2	Other drug use disorders	Gastritis and duodenitis	1027	1113	0.605	0.644	0.685	0.317	0.333	0.349	0.592	0.649	0.711	0.313	0.336	0.359	0.587	0.640	0.697	0.309	0.330	0.354	-0.090	-0.009	0.072
B7.8.2	B6.8	Asperger syndrome and other autistic spectrum disorders	Other neurological disorders	27	57	0.414	0.577	0.779	0.217	0.284	0.357	0.366	0.651	1.052	0.140	0.234	0.351	0.373	0.555	0.794	0.225	0.312	0.407	-0.518	-0.096	0.259
B10.2.11	B10.2.10	Urticaria	Pruritus	113	67	1.103	1.404	1.752	0.513	0.592	0.668	1.050	1.425	1.881	0.477	0.573	0.666	0.931	1.363	1.923	0.500	0.628	0.750	-0.684	-0.059	0.592
B8.3.3	B8.4.5	Chronic kidney disease due to glomerulonephritis	Other urinary diseases	559	924	1.003	1.081	1.163	0.474	0.500	0.526	1.377	1.558	1.756	0.488	0.531	0.573	0.840	0.921	1.013	0.451	0.482	0.515	-0.852	-0.638	-0.431
B1.9	B1.8	Pancreatic cancer	Gallbladder and biliary tract cancer	210	213	6.467	7.980	9.937	0.346	0.385	0.427	5.585	7.427	10.108	0.329	0.385	0.443	6.388	8.635	11.905	0.328	0.386	0.445	-2.095	1.187	4.905
B10.4.5	B1.27	Other oral disorders	Multiple myeloma	139	188	0.824	0.982	1.156	0.290	0.331	0.373	0.798	1.041	1.332	0.275	0.337	0.401	0.748	0.939	1.167	0.273	0.326	0.381	-0.443	-0.102	0.224
A2.3	B7.11	Lower respiratory infections	Idiopathic developmental intellectual disability	984	1415	1.090	1.162	1.236	0.576	0.597	0.619	1.134	1.252	1.379	0.541	0.575	0.608	1.017	1.104	1.196	0.586	0.614	0.642	-0.300	-0.149	0.004
B1.3	B10.1.11	Other pharynx cancer	Other congenital anomalies	20	28	0.448	0.709	1.038	0.144	0.213	0.292	0.365	0.751	1.282	0.131	0.246	0.383	0.375	0.674	1.089	0.118	0.196	0.287	-0.642	-0.074	0.464
B1.1	B10.4.3	Lip and oral cavity cancer	Periodontal disease	473	945	3.476	3.835	4.224	0.636	0.664	0.692	3.060	3.588	4.201	0.612	0.662	0.710	3.561	4.028	4.553	0.631	0.666	0.700	-0.343	0.436	1.193
B2.9	B10.1.9	Endocarditis	Urogenital congenital anomalies	12	33	0.268	0.426	0.626	0.193	0.283	0.387	0.182	0.455	0.876	0.117	0.266	0.453	0.241	0.413	0.636	0.186	0.289	0.407	-0.467	-0.042	0.292
B1.10	B10.4.5	Larynx cancer	Other oral disorders	338	1074	1.807	1.964	2.133	0.598	0.627	0.655	1.228	1.449	1.691	0.497	0.552	0.606	2.164	2.405	2.676	0.622	0.656	0.688	0.619	0.953	1.297
B1.21	B1.20	Bladder cancer	Kidney cancer	397	1140	2.649	2.907	3.187	0.519	0.545	0.571	3.377	3.976	4.653	0.422	0.470	0.518	2.383	2.658	2.961	0.545	0.576	0.607	-2.061	-1.317	-0.648
B7.3.1	A7.1.6	Opioid use disorders	Other sexually transmitted diseases	131	18	0.484	0.622	0.779	0.300	0.363	0.430	0.486	0.629	0.793	0.304	0.373	0.446	0.246	0.481	0.813	0.176	0.309	0.465	-0.432	-0.148	0.196
B1.29	B10.1.1	Other neoplasms	Neural tube defects	16	22	0.339	0.564	0.862	0.284	0.417	0.557	0.227	0.438	0.750	0.243	0.407	0.582	0.382	0.835	1.515	0.239	0.430	0.632	-0.114	0.395	1.073
B6.3	B2.3.2	Epilepsy	Hemorrhagic stroke	1134	1609	1.343	1.424	1.512	0.358	0.373	0.389	1.240	1.361	1.488	0.325	0.348	0.372	1.373	1.486	1.604	0.373	0.393	0.414	-0.044	0.125	0.292
A7.2.3	B10.2.3	Hepatitis C	Cellulitis	82	171	1.021	1.258	1.525	0.225	0.264	0.304	1.127	1.605	2.186	0.200	0.266	0.339	0.878	1.134	1.430	0.216	0.263	0.311	-1.094	-0.471	0.088
B8.3.3	B1.27	Chronic kidney disease due to glomerulonephritis	Multiple myeloma	57	57	1.446	1.986	2.666	0.494	0.593	0.688	1.684	2.689	4.050	0.484	0.630	0.759	1.055	1.590	2.345	0.433	0.565	0.690	-2.513	-1.081	0.134
B6.5	B7.12	Motor neuron disease	Other mental and substance use disorders	213	212	0.579	0.666	0.759	0.409	0.454	0.499	0.612	0.744	0.893	0.400	0.462	0.525	0.492	0.600	0.720	0.385	0.447	0.510	-0.326	-0.143	0.033
B8.3.3	B8.3.2	Chronic kidney disease due to glomerulonephritis	Chronic kidney disease due to hypertension	184	383	8.228	10.113	12.413	0.533	0.577	0.622	8.002	10.995	15.255	0.522	0.600	0.674	7.631	9.834	12.794	0.514	0.567	0.620	-5.965	-1.168	3.002
A7.1.5	A7.1.6	Genital herpes	Other sexually transmitted diseases	175	52	0.742	0.918	1.118	0.348	0.403	0.461	0.621	0.781	0.963	0.325	0.386	0.448	1.128	1.797	2.703	0.359	0.495	0.631	0.330	1.015	1.916
A4.3	B8.1	Maternal hypertensive disorders	Diabetes mellitus	1409	NA	NA	NA	NA	NA	NA	NA	0.524	0.629	0.741	0.058	0.069	0.082	NA	NA	NA	NA	NA	NA	NA	NA	NA
B10.4.4	B10.4.5	Edentulism and severe tooth loss	Other oral disorders	458	410	1.626	1.819	2.019	0.313	0.339	0.365	1.617	1.877	2.156	0.316	0.354	0.391	1.486	1.741	2.024	0.289	0.323	0.359	-0.516	-0.137	0.233
B1.11	B3.5	Tracheal, bronchus, and lung cancer	Other chronic respiratory diseases	3322	4105	0.771	0.798	0.824	0.423	0.433	0.444	0.883	0.928	0.975	0.421	0.436	0.451	0.690	0.722	0.754	0.417	0.431	0.445	-0.263	-0.206	-0.151
B7.3.1	B10.4.2	Opioid use disorders	Permanent caries	73	162	2.373	2.982	3.770	0.550	0.621	0.688	2.395	3.610	5.278	0.450	0.572	0.684	2.111	2.779	3.674	0.559	0.644	0.724	-2.567	-0.822	0.663
B7.2	B7.4.1	Alcohol use disorders	Major depressive disorder	4749	5713	1.863	1.923	1.984	0.722	0.732	0.743	1.879	1.963	2.050	0.685	0.701	0.716	1.826	1.912	2.002	0.747	0.761	0.775	-0.172	-0.051	0.070
B7.3.3	B7.2	Amphetamine use disorders	Alcohol use disorders	47	111	0.965	1.230	1.544	0.231	0.283	0.339	1.030	1.616	2.376	0.190	0.278	0.378	0.878	1.168	1.525	0.223	0.284	0.347	-1.241	-0.446	0.216
B10.3.3	C2.8.2	Macular degeneration	Foreign body in eyes	54	50	2.490	3.567	5.073	0.632	0.740	0.833	2.168	3.531	5.678	0.616	0.761	0.878	2.193	3.617	5.769	0.566	0.720	0.850	-2.291	0.084	2.469
A6.1	A2.3	Protein-energy malnutrition	Lower respiratory infections	457	392	0.580	0.637	0.698	0.282	0.306	0.330	0.560	0.637	0.721	0.278	0.311	0.346	0.541	0.620	0.703	0.265	0.300	0.336	-0.128	-0.018	0.097
B1.13.1	A1.2.4	Non-melanoma skin cancer (squamous-cell carcinoma)	HIV/AIDS resulting in other diseases	8	35	0.287	0.462	0.701	0.167	0.248	0.341	0.151	0.445	0.916	0.125	0.317	0.553	0.275	0.464	0.723	0.151	0.235	0.334	-0.458	0.020	0.386
B1.27	B8.6.7	Multiple myeloma	Other hemoglobinopathies and hemolytic anaemias	112	160	3.688	4.653	5.881	0.653	0.719	0.779	3.340	4.734	6.601	0.586	0.688	0.781	3.392	4.641	6.290	0.660	0.744	0.817	-2.263	-0.081	1.952
A2.5	B10.3.5	Otitis media	Age-related and other hearing loss	8066	8519	2.941	3.017	3.095	0.544	0.552	0.559	3.326	3.455	3.586	0.541	0.552	0.563	2.609	2.704	2.801	0.540	0.551	0.562	-0.914	-0.751	-0.586
B2.7	B2.2	Aortic aneurysm	Ischaemic heart disease	1278	3661	0.452	0.469	0.486	0.287	0.296	0.306	0.501	0.541	0.583	0.304	0.325	0.346	0.460	0.482	0.504	0.276	0.288	0.299	-0.106	-0.059	-0.014
B10.3.4	B10.1.7	Refraction and accommodation disorders	Other chromosomal abnormalities	187	172	1.224	1.460	1.716	0.296	0.336	0.376	1.210	1.540	1.925	0.287	0.344	0.401	1.081	1.376	1.742	0.272	0.327	0.384	-0.639	-0.163	0.320
B8.3.1	B8.7	Chronic kidney disease due to diabetes mellitus	Endocrine, metabolic, blood, and immune disorders	2001	3482	0.939	0.971	1.004	0.287	0.296	0.306	1.002	1.057	1.112	0.255	0.269	0.284	1.054	1.101	1.150	0.302	0.314	0.326	-0.029	0.045	0.119
B5.9	B5.2	Pancreatitis	Gastritis and duodenitis	1072	1814	0.953	1.006	1.062	0.449	0.467	0.484	0.822	0.900	0.982	0.418	0.447	0.475	1.042	1.117	1.198	0.458	0.480	0.502	0.105	0.218	0.328
B8.3.2	B2.5.3	Chronic kidney disease due to hypertension	Other cardiomyopathy	48	128	0.732	0.932	1.153	0.396	0.467	0.536	0.658	1.033	1.527	0.332	0.460	0.589	0.679	0.898	1.153	0.388	0.469	0.549	-0.656	-0.138	0.306
B6.1	B7.2	Alzheimer's disease and other dementias	Alcohol use disorders	495	801	0.452	0.490	0.529	0.166	0.178	0.191	0.429	0.489	0.554	0.174	0.195	0.217	0.444	0.492	0.543	0.155	0.170	0.185	-0.079	0.002	0.083
B2.2	B2.7	Ischaemic heart disease	Aortic aneurysm	2653	9082	0.981	1.008	1.037	0.694	0.704	0.713	1.004	1.065	1.127	0.654	0.675	0.696	0.969	1.000	1.032	0.701	0.712	0.724	-0.134	-0.065	0.003
B5.9	B1.3	Pancreatitis	Other pharynx cancer	45	221	0.877	1.062	1.275	0.771	0.832	0.886	0.554	0.873	1.288	0.651	0.799	0.913	0.911	1.119	1.373	0.773	0.841	0.897	-0.206	0.243	0.653
B10.4.5	B1.10	Other oral disorders	Larynx cancer	277	562	1.206	1.346	1.505	0.345	0.373	0.402	1.021	1.232	1.480	0.394	0.448	0.503	1.240	1.416	1.619	0.312	0.344	0.378	-0.114	0.185	0.468
B1.13.1	B10.2.7	Non-melanoma skin cancer (squamous-cell carcinoma)	Viral skin diseases	75	83	1.008	1.311	1.654	0.403	0.479	0.554	0.942	1.362	1.893	0.381	0.494	0.603	0.890	1.258	1.719	0.368	0.466	0.565	-0.726	-0.099	0.505
B8.4.5	B8.4.3	Other urinary diseases	Benign prostatic hyperplasia	NA	12520	NA	NA	NA	NA	NA	NA	NA	NA	NA	NA	NA	NA	4.728	6.253	8.265	0.921	0.937	0.949	NA	NA	NA
B8.4.5	B10.1.1	Other urinary diseases	Neural tube defects	62	72	1.277	1.701	2.237	0.187	0.234	0.285	1.302	1.969	2.815	0.160	0.227	0.300	1.016	1.502	2.178	0.177	0.239	0.309	-1.387	-0.461	0.442
B1.27	B9.3.1	Multiple myeloma	Low back pain	144	123	0.307	0.366	0.433	0.258	0.299	0.342	0.299	0.381	0.478	0.266	0.325	0.386	0.268	0.348	0.440	0.220	0.273	0.332	-0.156	-0.034	0.088
B1.11	B1.10	Tracheal, bronchus, and lung cancer	Larynx cancer	97	200	0.285	0.338	0.396	0.182	0.212	0.243	0.258	0.349	0.456	0.174	0.226	0.283	0.268	0.332	0.402	0.171	0.206	0.242	-0.137	-0.016	0.097
B2.4	B8.1	Hypertensive heart disease	Diabetes mellitus	1093	1480	0.848	0.897	0.948	0.240	0.252	0.264	0.800	0.874	0.948	0.227	0.245	0.262	0.879	0.945	1.016	0.242	0.257	0.274	-0.028	0.071	0.172
B7.5	B7.4.1	Bipolar disorder	Major depressive disorder	743	358	2.571	2.850	3.156	0.365	0.389	0.415	2.303	2.594	2.918	0.360	0.389	0.420	2.479	2.941	3.463	0.347	0.390	0.434	-0.201	0.345	0.936
B5.1	B7.3.5	Peptic ulcer disease	Other drug use disorders	1460	1877	1.013	1.067	1.123	0.715	0.734	0.752	0.938	1.015	1.098	0.700	0.727	0.754	1.040	1.116	1.197	0.715	0.739	0.762	-0.014	0.102	0.212
B7.4.1	B7.3.1	Major depressive disorder	Opioid use disorders	204	149	1.148	1.366	1.603	0.386	0.433	0.480	1.098	1.387	1.721	0.379	0.443	0.506	1.036	1.337	1.688	0.350	0.420	0.492	-0.494	-0.043	0.391
A1.1.1	B7.3.4	Drug-sensitive tuberculosis	Cannabis use disorders	14	56	2.064	3.185	4.895	0.391	0.508	0.628	1.164	2.583	5.148	0.218	0.403	0.608	2.073	3.470	5.723	0.415	0.554	0.691	-1.796	0.875	3.374
B8.3.4	B9.4	Chronic kidney disease due to other causes	Gout	97	265	0.886	1.040	1.215	0.452	0.502	0.553	0.923	1.259	1.678	0.396	0.494	0.593	0.813	0.979	1.168	0.446	0.505	0.565	-0.732	-0.281	0.103
B7.11	B7.10	Idiopathic developmental intellectual disability	Conduct disorder	26	23	0.834	1.349	2.052	0.304	0.433	0.558	0.826	1.629	2.902	0.282	0.464	0.650	0.608	1.149	1.960	0.254	0.406	0.568	-1.775	-0.483	0.585
B1.28.1	B1.26	Acute lymphoid leukaemia	Non-Hodgkin's lymphoma	21	38	2.641	4.342	7.094	0.198	0.278	0.365	2.111	4.578	9.827	0.185	0.327	0.492	2.346	4.251	7.659	0.168	0.255	0.355	-5.454	-0.338	3.578
B1.29	B8.5.6	Other neoplasms	Premenstrual syndrome	9800	NA	NA	NA	NA	NA	NA	NA	1.957	2.096	2.237	0.224	0.239	0.253	NA	NA	NA	NA	NA	NA	NA	NA	NA
B2.2	B2.5.1	Ischaemic heart disease	Myocarditis	457	799	1.574	1.728	1.889	0.683	0.713	0.742	1.558	1.811	2.088	0.653	0.701	0.749	1.490	1.679	1.889	0.682	0.720	0.757	-0.460	-0.132	0.193
B1.5	B5.1	Stomach cancer	Peptic ulcer disease	192	263	0.386	0.443	0.504	0.162	0.183	0.205	0.389	0.480	0.581	0.153	0.184	0.218	0.352	0.421	0.497	0.154	0.181	0.210	-0.179	-0.060	0.058
B10.2.2	B9.1	Psoriasis	Rheumatoid arthritis	495	284	1.034	1.157	1.287	0.438	0.471	0.506	0.958	1.101	1.254	0.415	0.456	0.498	1.024	1.246	1.487	0.443	0.502	0.561	-0.123	0.145	0.423
B5.7	B5.9	Vascular intestinal disorders	Pancreatitis	58	51	0.399	0.532	0.689	0.231	0.293	0.360	0.369	0.553	0.779	0.232	0.322	0.418	0.336	0.507	0.720	0.189	0.267	0.358	-0.320	-0.047	0.223
B10.1.5	B8.5.3	Turner syndrome	Female infertility	83	NA	NA	NA	NA	NA	NA	NA	0.457	1.596	3.972	0.002	0.008	0.016	NA	NA	NA	NA	NA	NA	NA	NA	NA
B1.19	B1.26	Testicular cancer	Non-Hodgkin's lymphoma	NA	117	NA	NA	NA	NA	NA	NA	NA	NA	NA	NA	NA	NA	1.621	2.028	2.491	0.256	0.301	0.348	NA	NA	NA
B2.4	B2.2	Hypertensive heart disease	Ischaemic heart disease	1616	1759	0.681	0.714	0.746	0.252	0.262	0.273	0.723	0.773	0.826	0.266	0.282	0.298	0.634	0.675	0.718	0.232	0.246	0.261	-0.166	-0.098	-0.033
A7.3	B2.9	Other infectious diseases	Endocarditis	273	469	0.954	1.068	1.193	0.480	0.516	0.552	0.952	1.147	1.376	0.433	0.491	0.550	0.889	1.026	1.176	0.485	0.532	0.578	-0.388	-0.122	0.116
B1.20	B8.4.2	Kidney cancer	Urolithiasis	91	205	0.294	0.348	0.408	0.203	0.235	0.269	0.302	0.413	0.546	0.189	0.249	0.314	0.265	0.326	0.392	0.191	0.230	0.269	-0.231	-0.088	0.039
B2.2	A4.3	Ischaemic heart disease	Maternal hypertensive disorders	122	NA	NA	NA	NA	NA	NA	NA	1.270	1.382	1.499	0.959	0.966	0.972	NA	NA	NA	NA	NA	NA	NA	NA	NA
B6.3	B2.5.1	Epilepsy	Myocarditis	90	117	0.904	1.122	1.372	0.664	0.738	0.807	1.012	1.417	1.945	0.637	0.750	0.845	0.727	0.968	1.269	0.635	0.731	0.820	-1.031	-0.449	0.044
B9.4	B8.7	Gout	Endocrine, metabolic, blood, and immune disorders	2008	5174	0.627	0.645	0.664	0.394	0.404	0.414	0.698	0.738	0.778	0.329	0.346	0.363	0.700	0.728	0.755	0.418	0.431	0.444	-0.059	-0.010	0.039
B7.3.1	B5.4	Opioid use disorders	Paralytic ileus and intestinal obstruction	88	56	0.847	1.100	1.403	0.427	0.508	0.590	1.028	1.451	1.976	0.405	0.512	0.615	0.534	0.796	1.137	0.384	0.504	0.624	-1.222	-0.654	-0.121
B10.1.3	B10.4.2	Orofacial clefts	Permanent caries	34	53	1.023	1.444	1.987	0.585	0.703	0.807	0.908	1.560	2.470	0.588	0.770	0.904	0.879	1.376	2.039	0.523	0.669	0.796	-1.185	-0.182	0.720
B10.2.12	B10.1.11	Decubitus ulcer	Other congenital anomalies	28	48	0.344	0.492	0.673	0.200	0.269	0.345	0.212	0.363	0.560	0.141	0.227	0.325	0.423	0.667	1.002	0.213	0.312	0.424	0.003	0.302	0.652
B1.25	B1.28.2	Hodgkin lymphoma	Chronic lymphoid leukaemia	23	39	2.305	3.744	6.006	0.304	0.411	0.523	1.773	3.630	6.814	0.276	0.452	0.635	2.036	3.814	6.985	0.262	0.387	0.524	-3.231	0.190	3.671
B8.5.1	B8.5.6	Uterine fibroids	Premenstrual syndrome	14979	NA	NA	NA	NA	NA	NA	NA	2.387	2.573	2.767	0.182	0.194	0.206	NA	NA	NA	NA	NA	NA	NA	NA	NA
B5.10	B10.1.1	Other digestive diseases	Neural tube defects	60	48	0.264	0.352	0.456	0.196	0.252	0.310	0.224	0.328	0.456	0.178	0.248	0.326	0.249	0.387	0.560	0.175	0.254	0.345	-0.121	0.059	0.255
A5.1	B5.5	Neonatal preterm birth complications	Inguinal, femoral, and abdominal hernia	1254	4330	1.428	1.489	1.550	0.989	0.993	0.996	1.353	1.483	1.615	0.987	0.993	0.998	1.445	1.514	1.584	0.989	0.993	0.996	-0.122	0.031	0.180
B7.7.1	A6.5	Anorexia nervosa	Other nutritional deficiencies	118	11	2.097	2.928	4.057	0.593	0.688	0.776	1.999	2.802	3.913	0.594	0.694	0.785	1.172	3.281	6.614	0.318	0.633	0.885	-1.816	0.461	3.724
B6.3	A2.6.1	Epilepsy	Pneumococcal meningitis	23	32	0.520	0.798	1.149	0.248	0.345	0.449	0.422	0.805	1.362	0.178	0.307	0.457	0.456	0.784	1.246	0.244	0.375	0.516	-0.628	-0.020	0.545
A7.2.2	A1.2.4	Hepatitis B	HIV/AIDS resulting in other diseases	18	81	1.853	2.683	3.819	0.270	0.346	0.427	1.255	2.772	5.310	0.123	0.240	0.378	1.771	2.664	3.947	0.294	0.383	0.477	-2.691	-0.100	1.747
B7.6	B7.4.2	Anxiety disorders	Dysthymia	103	38	1.975	2.665	3.513	0.445	0.530	0.610	2.017	2.876	4.021	0.422	0.515	0.611	1.326	2.248	3.553	0.412	0.568	0.719	-2.074	-0.628	0.848
B10.4.3	B10.1.7	Periodontal disease	Other chromosomal abnormalities	20	16	0.662	1.177	1.863	0.171	0.269	0.378	0.602	1.305	2.354	0.149	0.284	0.446	0.486	1.047	1.948	0.134	0.253	0.399	-1.382	-0.239	0.793
B5.2	B5.10	Gastritis and duodenitis	Other digestive diseases	16403	14534	1.158	1.176	1.195	0.467	0.472	0.477	1.166	1.190	1.214	0.465	0.472	0.480	1.094	1.118	1.141	0.463	0.471	0.479	-0.106	-0.072	-0.039
B7.11	B10.1.4	Idiopathic developmental intellectual disability	Down's syndrome	99	121	6.657	9.059	12.454	0.310	0.363	0.418	6.237	9.549	14.818	0.304	0.385	0.467	5.725	8.698	13.665	0.278	0.347	0.419	-6.588	-0.855	4.695
B8.3.1	B2.5.1	Chronic kidney disease due to diabetes mellitus	Myocarditis	25	32	0.534	0.818	1.192	0.358	0.486	0.615	0.530	1.073	1.834	0.305	0.500	0.700	0.415	0.699	1.098	0.326	0.476	0.632	-1.146	-0.365	0.268
B1.28.3	B1.27	Acute myeloid leukaemia	Multiple myeloma	26	34	1.024	1.570	2.321	0.319	0.430	0.543	0.878	1.638	2.815	0.310	0.487	0.662	0.870	1.512	2.468	0.261	0.396	0.539	-1.409	-0.138	1.040
B1.29	B1.22	Other neoplasms	Brain and nervous system cancer	1610	1935	6.617	7.131	7.671	0.690	0.708	0.726	4.809	5.327	5.927	0.676	0.702	0.727	8.778	9.691	10.698	0.690	0.714	0.738	3.277	4.353	5.491
B8.4.5	B1.19	Other urinary diseases	Testicular cancer	NA	1113	NA	NA	NA	NA	NA	NA	NA	NA	NA	NA	NA	NA	7.011	10.293	15.282	0.949	0.961	0.970	NA	NA	NA
A2.3	B1.11	Lower respiratory infections	Tracheal, bronchus, and lung cancer	7478	9270	0.924	0.946	0.969	0.526	0.534	0.542	1.015	1.051	1.088	0.530	0.542	0.554	0.849	0.877	0.904	0.517	0.528	0.538	-0.220	-0.175	-0.129
B7.11	B6.2	Idiopathic developmental intellectual disability	Parkinson's disease	27	36	0.775	1.182	1.696	0.479	0.609	0.733	0.740	1.414	2.435	0.431	0.638	0.824	0.631	1.052	1.638	0.434	0.593	0.745	-1.398	-0.352	0.485
B8.3.3	B10.2.12	Chronic kidney disease due to glomerulonephritis	Decubitus ulcer	80	121	1.056	1.335	1.659	0.597	0.675	0.746	0.922	1.321	1.800	0.543	0.662	0.772	1.003	1.347	1.777	0.586	0.683	0.773	-0.552	0.024	0.595
B10.1.8	B10.1.7	Congenital musculoskeletal and limb anomalies	Other chromosomal abnormalities	432	489	3.441	3.890	4.397	0.736	0.770	0.802	2.945	3.508	4.178	0.692	0.742	0.789	3.638	4.296	5.051	0.752	0.798	0.840	-0.135	0.780	1.712
B10.1.3	B10.4.5	Orofacial clefts	Other oral disorders	179	267	2.054	2.402	2.803	0.709	0.759	0.806	1.717	2.184	2.719	0.660	0.740	0.810	2.166	2.682	3.285	0.708	0.772	0.830	-0.236	0.500	1.237
B5.5	B1.5	Inguinal, femoral, and abdominal hernia	Stomach cancer	567	1548	0.797	0.853	0.913	0.750	0.773	0.796	1.089	1.230	1.391	0.671	0.716	0.760	0.695	0.752	0.813	0.770	0.796	0.822	-0.646	-0.479	-0.323
B8.5.7	B1.29	Other gynecological diseases	Other neoplasms	16991	NA	NA	NA	NA	NA	NA	NA	1.901	2.147	2.409	0.782	0.800	0.817	NA	NA	NA	NA	NA	NA	NA	NA	NA
B10.4.5	B1.2	Other oral disorders	Nasopharynx cancer	25	72	1.017	1.420	1.931	0.241	0.311	0.388	0.609	1.081	1.769	0.186	0.301	0.431	1.084	1.628	2.345	0.234	0.314	0.405	-0.302	0.549	1.368
A4.9	A4.3	Other maternal disorders	Maternal hypertensive disorders	16621	NA	NA	NA	NA	NA	NA	NA	3.180	4.495	6.392	0.846	0.879	0.905	NA	NA	NA	NA	NA	NA	NA	NA	NA
B7.8.1	B7.8.2	Autism	Asperger syndrome and other autistic spectrum disorders	33	79	7.076	11.487	19.818	0.471	0.571	0.668	8.597	18.533	45.360	0.420	0.613	0.789	5.898	10.137	18.765	0.446	0.558	0.668	-33.641	-8.168	4.144
B1.25	B8.4.4	Hodgkin lymphoma	Male infertility	NA	131	NA	NA	NA	NA	NA	NA	NA	NA	NA	NA	NA	NA	1.204	2.302	4.028	0.202	0.330	0.467	NA	NA	NA
B10.1.4	B10.3.6	Down's syndrome	Other vision loss	174	178	1.779	2.105	2.481	0.701	0.756	0.810	1.785	2.270	2.839	0.685	0.762	0.835	1.551	1.970	2.460	0.674	0.752	0.823	-1.004	-0.298	0.365
B9.5	B9.3.2	Other musculoskeletal disorders	Neck pain	21704	15666	1.105	1.124	1.141	0.658	0.664	0.670	1.196	1.221	1.247	0.663	0.670	0.677	0.981	1.006	1.029	0.648	0.656	0.665	-0.251	-0.216	-0.181
B10.1.9	B2.6	Urogenital congenital anomalies	Atrial fibrillation and flutter	380	941	0.611	0.663	0.720	0.596	0.625	0.654	1.058	1.230	1.416	0.584	0.639	0.692	0.496	0.547	0.602	0.586	0.620	0.654	-0.875	-0.683	-0.502
B8.1	B8.7	Diabetes mellitus	Endocrine, metabolic, blood, and immune disorders	35301	42536	1.093	1.104	1.114	0.603	0.606	0.610	1.059	1.073	1.087	0.567	0.573	0.578	1.196	1.211	1.227	0.633	0.638	0.643	0.117	0.138	0.160
B7.11	B8.4.1	Idiopathic developmental intellectual disability	Interstitial nephritis and urinary tract infections	557	471	0.885	0.971	1.063	0.513	0.546	0.577	0.750	0.847	0.951	0.481	0.523	0.565	1.003	1.161	1.335	0.525	0.575	0.622	0.131	0.313	0.510
B8.3.1	B8.2	Chronic kidney disease due to diabetes mellitus	Acute glomerulonephritis	47	82	1.597	2.153	2.892	0.368	0.449	0.529	1.842	3.034	4.840	0.325	0.461	0.601	1.296	1.846	2.625	0.349	0.442	0.541	-3.018	-1.169	0.171
B10.1.3	B7.11	Orofacial clefts	Idiopathic developmental intellectual disability	28	41	1.047	1.558	2.246	0.529	0.659	0.780	0.912	1.672	2.833	0.413	0.609	0.786	0.889	1.480	2.340	0.534	0.699	0.839	-1.422	-0.186	0.890
A2.12	B1.28.3	Varicella and herpes zoster	Acute myeloid leukaemia	24	26	0.917	1.456	2.223	0.220	0.315	0.425	0.761	1.515	2.666	0.198	0.346	0.507	0.766	1.401	2.358	0.177	0.291	0.429	-1.333	-0.119	1.045
B10.4.4	B1.3	Edentulism and severe tooth loss	Other pharynx cancer	67	201	4.127	5.256	6.735	0.296	0.341	0.389	2.965	4.584	6.986	0.247	0.333	0.424	4.196	5.595	7.488	0.291	0.344	0.399	-1.640	1.011	3.424
B2.3.1	A5.2	Ischaemic stroke	Neonatal encephalopathy due to birth asphyxia and trauma	9	6	0.075	0.167	0.302	0.047	0.102	0.174	0.053	0.176	0.369	0.035	0.109	0.216	0.050	0.156	0.322	0.032	0.094	0.186	-0.217	-0.020	0.165
B8.3.3	B10.4.2	Chronic kidney disease due to glomerulonephritis	Permanent caries	93	188	1.492	1.823	2.203	0.618	0.683	0.744	1.397	1.934	2.630	0.578	0.690	0.793	1.386	1.779	2.235	0.603	0.680	0.753	-0.929	-0.158	0.531
A6.3	B2.5.3	Vitamin A deficiency	Other cardiomyopathy	16	42	0.927	1.425	2.069	0.214	0.301	0.394	0.578	1.218	2.178	0.167	0.306	0.472	0.919	1.549	2.444	0.198	0.298	0.408	-0.756	0.331	1.357
B1.5	B7.6	Stomach cancer	Anxiety disorders	210	321	1.092	1.249	1.423	0.749	0.793	0.834	0.805	0.988	1.202	0.661	0.733	0.798	1.306	1.576	1.877	0.787	0.841	0.889	0.251	0.585	0.932
B10.3.6	A5.3	Other vision loss	Neonatal sepsis and other neonatal infections	25	40	0.095	0.137	0.188	0.047	0.067	0.090	0.078	0.143	0.227	0.032	0.058	0.090	0.084	0.133	0.193	0.048	0.074	0.106	-0.105	-0.009	0.074
B2.9	A7.3	Endocarditis	Other infectious diseases	284	410	0.864	0.969	1.081	0.448	0.484	0.520	0.957	1.143	1.347	0.450	0.509	0.567	0.763	0.888	1.021	0.422	0.468	0.515	-0.487	-0.253	-0.029
B7.3.2	B10.2.3	Cocaine use disorders	Cellulitis	8	31	0.469	0.800	1.253	0.197	0.298	0.416	0.264	0.949	2.120	0.076	0.243	0.473	0.431	0.765	1.261	0.197	0.310	0.445	-1.329	-0.176	0.617
C2.9	B1.13.1	Environmental heat and cold exposure	Non-melanoma skin cancer (squamous-cell carcinoma)	26	18	0.832	1.384	2.148	0.286	0.414	0.547	0.741	1.446	2.499	0.254	0.421	0.591	0.621	1.285	2.356	0.230	0.402	0.589	-1.294	-0.158	0.992
B8.7	B1.23	Endocrine, metabolic, blood, and immune disorders	Thyroid cancer	3646	1054	3.767	3.974	4.200	0.600	0.615	0.630	4.170	4.447	4.739	0.608	0.625	0.642	2.628	2.919	3.229	0.551	0.584	0.615	-1.935	-1.531	-1.112
B7.6	B7.3.1	Anxiety disorders	Opioid use disorders	151	132	0.929	1.118	1.334	0.394	0.447	0.501	0.915	1.186	1.508	0.377	0.450	0.524	0.802	1.051	1.345	0.366	0.443	0.522	-0.536	-0.133	0.263
B8.3.2	B8.2	Chronic kidney disease due to hypertension	Acute glomerulonephritis	37	75	3.186	4.572	6.636	0.294	0.371	0.445	2.698	4.775	8.286	0.242	0.362	0.500	2.862	4.487	7.035	0.283	0.375	0.466	-3.984	-0.291	2.789
B3.4	B3.5	Interstitial lung disease and pulmonary sarcoidosis	Other chronic respiratory diseases	1713	2248	1.091	1.143	1.196	0.501	0.516	0.532	1.197	1.284	1.376	0.505	0.529	0.554	1.014	1.077	1.144	0.487	0.507	0.528	-0.318	-0.207	-0.101
B7.3.5	B10.1.10	Other drug use disorders	Digestive congenital anomalies	72	56	0.340	0.446	0.569	0.252	0.314	0.380	0.340	0.485	0.664	0.222	0.300	0.385	0.266	0.401	0.561	0.238	0.332	0.431	-0.300	-0.086	0.126
B8.6.7	A7.2.3	Other hemoglobinopathies and hemolytic anaemias	Hepatitis C	16	21	0.665	1.145	1.823	0.234	0.354	0.485	0.546	1.286	2.564	0.177	0.355	0.561	0.529	1.059	1.850	0.209	0.353	0.515	-1.502	-0.234	0.776
B3.5	B3.4	Other chronic respiratory diseases	Interstitial lung disease and pulmonary sarcoidosis	1525	2188	1.065	1.120	1.177	0.468	0.484	0.499	1.063	1.149	1.241	0.446	0.471	0.495	1.029	1.100	1.175	0.472	0.493	0.513	-0.166	-0.049	0.064
B7.3.4	B5.2	Cannabis use disorders	Gastritis and duodenitis	51	117	0.772	0.986	1.230	0.359	0.427	0.498	0.693	1.064	1.540	0.355	0.486	0.617	0.719	0.966	1.277	0.328	0.406	0.489	-0.619	-0.095	0.376
B6.7	B7.12	Tension-type headache	Other mental and substance use disorders	4841	2623	1.093	1.133	1.172	0.383	0.393	0.403	1.070	1.116	1.162	0.383	0.396	0.408	0.966	1.021	1.076	0.372	0.388	0.405	-0.166	-0.095	-0.023
B1.27	B1.28.2	Multiple myeloma	Chronic lymphoid leukaemia	42	48	0.812	1.144	1.554	0.318	0.409	0.498	0.842	1.392	2.162	0.282	0.414	0.549	0.634	0.995	1.462	0.289	0.403	0.520	-1.210	-0.396	0.312
B1.5	B1.4	Stomach cancer	Oesophageal cancer	379	1429	20.769	24.446	28.823	0.407	0.428	0.450	17.923	24.017	32.890	0.397	0.444	0.493	21.107	25.583	31.218	0.400	0.423	0.448	-8.310	1.606	9.716
A4.6	B8.1	Indirect maternal deaths	Diabetes mellitus	4178	NA	NA	NA	NA	NA	NA	NA	5.866	6.768	7.788	0.699	0.738	0.777	NA	NA	NA	NA	NA	NA	NA	NA	NA
A2.5	B10.1.7	Otitis media	Other chromosomal abnormalities	438	513	1.150	1.280	1.408	0.551	0.584	0.618	1.113	1.294	1.494	0.521	0.570	0.617	1.105	1.266	1.447	0.552	0.598	0.644	-0.287	-0.027	0.228
B8.4.3	B8.4.5	Benign prostatic hyperplasia	Other urinary diseases	NA	18950	NA	NA	NA	NA	NA	NA	NA	NA	NA	NA	NA	NA	0.520	0.599	0.682	0.051	0.063	0.079	NA	NA	NA
B10.1.6	B8.7	Klinefelter syndrome	Endocrine, metabolic, blood, and immune disorders	NA	146	NA	NA	NA	NA	NA	NA	NA	NA	NA	NA	NA	NA	0.161	0.568	2.252	0.000	0.000	0.000	NA	NA	NA
B2.1	B2.10	Rheumatic heart disease	Other cardiovascular and circulatory diseases	1047	740	1.958	2.099	2.256	0.271	0.287	0.303	1.774	1.928	2.089	0.283	0.305	0.327	1.812	1.993	2.196	0.242	0.265	0.289	-0.171	0.064	0.321
B10.1.1	B1.29	Neural tube defects	Other neoplasms	26	28	0.610	0.944	1.383	0.443	0.583	0.716	0.434	0.754	1.193	0.418	0.593	0.757	0.714	1.410	2.453	0.368	0.570	0.761	-0.114	0.645	1.715
B9.4	B8.3.2	Gout	Chronic kidney disease due to hypertension	122	314	1.733	2.043	2.401	0.419	0.463	0.508	2.210	2.975	3.900	0.359	0.444	0.528	1.483	1.801	2.165	0.418	0.470	0.524	-2.130	-1.173	-0.335
B7.3.1	B10.2.12	Opioid use disorders	Decubitus ulcer	65	85	2.276	3.042	4.054	0.622	0.710	0.792	2.491	3.827	5.746	0.551	0.688	0.807	1.785	2.621	3.794	0.616	0.729	0.830	-3.156	-1.194	0.519
A6.2	B8.7	Iodine deficiency	Endocrine, metabolic, blood, and immune disorders	453	81	2.809	3.316	3.921	0.366	0.403	0.439	1.711	1.919	2.135	0.359	0.399	0.439	1.514	1.948	2.410	0.328	0.422	0.518	-0.434	0.026	0.526
C2.6	B10.1.7	Adverse effects of medical treatment	Other chromosomal abnormalities	64	34	0.549	0.751	0.995	0.303	0.384	0.469	0.541	0.801	1.140	0.328	0.438	0.551	0.398	0.672	1.033	0.206	0.317	0.435	-0.546	-0.128	0.299
B10.2.12	A6.5	Decubitus ulcer	Other nutritional deficiencies	287	242	0.430	0.489	0.551	0.291	0.322	0.354	0.366	0.436	0.512	0.268	0.308	0.350	0.469	0.569	0.681	0.294	0.342	0.392	0.011	0.134	0.265
B6.7	B9.3.2	Tension-type headache	Neck pain	1148	637	1.043	1.121	1.202	0.472	0.495	0.518	1.020	1.119	1.222	0.470	0.499	0.527	0.976	1.099	1.236	0.450	0.487	0.526	-0.179	-0.018	0.151
B1.29	B8.6.7	Other neoplasms	Other hemoglobinopathies and hemolytic anaemias	375	338	1.051	1.179	1.318	0.466	0.502	0.537	0.851	0.999	1.166	0.476	0.527	0.578	1.224	1.449	1.697	0.424	0.476	0.528	0.166	0.447	0.746
B10.2.4	B10.1.1	Pyoderma	Neural tube defects	38	32	0.379	0.549	0.756	0.216	0.294	0.377	0.362	0.601	0.910	0.182	0.280	0.388	0.297	0.494	0.761	0.201	0.310	0.431	-0.458	-0.109	0.233
B8.4.2	B8.4.1	Urolithiasis	Interstitial nephritis and urinary tract infections	5398	6359	1.094	1.124	1.155	0.546	0.555	0.565	1.130	1.174	1.218	0.481	0.494	0.508	1.066	1.108	1.150	0.607	0.620	0.633	-0.126	-0.065	-0.004
B1.4	B7.6	Oesophageal cancer	Anxiety disorders	119	328	1.424	1.654	1.912	0.810	0.855	0.895	0.890	1.166	1.479	0.708	0.801	0.878	1.756	2.128	2.571	0.831	0.880	0.922	0.476	0.962	1.481
A1.2.4	A2.1	HIV/AIDS resulting in other diseases	Diarrhoeal diseases	102	313	0.962	1.119	1.291	0.630	0.683	0.734	0.838	1.118	1.442	0.551	0.655	0.756	0.974	1.173	1.402	0.632	0.693	0.750	-0.330	0.057	0.422
B8.4.4	B1.25	Male infertility	Hodgkin lymphoma	NA	23	NA	NA	NA	NA	NA	NA	NA	NA	NA	NA	NA	NA	0.292	0.443	0.625	0.533	0.670	0.798	NA	NA	NA
B1.10	B1.4	Larynx cancer	Oesophageal cancer	47	155	1.534	1.967	2.461	0.694	0.770	0.837	1.463	2.389	3.669	0.689	0.833	0.938	1.416	1.865	2.401	0.669	0.754	0.830	-1.845	-0.518	0.527
A2.3	B7.3.2	Lower respiratory infections	Cocaine use disorders	66	158	0.898	1.114	1.360	0.509	0.581	0.649	0.871	1.293	1.858	0.496	0.630	0.750	0.817	1.047	1.322	0.480	0.563	0.644	-0.843	-0.241	0.232
B7.8.2	B10.3.4	Asperger syndrome and other autistic spectrum disorders	Refraction and accommodation disorders	17	34	0.696	1.100	1.646	0.244	0.346	0.459	0.559	1.210	2.226	0.153	0.300	0.473	0.620	1.057	1.704	0.247	0.371	0.507	-1.185	-0.148	0.704
B7.6	B1.9	Anxiety disorders	Pancreatic cancer	98	50	0.431	0.553	0.692	0.136	0.170	0.207	0.453	0.619	0.821	0.159	0.208	0.261	0.306	0.466	0.664	0.086	0.127	0.175	-0.397	-0.151	0.097
A2.5	A2.6.1	Otitis media	Pneumococcal meningitis	48	53	0.935	1.300	1.741	0.289	0.368	0.450	0.838	1.331	1.982	0.275	0.391	0.514	0.810	1.265	1.859	0.247	0.349	0.458	-0.825	-0.070	0.655
C2.6	B8.5.5	Adverse effects of medical treatment	Genital prolapse	2517	NA	NA	NA	NA	NA	NA	NA	3.132	4.671	6.919	0.085	0.114	0.148	NA	NA	NA	NA	NA	NA	NA	NA	NA
B10.4.2	B8.3.3	Permanent caries	Chronic kidney disease due to glomerulonephritis	42	88	0.671	0.884	1.139	0.256	0.317	0.382	0.573	0.923	1.380	0.207	0.310	0.422	0.622	0.862	1.165	0.247	0.320	0.397	-0.568	-0.058	0.385
B1.28.5	B1.27	Other leukaemia	Multiple myeloma	40	40	1.161	1.706	2.402	0.319	0.418	0.519	1.280	2.243	3.657	0.305	0.453	0.607	0.846	1.404	2.159	0.270	0.393	0.520	-2.257	-0.831	0.310
B1.3	B10.4.5	Other pharynx cancer	Other oral disorders	539	1665	5.190	5.625	6.114	0.650	0.673	0.696	4.800	5.537	6.350	0.601	0.647	0.692	6.086	6.777	7.604	0.656	0.682	0.709	0.166	1.240	2.328
B10.1.7	B6.3	Other chromosomal abnormalities	Epilepsy	170	177	1.376	1.625	1.918	0.401	0.451	0.501	1.250	1.579	1.991	0.387	0.455	0.526	1.318	1.669	2.091	0.379	0.446	0.514	-0.440	0.093	0.612
B10.2.4	B10.2.12	Pyoderma	Decubitus ulcer	1944	2206	2.486	2.623	2.769	0.639	0.656	0.673	2.674	2.887	3.111	0.626	0.650	0.674	2.245	2.419	2.608	0.639	0.661	0.684	-0.749	-0.469	-0.182
C2.6	B5.4	Adverse effects of medical treatment	Paralytic ileus and intestinal obstruction	2473	1820	1.676	1.761	1.849	0.443	0.457	0.471	1.586	1.692	1.802	0.443	0.461	0.480	1.704	1.839	1.981	0.430	0.451	0.472	-0.025	0.146	0.324
B8.4.1	B10.1.9	Interstitial nephritis and urinary tract infections	Urogenital congenital anomalies	1395	1235	0.671	0.712	0.753	0.443	0.461	0.480	0.954	1.035	1.123	0.481	0.507	0.534	0.497	0.539	0.583	0.395	0.419	0.444	-0.593	-0.496	-0.404
B8.2	B8.3.2	Acute glomerulonephritis	Chronic kidney disease due to hypertension	67	123	3.842	5.154	6.909	0.555	0.629	0.706	3.980	6.370	10.097	0.500	0.638	0.758	3.265	4.672	6.729	0.534	0.625	0.717	-5.637	-1.704	1.302
B10.3.2	B10.1.4	Cataract	Down's syndrome	121	103	3.486	4.509	5.836	0.402	0.465	0.528	2.875	4.030	5.657	0.419	0.506	0.592	3.604	5.227	7.520	0.337	0.422	0.510	-1.044	1.190	3.723
B2.6	B2.4	Atrial fibrillation and flutter	Hypertensive heart disease	2486	2915	1.127	1.175	1.225	0.612	0.626	0.641	1.149	1.220	1.295	0.597	0.618	0.639	1.073	1.139	1.206	0.614	0.634	0.652	-0.181	-0.081	0.016
B7.12	B1.27	Other mental and substance use disorders	Multiple myeloma	387	426	0.528	0.587	0.650	0.272	0.296	0.321	0.538	0.627	0.726	0.281	0.318	0.356	0.479	0.554	0.636	0.247	0.279	0.312	-0.197	-0.073	0.048
B8.4.2	B1.20	Urolithiasis	Kidney cancer	269	698	1.059	1.173	1.290	0.731	0.765	0.797	1.104	1.327	1.579	0.686	0.751	0.811	0.990	1.120	1.255	0.731	0.770	0.809	-0.490	-0.208	0.059
B10.1.3	B10.3.4	Orofacial clefts	Refraction and accommodation disorders	69	79	1.029	1.333	1.694	0.657	0.745	0.825	0.995	1.471	2.052	0.611	0.740	0.851	0.867	1.237	1.686	0.634	0.750	0.851	-0.893	-0.233	0.402
B5.6	B5.4	Inflammatory bowel disease	Paralytic ileus and intestinal obstruction	2622	1838	2.165	2.275	2.393	0.690	0.706	0.722	2.161	2.304	2.460	0.682	0.703	0.724	2.038	2.199	2.378	0.685	0.710	0.735	-0.329	-0.105	0.119
B10.2.6	B9.1	Fungal skin diseases	Rheumatoid arthritis	81	63	0.603	0.783	0.996	0.308	0.377	0.448	0.527	0.741	0.997	0.273	0.358	0.445	0.565	0.843	1.208	0.301	0.405	0.512	-0.264	0.103	0.509
B8.3.3	B9.1	Chronic kidney disease due to glomerulonephritis	Rheumatoid arthritis	176	104	0.769	0.928	1.106	0.242	0.280	0.321	0.798	0.999	1.236	0.219	0.265	0.314	0.603	0.809	1.065	0.243	0.309	0.378	-0.498	-0.191	0.135
B3.4	B3.3	Interstitial lung disease and pulmonary sarcoidosis	Asthma	701	641	0.729	0.790	0.854	0.386	0.410	0.433	0.719	0.802	0.893	0.378	0.410	0.443	0.683	0.773	0.864	0.375	0.409	0.443	-0.157	-0.030	0.096
B2.5.3	B2.2	Other cardiomyopathy	Ischaemic heart disease	1444	3039	0.905	0.942	0.979	0.300	0.311	0.321	1.129	1.213	1.300	0.307	0.327	0.346	0.872	0.917	0.962	0.291	0.304	0.316	-0.393	-0.296	-0.201
B10.2.6	B10.2.1	Fungal skin diseases	Eczema	114	214	1.095	1.294	1.529	0.393	0.444	0.495	0.764	1.011	1.303	0.330	0.408	0.489	1.276	1.590	1.961	0.402	0.466	0.532	0.149	0.576	1.019
A2.3	A1.2.4	Lower respiratory infections	HIV/AIDS resulting in other diseases	127	351	0.675	0.776	0.885	0.266	0.297	0.329	0.673	0.882	1.131	0.245	0.303	0.367	0.631	0.740	0.865	0.259	0.295	0.332	-0.412	-0.140	0.099
A1.2.4	B7.3.1	HIV/AIDS resulting in other diseases	Opioid use disorders	84	117	3.818	5.239	7.160	0.513	0.586	0.657	7.523	11.545	17.521	0.500	0.617	0.730	2.571	3.717	5.435	0.477	0.571	0.658	-13.814	-7.787	-3.553
A5.3	B10.3.4	Neonatal sepsis and other neonatal infections	Refraction and accommodation disorders	297	369	1.517	1.716	1.942	0.984	0.994	0.999	1.496	1.810	2.161	0.983	0.995	0.998	1.391	1.652	1.954	0.980	0.993	0.999	-0.590	-0.159	0.263
C2.6	B2.7	Adverse effects of medical treatment	Aortic aneurysm	466	1082	0.604	0.652	0.702	0.347	0.367	0.388	0.576	0.663	0.758	0.422	0.466	0.510	0.592	0.650	0.707	0.313	0.337	0.360	-0.125	-0.015	0.091
B7.3.3	A7.2.3	Amphetamine use disorders	Hepatitis C	32	75	6.893	11.468	20.196	0.476	0.584	0.681	7.122	14.617	32.661	0.391	0.583	0.760	5.959	10.705	22.033	0.458	0.583	0.699	-21.307	-3.693	8.496
B1.27	B8.3.3	Multiple myeloma	Chronic kidney disease due to glomerulonephritis	33	45	0.820	1.176	1.632	0.312	0.407	0.506	0.765	1.357	2.213	0.241	0.370	0.516	0.671	1.072	1.619	0.310	0.435	0.567	-1.196	-0.290	0.473
B7.3.3	B7.4.1	Amphetamine use disorders	Major depressive disorder	44	37	1.358	1.974	2.781	0.405	0.512	0.621	1.358	2.186	3.322	0.355	0.500	0.642	1.007	1.723	2.910	0.377	0.527	0.678	-1.732	-0.444	0.916
B10.1.2	B2.10	Congenital heart anomalies	Other cardiovascular and circulatory diseases	1899	1728	1.696	1.786	1.881	0.546	0.563	0.580	1.478	1.587	1.701	0.538	0.561	0.585	1.892	2.042	2.197	0.540	0.565	0.589	0.262	0.455	0.647
B2.10	B10.4.2	Other cardiovascular and circulatory diseases	Permanent caries	1166	2334	0.926	0.974	1.026	0.631	0.649	0.667	0.739	0.808	0.880	0.582	0.614	0.644	1.023	1.089	1.161	0.646	0.668	0.690	0.183	0.282	0.381
B10.2.6	B8.3.3	Fungal skin diseases	Chronic kidney disease due to glomerulonephritis	12	36	0.590	0.940	1.423	0.244	0.352	0.468	0.338	0.781	1.462	0.142	0.298	0.480	0.592	1.033	1.677	0.250	0.381	0.521	-0.490	0.250	0.991
B9.4	B2.4	Gout	Hypertensive heart disease	237	538	1.056	1.182	1.318	0.445	0.479	0.513	1.168	1.422	1.701	0.424	0.484	0.545	0.957	1.099	1.254	0.436	0.477	0.518	-0.638	-0.321	-0.026
B3.5	A5.3	Other chronic respiratory diseases	Neonatal sepsis and other neonatal infections	20	25	0.013	0.021	0.030	0.013	0.020	0.029	0.012	0.025	0.044	0.009	0.018	0.031	0.011	0.018	0.028	0.013	0.022	0.033	-0.026	-0.007	0.009
B7.7.1	B7.7.2	Anorexia nervosa	Bulimia nervosa	96	5	12.084	23.788	56.899	0.462	0.565	0.665	11.644	23.241	59.205	0.461	0.566	0.670	3.234	21.747	123.025	0.125	0.500	0.900	-36.979	-2.247	92.040
B10.2.4	A7.2.3	Pyoderma	Hepatitis C	684	1507	1.934	2.079	2.232	0.674	0.697	0.720	2.091	2.368	2.674	0.651	0.693	0.733	1.801	1.964	2.143	0.671	0.699	0.727	-0.750	-0.404	-0.075
A2.7	B6.1	Encephalitis	Alzheimer's disease and other dementias	59	58	1.018	1.364	1.787	0.571	0.675	0.768	0.983	1.489	2.144	0.532	0.673	0.799	0.829	1.254	1.806	0.535	0.679	0.799	-0.978	-0.241	0.475
B1.26	B1.1	Non-Hodgkin's lymphoma	Lip and oral cavity cancer	87	123	0.494	0.611	0.746	0.304	0.358	0.415	0.484	0.676	0.903	0.238	0.312	0.389	0.436	0.570	0.738	0.324	0.398	0.476	-0.359	-0.105	0.144
B10.2.12	B6.2	Decubitus ulcer	Parkinson's disease	87	66	0.280	0.357	0.442	0.137	0.171	0.206	0.313	0.437	0.581	0.141	0.189	0.242	0.206	0.291	0.394	0.110	0.152	0.200	-0.313	-0.144	0.009
B10.1.10	B7.6	Digestive congenital anomalies	Anxiety disorders	215	184	0.977	1.138	1.321	0.611	0.664	0.716	0.817	1.001	1.217	0.562	0.634	0.703	1.071	1.357	1.693	0.625	0.705	0.778	0.005	0.352	0.729
B8.3.4	B10.2.7	Chronic kidney disease due to other causes	Viral skin diseases	55	60	1.235	1.695	2.266	0.617	0.720	0.812	1.302	2.018	2.983	0.579	0.727	0.849	0.968	1.471	2.164	0.578	0.715	0.833	-1.591	-0.540	0.434
B6.3	B6.1	Epilepsy	Alzheimer's disease and other dementias	2176	2231	1.301	1.363	1.427	0.604	0.621	0.637	1.261	1.346	1.434	0.592	0.614	0.637	1.295	1.382	1.476	0.605	0.627	0.650	-0.089	0.038	0.164
B6.3	B7.5	Epilepsy	Bipolar disorder	247	168	1.000	1.168	1.352	0.499	0.548	0.599	0.987	1.203	1.444	0.477	0.540	0.605	0.872	1.113	1.406	0.483	0.561	0.636	-0.430	-0.089	0.274
B2.5.2	B2.2	Alcoholic cardiomyopathy	Ischaemic heart disease	22	203	0.638	0.757	0.887	0.391	0.451	0.512	0.568	1.052	1.677	0.215	0.378	0.560	0.692	0.840	1.008	0.397	0.459	0.524	-0.834	-0.216	0.301
B10.4.3	B1.2	Periodontal disease	Nasopharynx cancer	22	47	2.549	4.021	6.315	0.306	0.408	0.515	1.928	3.883	7.554	0.284	0.467	0.654	2.375	4.081	7.236	0.268	0.384	0.508	-3.486	0.217	3.599
B1.10	B3.5	Larynx cancer	Other chronic respiratory diseases	1122	2096	1.685	1.775	1.867	0.435	0.451	0.467	2.133	2.325	2.524	0.396	0.423	0.450	1.581	1.688	1.800	0.447	0.468	0.488	-0.865	-0.634	-0.414
B8.3.2	B8.4.5	Chronic kidney disease due to hypertension	Other urinary diseases	348	723	0.925	1.008	1.097	0.468	0.499	0.528	1.089	1.276	1.483	0.466	0.521	0.574	0.846	0.943	1.046	0.452	0.489	0.524	-0.558	-0.334	-0.119
B6.5	B9.3.2	Motor neuron disease	Neck pain	13	42	0.311	0.468	0.672	0.189	0.268	0.359	0.164	0.335	0.574	0.114	0.219	0.349	0.347	0.585	0.898	0.195	0.300	0.417	-0.068	0.247	0.587
B10.1.4	B10.4.3	Down's syndrome	Periodontal disease	30	27	1.548	2.455	3.809	0.414	0.549	0.681	1.624	3.177	5.922	0.341	0.526	0.705	1.118	2.041	3.490	0.392	0.573	0.750	-3.851	-1.130	0.830
B8.5.2	B8.1	Polycystic ovarian syndrome	Diabetes mellitus	482	NA	NA	NA	NA	NA	NA	NA	0.763	0.845	0.936	0.356	0.387	0.417	NA	NA	NA	NA	NA	NA	NA	NA	NA
B6.6	B2.3.1	Migraine	Ischaemic stroke	1631	736	1.015	1.083	1.151	0.503	0.523	0.545	1.150	1.243	1.339	0.515	0.540	0.565	0.751	0.837	0.929	0.456	0.491	0.527	-0.533	-0.405	-0.274
B5.10	B5.6	Other digestive diseases	Inflammatory bowel disease	17157	12359	1.496	1.523	1.551	0.549	0.555	0.561	1.519	1.554	1.590	0.542	0.550	0.558	1.421	1.462	1.503	0.554	0.563	0.572	-0.146	-0.092	-0.037
C2.8.2	B10.3.6	Foreign body in eyes	Other vision loss	24	72	2.441	3.456	4.963	0.075	0.100	0.129	2.281	4.246	7.228	0.033	0.061	0.097	2.444	3.740	5.900	0.090	0.126	0.168	-3.606	-0.462	2.177
C2.6	A7.1.6	Adverse effects of medical treatment	Other sexually transmitted diseases	724	134	0.323	0.357	0.392	0.217	0.236	0.256	0.310	0.345	0.382	0.201	0.220	0.240	0.318	0.413	0.520	0.326	0.398	0.473	-0.033	0.067	0.180
B6.4	B10.2.12	Multiple sclerosis	Decubitus ulcer	605	412	8.226	9.518	11.021	0.870	0.896	0.919	8.749	10.679	13.109	0.847	0.883	0.915	6.663	8.144	10.060	0.879	0.916	0.946	-5.353	-2.522	0.202
B7.5	B7.1	Bipolar disorder	Schizophrenia	162	99	4.537	5.828	7.493	0.512	0.576	0.640	4.849	6.832	9.630	0.507	0.587	0.667	3.322	4.736	6.743	0.460	0.560	0.660	-5.121	-2.086	0.601
B10.1.10	B10.1.9	Digestive congenital anomalies	Urogenital congenital anomalies	97	323	0.696	0.807	0.930	0.505	0.555	0.604	0.960	1.328	1.794	0.359	0.454	0.548	0.615	0.728	0.851	0.534	0.592	0.647	-1.074	-0.601	-0.217
B8.5.7	B1.16	Other gynecological diseases	Uterine cancer	10273	NA	NA	NA	NA	NA	NA	NA	1.640	1.694	1.748	0.999	1.000	1.000	NA	NA	NA	NA	NA	NA	NA	NA	NA
B5.2	B7.7.1	Gastritis and duodenitis	Anorexia nervosa	67	10	0.618	0.881	1.207	0.372	0.477	0.584	0.587	0.854	1.183	0.358	0.468	0.579	0.351	1.199	2.817	0.250	0.577	0.864	-0.552	0.346	1.952
A7.2.3	A1.1.1	Hepatitis C	Drug-sensitive tuberculosis	35	84	1.439	1.970	2.658	0.344	0.422	0.503	1.221	2.085	3.309	0.272	0.410	0.554	1.316	1.919	2.776	0.334	0.427	0.524	-1.500	-0.160	1.020
B10.1.5	B10.3.5	Turner syndrome	Age-related and other hearing loss	194	NA	NA	NA	NA	NA	NA	NA	0.090	0.409	1.258	0.000	0.000	0.001	NA	NA	NA	NA	NA	NA	NA	NA	NA
A1.1.1	A6.5	Drug-sensitive tuberculosis	Other nutritional deficiencies	296	212	1.330	1.535	1.762	0.719	0.766	0.811	1.422	1.707	2.027	0.699	0.761	0.818	1.055	1.316	1.624	0.701	0.773	0.837	-0.813	-0.390	0.021
B5.8	A5.4	Gallbladder and biliary diseases	Hemolytic disease and other neonatal jaundice	8	5	0.065	0.153	0.278	0.045	0.102	0.178	0.048	0.139	0.279	0.044	0.120	0.227	0.048	0.174	0.412	0.019	0.075	0.173	-0.144	0.036	0.270
B1.16	A1.2.4	Uterine cancer	HIV/AIDS resulting in other diseases	83	NA	NA	NA	NA	NA	NA	NA	1.129	1.322	1.539	0.987	0.990	0.994	NA	NA	NA	NA	NA	NA	NA	NA	NA
B10.2.4	B7.3.1	Pyoderma	Opioid use disorders	546	1065	1.864	2.030	2.203	0.567	0.593	0.618	1.809	2.072	2.356	0.506	0.550	0.592	1.812	2.012	2.227	0.585	0.618	0.649	-0.406	-0.060	0.285
B1.12	B10.1.11	Malignant skin melanoma	Other congenital anomalies	922	539	0.578	0.624	0.673	0.363	0.385	0.407	0.578	0.638	0.701	0.362	0.389	0.417	0.525	0.596	0.673	0.343	0.378	0.414	-0.138	-0.042	0.055
B1.6	B5.4	Colon and rectum cancer	Paralytic ileus and intestinal obstruction	4397	4616	2.066	2.141	2.216	0.750	0.761	0.772	1.815	1.905	1.997	0.730	0.745	0.760	2.325	2.447	2.574	0.762	0.777	0.792	0.390	0.543	0.694
B1.28.1	B7.12	Acute lymphoid leukaemia	Other mental and substance use disorders	242	315	1.189	1.339	1.507	0.689	0.735	0.778	1.132	1.349	1.598	0.700	0.767	0.827	1.194	1.402	1.632	0.653	0.713	0.770	-0.265	0.053	0.368
B9.3.2	B6.7	Neck pain	Tension-type headache	1151	671	0.979	1.050	1.129	0.482	0.505	0.528	0.926	1.010	1.102	0.473	0.501	0.530	0.983	1.111	1.243	0.474	0.513	0.550	-0.055	0.100	0.256
B5.10	B7.4.2	Other digestive diseases	Dysthymia	530	214	1.020	1.144	1.281	0.592	0.632	0.671	1.059	1.214	1.387	0.589	0.636	0.681	0.811	1.002	1.221	0.549	0.623	0.692	-0.463	-0.212	0.058
B10.4.3	B1.27	Periodontal disease	Multiple myeloma	58	98	1.090	1.394	1.782	0.277	0.336	0.397	1.068	1.630	2.368	0.223	0.311	0.410	0.944	1.283	1.744	0.277	0.350	0.428	-1.138	-0.340	0.345
A2.3	A6.1	Lower respiratory infections	Protein-energy malnutrition	1007	918	1.036	1.113	1.192	0.670	0.694	0.718	0.973	1.073	1.175	0.654	0.689	0.722	1.049	1.164	1.291	0.664	0.700	0.735	-0.065	0.090	0.250
B7.3.5	B2.8	Other drug use disorders	Peripheral vascular disease	448	585	0.504	0.553	0.604	0.308	0.332	0.355	0.537	0.617	0.704	0.293	0.327	0.362	0.453	0.512	0.574	0.305	0.335	0.366	-0.207	-0.104	-0.004
B2.5.3	B8.3.1	Other cardiomyopathy	Chronic kidney disease due to diabetes mellitus	163	488	0.936	1.056	1.185	0.582	0.624	0.665	1.000	1.271	1.589	0.526	0.610	0.689	0.870	1.002	1.146	0.580	0.628	0.675	-0.609	-0.270	0.043
B5.2	B5.5	Gastritis and duodenitis	Inguinal, femoral, and abdominal hernia	4514	6517	0.751	0.772	0.794	0.495	0.505	0.514	1.097	1.147	1.198	0.528	0.543	0.558	0.613	0.635	0.657	0.469	0.481	0.493	-0.566	-0.512	-0.457
B7.5	B7.6	Bipolar disorder	Anxiety disorders	213	103	0.957	1.144	1.347	0.356	0.405	0.454	0.862	1.070	1.301	0.342	0.401	0.459	0.932	1.267	1.665	0.330	0.413	0.498	-0.206	0.199	0.643
B8.4.4	B1.19	Male infertility	Testicular cancer	NA	244	NA	NA	NA	NA	NA	NA	NA	NA	NA	NA	NA	NA	0.841	1.325	1.952	0.536	0.688	0.829	NA	NA	NA
B10.2.12	B8.1	Decubitus ulcer	Diabetes mellitus	405	484	0.291	0.320	0.351	0.130	0.142	0.154	0.248	0.285	0.326	0.125	0.143	0.162	0.315	0.358	0.406	0.124	0.141	0.158	0.013	0.073	0.133
B2.10	B2.5.3	Other cardiovascular and circulatory diseases	Other cardiomyopathy	2463	4445	1.423	1.478	1.533	0.609	0.622	0.634	1.469	1.567	1.669	0.619	0.640	0.662	1.373	1.438	1.505	0.596	0.612	0.628	-0.250	-0.129	-0.010
A7.2.2	B7.1	Hepatitis B	Schizophrenia	9	56	0.953	1.446	2.126	0.446	0.573	0.698	0.406	0.984	1.840	0.239	0.466	0.696	1.053	1.702	2.652	0.467	0.613	0.747	-0.283	0.720	1.741
B2.9	B10.4.4	Endocarditis	Edentulism and severe tooth loss	26	59	0.863	1.239	1.695	0.222	0.293	0.368	0.610	1.133	1.829	0.179	0.295	0.426	0.838	1.299	1.917	0.208	0.290	0.381	-0.634	0.165	0.935
B10.3.4	B7.11	Refraction and accommodation disorders	Idiopathic developmental intellectual disability	257	334	1.495	1.707	1.941	0.339	0.373	0.406	1.497	1.832	2.221	0.321	0.369	0.421	1.362	1.621	1.916	0.332	0.375	0.420	-0.675	-0.208	0.225
A1.2.4	B10.2.4	HIV/AIDS resulting in other diseases	Pyoderma	132	353	0.651	0.747	0.849	0.425	0.467	0.509	0.888	1.153	1.448	0.403	0.488	0.571	0.566	0.665	0.771	0.413	0.460	0.509	-0.800	-0.489	-0.202
B10.4.3	B1.28.3	Periodontal disease	Acute myeloid leukaemia	38	68	1.571	2.186	2.994	0.406	0.498	0.593	1.358	2.330	3.703	0.336	0.480	0.633	1.409	2.106	3.094	0.392	0.508	0.625	-1.732	-0.207	1.120
B2.5.1	B2.2	Myocarditis	Ischaemic heart disease	201	303	0.640	0.726	0.820	0.258	0.287	0.317	0.923	1.125	1.360	0.251	0.299	0.347	0.507	0.596	0.695	0.243	0.280	0.318	-0.773	-0.528	-0.302
B9.1	B9.4	Rheumatoid arthritis	Gout	446	582	0.994	1.092	1.197	0.491	0.521	0.553	0.915	1.056	1.220	0.516	0.564	0.613	0.992	1.120	1.262	0.454	0.493	0.533	-0.144	0.062	0.264
B7.10	B7.6	Conduct disorder	Anxiety disorders	108	66	1.296	1.670	2.107	0.437	0.512	0.584	1.267	1.718	2.278	0.392	0.483	0.572	1.034	1.536	2.195	0.443	0.567	0.685	-0.903	-0.182	0.596
B7.11	B10.3.6	Idiopathic developmental intellectual disability	Other vision loss	491	541	1.289	1.417	1.554	0.433	0.463	0.492	1.466	1.681	1.920	0.427	0.470	0.513	1.086	1.240	1.408	0.417	0.456	0.497	-0.731	-0.440	-0.169
A7.1.6	A7.1.1	Other sexually transmitted diseases	Syphilis	27	97	1.858	2.542	3.358	0.575	0.676	0.766	0.793	1.385	2.250	0.480	0.656	0.811	2.549	3.601	4.980	0.568	0.685	0.788	0.929	2.193	3.671
B8.4.3	B1.18	Benign prostatic hyperplasia	Prostate cancer	NA	16485	NA	NA	NA	NA	NA	NA	NA	NA	NA	NA	NA	NA	0.694	0.821	0.960	0.089	0.104	0.119	NA	NA	NA
B2.7	B8.3.2	Aortic aneurysm	Chronic kidney disease due to hypertension	72	252	0.907	1.078	1.278	0.498	0.557	0.613	0.863	1.254	1.734	0.439	0.557	0.673	0.846	1.036	1.252	0.492	0.557	0.620	-0.720	-0.214	0.220
B6.3	B10.2.12	Epilepsy	Decubitus ulcer	535	637	1.162	1.274	1.393	0.678	0.710	0.741	1.158	1.321	1.501	0.665	0.712	0.756	1.090	1.238	1.398	0.667	0.709	0.750	-0.315	-0.082	0.145
B1.27	B10.4.4	Multiple myeloma	Edentulism and severe tooth loss	49	84	1.330	1.789	2.335	0.570	0.667	0.753	1.006	1.579	2.335	0.485	0.636	0.771	1.345	1.962	2.746	0.570	0.688	0.795	-0.550	0.369	1.343
B10.1.7	B2.10	Other chromosomal abnormalities	Other cardiovascular and circulatory diseases	248	216	1.034	1.191	1.366	0.517	0.566	0.613	0.888	1.079	1.302	0.525	0.592	0.658	1.082	1.334	1.623	0.469	0.537	0.606	-0.084	0.253	0.591
B10.2.4	B2.8	Pyoderma	Peripheral vascular disease	3873	4964	1.324	1.369	1.414	0.433	0.442	0.452	1.616	1.700	1.784	0.423	0.437	0.452	1.130	1.182	1.235	0.433	0.446	0.459	-0.617	-0.517	-0.418
B7.2	B7.5	Alcohol use disorders	Bipolar disorder	725	800	2.303	2.520	2.751	0.739	0.766	0.792	2.301	2.592	2.912	0.720	0.759	0.798	2.146	2.449	2.787	0.735	0.772	0.807	-0.576	-0.142	0.302
B2.3.2	B10.1.9	Hemorrhagic stroke	Urogenital congenital anomalies	79	126	0.285	0.351	0.424	0.301	0.354	0.410	0.268	0.376	0.505	0.279	0.363	0.454	0.258	0.336	0.424	0.281	0.348	0.416	-0.187	-0.039	0.097
B2.6	B2.5.3	Atrial fibrillation and flutter	Other cardiomyopathy	1620	4484	1.744	1.818	1.894	0.586	0.599	0.613	1.373	1.484	1.599	0.540	0.565	0.590	1.911	2.010	2.111	0.597	0.613	0.628	0.372	0.525	0.676
B7.7.1	B3.1	Anorexia nervosa	Chronic obstructive pulmonary disease	72	5	0.968	1.437	2.047	0.461	0.583	0.697	0.957	1.439	2.079	0.459	0.585	0.705	0.353	1.201	2.523	0.227	0.567	0.864	-1.228	-0.237	1.106
B7.3.3	B10.2.3	Amphetamine use disorders	Cellulitis	8	23	0.454	0.806	1.317	0.200	0.315	0.449	0.281	0.908	1.962	0.100	0.289	0.536	0.399	0.771	1.342	0.191	0.321	0.475	-1.178	-0.126	0.666
B8.3.2	B2.8	Chronic kidney disease due to hypertension	Peripheral vascular disease	244	492	1.051	1.175	1.309	0.404	0.438	0.471	0.992	1.198	1.423	0.369	0.425	0.480	1.046	1.203	1.378	0.403	0.445	0.486	-0.272	0.007	0.276
B7.8.1	B10.1.7	Autism	Other chromosomal abnormalities	26	34	1.276	1.995	2.994	0.290	0.395	0.506	1.203	2.412	4.157	0.216	0.372	0.534	1.002	1.777	2.994	0.276	0.410	0.556	-2.475	-0.615	0.963
B2.9	B10.2.3	Endocarditis	Cellulitis	31	58	0.416	0.573	0.767	0.211	0.275	0.344	0.361	0.620	0.972	0.178	0.285	0.407	0.366	0.550	0.779	0.194	0.270	0.354	-0.453	-0.072	0.270
B1.28.1	B1.28.5	Acute lymphoid leukaemia	Other leukaemia	142	190	40.593	67.524	132.745	0.557	0.618	0.675	43.702	88.309	263.071	0.564	0.658	0.742	32.617	59.520	141.448	0.516	0.592	0.667	-194.700	-27.545	53.855
B8.3.4	B8.4.5	Chronic kidney disease due to other causes	Other urinary diseases	853	1503	1.084	1.151	1.222	0.459	0.478	0.498	1.472	1.640	1.812	0.459	0.493	0.525	0.926	1.000	1.075	0.446	0.471	0.495	-0.826	-0.638	-0.457
B5.4	B7.3.1	Paralytic ileus and intestinal obstruction	Opioid use disorders	82	58	0.737	0.957	1.226	0.410	0.492	0.573	0.778	1.101	1.520	0.385	0.488	0.595	0.553	0.814	1.148	0.376	0.496	0.616	-0.757	-0.285	0.169
B7.1	B10.4.2	Schizophrenia	Permanent caries	93	120	1.057	1.310	1.612	0.413	0.477	0.543	1.290	1.807	2.475	0.403	0.503	0.607	0.816	1.083	1.410	0.377	0.459	0.543	-1.436	-0.723	-0.122
B5.7	B5.4	Vascular intestinal disorders	Paralytic ileus and intestinal obstruction	188	117	0.948	1.130	1.335	0.423	0.477	0.532	0.900	1.125	1.389	0.429	0.500	0.571	0.838	1.109	1.435	0.363	0.445	0.528	-0.392	-0.018	0.373
A5.2	B10.3.4	Neonatal encephalopathy due to birth asphyxia and trauma	Refraction and accommodation disorders	860	1048	1.336	1.436	1.539	0.978	0.986	0.992	1.237	1.379	1.525	0.976	0.987	0.995	1.355	1.490	1.638	0.975	0.986	0.994	-0.093	0.113	0.314
B8.7	B2.4	Endocrine, metabolic, blood, and immune disorders	Hypertensive heart disease	4446	4190	1.193	1.233	1.275	0.631	0.643	0.654	1.127	1.181	1.238	0.647	0.663	0.679	1.231	1.290	1.352	0.606	0.623	0.639	0.025	0.109	0.192
B7.9	B7.2	Attention-deficit/hyperactivity disorder	Alcohol use disorders	38	141	0.648	0.818	1.013	0.238	0.287	0.338	0.460	0.745	1.114	0.123	0.190	0.270	0.661	0.859	1.099	0.272	0.335	0.399	-0.296	0.117	0.479
A4.3	A4.9	Maternal hypertensive disorders	Other maternal disorders	19539	NA	NA	NA	NA	NA	NA	NA	0.823	0.912	1.009	0.095	0.121	0.154	NA	NA	NA	NA	NA	NA	NA	NA	NA
A7.1.2	A7.1.6	Chlamydial infection	Other sexually transmitted diseases	251	67	0.930	1.106	1.309	0.373	0.423	0.473	0.843	1.015	1.214	0.389	0.447	0.505	0.849	1.265	1.770	0.260	0.350	0.448	-0.206	0.249	0.780
B6.8	A5.1	Other neurological disorders	Neonatal preterm birth complications	45	57	0.045	0.060	0.077	0.022	0.029	0.037	0.039	0.060	0.086	0.020	0.030	0.043	0.041	0.059	0.082	0.019	0.028	0.039	-0.032	-0.001	0.030
B6.8	B1.22	Other neurological disorders	Brain and nervous system cancer	699	825	1.093	1.183	1.276	0.493	0.519	0.543	1.047	1.178	1.319	0.485	0.523	0.560	1.063	1.186	1.317	0.481	0.516	0.549	-0.177	0.007	0.194
B1.1	B1.2	Lip and oral cavity cancer	Nasopharynx cancer	33	44	1.944	2.943	4.382	0.446	0.562	0.680	1.938	3.577	6.398	0.407	0.587	0.761	1.561	2.607	4.276	0.403	0.549	0.693	-3.806	-0.956	1.213
B10.3.6	B8.3.3	Other vision loss	Chronic kidney disease due to glomerulonephritis	446	703	1.084	1.190	1.303	0.542	0.573	0.603	0.982	1.134	1.306	0.517	0.565	0.612	1.093	1.231	1.382	0.538	0.578	0.617	-0.121	0.096	0.310
A1.1.1	B3.1	Drug-sensitive tuberculosis	Chronic obstructive pulmonary disease	617	831	1.174	1.270	1.375	0.536	0.563	0.590	1.239	1.396	1.566	0.499	0.540	0.582	1.093	1.212	1.344	0.545	0.581	0.616	-0.392	-0.182	0.020
B5.10	B1.6	Other digestive diseases	Colon and rectum cancer	23117	25254	1.191	1.208	1.224	0.559	0.563	0.568	1.240	1.265	1.289	0.553	0.559	0.566	1.141	1.163	1.185	0.560	0.567	0.574	-0.134	-0.101	-0.068
B1.4	B10.4.3	Oesophageal cancer	Periodontal disease	14	51	0.292	0.427	0.595	0.211	0.289	0.377	0.194	0.442	0.805	0.144	0.293	0.476	0.277	0.419	0.606	0.203	0.288	0.383	-0.397	-0.021	0.269
B7.12	B7.9	Other mental and substance use disorders	Attention-deficit/hyperactivity disorder	457	829	1.187	1.300	1.417	0.681	0.711	0.740	1.289	1.501	1.731	0.720	0.768	0.815	1.086	1.209	1.350	0.646	0.683	0.718	-0.553	-0.290	-0.041
B6.6	B7.4.1	Migraine	Major depressive disorder	1426	340	0.964	1.040	1.118	0.669	0.695	0.720	0.973	1.057	1.143	0.662	0.691	0.718	0.766	0.902	1.050	0.652	0.710	0.764	-0.315	-0.154	0.015
A1.2.4	A2.12	HIV/AIDS resulting in other diseases	Varicella and herpes zoster	49	127	3.815	5.323	7.461	0.587	0.672	0.749	3.868	6.272	9.869	0.474	0.623	0.762	3.379	5.047	7.730	0.596	0.694	0.780	-5.002	-1.182	2.137
B10.2.4	B8.1	Pyoderma	Diabetes mellitus	4940	8095	0.638	0.655	0.672	0.365	0.372	0.379	0.700	0.729	0.759	0.355	0.367	0.378	0.603	0.623	0.643	0.366	0.375	0.384	-0.142	-0.107	-0.072
B5.6	A2.1	Inflammatory bowel disease	Diarrhoeal diseases	5190	3419	1.315	1.359	1.405	0.479	0.490	0.500	1.377	1.436	1.496	0.477	0.491	0.504	1.151	1.211	1.273	0.471	0.488	0.504	-0.312	-0.225	-0.141
B7.8.1	B7.11	Autism	Idiopathic developmental intellectual disability	108	200	6.524	8.499	11.098	0.384	0.436	0.487	8.179	11.963	17.745	0.342	0.430	0.518	5.477	7.620	10.748	0.375	0.439	0.503	-10.455	-4.297	0.375
A2.6.1	A2.5	Pneumococcal meningitis	Otitis media	74	100	1.582	2.038	2.575	0.550	0.632	0.711	1.375	2.023	2.860	0.486	0.609	0.725	1.505	2.086	2.827	0.542	0.651	0.753	-0.912	0.069	1.011
B10.3.5	A5.1	Age-related and other hearing loss	Neonatal preterm birth complications	13	11	0.008	0.014	0.022	0.006	0.010	0.016	0.007	0.016	0.031	0.004	0.009	0.017	0.006	0.012	0.021	0.006	0.011	0.019	-0.019	-0.004	0.008
B7.2	B5.1	Alcohol use disorders	Peptic ulcer disease	2625	5782	1.033	1.068	1.105	0.585	0.596	0.608	1.170	1.240	1.312	0.574	0.594	0.615	0.977	1.018	1.060	0.583	0.597	0.611	-0.304	-0.222	-0.142
B1.29	B1.27	Other neoplasms	Multiple myeloma	517	532	1.427	1.570	1.727	0.578	0.610	0.642	1.225	1.413	1.618	0.583	0.629	0.673	1.530	1.748	1.993	0.548	0.593	0.639	0.037	0.336	0.639
B7.3.1	B10.4.4	Opioid use disorders	Edentulism and severe tooth loss	32	41	1.582	2.384	3.496	0.500	0.622	0.739	1.471	2.662	4.521	0.417	0.602	0.769	1.294	2.188	3.627	0.479	0.640	0.785	-2.427	-0.454	1.255
B8.7	B8.3.2	Endocrine, metabolic, blood, and immune disorders	Chronic kidney disease due to hypertension	1310	1574	1.100	1.168	1.236	0.568	0.588	0.607	1.198	1.309	1.427	0.590	0.620	0.648	0.994	1.075	1.159	0.537	0.563	0.590	-0.374	-0.233	-0.097
B10.2.7	B8.3.4	Viral skin diseases	Chronic kidney disease due to other causes	19	25	0.347	0.564	0.842	0.188	0.280	0.383	0.268	0.538	0.931	0.151	0.273	0.421	0.309	0.578	0.965	0.167	0.285	0.422	-0.417	0.042	0.485
A7.2.3	A7.1.6	Hepatitis C	Other sexually transmitted diseases	89	37	0.291	0.386	0.490	0.191	0.242	0.294	0.279	0.383	0.503	0.178	0.236	0.298	0.230	0.374	0.571	0.168	0.256	0.355	-0.191	-0.006	0.207
B1.10	B10.4.4	Larynx cancer	Edentulism and severe tooth loss	97	338	2.852	3.398	4.067	0.668	0.720	0.769	1.928	2.672	3.637	0.573	0.680	0.777	3.074	3.801	4.716	0.675	0.733	0.788	-0.063	1.136	2.263
B1.14	B8.5.7	Breast cancer	Other gynecological diseases	18759	NA	NA	NA	NA	NA	NA	NA	1.366	1.569	1.801	0.085	0.098	0.112	NA	NA	NA	NA	NA	NA	NA	NA	NA
B2.9	B7.3.1	Endocarditis	Opioid use disorders	45	59	2.718	3.948	5.714	0.295	0.374	0.456	2.896	4.979	8.391	0.266	0.391	0.518	2.133	3.423	5.424	0.267	0.363	0.466	-5.053	-1.553	1.218
B10.3.3	B10.3.2	Macular degeneration	Cataract	6159	3714	0.863	0.888	0.913	0.350	0.358	0.366	0.771	0.796	0.822	0.332	0.342	0.352	0.842	0.880	0.919	0.374	0.388	0.401	0.038	0.084	0.130
B6.1	B10.1.8	Alzheimer's disease and other dementias	Congenital musculoskeletal and limb anomalies	60	35	0.147	0.200	0.261	0.154	0.202	0.254	0.124	0.184	0.253	0.137	0.193	0.256	0.138	0.231	0.346	0.138	0.219	0.311	-0.066	0.047	0.173
B8.5.5	A4.2	Genital prolapse	Maternal sepsis and other pregnancy related infections	110	NA	NA	NA	NA	NA	NA	NA	0.960	1.231	1.566	0.199	0.242	0.288	NA	NA	NA	NA	NA	NA	NA	NA	NA
B2.8	B8.3.2	Peripheral vascular disease	Chronic kidney disease due to hypertension	331	615	1.434	1.597	1.770	0.529	0.562	0.596	1.346	1.605	1.901	0.520	0.575	0.631	1.398	1.597	1.810	0.514	0.555	0.597	-0.364	-0.007	0.317
B10.2.3	B7.3.3	Cellulitis	Amphetamine use disorders	18	51	0.865	1.304	1.854	0.551	0.685	0.800	0.626	1.349	2.476	0.464	0.711	0.900	0.804	1.275	1.917	0.525	0.679	0.809	-1.213	-0.071	0.847
B7.10	B7.3.5	Conduct disorder	Other drug use disorders	85	49	1.434	1.911	2.478	0.532	0.625	0.715	1.604	2.276	3.147	0.540	0.658	0.769	0.949	1.482	2.219	0.440	0.581	0.715	-1.803	-0.782	0.170
A1.2.4	B1.13.1	HIV/AIDS resulting in other diseases	Non-melanoma skin cancer (squamous-cell carcinoma)	15	118	0.887	1.176	1.532	0.659	0.752	0.833	0.419	0.855	1.452	0.447	0.683	0.875	0.944	1.295	1.736	0.666	0.765	0.849	-0.221	0.439	1.037
B8.3.3	B8.3.1	Chronic kidney disease due to glomerulonephritis	Chronic kidney disease due to diabetes mellitus	248	469	3.426	3.955	4.530	0.357	0.389	0.420	3.883	4.949	6.214	0.337	0.389	0.443	3.033	3.600	4.270	0.350	0.388	0.427	-2.726	-1.343	-0.090
B10.4.2	B7.2	Permanent caries	Alcohol use disorders	276	704	0.668	0.733	0.802	0.282	0.304	0.326	0.635	0.759	0.894	0.297	0.342	0.388	0.657	0.733	0.815	0.266	0.291	0.317	-0.182	-0.025	0.125
B10.4.5	B1.26	Other oral disorders	Non-Hodgkin's lymphoma	315	366	0.799	0.898	1.006	0.378	0.412	0.446	0.856	1.020	1.201	0.398	0.449	0.502	0.693	0.812	0.948	0.342	0.385	0.430	-0.426	-0.206	0.004
A5.3	B5.4	Neonatal sepsis and other neonatal infections	Paralytic ileus and intestinal obstruction	38	83	0.941	1.259	1.637	0.874	0.941	0.982	0.757	1.260	1.968	0.804	0.929	0.989	0.880	1.244	1.715	0.875	0.949	0.993	-0.773	-0.015	0.649
B6.8	A2.7	Other neurological disorders	Encephalitis	340	316	1.847	2.107	2.393	0.517	0.558	0.599	1.776	2.124	2.532	0.498	0.553	0.609	1.734	2.088	2.499	0.506	0.563	0.620	-0.561	-0.040	0.499
B10.1.1	B8.4.5	Neural tube defects	Other urinary diseases	211	231	3.698	4.360	5.162	0.715	0.766	0.813	6.038	8.078	11.021	0.700	0.773	0.840	2.632	3.189	3.880	0.691	0.761	0.823	-7.822	-4.898	-2.792
A6.5	B8.6.7	Other nutritional deficiencies	Other hemoglobinopathies and hemolytic anaemias	264	161	1.323	1.553	1.797	0.490	0.541	0.590	1.361	1.673	2.016	0.495	0.559	0.621	1.076	1.391	1.745	0.433	0.512	0.588	-0.760	-0.281	0.185
B10.2.12	B10.4.2	Decubitus ulcer	Permanent caries	67	94	0.789	1.007	1.271	0.333	0.399	0.469	0.734	1.078	1.524	0.302	0.404	0.506	0.691	0.962	1.289	0.311	0.396	0.483	-0.626	-0.118	0.345
B8.3.2	B10.2.7	Chronic kidney disease due to hypertension	Viral skin diseases	33	57	3.492	5.283	7.989	0.694	0.807	0.897	2.892	5.347	9.561	0.632	0.808	0.935	3.104	5.272	9.060	0.675	0.809	0.913	-4.557	-0.067	4.198
A7.2.3	B7.2	Hepatitis C	Alcohol use disorders	310	706	1.293	1.423	1.567	0.277	0.299	0.320	1.993	2.367	2.804	0.281	0.321	0.363	1.091	1.221	1.371	0.264	0.290	0.315	-1.599	-1.144	-0.741
B8.4.1	A1.2.4	Interstitial nephritis and urinary tract infections	HIV/AIDS resulting in other diseases	103	106	0.404	0.499	0.606	0.273	0.323	0.375	0.449	0.613	0.808	0.266	0.339	0.415	0.323	0.432	0.555	0.244	0.310	0.380	-0.399	-0.182	0.020
B10.2.12	B10.2.4	Decubitus ulcer	Pyoderma	1044	1131	1.276	1.363	1.451	0.327	0.344	0.361	1.133	1.246	1.362	0.326	0.350	0.374	1.374	1.503	1.641	0.316	0.339	0.361	0.078	0.259	0.435
B10.4.4	B2.10	Edentulism and severe tooth loss	Other cardiovascular and circulatory diseases	765	634	0.567	0.614	0.660	0.307	0.327	0.347	0.595	0.659	0.727	0.337	0.366	0.395	0.495	0.554	0.618	0.264	0.290	0.318	-0.194	-0.106	-0.016
B10.2.3	B9.4	Cellulitis	Gout	197	679	0.807	0.894	0.988	0.651	0.688	0.723	1.041	1.299	1.596	0.580	0.660	0.734	0.731	0.820	0.919	0.656	0.697	0.735	-0.786	-0.480	-0.200
B6.3	A2.7	Epilepsy	Encephalitis	150	143	2.008	2.461	2.987	0.480	0.541	0.602	2.023	2.670	3.463	0.458	0.543	0.623	1.699	2.267	2.979	0.454	0.539	0.623	-1.375	-0.400	0.526
B7.6	B7.10	Anxiety disorders	Conduct disorder	118	48	1.365	1.767	2.251	0.416	0.488	0.563	1.488	2.034	2.740	0.428	0.517	0.608	0.877	1.371	2.008	0.315	0.433	0.557	-1.489	-0.658	0.166
A1.1.1	B1.11	Drug-sensitive tuberculosis	Tracheal, bronchus, and lung cancer	198	273	1.113	1.285	1.478	0.676	0.726	0.772	1.302	1.630	2.021	0.629	0.708	0.781	0.925	1.112	1.323	0.676	0.739	0.799	-0.951	-0.517	-0.128
B3.1	B7.3.4	Chronic obstructive pulmonary disease	Cannabis use disorders	30	107	1.078	1.419	1.843	0.272	0.336	0.401	0.804	1.467	2.458	0.162	0.265	0.383	1.026	1.403	1.861	0.288	0.363	0.439	-1.084	-0.064	0.709
A7.3	A7.2.3	Other infectious diseases	Hepatitis C	210	458	0.909	1.023	1.147	0.449	0.486	0.524	0.719	0.882	1.069	0.384	0.446	0.510	0.960	1.107	1.275	0.462	0.508	0.553	-0.014	0.225	0.458
B7.3.5	A7.1.2	Other drug use disorders	Chlamydial infection	54	20	0.394	0.563	0.767	0.206	0.277	0.356	0.387	0.600	0.857	0.167	0.244	0.326	0.252	0.484	0.809	0.246	0.408	0.585	-0.452	-0.115	0.257
B10.4.2	B7.3.4	Permanent caries	Cannabis use disorders	14	39	0.833	1.329	2.019	0.369	0.500	0.633	0.596	1.393	2.703	0.306	0.551	0.786	0.765	1.296	2.095	0.340	0.486	0.632	-1.411	-0.095	0.928
B2.8	B8.3.3	Peripheral vascular disease	Chronic kidney disease due to glomerulonephritis	234	365	0.902	1.027	1.158	0.418	0.456	0.494	0.861	1.048	1.265	0.443	0.506	0.572	0.859	1.011	1.180	0.382	0.429	0.476	-0.296	-0.036	0.213
B10.2.12	B7.11	Decubitus ulcer	Idiopathic developmental intellectual disability	40	50	1.452	2.089	2.907	0.286	0.369	0.455	1.125	1.864	2.936	0.278	0.401	0.535	1.414	2.316	3.606	0.238	0.343	0.453	-0.895	0.441	1.872
B10.2.13	B10.2.12	Other skin and subcutaneous diseases	Decubitus ulcer	773	628	1.003	1.086	1.176	0.618	0.647	0.675	0.978	1.090	1.213	0.636	0.675	0.711	0.957	1.081	1.216	0.574	0.616	0.657	-0.188	-0.010	0.165
B10.3.6	A5.1	Other vision loss	Neonatal preterm birth complications	48	65	0.051	0.067	0.086	0.024	0.032	0.040	0.048	0.073	0.103	0.019	0.029	0.041	0.045	0.063	0.086	0.024	0.034	0.045	-0.045	-0.009	0.024
B10.3.6	B7.8.1	Other vision loss	Autism	89	191	1.116	1.351	1.622	0.601	0.666	0.726	1.211	1.697	2.353	0.478	0.588	0.693	0.982	1.231	1.530	0.630	0.708	0.779	-1.160	-0.466	0.109
B3.5	B1.24	Other chronic respiratory diseases	Mesothelioma	125	588	3.484	4.024	4.659	0.674	0.715	0.754	3.103	4.305	5.839	0.644	0.740	0.825	3.389	3.967	4.661	0.665	0.710	0.752	-1.991	-0.331	1.042
A5.5	B7.11	Other neonatal disorders	Idiopathic developmental intellectual disability	513	789	1.044	1.138	1.237	0.939	0.955	0.970	0.927	1.064	1.213	0.925	0.952	0.973	1.067	1.192	1.326	0.938	0.958	0.975	-0.061	0.127	0.322
B6.4	B10.3.6	Multiple sclerosis	Other vision loss	891	423	1.138	1.238	1.346	0.357	0.379	0.402	1.265	1.402	1.551	0.350	0.376	0.405	0.823	0.951	1.090	0.345	0.384	0.425	-0.646	-0.451	-0.254
B9.4	B10.2.12	Gout	Decubitus ulcer	205	425	0.984	1.114	1.261	0.741	0.782	0.821	0.991	1.220	1.489	0.694	0.766	0.834	0.920	1.070	1.245	0.740	0.790	0.836	-0.456	-0.149	0.139
B8.6.7	B1.27	Other hemoglobinopathies and hemolytic anaemias	Multiple myeloma	51	55	1.520	2.122	2.881	0.221	0.281	0.347	1.366	2.181	3.352	0.219	0.312	0.414	1.314	2.063	3.136	0.183	0.256	0.340	-1.413	-0.117	1.174
A1.1.1	B7.3.5	Drug-sensitive tuberculosis	Other drug use disorders	132	254	0.929	1.094	1.270	0.607	0.663	0.715	0.682	0.887	1.126	0.550	0.642	0.727	1.038	1.283	1.547	0.609	0.675	0.739	0.064	0.395	0.726
B7.8.1	B6.8	Autism	Other neurological disorders	73	98	0.750	0.950	1.179	0.284	0.342	0.402	0.894	1.273	1.750	0.278	0.373	0.475	0.595	0.805	1.069	0.256	0.323	0.400	-0.973	-0.469	-0.021
B10.1.7	B10.3.5	Other chromosomal abnormalities	Age-related and other hearing loss	381	332	1.801	2.030	2.284	0.513	0.551	0.589	1.898	2.241	2.644	0.515	0.568	0.619	1.527	1.820	2.143	0.478	0.534	0.589	-0.888	-0.420	0.038
B5.4	B1.17	Paralytic ileus and intestinal obstruction	Ovarian cancer	618	NA	NA	NA	NA	NA	NA	NA	0.872	1.170	1.525	0.175	0.227	0.284	NA	NA	NA	NA	NA	NA	NA	NA	NA
B1.29	B8.5.7	Other neoplasms	Other gynecological diseases	5156	NA	NA	NA	NA	NA	NA	NA	1.895	1.979	2.062	0.183	0.200	0.218	NA	NA	NA	NA	NA	NA	NA	NA	NA
B2.3.1	B6.3	Ischaemic stroke	Epilepsy	5271	7111	1.698	1.748	1.798	0.650	0.660	0.670	1.619	1.690	1.763	0.630	0.645	0.660	1.744	1.815	1.888	0.659	0.672	0.685	0.024	0.124	0.227
B7.11	A2.7	Idiopathic developmental intellectual disability	Encephalitis	20	18	1.054	1.866	3.043	0.247	0.374	0.509	0.946	2.071	3.905	0.216	0.394	0.589	0.765	1.686	3.237	0.197	0.355	0.529	-2.292	-0.380	1.381
B1.27	B1.26	Multiple myeloma	Non-Hodgkin's lymphoma	214	304	3.620	4.276	5.037	0.397	0.437	0.477	3.326	4.265	5.437	0.346	0.404	0.462	3.462	4.337	5.432	0.410	0.464	0.519	-1.381	0.058	1.448
B8.4.5	B10.1.9	Other urinary diseases	Urogenital congenital anomalies	747	3719	0.717	0.750	0.785	0.412	0.425	0.438	1.066	1.189	1.320	0.439	0.473	0.509	0.659	0.692	0.727	0.402	0.416	0.430	-0.635	-0.497	-0.371
B1.22	B1.29	Brain and nervous system cancer	Other neoplasms	684	777	1.762	1.907	2.069	0.274	0.292	0.310	1.444	1.621	1.813	0.273	0.298	0.324	2.071	2.329	2.615	0.262	0.286	0.310	0.392	0.705	1.034
B10.1.9	B2.9	Urogenital congenital anomalies	Endocarditis	38	78	0.717	0.963	1.269	0.613	0.717	0.807	0.977	1.695	2.672	0.547	0.734	0.883	0.564	0.802	1.100	0.593	0.711	0.814	-1.882	-0.883	-0.130
B8.3.3	B10.2.7	Chronic kidney disease due to glomerulonephritis	Viral skin diseases	90	124	4.060	5.360	7.127	0.775	0.844	0.900	3.810	5.639	8.323	0.702	0.812	0.897	3.619	5.172	7.588	0.787	0.869	0.934	-3.451	-0.460	2.393
B2.5.1	B2.5.3	Myocarditis	Other cardiomyopathy	68	111	1.854	2.430	3.128	0.419	0.492	0.563	2.906	4.544	6.866	0.346	0.463	0.580	1.394	1.913	2.592	0.419	0.509	0.598	-4.941	-2.608	-0.911
A4.3	B2.2	Maternal hypertensive disorders	Ischaemic heart disease	953	NA	NA	NA	NA	NA	NA	NA	1.996	2.479	3.048	0.028	0.034	0.041	NA	NA	NA	NA	NA	NA	NA	NA	NA
A2.3	B2.5.2	Lower respiratory infections	Alcoholic cardiomyopathy	29	210	0.947	1.160	1.407	0.453	0.518	0.582	0.663	1.212	1.987	0.362	0.546	0.718	0.926	1.153	1.413	0.447	0.515	0.582	-0.855	-0.057	0.548
B7.6	B1.11	Anxiety disorders	Tracheal, bronchus, and lung cancer	428	237	0.483	0.543	0.605	0.156	0.171	0.188	0.519	0.601	0.690	0.177	0.200	0.224	0.383	0.464	0.553	0.115	0.137	0.160	-0.253	-0.137	-0.017
B1.11	B7.6	Tracheal, bronchus, and lung cancer	Anxiety disorders	1701	1513	1.590	1.685	1.780	0.812	0.829	0.844	1.458	1.572	1.692	0.776	0.800	0.823	1.680	1.830	1.986	0.840	0.863	0.885	0.069	0.258	0.451
B10.1.7	B10.3.2	Other chromosomal abnormalities	Cataract	102	82	1.336	1.695	2.122	0.515	0.592	0.670	1.208	1.656	2.213	0.507	0.612	0.711	1.213	1.730	2.402	0.460	0.570	0.680	-0.664	0.079	0.858
B6.3	B7.3.1	Epilepsy	Opioid use disorders	136	223	0.865	1.018	1.186	0.406	0.455	0.504	0.760	0.986	1.257	0.385	0.462	0.544	0.838	1.038	1.261	0.390	0.451	0.512	-0.283	0.054	0.371
B1.29	B1.28.4	Other neoplasms	Chronic myeloid leukaemia	60	75	0.978	1.290	1.663	0.508	0.598	0.686	0.756	1.137	1.643	0.481	0.611	0.736	0.987	1.437	1.987	0.471	0.588	0.704	-0.359	0.299	0.942
B10.3.1	B10.3.7	Glaucoma	Other sense organ diseases	4068	2821	0.867	0.897	0.928	0.468	0.479	0.491	0.827	0.863	0.901	0.488	0.503	0.518	0.839	0.885	0.932	0.431	0.449	0.467	-0.038	0.022	0.081
B8.3.1	B8.3.4	Chronic kidney disease due to diabetes mellitus	Chronic kidney disease due to other causes	319	615	3.578	4.050	4.576	0.638	0.673	0.708	3.821	4.639	5.626	0.601	0.663	0.719	3.272	3.817	4.460	0.635	0.679	0.720	-1.963	-0.828	0.211
B8.5.5	C2.6	Genital prolapse	Adverse effects of medical treatment	6188	NA	NA	NA	NA	NA	NA	NA	0.739	0.844	0.959	0.852	0.886	0.915	NA	NA	NA	NA	NA	NA	NA	NA	NA
B10.3.5	B10.1.7	Age-related and other hearing loss	Other chromosomal abnormalities	290	290	1.107	1.263	1.439	0.411	0.449	0.487	1.136	1.369	1.633	0.381	0.432	0.485	0.967	1.168	1.397	0.411	0.466	0.522	-0.533	-0.199	0.126
B6.8	B10.1.7	Other neurological disorders	Other chromosomal abnormalities	268	285	0.852	0.972	1.101	0.427	0.467	0.507	0.703	0.850	1.009	0.389	0.444	0.499	0.937	1.127	1.344	0.434	0.491	0.549	0.028	0.278	0.537
A2.12	B1.28.5	Varicella and herpes zoster	Other leukaemia	43	62	1.258	1.759	2.382	0.310	0.392	0.474	0.981	1.626	2.529	0.265	0.381	0.505	1.212	1.864	2.721	0.295	0.399	0.509	-0.831	0.233	1.257
A4.6	B8.6.2	Indirect maternal deaths	Thalassaemias trait	165	NA	NA	NA	NA	NA	NA	NA	1.932	2.192	2.482	0.995	0.997	0.999	NA	NA	NA	NA	NA	NA	NA	NA	NA
B1.22	B1.20	Brain and nervous system cancer	Kidney cancer	29	31	0.241	0.353	0.493	0.188	0.263	0.344	0.241	0.444	0.722	0.169	0.285	0.417	0.183	0.303	0.458	0.159	0.247	0.348	-0.427	-0.139	0.098
B7.3.5	A1.1.1	Other drug use disorders	Drug-sensitive tuberculosis	74	122	0.541	0.671	0.823	0.285	0.337	0.393	0.426	0.603	0.823	0.273	0.358	0.450	0.550	0.722	0.930	0.261	0.325	0.391	-0.154	0.116	0.386
B2.5.3	A6.3	Other cardiomyopathy	Vitamin A deficiency	42	93	2.403	3.319	4.548	0.606	0.699	0.786	2.070	3.477	5.564	0.528	0.694	0.833	2.193	3.240	4.768	0.592	0.702	0.802	-2.437	-0.241	1.731
B9.3.1	B1.27	Low back pain	Multiple myeloma	299	329	0.874	0.990	1.114	0.658	0.701	0.742	0.947	1.136	1.345	0.614	0.675	0.734	0.748	0.887	1.041	0.668	0.727	0.780	-0.506	-0.248	-0.007
A6.5	A6.1	Other nutritional deficiencies	Protein-energy malnutrition	335	260	2.282	2.617	3.013	0.611	0.656	0.698	2.001	2.409	2.902	0.579	0.637	0.694	2.383	2.935	3.623	0.614	0.681	0.745	-0.198	0.527	1.324
B2.6	B10.1.9	Atrial fibrillation and flutter	Urogenital congenital anomalies	209	582	0.331	0.367	0.406	0.346	0.375	0.404	0.272	0.333	0.401	0.308	0.361	0.416	0.339	0.382	0.429	0.346	0.380	0.414	-0.032	0.051	0.126
B5.2	B7.3.1	Gastritis and duodenitis	Opioid use disorders	233	300	1.129	1.294	1.477	0.512	0.557	0.601	1.126	1.387	1.684	0.491	0.558	0.622	1.024	1.229	1.460	0.498	0.557	0.615	-0.516	-0.154	0.180
B10.1.2	B2.7	Congenital heart anomalies	Aortic aneurysm	95	149	1.482	1.829	2.240	0.555	0.624	0.689	1.594	2.259	3.134	0.576	0.686	0.787	1.258	1.641	2.087	0.505	0.591	0.673	-1.539	-0.625	0.169
B10.1.1	B6.3	Neural tube defects	Epilepsy	44	31	0.981	1.432	1.999	0.595	0.720	0.830	0.970	1.613	2.529	0.566	0.725	0.862	0.719	1.236	1.959	0.534	0.716	0.864	-1.384	-0.379	0.547
B8.6.7	B1.29	Other hemoglobinopathies and hemolytic anaemias	Other neoplasms	337	372	1.080	1.211	1.353	0.463	0.498	0.534	0.866	1.015	1.185	0.422	0.473	0.524	1.270	1.488	1.734	0.472	0.524	0.576	0.204	0.475	0.761
B8.3.3	B8.7	Chronic kidney disease due to glomerulonephritis	Endocrine, metabolic, blood, and immune disorders	1310	1640	0.856	0.900	0.944	0.448	0.465	0.482	0.844	0.906	0.970	0.427	0.452	0.478	0.886	0.948	1.013	0.452	0.475	0.499	-0.046	0.043	0.131
B7.11	B6.3	Idiopathic developmental intellectual disability	Epilepsy	535	665	3.099	3.426	3.785	0.237	0.254	0.272	2.998	3.448	3.981	0.225	0.250	0.276	3.028	3.490	4.008	0.234	0.257	0.281	-0.664	0.041	0.735
B7.3.3	B6.3	Amphetamine use disorders	Epilepsy	15	37	0.585	0.923	1.374	0.291	0.404	0.526	0.402	0.884	1.571	0.195	0.372	0.567	0.559	0.959	1.557	0.281	0.420	0.566	-0.661	0.085	0.773
B3.3	B3.5	Asthma	Other chronic respiratory diseases	15781	16281	0.961	0.976	0.992	0.608	0.614	0.619	1.008	1.031	1.055	0.590	0.598	0.607	0.911	0.931	0.952	0.621	0.629	0.637	-0.131	-0.099	-0.069
B1.28.2	B8.6.7	Chronic lymphoid leukaemia	Other hemoglobinopathies and hemolytic anaemias	120	245	5.874	7.412	9.417	0.772	0.825	0.872	4.513	6.405	9.050	0.729	0.819	0.894	6.168	8.290	11.323	0.766	0.829	0.885	-1.340	1.892	5.217
B7.9	B10.4.2	Attention-deficit/hyperactivity disorder	Permanent caries	18	40	0.353	0.531	0.751	0.275	0.377	0.486	0.285	0.620	1.097	0.162	0.312	0.485	0.311	0.497	0.741	0.282	0.408	0.542	-0.613	-0.122	0.262
B7.3.5	B7.3.4	Other drug use disorders	Cannabis use disorders	78	250	2.711	3.325	4.058	0.371	0.420	0.469	1.671	2.441	3.450	0.267	0.350	0.437	2.996	3.806	4.840	0.392	0.449	0.508	0.103	1.369	2.620
B10.4.5	B1.3	Other oral disorders	Other pharynx cancer	293	776	4.015	4.524	5.088	0.304	0.327	0.350	3.425	4.224	5.216	0.308	0.353	0.399	4.053	4.670	5.356	0.291	0.318	0.344	-0.730	0.443	1.497
B8.3.2	B5.7	Chronic kidney disease due to hypertension	Vascular intestinal disorders	42	47	1.078	1.518	2.122	0.567	0.681	0.786	0.986	1.608	2.509	0.528	0.693	0.836	0.891	1.439	2.230	0.520	0.673	0.815	-1.151	-0.164	0.786
B5.6	B5.9	Inflammatory bowel disease	Pancreatitis	907	826	0.864	0.929	0.997	0.530	0.554	0.579	0.975	1.081	1.194	0.523	0.559	0.593	0.724	0.803	0.890	0.514	0.550	0.585	-0.416	-0.278	-0.143
A4.9	A4.2	Other maternal disorders	Maternal sepsis and other pregnancy related infections	33198	NA	NA	NA	NA	NA	NA	NA	0.314	0.357	0.403	0.990	0.993	0.995	NA	NA	NA	NA	NA	NA	NA	NA	NA
B5.10	B10.1.10	Other digestive diseases	Digestive congenital anomalies	1825	1725	1.506	1.588	1.673	0.524	0.540	0.558	1.467	1.580	1.698	0.529	0.552	0.576	1.477	1.596	1.721	0.505	0.529	0.553	-0.150	0.015	0.188
B10.1.9	B8.3.1	Urogenital congenital anomalies	Chronic kidney disease due to diabetes mellitus	78	176	0.599	0.723	0.869	0.592	0.658	0.722	0.968	1.385	1.882	0.532	0.656	0.770	0.471	0.592	0.730	0.582	0.659	0.735	-1.299	-0.791	-0.363
B10.4.5	B10.1.7	Other oral disorders	Other chromosomal abnormalities	165	123	0.662	0.798	0.950	0.298	0.343	0.390	0.714	0.909	1.140	0.307	0.368	0.434	0.520	0.684	0.876	0.254	0.315	0.380	-0.502	-0.224	0.047
B10.1.4	B10.3.7	Down's syndrome	Other sense organ diseases	243	250	1.143	1.303	1.483	0.615	0.663	0.711	1.075	1.289	1.537	0.589	0.655	0.720	1.092	1.319	1.572	0.602	0.671	0.735	-0.298	0.031	0.359
B7.2	A7.2.3	Alcohol use disorders	Hepatitis C	643	1744	2.387	2.566	2.760	0.680	0.701	0.723	2.771	3.147	3.565	0.637	0.679	0.719	2.189	2.389	2.604	0.685	0.710	0.736	-1.224	-0.760	-0.326
B5.9	B7.2	Pancreatitis	Alcohol use disorders	892	2938	1.146	1.202	1.259	0.407	0.422	0.436	0.945	1.044	1.153	0.363	0.391	0.419	1.242	1.313	1.388	0.416	0.432	0.449	0.139	0.268	0.392
B1.11	A2.3	Tracheal, bronchus, and lung cancer	Lower respiratory infections	6322	8304	0.654	0.669	0.684	0.458	0.466	0.474	0.672	0.695	0.719	0.446	0.458	0.470	0.657	0.676	0.697	0.462	0.472	0.483	-0.049	-0.019	0.013
B10.1.9	B2.7	Urogenital congenital anomalies	Aortic aneurysm	54	287	0.726	0.865	1.022	0.621	0.679	0.736	0.916	1.408	2.023	0.526	0.669	0.804	0.664	0.800	0.959	0.618	0.681	0.742	-1.244	-0.605	-0.094
B8.1	B10.3.6	Diabetes mellitus	Other vision loss	16590	22563	2.185	2.221	2.256	0.737	0.743	0.748	2.098	2.149	2.198	0.716	0.724	0.732	2.312	2.364	2.416	0.750	0.757	0.763	0.143	0.216	0.288
B2.9	B8.3.1	Endocarditis	Chronic kidney disease due to diabetes mellitus	35	98	0.500	0.647	0.821	0.255	0.315	0.380	0.394	0.658	0.989	0.177	0.277	0.385	0.473	0.646	0.855	0.259	0.331	0.408	-0.378	-0.008	0.312
B7.3.1	B2.9	Opioid use disorders	Endocarditis	69	105	4.761	6.603	9.255	0.544	0.626	0.705	5.345	8.709	14.235	0.482	0.609	0.734	3.775	5.675	8.738	0.534	0.637	0.733	-8.625	-2.988	1.280
B2.6	B10.1.2	Atrial fibrillation and flutter	Congenital heart anomalies	361	424	0.882	0.984	1.096	0.357	0.386	0.415	0.828	0.973	1.134	0.350	0.395	0.439	0.853	0.994	1.150	0.339	0.379	0.419	-0.194	0.021	0.237
B8.3.2	B2.9	Chronic kidney disease due to hypertension	Endocarditis	47	98	1.854	2.482	3.290	0.644	0.734	0.815	1.771	2.909	4.618	0.589	0.745	0.871	1.645	2.312	3.237	0.621	0.730	0.823	-2.346	-0.573	0.843
B9.4	B10.1.9	Gout	Urogenital congenital anomalies	60	195	0.530	0.645	0.775	0.371	0.425	0.480	0.595	0.875	1.240	0.308	0.417	0.532	0.472	0.592	0.727	0.365	0.426	0.490	-0.663	-0.282	0.025
B10.2.12	B2.8	Decubitus ulcer	Peripheral vascular disease	655	738	0.893	0.965	1.042	0.269	0.286	0.305	0.810	0.910	1.015	0.258	0.284	0.310	0.918	1.027	1.139	0.265	0.289	0.314	-0.035	0.115	0.268
B7.4.2	B7.6	Dysthymia	Anxiety disorders	96	30	1.518	2.051	2.746	0.390	0.470	0.555	1.457	2.034	2.835	0.389	0.485	0.578	1.057	1.894	3.121	0.281	0.432	0.588	-1.247	-0.136	1.149
B7.5	B7.12	Bipolar disorder	Other mental and substance use disorders	839	478	0.871	0.943	1.020	0.428	0.453	0.478	0.809	0.894	0.980	0.418	0.449	0.480	0.808	0.919	1.037	0.417	0.460	0.502	-0.117	0.026	0.167
B1.28.4	B1.29	Chronic myeloid leukaemia	Other neoplasms	37	53	0.542	0.751	1.007	0.314	0.402	0.492	0.407	0.658	0.974	0.264	0.389	0.519	0.556	0.857	1.256	0.296	0.412	0.529	-0.211	0.199	0.634
B8.1	B2.4	Diabetes mellitus	Hypertensive heart disease	3373	4268	2.395	2.490	2.585	0.736	0.748	0.760	2.474	2.611	2.756	0.738	0.755	0.773	2.281	2.407	2.533	0.726	0.743	0.758	-0.391	-0.206	-0.016
B7.10	B7.4.1	Conduct disorder	Major depressive disorder	132	67	2.096	2.666	3.375	0.398	0.464	0.532	2.105	2.788	3.698	0.383	0.464	0.548	1.528	2.306	3.370	0.351	0.464	0.577	-1.630	-0.479	0.733
B7.3.4	A4.5	Cannabis use disorders	Maternal abortion, miscarriage, and ectopic pregnancy	252	NA	NA	NA	NA	NA	NA	NA	0.784	1.141	1.579	0.003	0.004	0.006	NA	NA	NA	NA	NA	NA	NA	NA	NA
A5.1	B7.6	Neonatal preterm birth complications	Anxiety disorders	664	643	1.357	1.480	1.615	0.877	0.900	0.921	1.225	1.383	1.559	0.873	0.905	0.931	1.408	1.595	1.806	0.863	0.896	0.926	-0.041	0.212	0.474
B10.1.9	B9.4	Urogenital congenital anomalies	Gout	90	256	0.677	0.804	0.943	0.520	0.575	0.629	1.554	2.217	3.034	0.468	0.583	0.692	0.541	0.653	0.776	0.510	0.574	0.635	-2.371	-1.567	-0.898
B9.4	B8.3.4	Gout	Chronic kidney disease due to other causes	100	258	0.866	1.022	1.197	0.447	0.498	0.548	0.992	1.338	1.766	0.407	0.506	0.604	0.761	0.929	1.115	0.435	0.495	0.554	-0.855	-0.412	-0.021
B3.5	B3.2.2	Other chronic respiratory diseases	Asbestosis	9	490	2.262	2.653	3.110	0.556	0.605	0.652	0.837	2.062	4.374	0.310	0.583	0.827	2.274	2.673	3.137	0.557	0.605	0.653	-1.728	0.607	1.938
B10.3.6	A5.2	Other vision loss	Neonatal encephalopathy due to birth asphyxia and trauma	68	73	0.074	0.095	0.119	0.040	0.051	0.063	0.079	0.115	0.159	0.036	0.052	0.071	0.059	0.082	0.110	0.036	0.049	0.065	-0.082	-0.033	0.011
B1.28.3	B10.4.3	Acute myeloid leukaemia	Periodontal disease	40	66	1.203	1.663	2.238	0.407	0.502	0.594	1.023	1.703	2.668	0.367	0.520	0.664	1.093	1.642	2.389	0.375	0.492	0.608	-1.098	-0.056	0.906
B5.7	B5.10	Vascular intestinal disorders	Other digestive diseases	547	420	0.527	0.577	0.629	0.198	0.215	0.232	0.496	0.557	0.623	0.195	0.217	0.241	0.502	0.572	0.648	0.187	0.212	0.238	-0.082	0.014	0.109
B5.10	B7.7.2	Other digestive diseases	Bulimia nervosa	141	38	0.811	1.023	1.278	0.415	0.485	0.558	0.732	0.949	1.211	0.392	0.470	0.548	0.892	1.556	2.526	0.402	0.566	0.727	-0.097	0.604	1.591
B7.1	B10.2.12	Schizophrenia	Decubitus ulcer	111	116	1.434	1.790	2.209	0.717	0.787	0.849	1.645	2.286	3.050	0.671	0.769	0.859	1.092	1.480	1.957	0.711	0.803	0.881	-1.651	-0.806	-0.040
B1.10	B1.2	Larynx cancer	Nasopharynx cancer	17	36	2.399	4.132	7.154	0.383	0.519	0.655	1.925	4.738	10.624	0.288	0.517	0.750	2.053	3.907	7.389	0.361	0.521	0.679	-6.613	-0.786	3.195
A1.1.1	A7.2.2	Drug-sensitive tuberculosis	Hepatitis B	56	85	3.142	4.358	6.032	0.567	0.658	0.746	2.854	4.668	7.383	0.573	0.715	0.840	2.759	4.147	6.397	0.511	0.627	0.734	-3.447	-0.482	2.194
A1.2.4	A1.2.1	HIV/AIDS resulting in other diseases	Drug-sensitive HIV/AIDS - Tuberculosis	92	229	101.492	262.487	1139.759	0.722	0.782	0.837	120.508	354.948	2397.888	0.642	0.757	0.852	81.763	237.422	1253.322	0.723	0.793	0.854	-2059.878	-89.416	938.914
B5.9	B5.8	Pancreatitis	Gallbladder and biliary diseases	2533	3122	2.080	2.167	2.258	0.439	0.452	0.464	1.891	2.002	2.114	0.357	0.373	0.389	2.312	2.460	2.614	0.527	0.545	0.564	0.273	0.458	0.646
B10.3.4	B7.8.1	Refraction and accommodation disorders	Autism	72	133	1.181	1.476	1.827	0.494	0.567	0.639	1.255	1.848	2.610	0.408	0.525	0.641	1.017	1.340	1.722	0.502	0.591	0.678	-1.326	-0.513	0.183
B10.1.11	B10.3.1	Other congenital anomalies	Glaucoma	257	205	1.224	1.427	1.641	0.544	0.593	0.640	1.094	1.337	1.611	0.516	0.579	0.644	1.230	1.548	1.906	0.536	0.611	0.681	-0.199	0.208	0.629
B8.3.2	B8.1	Chronic kidney disease due to hypertension	Diabetes mellitus	295	557	0.579	0.638	0.703	0.305	0.331	0.357	0.601	0.714	0.833	0.270	0.312	0.355	0.553	0.624	0.702	0.310	0.342	0.374	-0.230	-0.089	0.046
B1.13.1	B8.3.3	Non-melanoma skin cancer (squamous-cell carcinoma)	Chronic kidney disease due to glomerulonephritis	49	125	0.336	0.423	0.523	0.244	0.294	0.347	0.222	0.336	0.476	0.209	0.295	0.390	0.365	0.477	0.612	0.235	0.294	0.356	-0.036	0.142	0.317
B7.8.2	B7.12	Asperger syndrome and other autistic spectrum disorders	Other mental and substance use disorders	49	78	0.339	0.438	0.554	0.188	0.236	0.289	0.366	0.560	0.797	0.166	0.246	0.334	0.285	0.395	0.529	0.173	0.231	0.295	-0.414	-0.165	0.063
B9.5	B9.2	Other musculoskeletal disorders	Osteoarthritis	90898	66796	1.452	1.463	1.475	0.662	0.665	0.667	1.575	1.591	1.607	0.653	0.657	0.660	1.270	1.285	1.300	0.672	0.676	0.680	-0.328	-0.306	-0.284
B10.1.11	B1.12	Other congenital anomalies	Malignant skin melanoma	1444	889	0.988	1.053	1.122	0.593	0.615	0.637	0.941	1.019	1.102	0.583	0.611	0.638	0.981	1.086	1.199	0.586	0.622	0.657	-0.065	0.066	0.203
B10.4.2	B1.28.1	Permanent caries	Acute lymphoid leukaemia	9	17	0.440	0.840	1.435	0.153	0.260	0.388	0.297	0.911	1.971	0.078	0.220	0.408	0.370	0.792	1.488	0.147	0.282	0.444	-1.174	-0.112	0.706
B1.3	B1.4	Other pharynx cancer	Oesophageal cancer	59	176	2.695	3.420	4.381	0.607	0.680	0.745	3.946	6.381	10.172	0.542	0.690	0.818	2.279	2.985	3.903	0.596	0.677	0.750	-7.253	-3.396	-0.804
B6.2	B7.11	Parkinson's disease	Idiopathic developmental intellectual disability	14	26	0.591	0.995	1.544	0.267	0.391	0.521	0.421	1.005	1.907	0.176	0.362	0.569	0.518	0.973	1.639	0.255	0.407	0.566	-0.980	-0.036	0.800
B9.4	B8.3.3	Gout	Chronic kidney disease due to glomerulonephritis	92	265	1.284	1.531	1.807	0.322	0.364	0.407	1.312	1.821	2.451	0.289	0.370	0.458	1.172	1.443	1.750	0.314	0.362	0.410	-1.052	-0.377	0.213
B1.2	B10.4.5	Nasopharynx cancer	Other oral disorders	64	152	2.160	2.709	3.406	0.612	0.689	0.759	1.668	2.434	3.499	0.569	0.699	0.814	2.308	3.074	4.082	0.595	0.686	0.766	-0.618	0.640	1.840
A4.6	A4.1	Indirect maternal deaths	Maternal haemorrhage	53245	NA	NA	NA	NA	NA	NA	NA	1.448	1.797	2.212	0.100	0.120	0.143	NA	NA	NA	NA	NA	NA	NA	NA	NA
B3.1	B1.11	Chronic obstructive pulmonary disease	Tracheal, bronchus, and lung cancer	7712	7776	1.254	1.285	1.316	0.718	0.726	0.734	1.480	1.532	1.586	0.725	0.737	0.749	1.070	1.107	1.144	0.704	0.716	0.727	-0.493	-0.425	-0.361
B8.4.4	B1.26	Male infertility	Non-Hodgkin's lymphoma	NA	50	NA	NA	NA	NA	NA	NA	NA	NA	NA	NA	NA	NA	2.388	3.345	4.661	0.730	0.790	0.837	NA	NA	NA
B10.1.7	B10.1.3	Other chromosomal abnormalities	Orofacial clefts	86	76	4.556	6.313	8.711	0.448	0.528	0.607	4.988	7.877	12.855	0.444	0.553	0.661	3.424	5.217	8.046	0.396	0.503	0.612	-7.655	-2.614	1.152
B7.2	B7.4.2	Alcohol use disorders	Dysthymia	150	153	1.909	2.327	2.811	0.746	0.804	0.858	1.879	2.445	3.130	0.704	0.789	0.862	1.659	2.203	2.890	0.742	0.821	0.889	-1.098	-0.246	0.635
A5.2	B10.3.5	Neonatal encephalopathy due to birth asphyxia and trauma	Age-related and other hearing loss	958	1203	1.063	1.133	1.210	0.963	0.974	0.982	1.049	1.158	1.278	0.956	0.971	0.984	1.025	1.120	1.221	0.963	0.976	0.986	-0.191	-0.040	0.112
A1.2.1	A1.2.4	Drug-sensitive HIV/AIDS - Tuberculosis	HIV/AIDS resulting in other diseases	31	61	18.763	41.555	139.034	0.163	0.218	0.278	25.174	66.092	500.877	0.148	0.243	0.358	17.266	44.513	333.975	0.146	0.207	0.277	-428.642	-19.024	246.332
B10.1.3	B10.1.7	Orofacial clefts	Other chromosomal abnormalities	67	78	3.135	4.286	5.864	0.393	0.472	0.552	2.894	4.458	6.802	0.339	0.447	0.556	2.713	4.177	6.358	0.388	0.497	0.604	-2.934	-0.280	2.310
B10.4.2	B8.3.2	Permanent caries	Chronic kidney disease due to hypertension	20	62	0.702	1.001	1.388	0.250	0.329	0.414	0.464	0.925	1.603	0.182	0.320	0.483	0.681	1.027	1.486	0.242	0.331	0.428	-0.629	0.098	0.721
A5.5	B10.3.4	Other neonatal disorders	Refraction and accommodation disorders	1627	1846	1.207	1.274	1.342	0.972	0.980	0.986	1.101	1.191	1.285	0.965	0.976	0.985	1.263	1.359	1.457	0.974	0.983	0.990	0.037	0.168	0.303
B2.4	B8.3.1	Hypertensive heart disease	Chronic kidney disease due to diabetes mellitus	382	694	1.958	2.164	2.385	0.546	0.578	0.609	1.819	2.149	2.533	0.516	0.567	0.621	1.937	2.201	2.491	0.544	0.583	0.623	-0.402	0.049	0.495
B1.28.5	B1.26	Other leukaemia	Non-Hodgkin's lymphoma	131	158	2.822	3.492	4.306	0.311	0.357	0.405	3.042	4.138	5.592	0.310	0.382	0.454	2.335	3.081	4.067	0.280	0.340	0.400	-2.642	-1.049	0.374
B5.9	B5.7	Pancreatitis	Vascular intestinal disorders	121	144	1.037	1.266	1.524	0.640	0.707	0.769	0.975	1.306	1.687	0.582	0.678	0.768	0.947	1.230	1.587	0.642	0.733	0.811	-0.561	-0.071	0.390
B1.28.3	B1.28.2	Acute myeloid leukaemia	Chronic lymphoid leukaemia	17	32	0.946	1.556	2.368	0.245	0.353	0.476	0.742	1.648	3.178	0.186	0.360	0.553	0.823	1.490	2.464	0.224	0.349	0.491	-1.687	-0.147	1.077
B10.4.2	B1.25	Permanent caries	Hodgkin lymphoma	14	29	0.654	1.062	1.648	0.135	0.205	0.286	0.463	1.070	2.044	0.101	0.211	0.352	0.572	1.048	1.759	0.121	0.201	0.296	-1.016	-0.028	0.829
C2.6	B5.5	Adverse effects of medical treatment	Inguinal, femoral, and abdominal hernia	5238	5497	0.782	0.804	0.826	0.387	0.395	0.403	1.161	1.208	1.259	0.431	0.443	0.456	0.591	0.614	0.637	0.348	0.358	0.369	-0.649	-0.595	-0.542
B5.8	B5.2	Gallbladder and biliary diseases	Gastritis and duodenitis	5989	2489	0.749	0.773	0.798	0.430	0.440	0.450	0.814	0.847	0.880	0.460	0.472	0.485	0.591	0.625	0.661	0.361	0.377	0.394	-0.270	-0.221	-0.173
B9.3.1	B9.3.2	Low back pain	Neck pain	5229	4192	1.300	1.343	1.386	0.572	0.583	0.594	1.291	1.346	1.403	0.563	0.577	0.592	1.265	1.327	1.390	0.575	0.591	0.607	-0.103	-0.020	0.064
B10.2.13	B10.2.1	Other skin and subcutaneous diseases	Eczema	3168	2120	0.800	0.834	0.868	0.450	0.463	0.476	0.755	0.796	0.838	0.456	0.472	0.489	0.829	0.885	0.942	0.429	0.450	0.470	0.018	0.089	0.158
B1.11	B1.24	Tracheal, bronchus, and lung cancer	Mesothelioma	65	215	1.887	2.332	2.854	0.379	0.434	0.489	2.141	3.308	5.004	0.370	0.491	0.608	1.694	2.144	2.676	0.360	0.421	0.481	-2.886	-1.163	0.112
A1.2.4	A1.1.1	HIV/AIDS resulting in other diseases	Drug-sensitive tuberculosis	51	64	2.231	3.234	4.590	0.470	0.565	0.661	3.588	5.979	9.342	0.454	0.610	0.760	1.536	2.386	3.675	0.424	0.542	0.659	-7.052	-3.541	-0.976
B5.4	B5.6	Paralytic ileus and intestinal obstruction	Inflammatory bowel disease	1105	752	0.801	0.859	0.918	0.278	0.294	0.310	0.721	0.787	0.857	0.276	0.297	0.318	0.870	0.968	1.076	0.265	0.290	0.315	0.058	0.181	0.307
B10.2.12	A7.2.3	Decubitus ulcer	Hepatitis C	18	35	0.797	1.227	1.819	0.255	0.357	0.467	0.560	1.143	2.046	0.236	0.411	0.603	0.735	1.273	2.021	0.214	0.332	0.461	-0.863	0.125	1.036
B1.4	B1.3	Oesophageal cancer	Other pharynx cancer	28	83	1.168	1.608	2.160	0.255	0.320	0.393	1.277	2.437	4.164	0.182	0.310	0.458	1.010	1.450	2.007	0.250	0.323	0.404	-2.718	-0.980	0.276
B10.4.2	B10.4.4	Permanent caries	Edentulism and severe tooth loss	174	288	3.468	4.138	4.925	0.618	0.669	0.717	2.895	3.753	4.808	0.578	0.660	0.736	3.539	4.477	5.660	0.612	0.675	0.735	-0.706	0.731	2.178
B10.4.4	B1.10	Edentulism and severe tooth loss	Larynx cancer	44	125	1.293	1.652	2.101	0.231	0.280	0.332	0.821	1.299	1.932	0.223	0.320	0.427	1.386	1.870	2.472	0.212	0.267	0.325	-0.201	0.563	1.328
B9.4	B10.2.3	Gout	Cellulitis	102	294	0.418	0.485	0.560	0.277	0.312	0.349	0.445	0.604	0.785	0.266	0.340	0.420	0.378	0.452	0.531	0.265	0.303	0.344	-0.343	-0.152	0.022
B7.2	B7.7.2	Alcohol use disorders	Bulimia nervosa	97	18	1.239	1.667	2.190	0.550	0.649	0.744	1.273	1.749	2.349	0.557	0.664	0.766	0.649	1.310	2.439	0.368	0.586	0.790	-1.307	-0.439	0.706
B1.9	B5.9	Pancreatic cancer	Pancreatitis	256	287	1.097	1.255	1.430	0.233	0.259	0.286	1.062	1.296	1.563	0.234	0.274	0.314	1.020	1.224	1.460	0.213	0.248	0.284	-0.403	-0.069	0.259
B7.11	B7.8.2	Idiopathic developmental intellectual disability	Asperger syndrome and other autistic spectrum disorders	114	122	7.347	10.079	14.037	0.602	0.673	0.741	11.219	18.233	31.522	0.627	0.734	0.827	4.963	7.273	10.969	0.538	0.631	0.720	-24.123	-10.860	-3.253
B7.10	B7.11	Conduct disorder	Idiopathic developmental intellectual disability	27	38	0.964	1.436	2.079	0.442	0.567	0.696	0.789	1.495	2.566	0.350	0.536	0.718	0.832	1.394	2.214	0.432	0.594	0.746	-1.231	-0.092	0.924
A5.3	B10.3.5	Neonatal sepsis and other neonatal infections	Age-related and other hearing loss	313	361	1.089	1.228	1.380	0.937	0.960	0.978	1.161	1.385	1.633	0.938	0.968	0.988	0.952	1.121	1.308	0.922	0.954	0.978	-0.561	-0.265	0.021
B10.3.1	B10.1.11	Glaucoma	Other congenital anomalies	187	130	0.781	0.926	1.094	0.360	0.407	0.456	0.727	0.912	1.121	0.356	0.421	0.484	0.726	0.948	1.209	0.319	0.389	0.464	-0.264	0.036	0.350
B7.3.2	B3.1	Cocaine use disorders	Chronic obstructive pulmonary disease	27	52	1.213	1.771	2.569	0.482	0.606	0.720	1.254	2.338	3.885	0.369	0.573	0.762	0.995	1.589	2.454	0.477	0.621	0.753	-2.306	-0.745	0.565
B8.4.1	B10.1.1	Interstitial nephritis and urinary tract infections	Neural tube defects	65	38	0.727	0.999	1.332	0.181	0.233	0.291	0.615	0.906	1.287	0.185	0.255	0.330	0.706	1.199	1.849	0.126	0.199	0.283	-0.297	0.289	0.981
B10.1.10	C2.6	Digestive congenital anomalies	Adverse effects of medical treatment	352	336	1.158	1.306	1.461	0.634	0.675	0.715	1.114	1.310	1.532	0.577	0.634	0.688	1.092	1.295	1.526	0.668	0.726	0.781	-0.320	-0.017	0.282
B7.9	B7.12	Attention-deficit/hyperactivity disorder	Other mental and substance use disorders	137	385	0.496	0.561	0.626	0.260	0.289	0.319	0.455	0.581	0.718	0.185	0.232	0.280	0.512	0.590	0.678	0.282	0.317	0.354	-0.150	0.009	0.161
B10.2.12	B6.8	Decubitus ulcer	Other neurological disorders	594	746	0.456	0.491	0.530	0.215	0.230	0.246	0.345	0.389	0.435	0.211	0.233	0.256	0.570	0.632	0.700	0.208	0.228	0.249	0.167	0.243	0.323
A7.1.6	C2.6	Other sexually transmitted diseases	Adverse effects of medical treatment	2582	191	0.942	0.999	1.058	0.744	0.764	0.783	1.065	1.133	1.203	0.760	0.780	0.799	0.304	0.374	0.451	0.527	0.602	0.674	-0.859	-0.759	-0.657
B6.4	B8.4.1	Multiple sclerosis	Interstitial nephritis and urinary tract infections	2173	1358	1.962	2.069	2.182	0.819	0.836	0.851	1.541	1.641	1.749	0.781	0.802	0.823	2.622	2.848	3.105	0.874	0.896	0.917	0.958	1.208	1.484
B2.10	B10.4.3	Other cardiovascular and circulatory diseases	Periodontal disease	1794	3133	1.139	1.191	1.244	0.663	0.678	0.693	0.907	0.976	1.047	0.626	0.651	0.677	1.292	1.369	1.445	0.675	0.694	0.713	0.286	0.393	0.495
B10.2.8	B10.2.4	Acne vulgaris	Pyoderma	184	242	0.707	0.814	0.933	0.374	0.417	0.459	0.629	0.784	0.961	0.344	0.405	0.469	0.699	0.849	1.019	0.369	0.426	0.483	-0.167	0.066	0.295
B10.4.2	B1.4	Permanent caries	Oesophageal cancer	29	102	1.205	1.608	2.110	0.614	0.707	0.795	0.976	1.747	2.944	0.500	0.700	0.862	1.137	1.565	2.130	0.603	0.710	0.807	-1.442	-0.182	0.746
B2.9	B10.2.4	Endocarditis	Pyoderma	210	317	0.585	0.663	0.747	0.328	0.363	0.399	0.658	0.805	0.973	0.332	0.389	0.449	0.505	0.597	0.698	0.305	0.348	0.391	-0.397	-0.208	-0.031
B8.6.7	B9.4	Other hemoglobinopathies and hemolytic anaemias	Gout	46	79	0.462	0.610	0.783	0.344	0.425	0.506	0.447	0.706	1.055	0.310	0.438	0.573	0.402	0.566	0.760	0.323	0.417	0.517	-0.506	-0.140	0.171
B7.4.1	B6.6	Major depressive disorder	Migraine	636	139	0.414	0.461	0.511	0.280	0.305	0.331	0.403	0.452	0.506	0.282	0.309	0.338	0.379	0.485	0.609	0.236	0.290	0.348	-0.086	0.033	0.166
B10.1.5	B10.1.2	Turner syndrome	Congenital heart anomalies	88	NA	NA	NA	NA	NA	NA	NA	0.051	0.261	0.695	0.000	0.001	0.003	NA	NA	NA	NA	NA	NA	NA	NA	NA
B1.19	B8.4.4	Testicular cancer	Male infertility	NA	599	NA	NA	NA	NA	NA	NA	NA	NA	NA	NA	NA	NA	1.917	4.392	10.065	0.171	0.312	0.464	NA	NA	NA
B10.2.12	B6.3	Decubitus ulcer	Epilepsy	215	263	0.537	0.615	0.701	0.259	0.290	0.322	0.452	0.553	0.667	0.244	0.288	0.335	0.563	0.680	0.808	0.250	0.291	0.333	-0.037	0.126	0.288
C2.8.3	B9.5	Foreign body in other body part	Other musculoskeletal disorders	36	35	0.589	0.797	1.061	0.265	0.353	0.446	0.593	0.890	1.224	0.224	0.346	0.476	0.493	0.753	1.059	0.240	0.359	0.489	-0.530	-0.139	0.261
B1.28.5	B1.28.1	Other leukaemia	Acute lymphoid leukaemia	72	135	32.695	60.200	137.595	0.325	0.382	0.443	27.248	60.804	199.725	0.258	0.342	0.436	30.138	62.146	196.275	0.333	0.408	0.484	-124.676	1.734	124.544
B10.2.4	A1.2.4	Pyoderma	HIV/AIDS resulting in other diseases	136	418	0.856	0.974	1.109	0.491	0.533	0.575	0.924	1.210	1.550	0.429	0.512	0.597	0.785	0.912	1.054	0.491	0.540	0.587	-0.656	-0.301	0.026
B2.4	B8.7	Hypertensive heart disease	Endocrine, metabolic, blood, and immune disorders	2262	2536	0.697	0.723	0.751	0.346	0.357	0.369	0.645	0.681	0.717	0.321	0.337	0.353	0.756	0.795	0.838	0.361	0.377	0.394	0.060	0.114	0.170
B2.8	B8.1	Peripheral vascular disease	Diabetes mellitus	3998	6441	0.794	0.816	0.839	0.371	0.379	0.388	0.724	0.757	0.791	0.364	0.377	0.391	0.862	0.892	0.924	0.371	0.381	0.391	0.089	0.135	0.180
A2.2.3	A2.1	Other intestinal infectious diseases	Diarrhoeal diseases	63	58	0.807	1.067	1.367	0.245	0.306	0.371	0.775	1.141	1.600	0.217	0.297	0.385	0.672	0.991	1.408	0.228	0.314	0.410	-0.694	-0.147	0.386
B2.9	B9.4	Endocarditis	Gout	47	142	0.568	0.709	0.874	0.352	0.414	0.476	0.552	0.870	1.278	0.347	0.482	0.618	0.518	0.670	0.849	0.328	0.397	0.468	-0.628	-0.200	0.156
B6.3	B7.6	Epilepsy	Anxiety disorders	2138	1360	1.238	1.304	1.373	0.682	0.700	0.718	1.228	1.311	1.397	0.680	0.704	0.727	1.160	1.264	1.375	0.666	0.695	0.723	-0.182	-0.046	0.089
B8.3.1	B10.3.2	Chronic kidney disease due to diabetes mellitus	Cataract	1717	2638	0.812	0.846	0.882	0.394	0.407	0.420	0.797	0.849	0.904	0.343	0.361	0.381	0.865	0.914	0.964	0.426	0.444	0.462	-0.008	0.065	0.136
B10.4.3	B1.3	Periodontal disease	Other pharynx cancer	178	502	7.309	8.714	10.518	0.286	0.312	0.340	7.820	10.782	15.189	0.273	0.326	0.383	6.671	8.211	10.186	0.277	0.308	0.340	-7.094	-2.563	0.926
B8.3.3	B10.2.10	Chronic kidney disease due to glomerulonephritis	Pruritus	34	43	1.251	1.848	2.618	0.625	0.748	0.853	0.965	1.667	2.629	0.580	0.755	0.893	1.205	2.043	3.355	0.577	0.745	0.878	-0.835	0.377	1.784
B3.3	A2.3	Asthma	Lower respiratory infections	19048	16960	1.049	1.064	1.081	0.456	0.461	0.466	1.192	1.217	1.243	0.488	0.495	0.502	0.899	0.919	0.939	0.421	0.428	0.435	-0.331	-0.299	-0.267
B1.8	B1.9	Gallbladder and biliary tract cancer	Pancreatic cancer	337	338	10.098	12.309	15.062	0.573	0.615	0.654	9.027	11.814	15.734	0.557	0.615	0.671	9.969	12.821	16.806	0.555	0.614	0.672	-3.682	1.016	5.818
B10.1.4	B10.4.2	Down's syndrome	Permanent caries	90	118	4.122	5.398	7.130	0.552	0.625	0.698	3.669	5.404	8.095	0.533	0.643	0.748	3.822	5.470	7.903	0.516	0.614	0.706	-2.910	0.060	2.997
B5.4	A7.1.6	Paralytic ileus and intestinal obstruction	Other sexually transmitted diseases	261	27	0.305	0.364	0.426	0.215	0.249	0.285	0.301	0.362	0.428	0.210	0.245	0.282	0.200	0.350	0.549	0.180	0.293	0.417	-0.175	-0.011	0.193
B5.10	B5.7	Other digestive diseases	Vascular intestinal disorders	1969	1565	1.876	1.983	2.095	0.768	0.785	0.802	1.872	2.015	2.172	0.759	0.783	0.805	1.787	1.940	2.107	0.762	0.788	0.813	-0.297	-0.074	0.143
A5.4	B7.9	Hemolytic disease and other neonatal jaundice	Attention-deficit/hyperactivity disorder	90	286	0.957	1.130	1.312	0.972	0.989	0.997	0.841	1.187	1.608	0.960	0.993	0.996	0.922	1.114	1.318	0.970	0.989	0.998	-0.526	-0.069	0.324
C2.8.2	B10.3.7	Foreign body in eyes	Other sense organ diseases	78	118	1.163	1.431	1.740	0.269	0.320	0.372	1.213	1.668	2.200	0.233	0.307	0.388	1.085	1.409	1.825	0.263	0.328	0.396	-0.876	-0.250	0.340
B8.3.1	A4.6	Chronic kidney disease due to diabetes mellitus	Indirect maternal deaths	109	NA	NA	NA	NA	NA	NA	NA	2.068	3.182	4.820	0.006	0.009	0.012	NA	NA	NA	NA	NA	NA	NA	NA	NA
B8.3.2	B10.3.6	Chronic kidney disease due to hypertension	Other vision loss	212	407	0.696	0.782	0.875	0.380	0.414	0.448	0.610	0.746	0.894	0.329	0.386	0.442	0.716	0.829	0.953	0.387	0.430	0.475	-0.103	0.083	0.267
B2.2	B2.4	Ischaemic heart disease	Hypertensive heart disease	4113	5391	1.665	1.720	1.777	0.727	0.738	0.748	1.683	1.766	1.850	0.702	0.718	0.734	1.619	1.692	1.768	0.739	0.754	0.768	-0.186	-0.074	0.042
A7.2.3	B7.3.1	Hepatitis C	Opioid use disorders	209	434	16.573	21.594	28.988	0.261	0.287	0.314	20.661	29.910	45.557	0.211	0.252	0.294	13.894	19.095	27.777	0.273	0.307	0.342	-26.645	-10.696	1.355
B1.25	B8.5.3	Hodgkin lymphoma	Female infertility	165	NA	NA	NA	NA	NA	NA	NA	3.144	4.650	6.854	0.074	0.102	0.135	NA	NA	NA	NA	NA	NA	NA	NA	NA
B8.5.7	B1.15	Other gynecological diseases	Cervical cancer	4582	NA	NA	NA	NA	NA	NA	NA	0.528	0.664	0.822	0.941	0.955	0.967	NA	NA	NA	NA	NA	NA	NA	NA	NA
A2.3	B3.4	Lower respiratory infections	Interstitial lung disease and pulmonary sarcoidosis	2924	3519	1.432	1.492	1.551	0.532	0.544	0.557	1.472	1.562	1.654	0.533	0.553	0.572	1.360	1.437	1.515	0.520	0.537	0.554	-0.246	-0.126	-0.003
B7.3.3	B7.3.5	Amphetamine use disorders	Other drug use disorders	54	114	2.512	3.300	4.366	0.436	0.512	0.589	2.185	3.332	4.900	0.378	0.508	0.637	2.459	3.508	5.056	0.421	0.514	0.607	-1.616	0.170	2.027
B8.3.2	B8.3.3	Chronic kidney disease due to hypertension	Chronic kidney disease due to glomerulonephritis	122	293	5.675	7.032	8.762	0.378	0.423	0.467	5.000	7.087	9.988	0.326	0.400	0.478	5.499	7.141	9.428	0.380	0.433	0.486	-3.133	0.094	3.047
B10.2.13	B1.28.1	Other skin and subcutaneous diseases	Acute lymphoid leukaemia	27	39	0.333	0.485	0.683	0.183	0.252	0.329	0.239	0.432	0.686	0.129	0.217	0.318	0.322	0.533	0.800	0.189	0.286	0.399	-0.205	0.098	0.417
B10.1.7	B10.3.7	Other chromosomal abnormalities	Other sense organ diseases	420	444	1.090	1.208	1.332	0.543	0.578	0.614	0.962	1.113	1.282	0.521	0.571	0.621	1.145	1.319	1.510	0.536	0.586	0.634	-0.031	0.206	0.443
B7.9	A2.5	Attention-deficit/hyperactivity disorder	Otitis media	19	53	0.078	0.111	0.150	0.054	0.077	0.102	0.057	0.118	0.203	0.037	0.074	0.123	0.073	0.109	0.153	0.053	0.077	0.106	-0.098	-0.009	0.062
B1.2	B1.1	Nasopharynx cancer	Lip and oral cavity cancer	21	39	2.044	3.325	5.240	0.320	0.438	0.554	1.596	3.339	6.212	0.239	0.413	0.593	1.852	3.373	6.227	0.307	0.451	0.597	-2.922	0.054	3.046
B10.4.2	B10.1.3	Permanent caries	Orofacial clefts	10	26	0.344	0.594	0.923	0.193	0.297	0.415	0.224	0.605	1.220	0.096	0.230	0.412	0.309	0.581	0.959	0.204	0.331	0.477	-0.622	-0.026	0.476
B7.3.2	B5.2	Cocaine use disorders	Gastritis and duodenitis	13	45	0.519	0.778	1.135	0.265	0.361	0.467	0.356	0.837	1.576	0.131	0.284	0.467	0.484	0.771	1.193	0.276	0.390	0.516	-0.803	-0.057	0.521
B7.3.5	B7.5	Other drug use disorders	Bipolar disorder	259	143	1.321	1.551	1.809	0.443	0.491	0.541	1.387	1.695	2.045	0.437	0.499	0.560	1.020	1.332	1.708	0.402	0.478	0.557	-0.829	-0.358	0.116
B10.2.4	B7.3.2	Pyoderma	Cocaine use disorders	81	232	0.874	1.049	1.244	0.595	0.659	0.717	0.899	1.290	1.772	0.550	0.671	0.782	0.798	0.982	1.189	0.583	0.654	0.722	-0.817	-0.309	0.120
B2.3.2	B6.3	Hemorrhagic stroke	Epilepsy	2125	2481	1.968	2.064	2.161	0.611	0.627	0.642	2.013	2.155	2.307	0.628	0.652	0.675	1.877	2.006	2.135	0.586	0.607	0.627	-0.348	-0.149	0.041
A4.3	B8.3.1	Maternal hypertensive disorders	Chronic kidney disease due to diabetes mellitus	137	NA	NA	NA	NA	NA	NA	NA	1.213	1.486	1.802	0.686	0.743	0.795	NA	NA	NA	NA	NA	NA	NA	NA	NA
B5.7	A2.1	Vascular intestinal disorders	Diarrhoeal diseases	210	129	0.478	0.564	0.657	0.303	0.344	0.386	0.448	0.550	0.666	0.294	0.345	0.399	0.437	0.570	0.720	0.277	0.342	0.409	-0.155	0.020	0.201
B10.4.3	B1.26	Periodontal disease	Non-Hodgkin's lymphoma	78	146	0.856	1.060	1.285	0.282	0.333	0.384	0.731	1.037	1.416	0.248	0.328	0.415	0.828	1.074	1.365	0.273	0.334	0.399	-0.405	0.037	0.454
B1.22	B7.6	Brain and nervous system cancer	Anxiety disorders	236	236	0.962	1.107	1.270	0.716	0.764	0.809	0.824	1.004	1.204	0.651	0.720	0.785	1.006	1.242	1.515	0.749	0.816	0.874	-0.062	0.239	0.565
B10.3.1	C2.8.2	Glaucoma	Foreign body in eyes	31	41	2.305	3.583	5.472	0.335	0.434	0.543	1.853	3.476	6.280	0.326	0.491	0.651	2.070	3.656	6.282	0.274	0.399	0.532	-2.822	0.156	3.090
B10.3.6	B8.3.1	Other vision loss	Chronic kidney disease due to diabetes mellitus	2420	3829	3.224	3.372	3.530	0.609	0.623	0.636	3.510	3.778	4.060	0.611	0.633	0.655	2.996	3.174	3.362	0.599	0.616	0.633	-0.936	-0.601	-0.273
A7.2.3	B8.6.7	Hepatitis C	Other hemoglobinopathies and hemolytic anaemias	26	42	1.579	2.422	3.604	0.515	0.646	0.766	1.286	2.421	4.178	0.439	0.645	0.823	1.390	2.412	4.112	0.485	0.647	0.791	-1.932	-0.006	1.861
B1.28.1	B1.28.3	Acute lymphoid leukaemia	Acute myeloid leukaemia	42	74	19.166	36.664	89.021	0.344	0.425	0.508	15.854	38.023	147.026	0.276	0.403	0.533	17.092	37.170	122.437	0.334	0.439	0.544	-97.466	-0.954	75.293
B8.2	B8.4.5	Acute glomerulonephritis	Other urinary diseases	160	314	0.706	0.809	0.916	0.488	0.534	0.580	0.916	1.169	1.455	0.486	0.566	0.648	0.600	0.708	0.825	0.464	0.520	0.574	-0.763	-0.461	-0.184
B2.9	B10.4.3	Endocarditis	Periodontal disease	40	119	1.102	1.429	1.812	0.207	0.254	0.304	0.827	1.331	2.053	0.165	0.247	0.346	1.085	1.476	1.944	0.201	0.256	0.312	-0.636	0.142	0.821
B5.7	B5.2	Vascular intestinal disorders	Gastritis and duodenitis	175	111	0.438	0.523	0.615	0.197	0.229	0.262	0.442	0.552	0.675	0.196	0.237	0.281	0.361	0.476	0.610	0.169	0.216	0.266	-0.245	-0.076	0.095
B8.6.7	B10.4.3	Other hemoglobinopathies and hemolytic anaemias	Periodontal disease	37	55	0.633	0.879	1.184	0.326	0.418	0.512	0.517	0.863	1.319	0.274	0.401	0.545	0.584	0.892	1.294	0.312	0.428	0.547	-0.483	0.028	0.544
B7.11	B10.3.5	Idiopathic developmental intellectual disability	Age-related and other hearing loss	302	336	0.540	0.607	0.680	0.349	0.381	0.417	0.619	0.735	0.863	0.330	0.377	0.426	0.447	0.524	0.611	0.340	0.385	0.432	-0.359	-0.210	-0.072
B10.1.9	B1.20	Urogenital congenital anomalies	Kidney cancer	84	200	1.278	1.566	1.897	0.573	0.637	0.699	1.883	2.684	3.698	0.432	0.548	0.661	1.034	1.314	1.646	0.604	0.679	0.752	-2.418	-1.368	-0.502
B10.4.2	B10.1.4	Permanent caries	Down's syndrome	51	73	2.111	2.953	4.027	0.302	0.375	0.448	1.974	3.186	4.928	0.252	0.357	0.467	1.824	2.797	4.173	0.294	0.386	0.484	-2.288	-0.400	1.338
B2.3.1	B10.1.2	Ischaemic stroke	Congenital heart anomalies	506	607	1.070	1.173	1.285	0.529	0.560	0.591	0.956	1.096	1.246	0.502	0.547	0.591	1.097	1.252	1.418	0.530	0.571	0.614	-0.058	0.156	0.374
B10.4.2	B6.3	Permanent caries	Epilepsy	440	631	1.036	1.138	1.247	0.393	0.420	0.446	1.138	1.312	1.509	0.377	0.418	0.461	0.921	1.043	1.175	0.386	0.420	0.456	-0.500	-0.269	-0.054
B5.9	A7.2.3	Pancreatitis	Hepatitis C	72	191	0.870	1.056	1.266	0.492	0.556	0.618	0.731	1.048	1.444	0.387	0.497	0.609	0.843	1.059	1.318	0.508	0.582	0.654	-0.443	0.008	0.410
B9.4	B8.6.7	Gout	Other hemoglobinopathies and hemolytic anaemias	60	110	0.754	0.967	1.218	0.494	0.575	0.656	0.846	1.277	1.840	0.427	0.562	0.690	0.620	0.845	1.114	0.483	0.583	0.677	-1.026	-0.432	0.055
B1.27	B10.4.3	Multiple myeloma	Periodontal disease	126	184	1.997	2.417	2.915	0.603	0.664	0.723	2.102	2.839	3.783	0.590	0.689	0.777	1.708	2.202	2.778	0.572	0.650	0.723	-1.689	-0.637	0.285
B10.2.4	B2.9	Pyoderma	Endocarditis	328	597	0.971	1.076	1.190	0.601	0.637	0.672	1.123	1.325	1.563	0.551	0.611	0.668	0.852	0.968	1.099	0.609	0.652	0.695	-0.625	-0.358	-0.114
B10.1.4	B6.1	Down's syndrome	Alzheimer's disease and other dementias	88	103	6.259	8.599	12.014	0.866	0.922	0.965	6.050	9.499	15.266	0.819	0.908	0.969	5.345	8.006	12.416	0.868	0.937	0.982	-7.518	-1.441	3.808
B7.2	B7.6	Alcohol use disorders	Anxiety disorders	3220	3587	1.174	1.219	1.265	0.704	0.717	0.729	1.199	1.264	1.329	0.665	0.684	0.703	1.121	1.182	1.247	0.731	0.749	0.766	-0.170	-0.081	0.009
B8.3.3	B10.3.6	Chronic kidney disease due to glomerulonephritis	Other vision loss	344	512	0.808	0.893	0.986	0.397	0.427	0.458	0.785	0.920	1.070	0.388	0.435	0.483	0.779	0.890	1.014	0.383	0.422	0.462	-0.212	-0.032	0.151
B10.3.6	B8.3.2	Other vision loss	Chronic kidney disease due to hypertension	341	538	1.112	1.239	1.374	0.552	0.586	0.620	1.116	1.327	1.564	0.558	0.614	0.671	1.034	1.187	1.353	0.525	0.570	0.613	-0.422	-0.139	0.123
B2.6	B2.5.2	Atrial fibrillation and flutter	Alcoholic cardiomyopathy	15	244	2.339	2.925	3.649	0.549	0.614	0.679	0.863	1.741	3.185	0.369	0.583	0.786	2.465	3.115	3.929	0.548	0.617	0.685	-0.149	1.356	2.543
B7.9	B7.8.1	Attention-deficit/hyperactivity disorder	Autism	13	62	1.259	1.884	2.740	0.411	0.529	0.641	0.800	1.943	3.799	0.300	0.553	0.788	1.204	1.873	2.826	0.399	0.523	0.642	-1.909	-0.053	1.338
B5.5	B5.2	Inguinal, femoral, and abdominal hernia	Gastritis and duodenitis	3798	7031	0.662	0.681	0.701	0.486	0.495	0.505	0.867	0.908	0.951	0.442	0.457	0.472	0.571	0.592	0.613	0.507	0.519	0.531	-0.364	-0.316	-0.270
B10.3.2	B10.3.3	Cataract	Macular degeneration	11868	5860	1.218	1.246	1.275	0.634	0.642	0.650	1.183	1.217	1.252	0.648	0.658	0.668	1.198	1.246	1.295	0.599	0.612	0.626	-0.029	0.029	0.090
B8.6.7	B2.9	Other hemoglobinopathies and hemolytic anaemias	Endocarditis	39	49	1.078	1.529	2.108	0.376	0.472	0.572	1.027	1.751	2.774	0.331	0.474	0.622	0.878	1.389	2.070	0.343	0.469	0.599	-1.432	-0.353	0.570
B8.3.2	B10.4.3	Chronic kidney disease due to hypertension	Periodontal disease	58	154	1.340	1.687	2.084	0.588	0.664	0.734	1.158	1.770	2.550	0.542	0.684	0.807	1.272	1.664	2.146	0.569	0.658	0.740	-0.965	-0.106	0.650
B1.6	B5.10	Colon and rectum cancer	Other digestive diseases	18222	19277	0.841	0.853	0.865	0.432	0.437	0.441	0.836	0.852	0.869	0.434	0.441	0.447	0.850	0.866	0.882	0.426	0.433	0.440	-0.009	0.014	0.037
B6.8	B7.11	Other neurological disorders	Idiopathic developmental intellectual disability	1107	1422	2.326	2.488	2.659	0.648	0.669	0.691	2.100	2.317	2.559	0.622	0.654	0.686	2.419	2.644	2.895	0.654	0.683	0.710	-0.001	0.328	0.654
B10.3.5	A2.5	Age-related and other hearing loss	Otitis media	6550	6934	2.568	2.645	2.723	0.441	0.448	0.456	3.108	3.242	3.380	0.437	0.448	0.459	2.142	2.233	2.325	0.438	0.449	0.460	-1.172	-1.009	-0.847
B7.3.2	B7.6	Cocaine use disorders	Anxiety disorders	28	68	0.920	1.292	1.757	0.382	0.480	0.578	0.745	1.297	2.051	0.245	0.385	0.538	0.887	1.340	1.982	0.415	0.536	0.650	-0.792	0.046	0.841
B9.1	B10.2.12	Rheumatoid arthritis	Decubitus ulcer	728	230	1.274	1.414	1.564	0.823	0.854	0.882	1.384	1.562	1.762	0.832	0.867	0.897	0.898	1.092	1.322	0.753	0.819	0.875	-0.744	-0.470	-0.182
B8.1	B10.2.12	Diabetes mellitus	Decubitus ulcer	2430	2953	1.628	1.703	1.778	0.846	0.858	0.870	1.512	1.612	1.715	0.838	0.857	0.875	1.690	1.796	1.908	0.842	0.859	0.876	0.034	0.182	0.335
B10.1.2	B2.6	Congenital heart anomalies	Atrial fibrillation and flutter	553	697	1.538	1.682	1.837	0.585	0.614	0.643	1.459	1.675	1.905	0.561	0.605	0.650	1.501	1.697	1.905	0.581	0.621	0.661	-0.278	0.022	0.328
B8.6.7	B1.28.5	Other hemoglobinopathies and hemolytic anaemias	Other leukaemia	158	183	8.172	10.622	13.887	0.522	0.579	0.634	7.584	10.994	16.411	0.531	0.615	0.693	7.330	10.366	14.971	0.476	0.552	0.626	-6.587	-0.616	4.995
B10.2.6	B7.1	Fungal skin diseases	Schizophrenia	17	36	0.838	1.322	1.983	0.347	0.473	0.606	0.604	1.314	2.369	0.257	0.454	0.661	0.760	1.324	2.132	0.331	0.483	0.639	-1.107	0.022	0.996
B2.5.2	B5.1	Alcoholic cardiomyopathy	Peptic ulcer disease	10	61	0.649	0.928	1.285	0.362	0.473	0.587	0.409	1.213	2.419	0.146	0.375	0.654	0.634	0.951	1.372	0.369	0.488	0.609	-1.446	-0.261	0.606
B10.2.7	B8.3.2	Viral skin diseases	Chronic kidney disease due to hypertension	7	14	0.578	1.200	2.212	0.103	0.193	0.306	0.344	1.130	2.635	0.065	0.192	0.368	0.502	1.228	2.524	0.087	0.191	0.325	-1.346	0.097	1.431
B7.1	B7.2	Schizophrenia	Alcohol use disorders	233	473	0.561	0.627	0.696	0.232	0.255	0.278	0.588	0.712	0.853	0.220	0.259	0.300	0.522	0.600	0.681	0.225	0.253	0.281	-0.270	-0.112	0.033
B10.2.8	B5.6	Acne vulgaris	Inflammatory bowel disease	72	59	0.397	0.516	0.657	0.255	0.316	0.382	0.359	0.507	0.689	0.268	0.355	0.448	0.349	0.521	0.736	0.200	0.280	0.366	-0.231	0.015	0.267
B10.1.10	B7.3.5	Digestive congenital anomalies	Other drug use disorders	168	115	0.832	1.002	1.193	0.620	0.686	0.748	0.911	1.162	1.456	0.615	0.700	0.778	0.624	0.830	1.071	0.569	0.668	0.762	-0.686	-0.331	0.005
B10.1.4	B7.11	Down's syndrome	Idiopathic developmental intellectual disability	157	228	10.271	13.213	17.546	0.582	0.637	0.690	9.334	13.540	20.550	0.533	0.615	0.696	9.665	13.386	19.203	0.581	0.653	0.722	-7.770	-0.114	6.793
B7.11	A5.2	Idiopathic developmental intellectual disability	Neonatal encephalopathy due to birth asphyxia and trauma	13	19	0.068	0.116	0.177	0.023	0.038	0.057	0.052	0.125	0.228	0.015	0.036	0.065	0.057	0.111	0.182	0.020	0.039	0.063	-0.125	-0.013	0.082
B10.2.12	B10.1.8	Decubitus ulcer	Congenital musculoskeletal and limb anomalies	26	30	0.260	0.392	0.556	0.129	0.186	0.252	0.182	0.317	0.496	0.115	0.188	0.277	0.293	0.530	0.853	0.105	0.183	0.275	-0.073	0.212	0.547
A5.4	B8.6.7	Hemolytic disease and other neonatal jaundice	Other hemoglobinopathies and hemolytic anaemias	71	105	1.940	2.488	3.196	0.855	0.917	0.962	1.423	2.083	2.977	0.829	0.918	0.977	2.076	2.914	4.059	0.842	0.919	0.972	-0.388	0.834	2.100
B6.2	B7.5	Parkinson's disease	Bipolar disorder	71	50	0.873	1.162	1.513	0.365	0.448	0.534	0.787	1.146	1.594	0.339	0.443	0.551	0.748	1.176	1.739	0.331	0.455	0.584	-0.549	0.029	0.687
B8.4.2	B10.1.1	Urolithiasis	Neural tube defects	12	7	0.258	0.536	0.934	0.103	0.195	0.310	0.212	0.608	1.222	0.071	0.183	0.337	0.165	0.462	0.946	0.080	0.202	0.365	-0.775	-0.137	0.428
A7.1.3	A7.1.2	Gonococcal infection	Chlamydial infection	12	64	2.775	4.336	6.799	0.520	0.645	0.759	1.361	3.023	5.914	0.342	0.574	0.790	3.097	5.238	9.454	0.529	0.669	0.797	-1.092	2.193	6.429
B7.1	B10.2.6	Schizophrenia	Fungal skin diseases	18	41	0.766	1.184	1.717	0.394	0.527	0.653	0.494	0.984	1.689	0.339	0.546	0.743	0.782	1.327	2.138	0.361	0.517	0.669	-0.503	0.336	1.235
B8.3.2	B10.2.13	Chronic kidney disease due to hypertension	Other skin and subcutaneous diseases	201	385	0.827	0.934	1.053	0.583	0.627	0.670	0.611	0.749	0.906	0.510	0.583	0.654	0.971	1.137	1.330	0.599	0.655	0.707	0.167	0.387	0.617
B10.3.5	A5.2	Age-related and other hearing loss	Neonatal encephalopathy due to birth asphyxia and trauma	34	21	0.023	0.034	0.048	0.018	0.026	0.037	0.028	0.050	0.077	0.016	0.029	0.044	0.015	0.026	0.040	0.014	0.024	0.037	-0.052	-0.024	0.000
B5.9	B7.3.1	Pancreatitis	Opioid use disorders	109	246	1.676	1.995	2.371	0.530	0.585	0.640	1.381	1.863	2.465	0.447	0.542	0.637	1.673	2.074	2.544	0.541	0.607	0.672	-0.496	0.212	0.877
B8.7	B8.3.3	Endocrine, metabolic, blood, and immune disorders	Chronic kidney disease due to glomerulonephritis	1590	1810	1.014	1.068	1.125	0.518	0.535	0.552	0.963	1.041	1.125	0.522	0.548	0.573	1.016	1.091	1.171	0.501	0.525	0.548	-0.063	0.049	0.163
B1.3	B1.11	Other pharynx cancer	Tracheal, bronchus, and lung cancer	137	402	1.139	1.302	1.479	0.713	0.758	0.801	1.038	1.341	1.688	0.673	0.759	0.837	1.134	1.333	1.550	0.705	0.758	0.807	-0.409	-0.008	0.364
B1.11	A7.1.6	Tracheal, bronchus, and lung cancer	Other sexually transmitted diseases	31	8	0.041	0.065	0.095	0.046	0.074	0.107	0.036	0.061	0.093	0.042	0.070	0.105	0.026	0.083	0.168	0.030	0.089	0.174	-0.041	0.021	0.108
A6.5	B8.6.1	Other nutritional deficiencies	Thalassemias	27	10	0.927	1.646	2.661	0.213	0.327	0.453	0.877	1.712	3.038	0.175	0.295	0.433	0.544	1.481	3.123	0.198	0.429	0.675	-1.723	-0.225	1.497
A7.1.6	B5.4	Other sexually transmitted diseases	Paralytic ileus and intestinal obstruction	814	56	1.001	1.112	1.233	0.715	0.751	0.785	1.210	1.352	1.512	0.718	0.755	0.790	0.264	0.374	0.509	0.583	0.707	0.820	-1.172	-0.975	-0.786
B1.17	B5.4	Ovarian cancer	Paralytic ileus and intestinal obstruction	2472	NA	NA	NA	NA	NA	NA	NA	0.428	0.517	0.617	0.716	0.773	0.825	NA	NA	NA	NA	NA	NA	NA	NA	NA
B7.11	A5.5	Idiopathic developmental intellectual disability	Other neonatal disorders	29	29	0.077	0.115	0.160	0.030	0.045	0.061	0.075	0.138	0.219	0.027	0.048	0.075	0.059	0.100	0.151	0.025	0.042	0.062	-0.124	-0.038	0.038
B10.2.12	B10.1.1	Decubitus ulcer	Neural tube defects	12	18	4.368	10.116	27.170	0.094	0.163	0.250	3.093	10.511	45.269	0.052	0.129	0.237	3.550	10.152	36.059	0.097	0.199	0.331	-31.434	-0.110	22.753
A2.4	B1.10	Upper respiratory infections	Larynx cancer	181	217	0.857	1.001	1.157	0.442	0.491	0.539	0.942	1.185	1.465	0.482	0.558	0.633	0.717	0.885	1.068	0.385	0.447	0.507	-0.628	-0.300	0.010
B7.11	B10.2.12	Idiopathic developmental intellectual disability	Decubitus ulcer	63	91	1.824	2.381	3.092	0.545	0.631	0.714	1.630	2.466	3.590	0.465	0.599	0.722	1.624	2.321	3.271	0.547	0.657	0.762	-1.451	-0.134	1.100
B10.1.9	B8.4.4	Urogenital congenital anomalies	Male infertility	NA	658	NA	NA	NA	NA	NA	NA	NA	NA	NA	NA	NA	NA	0.514	0.598	0.688	0.135	0.162	0.195	NA	NA	NA
B7.4.1	B7.5	Major depressive disorder	Bipolar disorder	1164	561	4.865	5.339	5.888	0.585	0.611	0.635	4.378	4.920	5.536	0.580	0.611	0.640	5.334	6.281	7.431	0.566	0.610	0.653	0.210	1.374	2.644
B5.1	B5.10	Peptic ulcer disease	Other digestive diseases	16520	16675	0.986	1.000	1.015	0.480	0.486	0.491	0.963	0.982	1.002	0.478	0.486	0.493	1.002	1.022	1.043	0.478	0.486	0.494	0.012	0.040	0.069
B2.7	B10.1.8	Aortic aneurysm	Congenital musculoskeletal and limb anomalies	34	82	0.450	0.599	0.777	0.244	0.308	0.376	0.290	0.476	0.702	0.156	0.241	0.338	0.486	0.701	0.967	0.267	0.354	0.444	-0.084	0.226	0.541
B7.4.1	B7.4.2	Major depressive disorder	Dysthymia	376	158	4.849	5.798	6.924	0.501	0.546	0.591	4.266	5.266	6.513	0.484	0.537	0.588	5.453	7.496	10.320	0.487	0.570	0.651	-0.095	2.202	5.189
B7.3.1	B7.3.3	Opioid use disorders	Amphetamine use disorders	43	64	9.411	15.982	29.350	0.488	0.589	0.688	9.118	18.655	44.545	0.492	0.658	0.808	7.668	14.735	32.491	0.425	0.552	0.674	-28.225	-3.735	13.805
B10.4.2	B7.1	Permanent caries	Schizophrenia	86	149	2.027	2.543	3.159	0.457	0.523	0.587	1.623	2.299	3.190	0.393	0.497	0.597	2.040	2.739	3.639	0.457	0.541	0.623	-0.670	0.435	1.535
B1.28.3	A2.12	Acute myeloid leukaemia	Varicella and herpes zoster	42	67	1.553	2.131	2.896	0.575	0.685	0.780	1.169	1.886	2.916	0.493	0.654	0.802	1.554	2.367	3.504	0.571	0.709	0.823	-0.752	0.459	1.773
B10.1.1	B8.4.2	Neural tube defects	Urolithiasis	41	43	1.895	2.759	3.985	0.690	0.805	0.897	1.466	2.461	3.950	0.663	0.817	0.929	1.860	3.180	5.206	0.635	0.798	0.920	-1.109	0.706	2.841
A7.3	A1.1.1	Other infectious diseases	Drug-sensitive tuberculosis	237	314	0.577	0.656	0.740	0.338	0.373	0.408	0.513	0.624	0.743	0.310	0.361	0.413	0.577	0.684	0.802	0.336	0.382	0.430	-0.103	0.062	0.221
B3.1	B7.3.2	Chronic obstructive pulmonary disease	Cocaine use disorders	19	32	0.762	1.213	1.824	0.280	0.394	0.518	0.642	1.372	2.587	0.237	0.427	0.631	0.651	1.137	1.837	0.247	0.379	0.523	-1.463	-0.235	0.701
B1.4	B1.5	Oesophageal cancer	Stomach cancer	472	1946	20.651	23.855	27.658	0.550	0.572	0.593	17.058	21.290	26.908	0.507	0.556	0.603	24.056	28.804	35.195	0.552	0.577	0.600	0.305	7.538	15.202
B2.7	B10.1.2	Aortic aneurysm	Congenital heart anomalies	42	105	0.761	0.989	1.258	0.311	0.376	0.445	0.617	0.983	1.454	0.213	0.314	0.424	0.723	0.988	1.320	0.327	0.409	0.495	-0.519	0.010	0.480
B6.3	B7.3.4	Epilepsy	Cannabis use disorders	55	173	1.032	1.270	1.558	0.542	0.613	0.679	0.715	1.068	1.535	0.517	0.653	0.780	1.056	1.355	1.716	0.519	0.600	0.676	-0.245	0.283	0.774
B2.8	B2.5.1	Peripheral vascular disease	Myocarditis	104	147	0.958	1.168	1.422	0.602	0.671	0.736	0.879	1.201	1.592	0.574	0.681	0.776	0.887	1.147	1.468	0.577	0.666	0.747	-0.515	-0.052	0.390
B10.4.3	B10.4.2	Periodontal disease	Permanent caries	285	491	4.838	5.571	6.452	0.461	0.496	0.530	4.948	6.229	7.861	0.407	0.461	0.517	4.410	5.294	6.365	0.474	0.518	0.561	-2.765	-0.931	0.699
B1.23	B10.1.11	Thyroid cancer	Other congenital anomalies	51	39	0.460	0.636	0.852	0.224	0.292	0.366	0.336	0.500	0.708	0.195	0.271	0.359	0.655	1.120	1.752	0.219	0.335	0.468	0.118	0.621	1.267
B10.3.4	B10.3.2	Refraction and accommodation disorders	Cataract	2157	1619	1.385	1.457	1.530	0.564	0.582	0.598	1.402	1.498	1.597	0.547	0.569	0.591	1.277	1.380	1.489	0.573	0.600	0.626	-0.263	-0.117	0.030
B6.4	B6.3	Multiple sclerosis	Epilepsy	393	197	0.892	1.012	1.145	0.648	0.694	0.737	0.989	1.161	1.350	0.635	0.691	0.743	0.650	0.802	0.978	0.625	0.699	0.772	-0.599	-0.360	-0.117
B8.7	B9.4	Endocrine, metabolic, blood, and immune disorders	Gout	3799	6820	0.956	0.984	1.013	0.586	0.596	0.606	1.086	1.142	1.202	0.637	0.654	0.671	0.886	0.920	0.953	0.556	0.569	0.582	-0.291	-0.222	-0.158
B7.4.1	B7.3.4	Major depressive disorder	Cannabis use disorders	46	92	1.006	1.316	1.693	0.346	0.418	0.494	0.698	1.102	1.649	0.280	0.393	0.513	1.041	1.456	1.977	0.343	0.433	0.530	-0.326	0.351	0.992
B7.4.1	B7.2	Major depressive disorder	Alcohol use disorders	2030	1794	0.881	0.924	0.969	0.257	0.268	0.278	1.007	1.078	1.154	0.284	0.299	0.315	0.750	0.803	0.858	0.225	0.239	0.253	-0.366	-0.276	-0.188
B8.3.3	B8.6.7	Chronic kidney disease due to glomerulonephritis	Other hemoglobinopathies and hemolytic anaemias	36	40	0.834	1.216	1.696	0.401	0.516	0.629	0.797	1.370	2.151	0.373	0.539	0.702	0.665	1.100	1.686	0.355	0.500	0.644	-1.125	-0.268	0.505
A4.5	B7.3.2	Maternal abortion, miscarriage, and ectopic pregnancy	Cocaine use disorders	206	NA	NA	NA	NA	NA	NA	NA	9.986	13.622	19.016	0.990	0.994	0.998	NA	NA	NA	NA	NA	NA	NA	NA	NA
B7.3.2	B7.3.5	Cocaine use disorders	Other drug use disorders	60	131	2.095	2.703	3.491	0.380	0.446	0.513	2.467	3.657	5.266	0.304	0.415	0.531	1.841	2.524	3.484	0.381	0.461	0.541	-2.812	-1.127	0.340
B8.1	B8.3.2	Diabetes mellitus	Chronic kidney disease due to hypertension	650	1072	1.099	1.185	1.275	0.643	0.669	0.695	1.319	1.490	1.672	0.645	0.688	0.730	0.954	1.049	1.151	0.626	0.658	0.690	-0.645	-0.439	-0.242
B10.2.4	B10.2.8	Pyoderma	Acne vulgaris	270	327	0.962	1.094	1.234	0.541	0.583	0.626	0.844	1.014	1.207	0.531	0.595	0.656	0.983	1.178	1.392	0.517	0.574	0.631	-0.112	0.161	0.440
B10.2.2	B10.2.12	Psoriasis	Decubitus ulcer	144	148	0.951	1.135	1.353	0.774	0.831	0.883	0.957	1.247	1.586	0.767	0.844	0.910	0.807	1.043	1.319	0.737	0.821	0.887	-0.618	-0.203	0.174
B3.1	B7.3.5	Chronic obstructive pulmonary disease	Other drug use disorders	3295	2944	1.218	1.266	1.316	0.568	0.581	0.594	1.358	1.433	1.513	0.579	0.597	0.616	1.054	1.115	1.178	0.544	0.564	0.583	-0.417	-0.319	-0.220
B5.6	B5.10	Inflammatory bowel disease	Other digestive diseases	14048	9593	1.162	1.183	1.206	0.439	0.445	0.451	1.219	1.247	1.274	0.442	0.450	0.458	0.959	0.986	1.013	0.428	0.437	0.446	-0.299	-0.261	-0.223
B8.4.5	B8.4.1	Other urinary diseases	Interstitial nephritis and urinary tract infections	12783	16867	1.086	1.105	1.124	0.545	0.551	0.557	1.158	1.187	1.215	0.514	0.523	0.532	1.055	1.080	1.106	0.566	0.574	0.582	-0.145	-0.106	-0.068
B7.3.5	A7.1.6	Other drug use disorders	Other sexually transmitted diseases	555	121	0.304	0.340	0.380	0.173	0.190	0.210	0.293	0.330	0.372	0.162	0.180	0.200	0.283	0.372	0.472	0.204	0.257	0.312	-0.058	0.041	0.149
B8.3.1	B10.1.9	Chronic kidney disease due to diabetes mellitus	Urogenital congenital anomalies	39	92	0.357	0.464	0.588	0.278	0.342	0.408	0.341	0.557	0.833	0.230	0.344	0.468	0.317	0.431	0.569	0.265	0.341	0.418	-0.423	-0.125	0.125
B9.4	B2.5.3	Gout	Other cardiomyopathy	103	575	0.862	0.973	1.094	0.342	0.373	0.405	0.701	0.932	1.213	0.264	0.334	0.408	0.867	0.989	1.124	0.347	0.381	0.416	-0.239	0.057	0.319
B5.1	B1.5	Peptic ulcer disease	Stomach cancer	846	1198	1.472	1.582	1.695	0.795	0.817	0.838	1.614	1.805	2.015	0.782	0.816	0.847	1.324	1.452	1.590	0.790	0.819	0.846	-0.589	-0.351	-0.124
B2.2	B9.4	Ischaemic heart disease	Gout	2917	7625	1.043	1.075	1.108	0.689	0.700	0.710	1.213	1.284	1.356	0.686	0.705	0.726	0.979	1.014	1.050	0.686	0.698	0.710	-0.350	-0.271	-0.191
B1.28.2	B1.28.1	Chronic lymphoid leukaemia	Acute lymphoid leukaemia	77	114	25.890	45.470	95.012	0.509	0.585	0.660	24.920	52.771	156.494	0.470	0.591	0.704	21.518	42.057	113.372	0.483	0.582	0.678	-109.922	-10.093	55.094
B7.3.1	B5.2	Opioid use disorders	Gastritis and duodenitis	188	236	0.889	1.033	1.192	0.399	0.443	0.488	1.055	1.316	1.610	0.378	0.442	0.509	0.715	0.877	1.058	0.385	0.443	0.502	-0.773	-0.437	-0.133
B8.1	B8.3.1	Diabetes mellitus	Chronic kidney disease due to diabetes mellitus	9008	14606	63.097	67.737	72.738	0.874	0.880	0.885	76.972	85.644	96.282	0.876	0.885	0.894	55.506	60.632	66.336	0.870	0.877	0.884	-36.567	-25.021	-14.804
B7.3.1	A1.1.1	Opioid use disorders	Drug-sensitive tuberculosis	42	61	1.683	2.363	3.275	0.487	0.593	0.692	1.625	2.721	4.252	0.491	0.654	0.801	1.402	2.159	3.290	0.424	0.559	0.684	-2.209	-0.562	0.946
B8.6.7	B1.26	Other hemoglobinopathies and hemolytic anaemias	Non-Hodgkin's lymphoma	94	113	1.837	2.323	2.906	0.221	0.263	0.307	1.732	2.431	3.362	0.208	0.269	0.334	1.631	2.241	3.006	0.201	0.257	0.316	-1.277	-0.186	0.839
B2.9	A7.2.3	Endocarditis	Hepatitis C	72	102	3.699	5.031	6.856	0.489	0.569	0.645	4.266	6.705	10.489	0.542	0.671	0.788	2.913	4.272	6.286	0.422	0.517	0.612	-6.305	-2.408	0.527
B10.1.7	B10.3.4	Other chromosomal abnormalities	Refraction and accommodation disorders	354	357	3.190	3.628	4.140	0.624	0.664	0.704	2.926	3.533	4.227	0.599	0.656	0.713	3.102	3.727	4.490	0.616	0.673	0.728	-0.734	0.194	1.158
A4.4	A4.9	Maternal obstructed labour and uterine rupture	Other maternal disorders	9650	NA	NA	NA	NA	NA	NA	NA	2.078	2.500	3.006	0.017	0.022	0.027	NA	NA	NA	NA	NA	NA	NA	NA	NA
B1.22	B1.12	Brain and nervous system cancer	Malignant skin melanoma	84	111	0.295	0.366	0.442	0.238	0.283	0.330	0.242	0.334	0.441	0.218	0.285	0.358	0.299	0.395	0.514	0.221	0.280	0.346	-0.083	0.061	0.208
A5.3	B3.5	Neonatal sepsis and other neonatal infections	Other chronic respiratory diseases	947	1405	0.959	1.019	1.082	0.971	0.980	0.987	1.022	1.129	1.239	0.969	0.982	0.991	0.904	0.980	1.057	0.967	0.978	0.987	-0.279	-0.149	-0.019
B1.27	B1.28.3	Multiple myeloma	Acute myeloid leukaemia	26	54	1.761	2.606	3.805	0.457	0.570	0.681	1.303	2.466	4.379	0.338	0.512	0.690	1.671	2.689	4.272	0.461	0.604	0.739	-1.798	0.234	1.987
B3.2.4	B2.3.1	Other pneumoconiosis	Ischaemic stroke	46	43	0.524	0.720	0.962	0.283	0.365	0.453	0.565	0.877	1.277	0.282	0.404	0.533	0.399	0.617	0.897	0.233	0.337	0.448	-0.698	-0.256	0.138
B1.22	B1.26	Brain and nervous system cancer	Non-Hodgkin's lymphoma	77	117	0.946	1.194	1.472	0.426	0.496	0.566	0.828	1.190	1.634	0.396	0.506	0.616	0.888	1.194	1.566	0.403	0.491	0.577	-0.514	0.003	0.494
B1.26	B10.4.2	Non-Hodgkin's lymphoma	Permanent caries	134	277	1.766	2.083	2.448	0.682	0.736	0.785	1.641	2.177	2.836	0.657	0.748	0.831	1.669	2.048	2.483	0.665	0.730	0.789	-0.876	-0.129	0.549
B8.4.1	B8.3.4	Interstitial nephritis and urinary tract infections	Chronic kidney disease due to other causes	1942	1503	1.547	1.636	1.726	0.494	0.511	0.528	1.694	1.826	1.972	0.528	0.552	0.575	1.341	1.453	1.570	0.442	0.467	0.490	-0.556	-0.372	-0.197
B7.9	B6.3	Attention-deficit/hyperactivity disorder	Epilepsy	54	116	0.575	0.725	0.895	0.185	0.226	0.268	0.522	0.787	1.115	0.162	0.232	0.311	0.530	0.705	0.913	0.175	0.223	0.273	-0.447	-0.077	0.243
B2.5.3	B10.1.2	Other cardiomyopathy	Congenital heart anomalies	65	97	0.887	1.149	1.449	0.277	0.336	0.395	0.883	1.300	1.828	0.244	0.331	0.424	0.754	1.054	1.428	0.264	0.338	0.416	-0.825	-0.243	0.312
B10.4.3	B10.1.2	Periodontal disease	Congenital heart anomalies	50	51	0.580	0.791	1.049	0.253	0.323	0.397	0.577	0.913	1.338	0.226	0.328	0.436	0.462	0.696	1.015	0.229	0.319	0.419	-0.694	-0.212	0.218
A7.1.6	A7.2.3	Other sexually transmitted diseases	Hepatitis C	293	105	0.843	0.986	1.140	0.706	0.758	0.809	1.008	1.225	1.460	0.702	0.764	0.822	0.506	0.678	0.868	0.645	0.744	0.832	-0.833	-0.548	-0.263
B10.1.7	B7.11	Other chromosomal abnormalities	Idiopathic developmental intellectual disability	249	277	7.069	8.636	10.478	0.573	0.620	0.666	7.133	9.512	12.888	0.538	0.607	0.673	6.255	8.040	10.405	0.567	0.633	0.695	-5.206	-1.470	1.822
B5.1	B5.2	Peptic ulcer disease	Gastritis and duodenitis	4786	5033	1.155	1.191	1.227	0.604	0.614	0.625	1.120	1.170	1.221	0.599	0.615	0.630	1.164	1.215	1.266	0.599	0.614	0.629	-0.027	0.045	0.118
B10.1.2	B2.9	Congenital heart anomalies	Endocarditis	137	221	6.398	8.084	10.317	0.694	0.751	0.803	5.350	7.699	11.327	0.664	0.754	0.833	6.278	8.375	11.319	0.676	0.749	0.815	-3.488	0.667	4.281
B7.4.1	B5.2	Major depressive disorder	Gastritis and duodenitis	2224	1233	0.565	0.593	0.623	0.343	0.356	0.370	0.561	0.598	0.635	0.350	0.368	0.385	0.529	0.573	0.620	0.316	0.337	0.359	-0.083	-0.025	0.035
B7.12	B6.5	Other mental and substance use disorders	Motor neuron disease	248	264	0.925	1.060	1.212	0.501	0.546	0.591	0.995	1.215	1.465	0.475	0.538	0.600	0.789	0.950	1.135	0.490	0.553	0.615	-0.556	-0.265	0.014
B1.29	B1.28.3	Other neoplasms	Acute myeloid leukaemia	439	581	3.732	4.187	4.707	0.757	0.789	0.819	2.654	3.156	3.740	0.728	0.777	0.822	4.694	5.476	6.409	0.756	0.798	0.838	1.348	2.320	3.359
B10.1.11	B1.3	Other congenital anomalies	Other pharynx cancer	58	122	1.989	2.576	3.305	0.708	0.787	0.856	1.548	2.399	3.619	0.617	0.754	0.869	1.948	2.664	3.595	0.713	0.804	0.882	-1.076	0.262	1.484
B10.3.1	B10.3.6	Glaucoma	Other vision loss	2330	1775	1.091	1.143	1.197	0.433	0.447	0.462	1.010	1.076	1.143	0.467	0.488	0.507	1.127	1.207	1.292	0.383	0.404	0.425	0.025	0.131	0.240
B2.1	B10.4.3	Rheumatic heart disease	Periodontal disease	94	111	2.020	2.548	3.223	0.729	0.802	0.866	1.732	2.444	3.405	0.693	0.799	0.887	1.927	2.651	3.579	0.709	0.807	0.887	-0.958	0.211	1.358
B7.12	B7.8.2	Other mental and substance use disorders	Asperger syndrome and other autistic spectrum disorders	142	272	1.106	1.297	1.504	0.711	0.764	0.812	1.166	1.522	1.963	0.666	0.754	0.834	0.994	1.202	1.444	0.705	0.769	0.827	-0.803	-0.319	0.101
B1.16	B8.5.7	Uterine cancer	Other gynecological diseases	1006	NA	NA	NA	NA	NA	NA	NA	1.031	1.502	2.085	0.000	0.000	0.001	NA	NA	NA	NA	NA	NA	NA	NA	NA
B1.26	B1.27	Non-Hodgkin's lymphoma	Multiple myeloma	320	347	4.235	4.916	5.735	0.523	0.563	0.603	4.890	6.077	7.564	0.538	0.596	0.654	3.402	4.167	5.113	0.481	0.536	0.590	-3.591	-1.910	-0.416
B8.6.2	A4.6	Thalassaemias trait	Indirect maternal deaths	173	NA	NA	NA	NA	NA	NA	NA	0.510	1.673	4.054	0.001	0.003	0.005	NA	NA	NA	NA	NA	NA	NA	NA	NA
A5.1	B7.9	Neonatal preterm birth complications	Attention-deficit/hyperactivity disorder	125	512	1.139	1.290	1.456	0.981	0.992	0.998	0.757	0.996	1.281	0.966	0.989	0.997	1.216	1.394	1.601	0.981	0.993	0.999	0.070	0.398	0.712
A4.6	B8.6.1	Indirect maternal deaths	Thalassemias	165	NA	NA	NA	NA	NA	NA	NA	0.641	0.830	1.071	0.938	0.961	0.978	NA	NA	NA	NA	NA	NA	NA	NA	NA
B7.5	A7.1.6	Bipolar disorder	Other sexually transmitted diseases	58	8	0.231	0.334	0.463	0.145	0.200	0.264	0.220	0.321	0.448	0.146	0.205	0.273	0.132	0.417	0.900	0.054	0.162	0.321	-0.205	0.095	0.579
B10.2.4	B8.3.1	Pyoderma	Chronic kidney disease due to diabetes mellitus	1137	2457	1.462	1.542	1.628	0.548	0.565	0.582	1.641	1.801	1.976	0.510	0.540	0.571	1.355	1.445	1.543	0.557	0.577	0.599	-0.557	-0.355	-0.169
B1.17	B8.5.4	Ovarian cancer	Endometriosis	2719	NA	NA	NA	NA	NA	NA	NA	3.623	4.002	4.416	0.860	0.880	0.898	NA	NA	NA	NA	NA	NA	NA	NA	NA
B8.4.1	B7.3.2	Interstitial nephritis and urinary tract infections	Cocaine use disorders	98	31	0.560	0.734	0.933	0.543	0.638	0.726	0.984	1.403	1.943	0.565	0.680	0.783	0.247	0.389	0.566	0.417	0.567	0.711	-1.559	-1.007	-0.572
B8.3.1	B10.3.6	Chronic kidney disease due to diabetes mellitus	Other vision loss	1405	2382	1.872	1.970	2.072	0.364	0.377	0.391	2.027	2.195	2.375	0.345	0.367	0.389	1.835	1.958	2.091	0.367	0.384	0.401	-0.449	-0.236	-0.021
A7.1.6	B7.3.5	Other sexually transmitted diseases	Other drug use disorders	2539	343	1.160	1.231	1.304	0.790	0.810	0.827	1.292	1.377	1.465	0.800	0.820	0.838	0.568	0.664	0.770	0.688	0.743	0.796	-0.843	-0.713	-0.578
B7.3.1	B10.2.3	Opioid use disorders	Cellulitis	153	245	1.957	2.328	2.746	0.413	0.461	0.508	2.391	3.157	4.075	0.386	0.461	0.538	1.598	2.000	2.456	0.401	0.461	0.520	-2.146	-1.148	-0.280
B8.3.1	B2.5.3	Chronic kidney disease due to diabetes mellitus	Other cardiomyopathy	104	288	0.647	0.755	0.871	0.335	0.376	0.418	0.628	0.850	1.110	0.311	0.390	0.474	0.607	0.727	0.860	0.325	0.372	0.420	-0.411	-0.123	0.135
B1.29	B1.20	Other neoplasms	Kidney cancer	551	693	0.891	0.970	1.053	0.479	0.507	0.534	0.722	0.824	0.937	0.490	0.534	0.576	0.998	1.117	1.251	0.451	0.487	0.523	0.128	0.293	0.459
B10.2.13	A1.2.4	Other skin and subcutaneous diseases	HIV/AIDS resulting in other diseases	59	204	0.534	0.642	0.768	0.292	0.338	0.386	0.321	0.473	0.662	0.213	0.294	0.382	0.583	0.719	0.880	0.302	0.354	0.410	0.013	0.246	0.464
B3.3	B3.4	Asthma	Interstitial lung disease and pulmonary sarcoidosis	1010	926	1.061	1.140	1.221	0.567	0.590	0.614	1.178	1.302	1.433	0.557	0.590	0.622	0.906	1.003	1.107	0.557	0.591	0.625	-0.462	-0.298	-0.140
B8.4.1	B7.11	Interstitial nephritis and urinary tract infections	Idiopathic developmental intellectual disability	511	345	0.688	0.764	0.845	0.423	0.454	0.487	0.685	0.785	0.897	0.435	0.477	0.519	0.624	0.733	0.855	0.378	0.425	0.475	-0.208	-0.052	0.104
B6.6	B7.12	Migraine	Other mental and substance use disorders	5815	1984	0.957	0.990	1.024	0.445	0.456	0.467	0.947	0.983	1.021	0.455	0.467	0.480	0.750	0.797	0.848	0.405	0.425	0.446	-0.246	-0.186	-0.126
B7.3.5	B7.3.3	Other drug use disorders	Amphetamine use disorders	53	107	3.071	4.146	5.639	0.411	0.488	0.564	2.554	4.206	6.781	0.363	0.492	0.622	2.861	4.128	5.954	0.393	0.486	0.579	-2.767	-0.045	2.257
B10.2.12	B8.4.5	Decubitus ulcer	Other urinary diseases	326	684	0.389	0.426	0.463	0.240	0.259	0.278	0.298	0.350	0.407	0.208	0.239	0.272	0.433	0.483	0.534	0.245	0.269	0.294	0.056	0.132	0.206
B10.4.5	B10.1.4	Other oral disorders	Down's syndrome	40	51	0.474	0.652	0.873	0.232	0.301	0.376	0.400	0.654	0.984	0.185	0.281	0.384	0.421	0.645	0.943	0.226	0.317	0.420	-0.390	-0.009	0.366
B7.9	B10.3.4	Attention-deficit/hyperactivity disorder	Refraction and accommodation disorders	24	83	0.375	0.505	0.660	0.318	0.399	0.483	0.235	0.433	0.684	0.159	0.271	0.397	0.383	0.541	0.738	0.369	0.470	0.575	-0.173	0.106	0.375
B7.3.5	B5.10	Other drug use disorders	Other digestive diseases	4315	4084	0.593	0.611	0.630	0.332	0.340	0.348	0.600	0.625	0.651	0.326	0.338	0.350	0.567	0.592	0.617	0.330	0.342	0.354	-0.069	-0.033	0.002
A6.1	A6.5	Protein-energy malnutrition	Other nutritional deficiencies	192	120	1.049	1.251	1.482	0.302	0.344	0.389	1.021	1.277	1.577	0.306	0.363	0.421	0.884	1.174	1.515	0.255	0.319	0.386	-0.514	-0.099	0.319
B2.5.3	B9.4	Other cardiomyopathy	Gout	208	931	1.331	1.462	1.605	0.595	0.627	0.658	1.392	1.725	2.112	0.592	0.666	0.736	1.288	1.428	1.584	0.584	0.619	0.653	-0.698	-0.297	0.065
B1.20	B8.3.4	Kidney cancer	Chronic kidney disease due to other causes	96	121	0.967	1.198	1.471	0.328	0.384	0.440	1.154	1.590	2.149	0.339	0.428	0.521	0.752	1.001	1.288	0.287	0.356	0.426	-1.191	-0.586	-0.075
B7.3.1	B10.2.4	Opioid use disorders	Pyoderma	450	657	1.516	1.664	1.819	0.382	0.407	0.433	1.763	2.039	2.332	0.408	0.450	0.494	1.342	1.515	1.700	0.351	0.382	0.415	-0.861	-0.525	-0.193
B1.23	B8.7	Thyroid cancer	Endocrine, metabolic, blood, and immune disorders	2189	752	2.031	2.155	2.284	0.370	0.385	0.400	1.624	1.712	1.801	0.358	0.375	0.392	1.397	1.530	1.672	0.385	0.416	0.449	-0.341	-0.181	-0.014
B5.1	B7.2	Peptic ulcer disease	Alcohol use disorders	1789	3903	0.731	0.760	0.789	0.392	0.404	0.415	0.731	0.785	0.841	0.385	0.406	0.426	0.723	0.757	0.793	0.389	0.403	0.417	-0.093	-0.028	0.038
B3.2.4	B3.1	Other pneumoconiosis	Chronic obstructive pulmonary disease	33	55	0.545	0.745	0.978	0.234	0.306	0.384	0.410	0.672	1.009	0.212	0.324	0.448	0.559	0.837	1.199	0.207	0.295	0.390	-0.248	0.165	0.588
B10.1.11	B10.2.12	Other congenital anomalies	Decubitus ulcer	115	93	0.914	1.134	1.395	0.655	0.731	0.800	0.927	1.256	1.664	0.675	0.773	0.859	0.740	1.011	1.354	0.576	0.688	0.787	-0.725	-0.243	0.208
B8.3.2	B8.7	Chronic kidney disease due to hypertension	Endocrine, metabolic, blood, and immune disorders	802	1222	0.730	0.773	0.818	0.393	0.412	0.432	0.755	0.824	0.895	0.352	0.380	0.410	0.766	0.826	0.890	0.410	0.437	0.463	-0.091	0.002	0.095
B8.4.1	B8.3.3	Interstitial nephritis and urinary tract infections	Chronic kidney disease due to glomerulonephritis	1084	807	1.134	1.219	1.308	0.461	0.483	0.505	1.166	1.288	1.416	0.475	0.505	0.536	1.029	1.143	1.265	0.424	0.456	0.488	-0.315	-0.144	0.030
