# Supplementary material for: Population-wide analysis of differences in disease progression patterns in men and women
Source: Nat Commun. 2019 Feb 8;10:666. doi: 10.1038/s41467-019-08475-9 (PMC6368599; doi:10.1038/s41467-019-08475-9)
Supplement: Supplementary file 11 — Supplementary Data 8 [file 41467_2019_8475_MOESM11_ESM.txt]

ICD10Code	Diagnosis Name	Status (NA=Not Assigned, 0=Not Specific, 1=Male Specific, 2=Female Specific
A00	Cholera	0
A01	Typhoid and paratyphoid fevers	0
A02	Other salmonella infections	0
A03	Shigellosis	0
A04	Other bacterial intestinal infections	0
A05	Other bacterial foodborne intoxications, not elsewhere classified	0
A06	Amoebiasis	0
A07	Other protozoal intestinal diseases	0
A08	Viral and other specified intestinal infections	0
A09	Diarrhoea and gastroenteritis of presumed infectious origin	0
A15	Respiratory tuberculosis, bacteriologically and histologically confirmed	0
A16	Respiratory tuberculosis, not confirmed bacteriologically or histologically	0
A17	Tuberculosis of nervous system	0
A18	Tuberculosis of other organs	0
A19	Miliary tuberculosis	0
A20	Plague	0
A21	Tularaemia	0
A22	Anthrax	0
A23	Brucellosis	0
A24	Glanders and melioidosis	0
A25	Rat-bite fevers	0
A26	Erysipeloid	0
A27	Leptospirosis	0
A28	Other zoonotic bacterial diseases, not elsewhere classified	0
A30	Leprosy [Hansen's disease]	0
A31	Infection due to other mycobacteria	0
A32	Listeriosis	0
A33	Tetanus neonatorum	0
A34	Obstetrical tetanus	2
A35	Other tetanus	0
A36	Diphtheria	0
A37	Whooping cough	0
A38	Scarlet fever	0
A39	Meningococcal infection	0
A40	Streptococcal septicaemia	0
A41	Other septicaemia	0
A42	Actinomycosis	0
A43	Nocardiosis	0
A44	Bartonellosis	0
A46	Erysipelas	0
A48	Other bacterial diseases, not elsewhere classified	0
A49	Bacterial infection of unspecified site	0
A50	Congenital syphilis	0
A51	Early syphilis	0
A52	Late syphilis	0
A53	Other and unspecified syphilis	0
A54	Gonococcal infection	0
A55	Chlamydial lymphogranuloma (venereum)	0
A56	Other sexually transmitted chlamydial diseases	0
A57	Chancroid	0
A58	Granuloma inguinale	0
A59	Trichomoniasis	0
A60	Anogenital herpesviral [herpes simplex] infection	0
A63	Other predominantly sexually transmitted diseases, not elsewhere classified	0
A64	Unspecified sexually transmitted disease	0
A65	Nonvenereal syphilis	0
A66	Yaws	0
A67	Pinta [carate]	0
A68	Relapsing fevers	0
A69	Other spirochaetal infections	0
A70	Chlamydia psittaci infection	0
A71	Trachoma	0
A74	Other diseases caused by chlamydiae	0
A75	Typhus fever	0
A77	Spotted fever [tick-borne rickettsioses]	0
A78	Q fever	0
A79	Other rickettsioses	0
A80	Acute poliomyelitis	0
A81	Atypical virus infections of central nervous system	0
A82	Rabies	0
A83	Mosquito-borne viral encephalitis	0
A84	Tick-borne viral encephalitis	0
A85	Other viral encephalitis, not elsewhere classified	0
A86	Unspecified viral encephalitis	0
A87	Viral meningitis	0
A88	Other viral infections of central nervous system, not elsewhere classified	0
A89	Unspecified viral infection of central nervous system	0
A90	Dengue fever [classical dengue]	0
A91	Dengue haemorrhagic fever	0
A92	Other mosquito-borne viral fevers	0
A93	Other arthropod-borne viral fevers, not elsewhere classified	0
A94	Unspecified arthropod-borne viral fever	0
A95	Yellow fever	0
A96	Arenaviral haemorrhagic fever	0
A98	Other viral haemorrhagic fevers, not elsewhere classified	0
A99	Unspecified viral haemorrhagic fever	0
B00	Herpesviral [herpes simplex] infections	0
B01	Varicella [chickenpox]	0
B02	Zoster [herpes zoster]	0
B03	Smallpox	0
B04	Monkeypox	0
B05	Measles	0
B06	Rubella [German measles]	0
B07	Viral warts	0
B08	Other viral infections characterized by skin and mucous membrane lesions, not elsewhere classified	0
B09	Unspecified viral infection characterized by skin and mucous membrane lesions	0
B15	Acute hepatitis A	0
B16	Acute hepatitis B	0
B17	Other acute viral hepatitis	0
B18	Chronic viral hepatitis	0
B19	Unspecified viral hepatitis	0
B20	Human immunodeficiency virus [HIV] disease resulting in infectious and parasitic diseases	0
B21	Human immunodeficiency virus [HIV] disease resulting in malignant neoplasms	0
B22	Human immunodeficiency virus [HIV] disease resulting in other specified diseases	0
B23	Human immunodeficiency virus [HIV] disease resulting in other conditions	0
B24	Unspecified human immunodeficiency virus [HIV] disease	0
B25	Cytomegaloviral disease	0
B26	Mumps	0
B27	Infectious mononucleosis	0
B30	Viral conjunctivitis	0
B33	Other viral diseases, not elsewhere classified	0
B34	Viral infection of unspecified site	0
B35	Dermatophytosis	0
B36	Other superficial mycoses	0
B37	Candidiasis	0
B38	Coccidioidomycosis	0
B39	Histoplasmosis	0
B40	Blastomycosis	0
B41	Paracoccidioidomycosis	0
B42	Sporotrichosis	0
B43	Chromomycosis and phaeomycotic abscess	0
B44	Aspergillosis	0
B45	Cryptococcosis	0
B46	Zygomycosis	0
B47	Mycetoma	0
B48	Other mycoses, not elsewhere classified	0
B49	Unspecified mycosis	0
B50	Plasmodium falciparum malaria	0
B51	Plasmodium vivax malaria	0
B52	Plasmodium malariae malaria	0
B53	Other parasitologically confirmed malaria	0
B54	Unspecified malaria	0
B55	Leishmaniasis	0
B56	African trypanosomiasis	0
B57	Chagas' disease	0
B58	Toxoplasmosis	0
B59	Pneumocystosis	0
B60	Other protozoal diseases, not elsewhere classified	0
B64	Unspecified protozoal disease	0
B65	Schistosomiasis [bilharziasis]	0
B66	Other fluke infections	0
B67	Echinococcosis	0
B68	Taeniasis	0
B69	Cysticercosis	0
B70	Diphyllobothriasis and sparganosis	0
B71	Other cestode infections	0
B72	Dracunculiasis	0
B73	Onchocerciasis	0
B74	Filariasis	0
B75	Trichinellosis	0
B76	Hookworm diseases	0
B77	Ascariasis	0
B78	Strongyloidiasis	0
B79	Trichuriasis	0
B80	Enterobiasis	0
B81	Other intestinal helminthiases, not elsewhere classified	0
B82	Unspecified intestinal parasitism	0
B83	Other helminthiases	0
B85	Pediculosis and phthiriasis	0
B86	Scabies	0
B87	Myiasis	0
B88	Other infestations	0
B89	Unspecified parasitic disease	0
B90	Sequelae of tuberculosis	0
B91	Sequelae of poliomyelitis	0
B92	Sequelae of leprosy	0
B94	Sequelae of other and unspecified infectious and parasitic diseases	0
B95	Streptococcus and staphylococcus as the cause of diseases classified to other chapters	0
B96	Other bacterial agents as the cause of diseases classified to other chapters	0
B97	Viral agents as the cause of diseases classified to other chapters	0
B99	Other and unspecified infectious diseases	0
C00	Malignant neoplasm of lip	0
C01	Malignant neoplasm of base of tongue	0
C02	Malignant neoplasm of other and unspecified parts of tongue	0
C03	Malignant neoplasm of gum	0
C04	Malignant neoplasm of floor of mouth	0
C05	Malignant neoplasm of palate	0
C06	Malignant neoplasm of other and unspecified parts of mouth	0
C07	Malignant neoplasm of parotid gland	0
C08	Malignant neoplasm of other and unspecified major salivary glands	0
C09	Malignant neoplasm of tonsil	0
C10	Malignant neoplasm of oropharynx	0
C11	Malignant neoplasm of nasopharynx	0
C12	Malignant neoplasm of piriform sinus	0
C13	Malignant neoplasm of hypopharynx	0
C14	Malignant neoplasm of other and ill-defined sites in the lip, oral cavity and pharynx	0
C15	Malignant neoplasm of oesophagus	0
C16	Malignant neoplasm of stomach	0
C17	Malignant neoplasm of small intestine	0
C18	Malignant neoplasm of colon	0
C19	Malignant neoplasm of rectosigmoid junction	0
C20	Malignant neoplasm of rectum	0
C21	Malignant neoplasm of anus and anal canal	0
C22	Malignant neoplasm of liver and intrahepatic bile ducts	0
C23	Malignant neoplasm of gallbladder	0
C24	Malignant neoplasm of other and unspecified parts of biliary tract	0
C25	Malignant neoplasm of pancreas	0
C26	Malignant neoplasm of other and ill-defined digestive organs	0
C30	Malignant neoplasm of nasal cavity and middle ear	0
C31	Malignant neoplasm of accessory sinuses	0
C32	Malignant neoplasm of larynx	0
C33	Malignant neoplasm of trachea	0
C34	Malignant neoplasm of bronchus and lung	0
C37	Malignant neoplasm of thymus	0
C38	Malignant neoplasm of heart, mediastinum and pleura	0
C39	Malignant neoplasm of other and ill-defined sites in the respiratory system and intrathoracic organs	0
C40	Malignant neoplasm of bone and articular cartilage of limbs	0
C41	Malignant neoplasm of bone and articular cartilage of other and unspecified sites	0
C43	Malignant melanoma of skin	0
C44	Other malignant neoplasms of skin	0
C45	Mesothelioma	0
C46	Kaposi's sarcoma	0
C47	Malignant neoplasm of peripheral nerves and autonomic nervous system	0
C48	Malignant neoplasm of retroperitoneum and peritoneum	0
C49	Malignant neoplasm of other connective and soft tissue	0
C50	Malignant neoplasm of breast	0
C51	Malignant neoplasm of vulva	2
C52	Malignant neoplasm of vagina	2
C53	Malignant neoplasm of cervix uteri	2
C54	Malignant neoplasm of corpus uteri	2
C55	Malignant neoplasm of uterus, part unspecified	2
C56	Malignant neoplasm of ovary	2
C57	Malignant neoplasm of other and unspecified female genital organs	2
C58	Malignant neoplasm of placenta	2
C60	Malignant neoplasm of penis	1
C61	Malignant neoplasm of prostate	1
C62	Malignant neoplasm of testis	1
C63	Malignant neoplasm of other and unspecified male genital organs	1
C64	Malignant neoplasm of kidney, except renal pelvis	0
C65	Malignant neoplasm of renal pelvis	0
C66	Malignant neoplasm of ureter	0
C67	Malignant neoplasm of bladder	0
C68	Malignant neoplasm of other and unspecified urinary organs	0
C69	Malignant neoplasm of eye and adnexa	0
C70	Malignant neoplasm of meninges	0
C71	Malignant neoplasm of brain	0
C72	Malignant neoplasm of spinal cord, cranial nerves and other parts of central nervous system	0
C73	Malignant neoplasm of thyroid gland	0
C74	Malignant neoplasm of adrenal gland	0
C75	Malignant neoplasm of other endocrine glands and related structures	0
C76	Malignant neoplasm of other and ill-defined sites	0
C77	Secondary and unspecified malignant neoplasm of lymph nodes	0
C78	Secondary malignant neoplasm of respiratory and digestive organs	0
C79	Secondary malignant neoplasm of other sites	0
C80	Malignant neoplasm without specification of site	0
C81	Hodgkin's disease	0
C82	Follicular [nodular] non-Hodgkin's lymphoma	0
C83	Diffuse non-Hodgkin's lymphoma	0
C84	Peripheral and cutaneous T-cell lymphomas	0
C85	Other and unspecified types of non-Hodgkin's lymphoma	0
C86	Other specified types of T/NK-cell lymphoma	0
C88	Malignant immunoproliferative diseases	0
C90	Multiple myeloma and malignant plasma cell neoplasms	0
C91	Lymphoid leukaemia	0
C92	Myeloid leukaemia	0
C93	Monocytic leukaemia	0
C94	Other leukaemias of specified cell type	0
C95	Leukaemia of unspecified cell type	0
C96	Other and unspecified malignant neoplasms of lymphoid, haematopoietic and related tissue	0
C97	Malignant neoplasms of independent (primary) multiple sites	0
D00	Carcinoma in situ of oral cavity, oesophagus and stomach	0
D01	Carcinoma in situ of other and unspecified digestive organs	0
D02	Carcinoma in situ of middle ear and respiratory system	0
D03	Melanoma in situ	0
D04	Carcinoma in situ of skin	0
D05	Carcinoma in situ of breast	0
D06	Carcinoma in situ of cervix uteri	2
D07	Carcinoma in situ of other and unspecified genital organs	0
D09	Carcinoma in situ of other and unspecified sites	0
D10	Benign neoplasm of mouth and pharynx	0
D11	Benign neoplasm of major salivary glands	0
D12	Benign neoplasm of colon, rectum, anus and anal canal	0
D13	Benign neoplasm of other and ill-defined parts of digestive system	0
D14	Benign neoplasm of middle ear and respiratory system	0
D15	Benign neoplasm of other and unspecified intrathoracic organs	0
D16	Benign neoplasm of bone and articular cartilage	0
D17	Benign lipomatous neoplasm	0
D18	Haemangioma and lymphangioma, any site	0
D19	Benign neoplasm of mesothelial tissue	0
D20	Benign neoplasm of soft tissue of retroperitoneum and peritoneum	0
D21	Other benign neoplasms of connective and other soft tissue	0
D22	Melanocytic naevi	0
D23	Other benign neoplasms of skin	0
D24	Benign neoplasm of breast	0
D25	Leiomyoma of uterus	2
D26	Other benign neoplasms of uterus	2
D27	Benign neoplasm of ovary	2
D28	Benign neoplasm of other and unspecified female genital organs	2
D29	Benign neoplasm of male genital organs	1
D30	Benign neoplasm of urinary organs	0
D31	Benign neoplasm of eye and adnexa	0
D32	Benign neoplasm of meninges	0
D33	Benign neoplasm of brain and other parts of central nervous system	0
D34	Benign neoplasm of thyroid gland	0
D35	Benign neoplasm of other and unspecified endocrine glands	0
D36	Benign neoplasm of other and unspecified sites	0
D37	Neoplasm of uncertain or unknown behaviour of oral cavity and digestive organs	0
D38	Neoplasm of uncertain or unknown behaviour of middle ear and respiratory and intrathoracic organs	0
D39	Neoplasm of uncertain or unknown behaviour of female genital organs	2
D40	Neoplasm of uncertain or unknown behaviour of male genital organs	1
D41	Neoplasm of uncertain or unknown behaviour of urinary organs	0
D42	Neoplasm of uncertain or unknown behaviour of meninges	0
D43	Neoplasm of uncertain or unknown behaviour of brain and central nervous system	0
D44	Neoplasm of uncertain or unknown behaviour of endocrine glands	0
D45	Polycythaemia vera	0
D46	Myelodysplastic syndromes	0
D47	Other neoplasms of uncertain or unknown behaviour of lymphoid, haematopoietic and related tissue	0
D48	Neoplasm of uncertain or unknown behaviour of other and unspecified sites	0
D50	Iron deficiency anaemia	0
D51	Vitamin B12 deficiency anaemia	0
D52	Folate deficiency anaemia	0
D53	Other nutritional anaemias	0
D55	Anaemia due to enzyme disorders	0
D56	Thalassaemia	0
D57	Sickle-cell disorders	0
D58	Other hereditary haemolytic anaemias	0
D59	Acquired haemolytic anaemia	0
D60	Acquired pure red cell aplasia [erythroblastopenia]	0
D61	Other aplastic anaemias	0
D62	Acute posthaemorrhagic anaemia	0
D63	Anaemia in chronic diseases classified elsewhere	0
D64	Other anaemias	0
D65	Disseminated intravascular coagulation [defibrination syndrome]	0
D66	Hereditary factor VIII deficiency	0
D67	Hereditary factor IX deficiency	0
D68	Other coagulation defects	0
D69	Purpura and other haemorrhagic conditions	0
D70	Agranulocytosis	0
D71	Functional disorders of polymorphonuclear neutrophils	0
D72	Other disorders of white blood cells	0
D73	Diseases of spleen	0
D74	Methaemoglobinaemia	0
D75	Other diseases of blood and blood-forming organs	0
D76	Certain diseases involving lymphoreticular tissue and reticulohistiocytic system	0
D77	Other disorders of blood and blood-forming organs in diseases classified elsewhere	0
D80	Immunodeficiency with predominantly antibody defects	0
D81	Combined immunodeficiencies	0
D82	Immunodeficiency associated with other major defects	0
D83	Common variable immunodeficiency	0
D84	Other immunodeficiencies	0
D86	Sarcoidosis	0
D89	Other disorders involving the immune mechanism, not elsewhere classified	0
E00	Congenital iodine-deficiency syndrome	0
E01	Iodine-deficiency-related thyroid disorders and allied conditions	0
E02	Subclinical iodine-deficiency hypothyroidism	0
E03	Other hypothyroidism	0
E04	Other nontoxic goitre	0
E05	Thyrotoxicosis [hyperthyroidism]	0
E06	Thyroiditis	0
E07	Other disorders of thyroid	0
E10	Insulin-dependent diabetes mellitus	0
E11	Non-insulin-dependent diabetes mellitus	0
E12	Malnutrition-related diabetes mellitus	0
E13	Other specified diabetes mellitus	0
E14	Unspecified diabetes mellitus	0
E15	Nondiabetic hypoglycaemic coma	0
E16	Other disorders of pancreatic internal secretion	0
E20	Hypoparathyroidism	0
E21	Hyperparathyroidism and other disorders of parathyroid gland	0
E22	Hyperfunction of pituitary gland	0
E23	Hypofunction and other disorders of pituitary gland	0
E24	Cushing's syndrome	0
E25	Adrenogenital disorders	0
E26	Hyperaldosteronism	0
E27	Other disorders of adrenal gland	0
E28	Ovarian dysfunction	2
E29	Testicular dysfunction	1
E30	Disorders of puberty, not elsewhere classified	0
E31	Polyglandular dysfunction	0
E32	Diseases of thymus	0
E34	Other endocrine disorders	0
E35	Disorders of endocrine glands in diseases classified elsewhere	0
E40	Kwashiorkor	0
E41	Nutritional marasmus	0
E42	Marasmic kwashiorkor	0
E43	Unspecified severe protein-energy malnutrition	0
E44	Protein-energy malnutrition of moderate and mild degree	0
E45	Retarded development following protein-energy malnutrition	0
E46	Unspecified protein-energy malnutrition	0
E50	Vitamin A deficiency	0
E51	Thiamine deficiency	0
E52	Niacin deficiency [pellagra]	0
E53	Deficiency of other B group vitamins	0
E54	Ascorbic acid deficiency	0
E55	Vitamin D deficiency	0
E56	Other vitamin deficiencies	0
E58	Dietary calcium deficiency	0
E59	Dietary selenium deficiency	0
E60	Dietary zinc deficiency	0
E61	Deficiency of other nutrient elements	0
E63	Other nutritional deficiencies	0
E64	Sequelae of malnutrition and other nutritional deficiencies	0
E65	Localized adiposity	0
E66	Obesity	0
E67	Other hyperalimentation	0
E68	Sequelae of hyperalimentation	0
E70	Disorders of aromatic amino-acid metabolism	0
E71	Disorders of branched-chain amino-acid metabolism and fatty-acid metabolism	0
E72	Other disorders of amino-acid metabolism	0
E73	Lactose intolerance	0
E74	Other disorders of carbohydrate metabolism	0
E75	Disorders of sphingolipid metabolism and other lipid storage disorders	0
E76	Disorders of glycosaminoglycan metabolism	0
E77	Disorders of glycoprotein metabolism	0
E78	Disorders of lipoprotein metabolism and other lipidaemias	0
E79	Disorders of purine and pyrimidine metabolism	0
E80	Disorders of porphyrin and bilirubin metabolism	0
E83	Disorders of mineral metabolism	0
E84	Cystic fibrosis	0
E85	Amyloidosis	0
E86	Volume depletion	0
E87	Other disorders of fluid, electrolyte and acid-base balance	0
E88	Other metabolic disorders	0
E89	Postprocedural endocrine and metabolic disorders, not elsewhere classified	0
E90	Nutritional and metabolic disorders in diseases classified elsewhere	0
F00	Dementia in Alzheimer's disease	0
F01	Vascular dementia	0
F02	Dementia in other diseases classified elsewhere	0
F03	Unspecified dementia	0
F04	Organic amnesic syndrome, not induced by alcohol and other psychoactive substances	0
F05	Delirium, not induced by alcohol and other psychoactive substances	0
F06	Other mental disorders due to brain damage and dysfunction and to physical disease	0
F07	Personality and behavioural disorders due to brain disease, damage and dysfunction	0
F09	Unspecified organic or symptomatic mental disorder	0
F10	Mental and behavioural disorders due to use of alcohol	0
F11	Mental and behavioural disorders due to use of opioids	0
F12	Mental and behavioural disorders due to use of cannabinoids	0
F13	Mental and behavioural disorders due to use of sedatives or hypnotics	0
F14	Mental and behavioural disorders due to use of cocaine	0
F15	Mental and behavioural disorders due to use of other stimulants, including caffeine	0
F16	Mental and behavioural disorders due to use of hallucinogens	0
F17	Mental and behavioural disorders due to use of tobacco	0
F18	Mental and behavioural disorders due to use of volatile solvents	0
F19	Mental and behavioural disorders due to multiple drug use and use of other psychoactive substances	0
F20	Schizophrenia	0
F21	Schizotypal disorder	0
F22	Persistent delusional disorders	0
F23	Acute and transient psychotic disorders	0
F24	Induced delusional disorder	0
F25	Schizoaffective disorders	0
F28	Other nonorganic psychotic disorders	0
F29	Unspecified nonorganic psychosis	0
F30	Manic episode	0
F31	Bipolar affective disorder	0
F32	Depressive episode	0
F33	Recurrent depressive disorder	0
F34	Persistent mood [affective] disorders	0
F38	Other mood [affective] disorders	0
F39	Unspecified mood [affective] disorder	0
F40	Phobic anxiety disorders	0
F41	Other anxiety disorders	0
F42	Obsessive-compulsive disorder	0
F43	Reaction to severe stress, and adjustment disorders	0
F44	Dissociative [conversion] disorders	0
F45	Somatoform disorders	0
F48	Other neurotic disorders	0
F50	Eating disorders	0
F51	Nonorganic sleep disorders	0
F52	Sexual dysfunction, not caused by organic disorder or disease	0
F53	Mental and behavioural disorders associated with the puerperium, not elsewhere classified	2
F54	Psychological and behavioural factors associated with disorders or diseases classified elsewhere	0
F55	Abuse of non-dependence-producing substances	0
F59	Unspecified behavioural syndromes associated with physiological disturbances and physical factors	0
F60	Specific personality disorders	0
F61	Mixed and other personality disorders	0
F62	Enduring personality changes, not attributable to brain damage and disease	0
F63	Habit and impulse disorders	0
F64	Gender identity disorders	0
F65	Disorders of sexual preference	0
F66	Psychological and behavioural disorders associated with sexual development and orientation	0
F68	Other disorders of adult personality and behaviour	0
F69	Unspecified disorder of adult personality and behaviour	0
F70	Mild mental retardation	0
F71	Moderate mental retardation	0
F72	Severe mental retardation	0
F73	Profound mental retardation	0
F78	Other mental retardation	0
F79	Unspecified mental retardation	0
F80	Specific developmental disorders of speech and language	0
F81	Specific developmental disorders of scholastic skills	0
F82	Specific developmental disorder of motor function	0
F83	Mixed specific developmental disorders	0
F84	Pervasive developmental disorders	0
F88	Other disorders of psychological development	0
F89	Unspecified disorder of psychological development	0
F90	Hyperkinetic disorders	0
F91	Conduct disorders	0
F92	Mixed disorders of conduct and emotions	0
F93	Emotional disorders with onset specific to childhood	0
F94	Disorders of social functioning with onset specific to childhood and adolescence	0
F95	Tic disorders	0
F98	Other behavioural and emotional disorders with onset usually occurring in childhood and adolescence	0
F99	Mental disorder, not otherwise specified	0
G00	Bacterial meningitis, not elsewhere classified	0
G01	Meningitis in bacterial diseases classified elsewhere	0
G02	Meningitis in other infectious and parasitic diseases classified elsewhere	0
G03	Meningitis due to other and unspecified causes	0
G04	Encephalitis, myelitis and encephalomyelitis	0
G05	Encephalitis, myelitis and encephalomyelitis in diseases classified elsewhere	0
G06	Intracranial and intraspinal abscess and granuloma	0
G07	Intracranial and intraspinal abscess and granuloma in diseases classified elsewhere	0
G08	Intracranial and intraspinal phlebitis and thrombophlebitis	0
G09	Sequelae of inflammatory diseases of central nervous system	0
G10	Huntington's disease	0
G11	Hereditary ataxia	0
G12	Spinal muscular atrophy and related syndromes	0
G13	Systemic atrophies primarily affecting central nervous system in diseases classified elsewhere	0
G20	Parkinson's disease	0
G21	Secondary parkinsonism	0
G22	Parkinsonism in diseases classified elsewhere	0
G23	Other degenerative diseases of basal ganglia	0
G24	Dystonia	0
G25	Other extrapyramidal and movement disorders	0
G26	Extrapyramidal and movement disorders in diseases classified elsewhere	0
G30	Alzheimer's disease	0
G31	Other degenerative diseases of nervous system, not elsewhere classified	0
G32	Other degenerative disorders of nervous system in diseases classified elsewhere	0
G35	Multiple sclerosis	0
G36	Other acute disseminated demyelination	0
G37	Other demyelinating diseases of central nervous system	0
G40	Epilepsy	0
G41	Status epilepticus	0
G43	Migraine	0
G44	Other headache syndromes	0
G45	Transient cerebral ischaemic attacks and related syndromes	0
G46	Vascular syndromes of brain in cerebrovascular diseases	0
G47	Sleep disorders	0
G50	Disorders of trigeminal nerve	0
G51	Facial nerve disorders	0
G52	Disorders of other cranial nerves	0
G53	Cranial nerve disorders in diseases classified elsewhere	0
G54	Nerve root and plexus disorders	0
G55	Nerve root and plexus compressions in diseases classified elsewhere	0
G56	Mononeuropathies of upper limb	0
G57	Mononeuropathies of lower limb	0
G58	Other mononeuropathies	0
G59	Mononeuropathy in diseases classified elsewhere	0
G60	Hereditary and idiopathic neuropathy	0
G61	Inflammatory polyneuropathy	0
G62	Other polyneuropathies	0
G63	Polyneuropathy in diseases classified elsewhere	0
G64	Other disorders of peripheral nervous system	0
G70	Myasthenia gravis and other myoneural disorders	0
G71	Primary disorders of muscles	0
G72	Other myopathies	0
G73	Disorders of myoneural junction and muscle in diseases classified elsewhere	0
G80	Cerebral palsy	0
G81	Hemiplegia	0
G82	Paraplegia and tetraplegia	0
G83	Other paralytic syndromes	0
G90	Disorders of autonomic nervous system	0
G91	Hydrocephalus	0
G92	Toxic encephalopathy	0
G93	Other disorders of brain	0
G94	Other disorders of brain in diseases classified elsewhere	0
G95	Other diseases of spinal cord	0
G96	Other disorders of central nervous system	0
G97	Postprocedural disorders of nervous system, not elsewhere classified	0
G98	Other disorders of nervous system, not elsewhere classified	0
G99	Other disorders of nervous system in diseases classified elsewhere	0
H00	Hordeolum and chalazion	0
H01	Other inflammation of eyelid	0
H02	Other disorders of eyelid	0
H03	Disorders of eyelid in diseases classified elsewhere	0
H04	Disorders of lacrimal system	0
H05	Disorders of orbit	0
H06	Disorders of lacrimal system and orbit in diseases classified elsewhere	0
H10	Conjunctivitis	0
H11	Other disorders of conjunctiva	0
H13	Disorders of conjunctiva in diseases classified elsewhere	0
H15	Disorders of sclera	0
H16	Keratitis	0
H17	Corneal scars and opacities	0
H18	Other disorders of cornea	0
H19	Disorders of sclera and cornea in diseases classified elsewhere	0
H20	Iridocyclitis	0
H21	Other disorders of iris and ciliary body	0
H22	Disorders of iris and ciliary body in diseases classified elsewhere	0
H25	Senile cataract	0
H26	Other cataract	0
H27	Other disorders of lens	0
H28	Cataract and other disorders of lens in diseases classified elsewhere	0
H30	Chorioretinal inflammation	0
H31	Other disorders of choroid	0
H32	Chorioretinal disorders in diseases classified elsewhere	0
H33	Retinal detachments and breaks	0
H34	Retinal vascular occlusions	0
H35	Other retinal disorders	0
H36	Retinal disorders in diseases classified elsewhere	0
H40	Glaucoma	0
H42	Glaucoma in diseases classified elsewhere	0
H43	Disorders of vitreous body	0
H44	Disorders of globe	0
H45	Disorders of vitreous body and globe in diseases classified elsewhere	0
H46	Optic neuritis	0
H47	Other disorders of optic [2nd] nerve and visual pathways	0
H48	Disorders of optic [2nd] nerve and visual pathways in diseases classified elsewhere	0
H49	Paralytic strabismus	0
H50	Other strabismus	0
H51	Other disorders of binocular movement	0
H52	Disorders of refraction and accommodation	0
H53	Visual disturbances	0
H54	Blindness and low vision	0
H55	Nystagmus and other irregular eye movements	0
H57	Other disorders of eye and adnexa	0
H58	Other disorders of eye and adnexa in diseases classified elsewhere	0
H59	Postprocedural disorders of eye and adnexa, not elsewhere classified	0
H60	Otitis externa	0
H61	Other disorders of external ear	0
H62	Disorders of external ear in diseases classified elsewhere	0
H65	Nonsuppurative otitis media	0
H66	Suppurative and unspecified otitis media	0
H67	Otitis media in diseases classified elsewhere	0
H68	Eustachian salpingitis and obstruction	0
H69	Other disorders of Eustachian tube	0
H70	Mastoiditis and related conditions	0
H71	Cholesteatoma of middle ear	0
H72	Perforation of tympanic membrane	0
H73	Other disorders of tympanic membrane	0
H74	Other disorders of middle ear and mastoid	0
H75	Other disorders of middle ear and mastoid in diseases classified elsewhere	0
H80	Otosclerosis	0
H81	Disorders of vestibular function	0
H82	Vertiginous syndromes in diseases classified elsewhere	0
H83	Other diseases of inner ear	0
H90	Conductive and sensorineural hearing loss	0
H91	Other hearing loss	0
H92	Otalgia and effusion of ear	0
H93	Other disorders of ear, not elsewhere classified	0
H94	Other disorders of ear in diseases classified elsewhere	0
H95	Postprocedural disorders of ear and mastoid process, not elsewhere classified	0
I00	Rheumatic fever without mention of heart involvement	0
I01	Rheumatic fever with heart involvement	0
I02	Rheumatic chorea	0
I05	Rheumatic mitral valve diseases	0
I06	Rheumatic aortic valve diseases	0
I07	Rheumatic tricuspid valve diseases	0
I08	Multiple valve diseases	0
I09	Other rheumatic heart diseases	0
I10	Essential (primary) hypertension	0
I11	Hypertensive heart disease	0
I12	Hypertensive renal disease	0
I13	Hypertensive heart and renal disease	0
I15	Secondary hypertension	0
I20	Angina pectoris	0
I21	Acute myocardial infarction	0
I22	Subsequent myocardial infarction	0
I23	Certain current complications following acute myocardial infarction	0
I24	Other acute ischaemic heart diseases	0
I25	Chronic ischaemic heart disease	0
I26	Pulmonary embolism	0
I27	Other pulmonary heart diseases	0
I28	Other diseases of pulmonary vessels	0
I30	Acute pericarditis	0
I31	Other diseases of pericardium	0
I32	Pericarditis in diseases classified elsewhere	0
I33	Acute and subacute endocarditis	0
I34	Nonrheumatic mitral valve disorders	0
I35	Nonrheumatic aortic valve disorders	0
I36	Nonrheumatic tricuspid valve disorders	0
I37	Pulmonary valve disorders	0
I38	Endocarditis, valve unspecified	0
I39	Endocarditis and heart valve disorders in diseases classified elsewhere	0
I40	Acute myocarditis	0
I41	Myocarditis in diseases classified elsewhere	0
I42	Cardiomyopathy	0
I43	Cardiomyopathy in diseases classified elsewhere	0
I44	Atrioventricular and left bundle-branch block	0
I45	Other conduction disorders	0
I46	Cardiac arrest	0
I47	Paroxysmal tachycardia	0
I48	Atrial fibrillation and flutter	0
I49	Other cardiac arrhythmias	0
I50	Heart failure	0
I51	Complications and ill-defined descriptions of heart disease	0
I52	Other heart disorders in diseases classified elsewhere	0
I60	Subarachnoid haemorrhage	0
I61	Intracerebral haemorrhage	0
I62	Other nontraumatic intracranial haemorrhage	0
I63	Cerebral infarction	0
I64	Stroke, not specified as haemorrhage or infarction	0
I65	Occlusion and stenosis of precerebral arteries, not resulting in cerebral infarction	0
I66	Occlusion and stenosis of cerebral arteries, not resulting in cerebral infarction	0
I67	Other cerebrovascular diseases	0
I68	Cerebrovascular disorders in diseases classified elsewhere	0
I69	Sequelae of cerebrovascular disease	0
I70	Atherosclerosis	0
I71	Aortic aneurysm and dissection	0
I72	Other aneurysm	0
I73	Other peripheral vascular diseases	0
I74	Arterial embolism and thrombosis	0
I77	Other disorders of arteries and arterioles	0
I78	Diseases of capillaries	0
I79	Disorders of arteries, arterioles and capillaries in diseases classified elsewhere	0
I80	Phlebitis and thrombophlebitis	0
I81	Portal vein thrombosis	0
I82	Other venous embolism and thrombosis	0
I83	Varicose veins of lower extremities	0
I84	Haemorrhoids	0
I85	Oesophageal varices	0
I86	Varicose veins of other sites	0
I87	Other disorders of veins	0
I88	Nonspecific lymphadenitis	0
I89	Other noninfective disorders of lymphatic vessels and lymph nodes	0
I95	Hypotension	0
I97	Postprocedural disorders of circulatory system, not elsewhere classified	0
I98	Other disorders of circulatory system in diseases classified elsewhere	0
I99	Other and unspecified disorders of circulatory system	0
J00	Acute nasopharyngitis [common cold]	0
J01	Acute sinusitis	0
J02	Acute pharyngitis	0
J03	Acute tonsillitis	0
J04	Acute laryngitis and tracheitis	0
J05	Acute obstructive laryngitis [croup] and epiglottitis	0
J06	Acute upper respiratory infections of multiple and unspecified sites	0
J09	Influenza due to identified avian influenza virus	0
J10	Influenza due to other identified influenza virus	0
J11	Influenza, virus not identified	0
J12	Viral pneumonia, not elsewhere classified	0
J13	Pneumonia due to Streptococcus pneumoniae	0
J14	Pneumonia due to Haemophilus influenzae	0
J15	Bacterial pneumonia, not elsewhere classified	0
J16	Pneumonia due to other infectious organisms, not elsewhere classified	0
J17	Pneumonia in diseases classified elsewhere	0
J18	Pneumonia, organism unspecified	0
J20	Acute bronchitis	0
J21	Acute bronchiolitis	0
J22	Unspecified acute lower respiratory infection	0
J30	Vasomotor and allergic rhinitis	0
J31	Chronic rhinitis, nasopharyngitis and pharyngitis	0
J32	Chronic sinusitis	0
J33	Nasal polyp	0
J34	Other disorders of nose and nasal sinuses	0
J35	Chronic diseases of tonsils and adenoids	0
J36	Peritonsillar abscess	0
J37	Chronic laryngitis and laryngotracheitis	0
J38	Diseases of vocal cords and larynx, not elsewhere classified	0
J39	Other diseases of upper respiratory tract	0
J40	Bronchitis, not specified as acute or chronic	0
J41	Simple and mucopurulent chronic bronchitis	0
J42	Unspecified chronic bronchitis	0
J43	Emphysema	0
J44	Other chronic obstructive pulmonary disease	0
J45	Asthma	0
J46	Status asthmaticus	0
J47	Bronchiectasis	0
J60	Coalworker's pneumoconiosis	0
J61	Pneumoconiosis due to asbestos and other mineral fibres	0
J62	Pneumoconiosis due to dust containing silica	0
J63	Pneumoconiosis due to other inorganic dusts	0
J64	Unspecified pneumoconiosis	0
J65	Pneumoconiosis associated with tuberculosis	0
J66	Airway disease due to specific organic dust	0
J67	Hypersensitivity pneumonitis due to organic dust	0
J68	Respiratory conditions due to inhalation of chemicals, gases, fumes and vapours	0
J69	Pneumonitis due to solids and liquids	0
J70	Respiratory conditions due to other external agents	0
J80	Adult respiratory distress syndrome	0
J81	Pulmonary oedema	0
J82	Pulmonary eosinophilia, not elsewhere classified	0
J84	Other interstitial pulmonary diseases	0
J85	Abscess of lung and mediastinum	0
J86	Pyothorax	0
J90	Pleural effusion, not elsewhere classified	0
J91	Pleural effusion in conditions classified elsewhere	0
J92	Pleural plaque	0
J93	Pneumothorax	0
J94	Other pleural conditions	0
J95	Postprocedural respiratory disorders, not elsewhere classified	0
J96	Respiratory failure, not elsewhere classified	0
J98	Other respiratory disorders	0
J99	Respiratory disorders in diseases classified elsewhere	0
K00	Disorders of tooth development and eruption	0
K01	Embedded and impacted teeth	0
K02	Dental caries	0
K03	Other diseases of hard tissues of teeth	0
K04	Diseases of pulp and periapical tissues	0
K05	Gingivitis and periodontal diseases	0
K06	Other disorders of gingiva and edentulous alveolar ridge	0
K07	Dentofacial anomalies [including malocclusion]	0
K08	Other disorders of teeth and supporting structures	0
K09	Cysts of oral region, not elsewhere classified	0
K10	Other diseases of jaws	0
K11	Diseases of salivary glands	0
K12	Stomatitis and related lesions	0
K13	Other diseases of lip and oral mucosa	0
K14	Diseases of tongue	0
K20	Oesophagitis	0
K21	Gastro-oesophageal reflux disease	0
K22	Other diseases of oesophagus	0
K23	Disorders of oesophagus in diseases classified elsewhere	0
K25	Gastric ulcer	0
K26	Duodenal ulcer	0
K27	Peptic ulcer, site unspecified	0
K28	Gastrojejunal ulcer	0
K29	Gastritis and duodenitis	0
K30	Dyspepsia	0
K31	Other diseases of stomach and duodenum	0
K35	Acute appendicitis	0
K36	Other appendicitis	0
K37	Unspecified appendicitis	0
K38	Other diseases of appendix	0
K40	Inguinal hernia	0
K41	Femoral hernia	0
K42	Umbilical hernia	0
K43	Ventral hernia	0
K44	Diaphragmatic hernia	0
K45	Other abdominal hernia	0
K46	Unspecified abdominal hernia	0
K50	Crohn's disease [regional enteritis]	0
K51	Ulcerative colitis	0
K52	Other noninfective gastroenteritis and colitis	0
K55	Vascular disorders of intestine	0
K56	Paralytic ileus and intestinal obstruction without hernia	0
K57	Diverticular disease of intestine	0
K58	Irritable bowel syndrome	0
K59	Other functional intestinal disorders	0
K60	Fissure and fistula of anal and rectal regions	0
K61	Abscess of anal and rectal regions	0
K62	Other diseases of anus and rectum	0
K63	Other diseases of intestine	0
K65	Peritonitis	0
K66	Other disorders of peritoneum	0
K67	Disorders of peritoneum in infectious diseases classified elsewhere	0
K70	Alcoholic liver disease	0
K71	Toxic liver disease	0
K72	Hepatic failure, not elsewhere classified	0
K73	Chronic hepatitis, not elsewhere classified	0
K74	Fibrosis and cirrhosis of liver	0
K75	Other inflammatory liver diseases	0
K76	Other diseases of liver	0
K77	Liver disorders in diseases classified elsewhere	0
K80	Cholelithiasis	0
K81	Cholecystitis	0
K82	Other diseases of gallbladder	0
K83	Other diseases of biliary tract	0
K85	Acute pancreatitis	0
K86	Other diseases of pancreas	0
K87	Disorders of gallbladder, biliary tract and pancreas in diseases classified elsewhere	0
K90	Intestinal malabsorption	0
K91	Postprocedural disorders of digestive system, not elsewhere classified	0
K92	Other diseases of digestive system	0
K93	Disorders of other digestive organs in diseases classified elsewhere	0
L00	Staphylococcal scalded skin syndrome	0
L01	Impetigo	0
L02	Cutaneous abscess, furuncle and carbuncle	0
L03	Cellulitis	0
L04	Acute lymphadenitis	0
L05	Pilonidal cyst	0
L08	Other local infections of skin and subcutaneous tissue	0
L10	Pemphigus	0
L11	Other acantholytic disorders	0
L12	Pemphigoid	0
L13	Other bullous disorders	0
L14	Bullous disorders in diseases classified elsewhere	0
L20	Atopic dermatitis	0
L21	Seborrhoeic dermatitis	0
L22	Diaper [napkin] dermatitis	0
L23	Allergic contact dermatitis	0
L24	Irritant contact dermatitis	0
L25	Unspecified contact dermatitis	0
L26	Exfoliative dermatitis	0
L27	Dermatitis due to substances taken internally	0
L28	Lichen simplex chronicus and prurigo	0
L29	Pruritus	0
L30	Other dermatitis	0
L40	Psoriasis	0
L41	Parapsoriasis	0
L42	Pityriasis rosea	0
L43	Lichen planus	0
L44	Other papulosquamous disorders	0
L45	Papulosquamous disorders in diseases classified elsewhere	0
L50	Urticaria	0
L51	Erythema multiforme	0
L52	Erythema nodosum	0
L53	Other erythematous conditions	0
L54	Erythema in diseases classified elsewhere	0
L55	Sunburn	0
L56	Other acute skin changes due to ultraviolet radiation	0
L57	Skin changes due to chronic exposure to nonionizing radiation	0
L58	Radiodermatitis	0
L59	Other disorders of skin and subcutaneous tissue related to radiation	0
L60	Nail disorders	0
L62	Nail disorders in diseases classified elsewhere	0
L63	Alopecia areata	0
L64	Androgenic alopecia	0
L65	Other nonscarring hair loss	0
L66	Cicatricial alopecia [scarring hair loss]	0
L67	Hair colour and hair shaft abnormalities	0
L68	Hypertrichosis	0
L70	Acne	0
L71	Rosacea	0
L72	Follicular cysts of skin and subcutaneous tissue	0
L73	Other follicular disorders	0
L74	Eccrine sweat disorders	0
L75	Apocrine sweat disorders	0
L80	Vitiligo	0
L81	Other disorders of pigmentation	0
L82	Seborrhoeic keratosis	0
L83	Acanthosis nigricans	0
L84	Corns and callosities	0
L85	Other epidermal thickening	0
L86	Keratoderma in diseases classified elsewhere	0
L87	Transepidermal elimination disorders	0
L88	Pyoderma gangrenosum	0
L89	Decubitus ulcer	0
L90	Atrophic disorders of skin	0
L91	Hypertrophic disorders of skin	0
L92	Granulomatous disorders of skin and subcutaneous tissue	0
L93	Lupus erythematosus	0
L94	Other localized connective tissue disorders	0
L95	Vasculitis limited to skin, not elsewhere classified	0
L97	Ulcer of lower limb, not elsewhere classified	0
L98	Other disorders of skin and subcutaneous tissue, not elsewhere classified	0
L99	Other disorders of skin and subcutaneous tissue in diseases classified elsewhere	0
M00	Pyogenic arthritis	0
M01	Direct infections of joint in infectious and parasitic diseases classified elsewhere	0
M02	Reactive arthropathies	0
M03	Postinfective and reactive arthropathies in diseases classified elsewhere	0
M05	Seropositive rheumatoid arthritis	0
M06	Other rheumatoid arthritis	0
M07	Psoriatic and enteropathic arthropathies	0
M08	Juvenile arthritis	0
M09	Juvenile arthritis in diseases classified elsewhere	0
M10	Gout	0
M11	Other crystal arthropathies	0
M12	Other specific arthropathies	0
M13	Other arthritis	0
M14	Arthropathies in other diseases classified elsewhere	0
M15	Polyarthrosis	0
M16	Coxarthrosis [arthrosis of hip]	0
M17	Gonarthrosis [arthrosis of knee]	0
M18	Arthrosis of first carpometacarpal joint	0
M19	Other arthrosis	0
M20	Acquired deformities of fingers and toes	0
M21	Other acquired deformities of limbs	0
M22	Disorders of patella	0
M23	Internal derangement of knee	0
M24	Other specific joint derangements	0
M25	Other joint disorders, not elsewhere classified	0
M30	Polyarteritis nodosa and related conditions	0
M31	Other necrotizing vasculopathies	0
M32	Systemic lupus erythematosus	0
M33	Dermatopolymyositis	0
M34	Systemic sclerosis	0
M35	Other systemic involvement of connective tissue	0
M36	Systemic disorders of connective tissue in diseases classified elsewhere	0
M40	Kyphosis and lordosis	0
M41	Scoliosis	0
M42	Spinal osteochondrosis	0
M43	Other deforming dorsopathies	0
M45	Ankylosing spondylitis	0
M46	Other inflammatory spondylopathies	0
M47	Spondylosis	0
M48	Other spondylopathies	0
M49	Spondylopathies in diseases classified elsewhere	0
M50	Cervical disc disorders	0
M51	Other intervertebral disc disorders	0
M53	Other dorsopathies, not elsewhere classified	0
M54	Dorsalgia	0
M60	Myositis	0
M61	Calcification and ossification of muscle	0
M62	Other disorders of muscle	0
M63	Disorders of muscle in diseases classified elsewhere	0
M65	Synovitis and tenosynovitis	0
M66	Spontaneous rupture of synovium and tendon	0
M67	Other disorders of synovium and tendon	0
M68	Disorders of synovium and tendon in diseases classified elsewhere	0
M70	Soft tissue disorders related to use, overuse and pressure	0
M71	Other bursopathies	0
M72	Fibroblastic disorders	0
M73	Soft tissue disorders in diseases classified elsewhere	0
M75	Shoulder lesions	0
M76	Enthesopathies of lower limb, excluding foot	0
M77	Other enthesopathies	0
M79	Other soft tissue disorders, not elsewhere classified	0
M80	Osteoporosis with pathological fracture	0
M81	Osteoporosis without pathological fracture	0
M82	Osteoporosis in diseases classified elsewhere	0
M83	Adult osteomalacia	0
M84	Disorders of continuity of bone	0
M85	Other disorders of bone density and structure	0
M86	Osteomyelitis	0
M87	Osteonecrosis	0
M88	Paget's disease of bone [osteitis deformans]	0
M89	Other disorders of bone	0
M90	Osteopathies in diseases classified elsewhere	0
M91	Juvenile osteochondrosis of hip and pelvis	0
M92	Other juvenile osteochondrosis	0
M93	Other osteochondropathies	0
M94	Other disorders of cartilage	0
M95	Other acquired deformities of musculoskeletal system and connective tissue	0
M96	Postprocedural musculoskeletal disorders, not elsewhere classified	0
M99	Biomechanical lesions, not elsewhere classified	0
N00	Acute nephritic syndrome	0
N01	Rapidly progressive nephritic syndrome	0
N02	Recurrent and persistent haematuria	0
N03	Chronic nephritic syndrome	0
N04	Nephrotic syndrome	0
N05	Unspecified nephritic syndrome	0
N06	Isolated proteinuria with specified morphological lesion	0
N07	Hereditary nephropathy, not elsewhere classified	0
N08	Glomerular disorders in diseases classified elsewhere	0
N10	Acute tubulo-interstitial nephritis	0
N11	Chronic tubulo-interstitial nephritis	0
N12	Tubulo-interstitial nephritis, not specified as acute or chronic	0
N13	Obstructive and reflux uropathy	0
N14	Drug- and heavy-metal-induced tubulo-interstitial and tubular conditions	0
N15	Other renal tubulo-interstitial diseases	0
N16	Renal tubulo-interstitial disorders in diseases classified elsewhere	0
N17	Acute renal failure	0
N18	Chronic renal failure	0
N19	Unspecified renal failure	0
N20	Calculus of kidney and ureter	0
N21	Calculus of lower urinary tract	0
N22	Calculus of urinary tract in diseases classified elsewhere	0
N23	Unspecified renal colic	0
N25	Disorders resulting from impaired renal tubular function	0
N26	Unspecified contracted kidney	0
N27	Small kidney of unknown cause	0
N28	Other disorders of kidney and ureter, not elsewhere classified	0
N29	Other disorders of kidney and ureter in diseases classified elsewhere	0
N30	Cystitis	0
N31	Neuromuscular dysfunction of bladder, not elsewhere classified	0
N32	Other disorders of bladder	0
N33	Bladder disorders in diseases classified elsewhere	0
N34	Urethritis and urethral syndrome	0
N35	Urethral stricture	0
N36	Other disorders of urethra	0
N37	Urethral disorders in diseases classified elsewhere	0
N39	Other disorders of urinary system	0
N40	Hyperplasia of prostate	1
N41	Inflammatory diseases of prostate	1
N42	Other disorders of prostate	1
N43	Hydrocele and spermatocele	1
N44	Torsion of testis	1
N45	Orchitis and epididymitis	1
N46	Male infertility	1
N47	Redundant prepuce, phimosis and paraphimosis	1
N48	Other disorders of penis	1
N49	Inflammatory disorders of male genital organs, not elsewhere classified	1
N50	Other disorders of male genital organs	1
N51	Disorders of male genital organs in diseases classified elsewhere	1
N60	Benign mammary dysplasia	0
N61	Inflammatory disorders of breast	0
N62	Hypertrophy of breast	0
N63	Unspecified lump in breast	0
N64	Other disorders of breast	0
N70	Salpingitis and oophoritis	2
N71	Inflammatory disease of uterus, except cervix	2
N72	Inflammatory disease of cervix uteri	2
N73	Other female pelvic inflammatory diseases	2
N74	Female pelvic inflammatory disorders in diseases classified elsewhere	2
N75	Diseases of Bartholin's gland	2
N76	Other inflammation of vagina and vulva	2
N77	Vulvovaginal ulceration and inflammation in diseases classified elsewhere	2
N80	Endometriosis	2
N81	Female genital prolapse	2
N82	Fistulae involving female genital tract	2
N83	Noninflammatory disorders of ovary, fallopian tube and broad ligament	2
N84	Polyp of female genital tract	2
N85	Other noninflammatory disorders of uterus, except cervix	2
N86	Erosion and ectropion of cervix uteri	2
N87	Dysplasia of cervix uteri	2
N88	Other noninflammatory disorders of cervix uteri	2
N89	Other noninflammatory disorders of vagina	2
N90	Other noninflammatory disorders of vulva and perineum	2
N91	Absent, scanty and rare menstruation	2
N92	Excessive, frequent and irregular menstruation	2
N93	Other abnormal uterine and vaginal bleeding	2
N94	Pain and other conditions associated with female genital organs and menstrual cycle	2
N95	Menopausal and other perimenopausal disorders	2
N96	Habitual aborter	2
N97	Female infertility	2
N98	Complications associated with artificial fertilization	2
N99	Postprocedural disorders of genitourinary system, not elsewhere classified	0
O00	Ectopic pregnancy	2
O01	Hydatidiform mole	2
O02	Other abnormal products of conception	2
O03	Spontaneous abortion	2
O04	Medical abortion	2
O05	Other abortion	2
O06	Unspecified abortion	2
O07	Failed attempted abortion	2
O08	Complications following abortion and ectopic and molar pregnancy	2
O10	Pre-existing hypertension complicating pregnancy, childbirth and the puerperium	2
O11	Pre-existing hypertensive disorder with superimposed proteinuria	2
O12	Gestational [pregnancy-induced] oedema and proteinuria without hypertension	2
O13	Gestational [pregnancy-induced] hypertension without significant proteinuria	2
O14	Gestational [pregnancy-induced] hypertension with significant proteinuria	2
O15	Eclampsia	2
O16	Unspecified maternal hypertension	2
O20	Haemorrhage in early pregnancy	2
O21	Excessive vomiting in pregnancy	2
O22	Venous complications in pregnancy	2
O23	Infections of genitourinary tract in pregnancy	2
O24	Diabetes mellitus in pregnancy	2
O25	Malnutrition in pregnancy	2
O26	Maternal care for other conditions predominantly related to pregnancy	2
O28	Abnormal findings on antenatal screening of mother	2
O29	Complications of anaesthesia during pregnancy	2
O30	Multiple gestation	2
O31	Complications specific to multiple gestation	2
O32	Maternal care for known or suspected malpresentation of fetus	2
O33	Maternal care for known or suspected disproportion	2
O34	Maternal care for known or suspected abnormality of pelvic organs	2
O35	Maternal care for known or suspected fetal abnormality and damage	2
O36	Maternal care for other known or suspected fetal problems	2
O40	Polyhydramnios	2
O41	Other disorders of amniotic fluid and membranes	2
O42	Premature rupture of membranes	2
O43	Placental disorders	2
O44	Placenta praevia	2
O45	Premature separation of placenta [abruptio placentae]	2
O46	Antepartum haemorrhage, not elsewhere classified	2
O47	False labour	2
O48	Prolonged pregnancy	2
O60	Preterm labour	2
O61	Failed induction of labour	2
O62	Abnormalities of forces of labour	2
O63	Long labour	2
O64	Obstructed labour due to malposition and malpresentation of fetus	2
O65	Obstructed labour due to maternal pelvic abnormality	2
O66	Other obstructed labour	2
O67	Labour and delivery complicated by intrapartum haemorrhage, not elsewhere classified	2
O68	Labour and delivery complicated by fetal stress [distress]	2
O69	Labour and delivery complicated by umbilical cord complications	2
O70	Perineal laceration during delivery	2
O71	Other obstetric trauma	2
O72	Postpartum haemorrhage	2
O73	Retained placenta and membranes, without haemorrhage	2
O74	Complications of anaesthesia during labour and delivery	2
O75	Other complications of labour and delivery, not elsewhere classified	2
O80	Single spontaneous delivery	2
O81	Single delivery by forceps and vacuum extractor	2
O82	Single delivery by caesarean section	2
O83	Other assisted single delivery	2
O84	Multiple delivery	2
O85	Puerperal sepsis	2
O86	Other puerperal infections	2
O87	Venous complications in the puerperium	2
O88	Obstetric embolism	2
O89	Complications of anaesthesia during the puerperium	2
O90	Complications of the puerperium, not elsewhere classified	2
O91	Infections of breast associated with childbirth	2
O92	Other disorders of breast and lactation associated with childbirth	2
O94	Sequelae of complication of pregnancy, childbirth and the puerperium	2
O95	Obstetric death of unspecified cause	2
O96	Death from any obstetric cause occurring more than 42 days but less than one year after delivery	2
O97	Death from sequelae of direct obstetric causes	2
O98	Maternal infectious and parasitic diseases classifiable elsewhere but complicating pregnancy, childbirth and the puerperium	2
O99	Other maternal diseases classifiable elsewhere but complicating pregnancy, childbirth and the puerperium	2
P00	Fetus and newborn affected by maternal conditions that may be unrelated to present pregnancy	0
P01	Fetus and newborn affected by maternal complications of pregnancy	0
P02	Fetus and newborn affected by complications of placenta, cord and membranes	0
P03	Fetus and newborn affected by other complications of labour and delivery	0
P04	Fetus and newborn affected by noxious influences transmitted via placenta or breast milk	0
P05	Slow fetal growth and fetal malnutrition	0
P07	Disorders related to short gestation and low birth weight, not elsewhere classified	0
P08	Disorders related to long gestation and high birth weight	0
P10	Intracranial laceration and haemorrhage due to birth injury	0
P11	Other birth injuries to central nervous system	0
P12	Birth injury to scalp	0
P13	Birth injury to skeleton	0
P14	Birth injury to peripheral nervous system	0
P15	Other birth injuries	0
P20	Intrauterine hypoxia	0
P21	Birth asphyxia	0
P22	Respiratory distress of newborn	0
P23	Congenital pneumonia	0
P24	Neonatal aspiration syndromes	0
P25	Interstitial emphysema and related conditions originating in the perinatal period	0
P26	Pulmonary haemorrhage originating in the perinatal period	0
P27	Chronic respiratory disease originating in the perinatal period	0
P28	Other respiratory conditions originating in the perinatal period	0
P29	Cardiovascular disorders originating in the perinatal period	0
P35	Congenital viral diseases	0
P36	Bacterial sepsis of newborn	0
P37	Other congenital infectious and parasitic diseases	0
P38	Omphalitis of newborn with or without mild haemorrhage	0
P39	Other infections specific to the perinatal period	0
P50	Fetal blood loss	0
P51	Umbilical haemorrhage of newborn	0
P52	Intracranial nontraumatic haemorrhage of fetus and newborn	0
P53	Haemorrhagic disease of fetus and newborn	0
P54	Other neonatal haemorrhages	0
P55	Haemolytic disease of fetus and newborn	0
P56	Hydrops fetalis due to haemolytic disease	0
P57	Kernicterus	0
P58	Neonatal jaundice due to other excessive haemolysis	0
P59	Neonatal jaundice from other and unspecified causes	0
P60	Disseminated intravascular coagulation of fetus and newborn	0
P61	Other perinatal haematological disorders	0
P70	Transitory disorders of carbohydrate metabolism specific to fetus and newborn	0
P71	Transitory neonatal disorders of calcium and magnesium metabolism	0
P72	Other transitory neonatal endocrine disorders	0
P74	Other transitory neonatal electrolyte and metabolic disturbances	0
P75	Meconium ileus	0
P76	Other intestinal obstruction of newborn	0
P77	Necrotizing enterocolitis of fetus and newborn	0
P78	Other perinatal digestive system disorders	0
P80	Hypothermia of newborn	0
P81	Other disturbances of temperature regulation of newborn	0
P83	Other conditions of integument specific to fetus and newborn	0
P90	Convulsions of newborn	0
P91	Other disturbances of cerebral status of newborn	0
P92	Feeding problems of newborn	0
P93	Reactions and intoxications due to drugs administered to fetus and newborn	0
P94	Disorders of muscle tone of newborn	0
P95	Fetal death of unspecified cause	0
P96	Other conditions originating in the perinatal period	0
Q00	Anencephaly and similar malformations	0
Q01	Encephalocele	0
Q02	Microcephaly	0
Q03	Congenital hydrocephalus	0
Q04	Other congenital malformations of brain	0
Q05	Spina bifida	0
Q06	Other congenital malformations of spinal cord	0
Q07	Other congenital malformations of nervous system	0
Q10	Congenital malformations of eyelid, lacrimal apparatus and orbit	0
Q11	Anophthalmos, microphthalmos and macrophthalmos	0
Q12	Congenital lens malformations	0
Q13	Congenital malformations of anterior segment of eye	0
Q14	Congenital malformations of posterior segment of eye	0
Q15	Other congenital malformations of eye	0
Q16	Congenital malformations of ear causing impairment of hearing	0
Q17	Other congenital malformations of ear	0
Q18	Other congenital malformations of face and neck	0
Q20	Congenital malformations of cardiac chambers and connections	0
Q21	Congenital malformations of cardiac septa	0
Q22	Congenital malformations of pulmonary and tricuspid valves	0
Q23	Congenital malformations of aortic and mitral valves	0
Q24	Other congenital malformations of heart	0
Q25	Congenital malformations of great arteries	0
Q26	Congenital malformations of great veins	0
Q27	Other congenital malformations of peripheral vascular system	0
Q28	Other congenital malformations of circulatory system	0
Q30	Congenital malformations of nose	0
Q31	Congenital malformations of larynx	0
Q32	Congenital malformations of trachea and bronchus	0
Q33	Congenital malformations of lung	0
Q34	Other congenital malformations of respiratory system	0
Q35	Cleft palate	0
Q36	Cleft lip	0
Q37	Cleft palate with cleft lip	0
Q38	Other congenital malformations of tongue, mouth and pharynx	0
Q39	Congenital malformations of oesophagus	0
Q40	Other congenital malformations of upper alimentary tract	0
Q41	Congenital absence, atresia and stenosis of small intestine	0
Q42	Congenital absence, atresia and stenosis of large intestine	0
Q43	Other congenital malformations of intestine	0
Q44	Congenital malformations of gallbladder, bile ducts and liver	0
Q45	Other congenital malformations of digestive system	0
Q50	Congenital malformations of ovaries, fallopian tubes and broad ligaments	2
Q51	Congenital malformations of uterus and cervix	2
Q52	Other congenital malformations of female genitalia	2
Q53	Undescended testicle	1
Q54	Hypospadias	1
Q55	Other congenital malformations of male genital organs	1
Q56	Indeterminate sex and pseudohermaphroditism	0
Q60	Renal agenesis and other reduction defects of kidney	0
Q61	Cystic kidney disease	0
Q62	Congenital obstructive defects of renal pelvis and congenital malformations of ureter	0
Q63	Other congenital malformations of kidney	0
Q64	Other congenital malformations of urinary system	0
Q65	Congenital deformities of hip	0
Q66	Congenital deformities of feet	0
Q67	Congenital musculoskeletal deformities of head, face, spine and chest	0
Q68	Other congenital musculoskeletal deformities	0
Q69	Polydactyly	0
Q70	Syndactyly	0
Q71	Reduction defects of upper limb	0
Q72	Reduction defects of lower limb	0
Q73	Reduction defects of unspecified limb	0
Q74	Other congenital malformations of limb(s)	0
Q75	Other congenital malformations of skull and face bones	0
Q76	Congenital malformations of spine and bony thorax	0
Q77	Osteochondrodysplasia with defects of growth of tubular bones and spine	0
Q78	Other osteochondrodysplasias	0
Q79	Congenital malformations of the musculoskeletal system, not elsewhere classified	0
Q80	Congenital ichthyosis	0
Q81	Epidermolysis bullosa	0
Q82	Other congenital malformations of skin	0
Q83	Congenital malformations of breast	0
Q84	Other congenital malformations of integument	0
Q85	Phakomatoses, not elsewhere classified	0
Q86	Congenital malformation syndromes due to known exogenous causes, not elsewhere classified	0
Q87	Other specified congenital malformation syndromes affecting multiple systems	0
Q89	Other congenital malformations, not elsewhere classified	0
Q90	Down's syndrome	0
Q91	Edwards' syndrome and Patau's syndrome	0
Q92	Other trisomies and partial trisomies of the autosomes, not elsewhere classified	0
Q93	Monosomies and deletions from the autosomes, not elsewhere classified	0
Q95	Balanced rearrangements and structural markers, not elsewhere classified	0
Q96	Turner's syndrome	2
Q97	Other sex chromosome abnormalities, female phenotype, not elsewhere classified	2
Q98	Other sex chromosome abnormalities, male phenotype, not elsewhere classified	1
Q99	Other chromosome abnormalities, not elsewhere classified	0
R00	Abnormalities of heart beat	0
R01	Cardiac murmurs and other cardiac sounds	0
R02	Gangrene, not elsewhere classified	0
R03	Abnormal blood-pressure reading, without diagnosis	0
R04	Haemorrhage from respiratory passages	0
R05	Cough	0
R06	Abnormalities of breathing	0
R07	Pain in throat and chest	0
R09	Other symptoms and signs involving the circulatory and respiratory systems	0
R10	Abdominal and pelvic pain	0
R11	Nausea and vomiting	0
R12	Heartburn	0
R13	Dysphagia	0
R14	Flatulence and related conditions	0
R15	Faecal incontinence	0
R16	Hepatomegaly and splenomegaly, not elsewhere classified	0
R17	Unspecified jaundice	0
R18	Ascites	0
R19	Other symptoms and signs involving the digestive system and abdomen	0
R20	Disturbances of skin sensation	0
R21	Rash and other nonspecific skin eruption	0
R22	Localized swelling, mass and lump of skin and subcutaneous tissue	0
R23	Other skin changes	0
R25	Abnormal involuntary movements	0
R26	Abnormalities of gait and mobility	0
R27	Other lack of coordination	0
R29	Other symptoms and signs involving the nervous and musculoskeletal systems	0
R30	Pain associated with micturition	0
R31	Unspecified haematuria	0
R32	Unspecified urinary incontinence	0
R33	Retention of urine	0
R34	Anuria and oliguria	0
R35	Polyuria	0
R36	Urethral discharge	0
R39	Other symptoms and signs involving the urinary system	0
R40	Somnolence, stupor and coma	0
R41	Other symptoms and signs involving cognitive functions and awareness	0
R42	Dizziness and giddiness	0
R43	Disturbances of smell and taste	0
R44	Other symptoms and signs involving general sensations and perceptions	0
R45	Symptoms and signs involving emotional state	0
R46	Symptoms and signs involving appearance and behaviour	0
R47	Speech disturbances, not elsewhere classified	0
R48	Dyslexia and other symbolic dysfunctions, not elsewhere classified	0
R49	Voice disturbances	0
R50	Fever of other and unknown origin	0
R51	Headache	0
R52	Pain, not elsewhere classified	0
R53	Malaise and fatigue	0
R54	Senility	0
R55	Syncope and collapse	0
R56	Convulsions, not elsewhere classified	0
R57	Shock, not elsewhere classified	0
R58	Haemorrhage, not elsewhere classified	0
R59	Enlarged lymph nodes	0
R60	Oedema, not elsewhere classified	0
R61	Hyperhidrosis	0
R62	Lack of expected normal physiological development	0
R63	Symptoms and signs concerning food and fluid intake	0
R64	Cachexia	0
R68	Other general symptoms and signs	0
R69	Unknown and unspecified causes of morbidity	0
R70	Elevated erythrocyte sedimentation rate and abnormality of plasma viscosity	0
R71	Abnormality of red blood cells	0
R72	Abnormality of white blood cells, not elsewhere classified	0
R73	Elevated blood glucose level	0
R74	Abnormal serum enzyme levels	0
R75	Laboratory evidence of human immunodeficiency virus [HIV]	0
R76	Other abnormal immunological findings in serum	0
R77	Other abnormalities of plasma proteins	0
R78	Findings of drugs and other substances, not normally found in blood	0
R79	Other abnormal findings of blood chemistry	0
R80	Isolated proteinuria	0
R81	Glycosuria	0
R82	Other abnormal findings in urine	0
R83	Abnormal findings in cerebrospinal fluid	0
R84	Abnormal findings in specimens from respiratory organs and thorax	0
R85	Abnormal findings in specimens from digestive organs and abdominal cavity	0
R86	Abnormal findings in specimens from male genital organs	1
R87	Abnormal findings in specimens from female genital organs	2
R89	Abnormal findings in specimens from other organs, systems and tissues	0
R90	Abnormal findings on diagnostic imaging of central nervous system	0
R91	Abnormal findings on diagnostic imaging of lung	0
R92	Abnormal findings on diagnostic imaging of breast	0
R93	Abnormal findings on diagnostic imaging of other body structures	0
R94	Abnormal results of function studies	0
R95	Sudden infant death syndrome	0
R96	Other sudden death, cause unknown	0
R98	Unattended death	0
R99	Other ill-defined and unspecified causes of mortality	0
S00	Superficial injury of head	0
S01	Open wound of head	0
S02	Fracture of skull and facial bones	0
S03	Dislocation, sprain and strain of joints and ligaments of head	0
S04	Injury of cranial nerves	0
S05	Injury of eye and orbit	0
S06	Intracranial injury	0
S07	Crushing injury of head	0
S08	Traumatic amputation of part of head	0
S09	Other and unspecified injuries of head	0
S10	Superficial injury of neck	0
S11	Open wound of neck	0
S12	Fracture of neck	0
S13	Dislocation, sprain and strain of joints and ligaments at neck level	0
S14	Injury of nerves and spinal cord at neck level	0
S15	Injury of blood vessels at neck level	0
S16	Injury of muscle and tendon at neck level	0
S17	Crushing injury of neck	0
S18	Traumatic amputation at neck level	0
S19	Other and unspecified injuries of neck	0
S20	Superficial injury of thorax	0
S21	Open wound of thorax	0
S22	Fracture of rib(s), sternum and thoracic spine	0
S23	Dislocation, sprain and strain of joints and ligaments of thorax	0
S24	Injury of nerves and spinal cord at thorax level	0
S25	Injury of blood vessels of thorax	0
S26	Injury of heart	0
S27	Injury of other and unspecified intrathoracic organs	0
S28	Crushing injury of thorax and traumatic amputation of part of thorax	0
S29	Other and unspecified injuries of thorax	0
S30	Superficial injury of abdomen, lower back and pelvis	0
S31	Open wound of abdomen, lower back and pelvis	0
S32	Fracture of lumbar spine and pelvis	0
S33	Dislocation, sprain and strain of joints and ligaments of lumbar spine and pelvis	0
S34	Injury of nerves and lumbar spinal cord at abdomen, lower back and pelvis level	0
S35	Injury of blood vessels at abdomen, lower back and pelvis level	0
S36	Injury of intra-abdominal organs	0
S37	Injury of urinary and pelvic organs	0
S38	Crushing injury and traumatic amputation of part of abdomen, lower back and pelvis	0
S39	Other and unspecified injuries of abdomen, lower back and pelvis	0
S40	Superficial injury of shoulder and upper arm	0
S41	Open wound of shoulder and upper arm	0
S42	Fracture of shoulder and upper arm	0
S43	Dislocation, sprain and strain of joints and ligaments of shoulder girdle	0
S44	Injury of nerves at shoulder and upper arm level	0
S45	Injury of blood vessels at shoulder and upper arm level	0
S46	Injury of muscle and tendon at shoulder and upper arm level	0
S47	Crushing injury of shoulder and upper arm	0
S48	Traumatic amputation of shoulder and upper arm	0
S49	Other and unspecified injuries of shoulder and upper arm	0
S50	Superficial injury of forearm	0
S51	Open wound of forearm	0
S52	Fracture of forearm	0
S53	Dislocation, sprain and strain of joints and ligaments of elbow	0
S54	Injury of nerves at forearm level	0
S55	Injury of blood vessels at forearm level	0
S56	Injury of muscle and tendon at forearm level	0
S57	Crushing injury of forearm	0
S58	Traumatic amputation of forearm	0
S59	Other and unspecified injuries of forearm	0
S60	Superficial injury of wrist and hand	0
S61	Open wound of wrist and hand	0
S62	Fracture at wrist and hand level	0
S63	Dislocation, sprain and strain of joints and ligaments at wrist and hand level	0
S64	Injury of nerves at wrist and hand level	0
S65	Injury of blood vessels at wrist and hand level	0
S66	Injury of muscle and tendon at wrist and hand level	0
S67	Crushing injury of wrist and hand	0
S68	Traumatic amputation of wrist and hand	0
S69	Other and unspecified injuries of wrist and hand	0
S70	Superficial injury of hip and thigh	0
S71	Open wound of hip and thigh	0
S72	Fracture of femur	0
S73	Dislocation, sprain and strain of joint and ligaments of hip	0
S74	Injury of nerves at hip and thigh level	0
S75	Injury of blood vessels at hip and thigh level	0
S76	Injury of muscle and tendon at hip and thigh level	0
S77	Crushing injury of hip and thigh	0
S78	Traumatic amputation of hip and thigh	0
S79	Other and specified injuries of hip and thigh	0
S80	Superficial injury of lower leg	0
S81	Open wound of lower leg	0
S82	Fracture of lower leg, including ankle	0
S83	Dislocation, sprain and strain of joints and ligaments of knee	0
S84	Injury of nerves at lower leg level	0
S85	Injury of blood vessels at lower leg level	0
S86	Injury of muscle and tendon at lower leg level	0
S87	Crushing injury of lower leg	0
S88	Traumatic amputation of lower leg	0
S89	Other and unspecified injuries of lower leg	0
S90	Superficial injury of ankle and foot	0
S91	Open wound of ankle and foot	0
S92	Fracture of foot, except ankle	0
S93	Dislocation, sprain and strain of joints and ligaments at ankle and foot level	0
S94	Injury of nerves at ankle and foot level	0
S95	Injury of blood vessels at ankle and foot level	0
S96	Injury of muscle and tendon at ankle and foot level	0
S97	Crushing injury of ankle and foot	0
S98	Traumatic amputation of ankle and foot	0
S99	Other and unspecified injuries of ankle and foot	0
T00	Superficial injuries involving multiple body regions	0
T01	Open wounds involving multiple body regions	0
T02	Fractures involving multiple body regions	0
T03	Dislocations, sprains and strains involving multiple body regions	0
T04	Crushing injuries involving multiple body regions	0
T05	Traumatic amputations involving multiple body regions	0
T06	Other injuries involving multiple body regions, not elsewhere classified	0
T07	Unspecified multiple injuries	0
T08	Fracture of spine, level unspecified	0
T09	Other injuries of spine and trunk, level unspecified	0
T10	Fracture of upper limb, level unspecified	0
T11	Other injuries of upper limb, level unspecified	0
T12	Fracture of lower limb, level unspecified	0
T13	Other injuries of lower limb, level unspecified	0
T14	Injury of unspecified body region	0
T15	Foreign body on external eye	0
T16	Foreign body in ear	0
T17	Foreign body in respiratory tract	0
T18	Foreign body in alimentary tract	0
T19	Foreign body in genitourinary tract	0
T20	Burn and corrosion of head and neck	0
T21	Burn and corrosion of trunk	0
T22	Burn and corrosion of shoulder and upper limb, except wrist and hand	0
T23	Burn and corrosion of wrist and hand	0
T24	Burn and corrosion of hip and lower limb, except ankle and foot	0
T25	Burn and corrosion of ankle and foot	0
T26	Burn and corrosion confined to eye and adnexa	0
T27	Burn and corrosion of respiratory tract	0
T28	Burn and corrosion of other internal organs	0
T29	Burns and corrosions of multiple body regions	0
T30	Burn and corrosion, body region unspecified	0
T31	Burns classified according to extent of body surface involved	0
T32	Corrosions classified according to extent of body surface involved	0
T33	Superficial frostbite	0
T34	Frostbite with tissue necrosis	0
T35	Frostbite involving multiple body regions and unspecified frostbite	0
T36	Poisoning by systemic antibiotics	0
T37	Poisoning by other systemic anti-infectives and antiparasitics	0
T38	Poisoning by hormones and their synthetic substitutes and antagonists, not elsewhere classified	0
T39	Poisoning by nonopioid analgesics, antipyretics and antirheumatics	0
T40	Poisoning by narcotics and psychodysleptics [hallucinogens]	0
T41	Poisoning by anaesthetics and therapeutic gases	0
T42	Poisoning by antiepileptic, sedative-hypnotic and antiparkinsonism drugs	0
T43	Poisoning by psychotropic drugs, not elsewhere classified	0
T44	Poisoning by drugs primarily affecting the autonomic nervous system	0
T45	Poisoning by primarily systemic and haematological agents, not elsewhere classified	0
T46	Poisoning by agents primarily affecting the cardiovascular system	0
T47	Poisoning by agents primarily affecting the gastrointestinal system	0
T48	Poisoning by agents primarily acting on smooth and skeletal muscles and the respiratory system	0
T49	Poisoning by topical agents primarily affecting skin and mucous membrane and by ophthalmological, otorhinolaryngological and dental drugs	0
T50	Poisoning by diuretics and other and unspecified drugs, medicaments and biological substances	0
T51	Toxic effect of alcohol	0
T52	Toxic effect of organic solvents	0
T53	Toxic effect of halogen derivatives of aliphatic and aromatic hydrocarbons	0
T54	Toxic effect of corrosive substances	0
T55	Toxic effect of soaps and detergents	0
T56	Toxic effect of metals	0
T57	Toxic effect of other inorganic substances	0
T58	Toxic effect of carbon monoxide	0
T59	Toxic effect of other gases, fumes and vapours	0
T60	Toxic effect of pesticides	0
T61	Toxic effect of noxious substances eaten as seafood	0
T62	Toxic effect of other noxious substances eaten as food	0
T63	Toxic effect of contact with venomous animals	0
T64	Toxic effect of aflatoxin and other mycotoxin food contaminants	0
T65	Toxic effect of other and unspecified substances	0
T66	Unspecified effects of radiation	0
T67	Effects of heat and light	0
T68	Hypothermia	0
T69	Other effects of reduced temperature	0
T70	Effects of air pressure and water pressure	0
T71	Asphyxiation	0
T73	Effects of other deprivation	0
T74	Maltreatment syndromes	0
T75	Effects of other external causes	0
T78	Adverse effects, not elsewhere classified	0
T79	Certain early complications of trauma, not elsewhere classified	0
T80	Complications following infusion, transfusion and therapeutic injection	0
T81	Complications of procedures, not elsewhere classified	0
T82	Complications of cardiac and vascular prosthetic devices, implants and grafts	0
T83	Complications of genitourinary prosthetic devices, implants and grafts	0
T84	Complications of internal orthopaedic prosthetic devices, implants and grafts	0
T85	Complications of other internal prosthetic devices, implants and grafts	0
T86	Failure and rejection of transplanted organs and tissues	0
T87	Complications peculiar to reattachment and amputation	0
T88	Other complications of surgical and medical care, not elsewhere classified	0
T90	Sequelae of injuries of head	0
T91	Sequelae of injuries of neck and trunk	0
T92	Sequelae of injuries of upper limb	0
T93	Sequelae of injuries of lower limb	0
T94	Sequelae of injuries involving multiple and unspecified body regions	0
T95	Sequelae of burns, corrosions and frostbite	0
T96	Sequelae of poisoning by drugs, medicaments and biological substances	0
T97	Sequelae of toxic effects of substances chiefly nonmedicinal as to source	0
T98	Sequelae of other and unspecified effects of external causes	0
