# Supplementary material for: Population-wide analysis of differences in disease progression patterns in men and women
Source: Nat Commun. 2019 Feb 8;10:666. doi: 10.1038/s41467-019-08475-9 (PMC6368599; doi:10.1038/s41467-019-08475-9)
Supplement: Supplementary file 12 — Supplementary Data 9 [file 41467_2019_8475_MOESM12_ESM.xlsx]

## Sheet: Sheet1
Code A	Code B	RR, men, Westergaard et al	RR, women, Westergaard et al	Literature	N
Subarachnoid haemorrhage (I60)	Hydrocephalus (G91)	11.72 [8.97-15.47]	19.25 [14.92-25.49]	75% (47%) of female (male) rats experienced Hydrocephalus post subarachnoid hemorrhage (p < 0.05).1	Male = 52,
					Female = 52
Epilepsy (G40)	Pervasive developmental disorders (F84)	4.54 [3.84-5.42]	8.62 [6.74-11.04]	A meta analysis found an increased risk of autism. RR = 0.549 [0.45-0.66 (versus females). 2	n.a.
	Cerebral palsy (G80)	5.96 [5.23-6.8]	7.34 [6.34-8.52]	No significant difference in the frequency of epilepsy was found between boys and girls.3	Boys = 52,
					Girls = 48
Malignant neoplasm of larynx (C32)	Dysphagia (R13)	4.08 [3.45-4.83]	6.33 [4.93-7.99]	Increased risk of dysphagia following curative radiotherapy in head and neck cancer. OR = 1.61 [1.03-2.51, p=0.037].4	Men = 398,
					Women = 131
Type 2 diabetes mellitus (E11)	Ulcer of lower limb, not elsewhere classified (L97)	3.76 [3.59-3.94]	2.33 [2.21-2.46]	Increased risk of new foot ulcers for male patients. HR = 1.41 [1.11-1.78, p=0.047].5	Men = 4,823,
Type 1 diabetes mellitus (E10)		5.24 [4.93-5.56]	3.6 [3.36-3.86]		Women = 4,142
Unspecified diabetes mellitus (E14)		6.27 [5.77-6.8]	4.21 [3.83-4.61]
Gout (M10)	Unspecified renal failure (N19)	2.17 [1.98-2.37]	4.15 [3.65-4.71]	Increased risk of incident gout after starting dialysis. HR=0.64 [95% CI 0.62-0.66] (versus females).6	Men = 123,241,
	Chronic Renal Failure (N18)	2.24 [2.1-2.39]	4.05 [3.7-4.42]		Women = 135,968
Intestinal malabsorption (K90)	Osteoporosis without pathological fracture (M81)	3.22 [2.53-4.04]	1.45 [1.26-1.65]	Prevalence of osteoporosis was higher in men in a population of patients with celiac disease. 50% men, 40% postmenopausal, and 8% premenopausal women had osteoporosis.7	Men = 23,
					Women = 105
Systemic lupus erythematosus (M32)		3.56 [2.37-5.07]	2.05 [1.76-2.38]	Male sex was a risk factor for vertebral fractures. OR=1.6 (p=0.002).8	Men = 8,
					Women = 99
Schizophrenia (F20)	Cardiac arrest (I46)	1.56 [1.24-1.94]	2.89 [2.15-3.82]	Female sex is a risk factor for antipsychotics-use induced prolongation of QT- interval and torsades de pointes.9	n.a.
Malignant neoplasm of bladder (C67)	Carcinoma in situ of other and unspecified sites (D09)	37.31 [28.43-51.32]	47.94 [32.5-74.74]	Female sex is associated with a higher risk of recurrence (HR=1.2, 95% CI 1.01-1.34, p=0.031) and cancer-specific death (HR=1.3, 95% CI 1.12-1.5, p<0.001).10	Men = 2,684,
					Women = 673
Benign neoplasm of urinary organs (D30)		29.55 [23.31-38.3]	53.26 [35.9-84.87]
Inguinal hernia	Femoral hernia	7.81 [6.77-9.05]	27.89 [25.22-30.81]	A meta analysis found that female sex is a risk factor for recurrence of hernia (RR=1.38, 95% CI 1.21-1.48, p<0.001).11	n.a.
(K40)	(K41)
Other nontoxic goiter (E04)	Malignant neoplasm of thyroid gland (C73)	43.09 [33.42-56.56]	24.11 [19.97-29.40]	Male sex is stated to be a risk factor of malignant thyroid nodules.12	n.a.
Alcoholic liver disease (K70)	Oesophageal varices (I85)	43.63 [36.12-53.24]	61.14 [48.98-78.16]	Women may be more susceptible to alcohol-related disease.13	Men = 77,
Mental and behavioural disorders due to use of alcohol (F10)	Alcoholic liver disease (K70)	10.93 [10.34-11.58]	18.47 [17.07-19.96]		Women = 23
Fracture of lumbar spine and pelvis (S32)	Sequelae of injuries of neck and trunk (T91)	20.47 [17.33-24.44]	12.90 [10.89-15.26]	Men with spinal cord injuries were found to have a higher risk of fracture (OR=1.64, p=0.0001), spinal deformity (OR=1.64, p=0.0001), cardiovascular symptoms (OR=1.64, p=0.0001), and sexual problems (OR=20.09, p=0.0001).14	Men = 286,
					Women = 67
Thyrotoxicosis [hyperthyroidism] (E05)	Thyroiditis (E06)	10.16 [7.83-13.18]	2.87 [2.56-3.23]	Male sex is associated with a lower rate of success when treating Graves’ disease with one dose of radioiodine (OR=2.8, 95% CI 1.31-5.98, p=0.008).15	Men = 92,
					Women = 444
Multiple sclerosis (G35)	Neuromuscular dysfunction of bladder, not elsewhere classified (N31)	10.82 [9.12-12.87]	18.06 [15.16-21.8]	A study found that 38% (22%) of men diagnosed with MS (women) experienced obstructive problems, and 21% (29%) of men (women) experienced incontinence.16	Men= 83,
	Other symptoms and signs involving the urinary system (R39)	1.85 [1.64-2.07]	5.1 [4.45-5.86]		Women = 129
	Unspecified urinary incontinence (R32)	4.68 [3.66-5.98]	1.67 [1.49-1.88]
	Retention of urine (R33)	3.32 [2.96-3.7]	4.79 [4.19-5.49]
	Other disorders of urinary system (N39)	4.34 [3.87-4.86]	1.83 [1.7-1.97]
Drug- and heavy-metal-induced tubulo-interstitial and tubular conditions (N14)	Chronic renal failure (N18)	7.92 [6.39-9.94]	14.28 [10.84-19.11]	Female sex is stated to be a risk factor for nephrotoxicity following exposure to drugs.17	n.a.
Poisoning by psychotropic drugs, not elsewhere classified (T43)	Schizophrenia (F20)	9.85 [8.201-11.98]	16.02 [13.31-19.33]	Women has been found to have a higher odds ratio of psychotropic self-poisoning (OR=1.2).18	Men = 94,853,
					Women = 83,778
Alcoholic liver disease (K70)	Varicose veins of other sites (I86)	3.24 [2.63-4]	8.68 [6.04-12.55]	Varicose veins has been found to have a higher prevalence in women (32.0%) who consumed alcohol, compared with men (15%) who also consumed alcohol.19	Men = 560,
					Women = 759
Spina bifida (Q05)	Other disorders of urinary system (N39)	10.69 [7.55-15.63]	5.27 [3.99-6.9]	Prevalence of incontinence was found to be higher in boys (28%) compared to girls (52%).20	N=527
Malignant melanoma of skin (C43)	Secondary and unspecified malignant neoplasm of lymph nodes (C77)	12.65 [11.37-14.15]	7.91 [7.12-8.8]	Men with melanoma was found to be a predictive factor of positive nonsentinel lymph nodes (OR=3.9, 95% CI 1.33-9.71, p=0.012).21	Men = 120,
					Women = 101
Down's syndrome (Q90)	Other hypothyroidism (E03)	8.41 [5.5-13.26]	3.65 [2.73-4.86]	A study found no difference in the prevalence of hypothyroidism between boys and girls.22	42 boys,
					43 girls
Heart failure (I50)	Cardiomyopathy (I42)	11.02 [10.37-11.7]	6.62 [6.17-7.1]	Men with heart failure had a higher odds ratio of also being diagnosed with dilated cardiomyopathy (OR=0.57, 95% CI 0.42-0.77).	4,748 men,
					4,166 women
Alcoholic liver disease (K70)	Ascites (R18)	23.56 [20.53-27.2]	19.28 [16.75-22.37]	In patients with alcoholic liver disease and ascites, 67% were men.23	466 patients
Non-insulin-dependent diabetes mellitus (E11)	Other disorders of pancreatic internal secretion (E16)	12.22 [11.48-13.02]	16.3 [15.3-17.4]	Women with T2D were found to be more likely to experience severe hypoglycemia (OR=1.80, 95% CI 1.08-3.00, p=0.02) and severe nocturnal hypoglycemia (OR=3.8, 95% CI 1.72-8.42, p=0.001).24	Men = 1,349,
					women = 1,251
Cholelithiasis (K80)	Cholecystitis (K81)	11.08 [10.29-11.92]	7.08 [6.64-7.56]	Male sex was found to be a risk factor for acute cholecystitis (OR=1.77, 95% CI 1.35-2.33).25	Men = 491,
					women = 568
Alcoholic liver disease (K70)	Malignant neoplasm of liver and intrahepatic bile ducts (C22)	9.66 [8.1-11.64]	5.98 [4.38-8.22]	Male sex was a predictive factor of hepatocellular carcinoma (p=0.01).26	Men = 85,
					women = 66
Alcoholic liver disease (K70)	Malignant neoplasm of oropharynx (C10)	2.23 [1.71-2.91]	4.86 [3.27-7.06]	Women with cirrhosis had a higher standardized incidence rate of cancers in the buccal cavity and pharynx (12.9 vs 8.1, p < 0.05).27	Men = 5,079,
	Malignant neoplasm of other and unspecified parts of tongue (C02)	2.02 [1.44-2.77]	4.19 [2.46-6.87]		Women = 2,086
	Malignant neoplasm of other and unspecified parts of mouth (C06)	1.7 [1.31-2.17]	3.38 [2.3-4.87]
Fever of other and unknown origin (R50)	Relapsing fevers (A68)	7.08 [5.63-8.94]	10.67 [8.21-14.15]	A cross-sectional, retrospective and descriptive study found that women made up 55% of cases of tick-borne relapsing fever.28	Men = 638,
					women = 777
Dental caries (K02)	Unspecified mental retardation (F79)	4.66 [3.71-5.88]	8.06 [6.25-10.49]	A study among athletes participating in the special Olympics found women to have a lower odds ratio of untreated caries (OR=0.88, p<0.05).29	Men = 5,312,
					women = 4,508
Cystic kidney disease (Q61)	Chronic renal failure (N18)	4.91 [4.3-5.59]	8.06 [6.9-9.45]	Women with autosomal dominant polycystic kidney disease were found to be at higher risk of end-stage renal disease (HR=1.6, 95% CI 1.4-1.9, p<0.0001).30	Men = 549,
	Unspecified renal failure (N19)	5.04 [4.19-6.1]	8.08 [6.4-10.27]		women = 666
Mental and behavioural disorders due to use of alcohol (F10)	Phobic anxiety disorders (F40)	4.09 [3.1-5.45]	1.58 [1.25-1.97]	The prevalence of men with a history of social anxiety disorder and alcohol abuse was found to be higher, compared to women (OR=2.64, 95% CI 2.09-3.34)31	Men = 736,
					Women = 1,247
Mental and behavioural disorders due to use of alcohol (F10)	Hepatic failure, not elsewhere classified (K72)	7.19 [6.63-7.83]	9.59 [8.63-10.63]	Women is listed as suffering alcohol related physical illnesses at lower levels of alcohol exposure, compared to men.32	n.a.
Toxic effect of alcohol (T51)	Hepatic failure, not elsewhere classified (K72)	3.11 [2.38-4.06]	5.03 [3.55-6.1]
Coxarthrosis [arthrosis of hip] (M16)	Complications of internal orthopaedic prosthetic devices, implants and grafts (T84)	7.33 [7.03-7.62]	5.14 [4.98-5.3]	Male sex is a risk factor for implant failure (RR=1.5, 95% CI 1.1-2.0).33	Men = 15,277,
					Women = 21,707
Alcoholic liver disease (K70)	Other degenerative diseases of nervous system, not elsewhere classified (G31)	3.57 [2.97-4.3]	5.74 [4.56-7.21]	Alcoholic women have been found to have a significantly smaller volumes of gray and white matter.34	Men = 43, women = 36
Human immunodeficiency virus [HIV] disease resulting in infectious and parasitic diseases (B20)	Other septicaemia (A41)	1.66 [1.26-2.17]	3.16 [2.1-4.5]	The prevalence of HIV/AIDS in a cohort with severe sepsis was found to be 34% in women and 66% in men.35	N = 74,020
1	Shishido, H. et al. in Acta Neurochirurgica, Supplementum 121, 335–339 (2016).
2	Amiet, C. et al. Epilepsy in Autism is Associated with Intellectual Disability and Gender: Evidence from a Meta-Analysis. Biol. Psychiatry 64, 577–582 (2008).
3	Bruck, I. et al. Epilepsy in children with cerebral palsy. Arq. Neuropsiquiatr. 59, 35–39 (2001).
4	Langendijk, J. A. et al. A predictive model for swallowing dysfunction after curative radiotherapy in head and neck cancer. Radiother. Oncol. 90, 189–195 (2009).
5	Abbott, C. A. et al. The North-West Diabetes Foot Care Study: incidence of, and risk factors for, new diabetic foot ulceration in a community-based patient cohort. Diabet. Med. 19, 377–384 (2002).
6	Cohen, S. D., Kimmel, P. L., Neff, R., Agodoa, L. & Abbott, K. C. Association of incident gout and mortality in dialysis patients. J. Am. Soc. Nephrol. 19, 2204–10 (2008).
7	Meyer, D., Stavropolous, S., Diamond, B., Shane, E. & Green, P. H. R. Osteoporosis in a North American adult population with celiac disease1. Am. J. Gastroenterol. 96, 112–119 (2001).
8	Bultink, I. E. M., Lems, W. F., Kostense, P. J., Dijkmans, B. A. C. & Voskuyl, A. E. Prevalence of and risk factors for low bone mineral density and vertebral fractures in patients with systemic lupus erythematosus. Arthritis Rheum. 52, 2044–2050 (2005).
9	Koponen, H. et al. Schizophrenia and sudden cardiac death—A review. Nord. J. Psychiatry 62, 342–345 (2008).
10	Svatek, R. S. et al. Evidence-Based Gender Related Outcomes After Radical Cystectomy: Results of a Large Multicenter Study. J. Urol. 181, 629 (2009).
11	Burcharth, J., Pommergaard, H.-C., Bisgaard, T. & Rosenberg, J. Patient-Related Risk Factors for Recurrence After Inguinal Hernia Repair. Surg. Innov. 22, 303–317 (2015).
12	Lawrence, W. & Kaplan, B. J. Diagnosis and management of patients with thyroid nodules. J. Surg. Oncol. 80, 157–170 (2002).
13	Morgan, M. Y. & Sherlock, S. Sex-related differences among 100 patients with alcoholic liver disease. Br. Med. J. 1, 939–41 (1977).
14	Levi, R., Hultling, C. & Seiger, Å. The Stockholm Spinal Cord Injury Study: 2. Associations between clinical patient characteristics and post-acute medical problems. Spinal Cord 33, 585–594 (1995).
15	Allahabadia, A. et al. Age and Gender Predict the Outcome of Treatment for Graves’ Hyperthyroidism 1. J. Clin. Endocrinol. Metab. 85, 1038–1042 (2000).
16	Koldewijn, E. L., Hommes, O. R., Lemmens, W. A., Debruyne, F. M. & van Kerrebroeck, P. E. Relationship between lower urinary tract abnormalities and disease-related parameters in multiple sclerosis. J. Urol. 154, 169–73 (1995).
17	Perazella, M. A. Renal vulnerability to drug toxicity. Clin. J. Am. Soc. Nephrol. 4, 1275–83 (2009).
18	Buckley, N. A. et al. An analysis of age and gender influences on the relative risk for suicide and psychotropic drug self-poisoning. Acta Psychiatr. Scand. 93, 168–171 (1996).
19	Canonico, S. et al. Prevalence of Varicose Veins in an Italian Elderly Population. Angiology 49, 129–135 (1998).
20	Hagelsteen, J. H. et al. Disability in children with myelomeningocele. A Nordic study. Acta Paediatr. Scand. 78, 721–727 (1989).
21	Sabel, M. S. et al. Predictors of Nonsentinel Lymph Node Positivity in Patients with a Positive Sentinel Node for Melanoma. J. Am. Coll. Surg. 201, 37–47 (2005).
22	Karlsson, B., Gustafsson, J., Hedov, G., Ivarsson, S. A. & Annerén, G. Thyroid dysfunction in Down’s syndrome: relation to age and thyroid autoimmunity. Arch. Dis. Child. 79, 242–5 (1998).
23	Jepsen, P., Ott, P., Andersen, P. K., Sørensen, H. T. & Vilstrup, H. Clinical course of alcoholic liver cirrhosis: A Danish population-based cohort study. Hepatology 51, 1675–1682 (2010).
24	Kautzky-Willer, A., Kosi, L., Lin, J. & Mihaljevic, R. Gender-based differences in glycaemic control and hypoglycaemia prevalence in patients with type 2 diabetes: results from patient-level pooled data of six randomized controlled trials. Diabetes. Obes. Metab. 17, 533–40 (2015).
25	Cho, J. Y., Han, H.-S., Yoon, Y.-S. & Ahn, K. S. Risk Factors for Acute Cholecystitis and a Complicated Clinical Course in Patients With Symptomatic Cholelithiasis. Arch. Surg. 145, 329 (2010).
26	Ganne-Carrie, N. et al. Predictive score for the development of hepatocellular carcinoma and additional value of liver large cell dysplasia in Western patients with cirrhosis. Hepatology 23, 1112–1118 (1996).
27	Sørensen, H. T. et al. Risk of liver and other types of cancer in patients with cirrhosis: A nationwide cohort study in Denmark. Hepatology 28, 921–925 (1998).
28	Masoumi Asl, H. et al. The epidemiology of tick-borne relapsing fever in Iran during 1997–2006. Travel Med. Infect. Dis. 7, 160–164 (2009).
29	Reid, B. C., Chenette, R. & Macek, M. D. Prevalence and predictors of untreated caries and oral pain among Special Olympic athletes. Spec. care Dent. 23, 139–142 (2001).
30	Johnson, A. M. & Gabow, P. A. Identification of patients with autosomal dominant polycystic kidney disease at highest risk for end-stage renal disease. J. Am. Soc. Nephrol. 8, 1560–7 (1997).
31	Xu, Y. et al. Gender differences in social anxiety disorder: Results from the national epidemiologic sample on alcohol and related conditions. J. Anxiety Disord. 26, 12–19 (2012).
32	Nolen-Hoeksema, S. Gender differences in risk factors and consequences for alcohol use and problems. Clin. Psychol. Rev. 24, 981–1010 (2004).
33	Johnsen, S. P. et al. Patient-related predictors of implant failure after primary total hip replacement in the initial, short- and long-terms. A nationwide Danish follow-up study including 36,984 patients. J. Bone Joint Surg. Br. 88, 1303–8 (2006).
34	Hommer, D. W., Momenan, R., Kaiser, E. & Rawlings, R. R. Evidence for a Gender-Related Effect of Alcoholism on Brain Volumes. Am. J. Psychiatry 158, 198–204 (2001).
35	Mrus, J. M., Braun, L., Yi, M. S., Linde-Zwirble, W. T. & Johnston, J. A. Impact of HIV/AIDS on care and outcomes of severe sepsis. Crit. Care 9, R623 (2005).
